# Supplementary material for: Covariance Between Genotypic Effects and its Use for Genomic Inference in Half-Sib Families
Source: G3 (Bethesda). 2016 Jul 7;6(9):2761–72. doi: 10.1534/g3.116.032409 (PMC5015933; doi:10.1534/g3.116.032409)
Supplement: Supplemental Material [file supp_g3.116.032409_FileS2.zip]

Archive with 7 entries (7 files):
- tbv_50.txt
- Xhet.txt
- K_het.txt
- obs_5.txt
- obs_50.txt
- readme.txt
- tbv_5.txt
