# Supplementary material for: Covariance Between Genotypic Effects and its Use for Genomic Inference in Half-Sib Families
Source: G3 (Bethesda). 2016 Jul 7;6(9):2761–72. doi: 10.1534/g3.116.032409 (PMC5015933; doi:10.1534/g3.116.032409)
Supplement: Supplemental Material [file supp_g3.116.032409_FileS2.zip › tbv_50.txt]

-0.623117211156112
0.806990501165823
-1.17846798832658
0.76753400620842
0.378771857765832
0.55902927732293
0.834072013926572
0.112700515806857
-0.184300190754745
0.715970616924592
0.829569423866308
1.08309825011224
0.797577072951006
0.61011670493565
-0.387443720952828
0.36834425900146
0.545600285472686
0.520511322720932
-0.0628911926060137
-1.21689399812948
0.835665878584319
-0.282652570199428
0.837747426557683
0.507567852741251
-0.81783680502699
-0.324328489485043
0.8641340334688
0.435917074973313
0.396624124215863
-0.297081427365173
-0.537295090491614
-0.435654713814928
-0.450351752830409
-0.211486420979017
0.715670901179817
-0.888501608128958
0.339151640172015
-0.94943532956728
-0.880418684353064
-0.618479450663085
-0.185759401825774
0.698046679377482
-1.1161923153895
0.713907889559653
-0.926754671768578
-0.473086017471488
0.514013171399662
0.326819531309307
-1.05057342973733
1.15539278332541
-0.621290419018429
0.577539710901679
0.632559147862058
0.506591637293277
0.856988375598408
-0.0439967189700458
-0.281292250417603
0.921380620729637
0.302823555165572
-0.674709089467159
0.85757120849105
0.618514855209065
0.942150931145968
0.665825586381761
-0.629484205151642
-0.372536383997933
0.558354611042803
0.537726462732779
0.673541231225993
-0.711513922308618
0.66973190923988
-0.43654476233155
-0.560633645490528
-0.62111438171224
0.822417860820702
-0.438628730963117
0.693816586785477
-0.828567336887046
-1.16905252012775
-0.785390583937174
0.539816564522617
0.543957671641318
-0.594458780605193
-0.791061335596873
-0.395431561224334
0.647086602845743
-1.00204237527473
-0.0440267971357146
0.825405634793319
-0.611627023927414
0.0871814459205816
-0.578365139853749
-0.692515537509152
-0.378488594166609
-0.823996483928918
-0.73303492235355
-0.206673092260959
1.03857795583362
-0.786267430124623
-0.76908552850281
0.350059660368739
0.0408363666841989
-0.876539719549462
0.877196923168548
0.787186779395411
0.0285191796265588
0.922494423552858
0.158845462863282
-0.930545147294628
-0.693565072284973
-0.685224884654782
0.311705991581342
-0.211194422887584
0.757622735694209
0.0700387308526989
0.170638301288487
-0.525888474001857
0.45243575012525
0.911376428297152
-1.15343312852305
-0.586627602313083
0.593081692697713
0.541440011117115
-0.387286203591174
-0.185886876034535
-0.293274092036104
0.86048076673969
0.459563783706654
-0.318842251911409
-0.413426506954161
0.850671330709528
0.629985338344534
0.264240519190976
1.25944484699913
-1.06742907922989
0.961696331611291
-0.884497090512038
-0.25941590997796
-0.351199744860629
-0.0214403247686924
-0.723659568401128
0.425893825146394
0.801203264478543
-1.10952575672475
0.6231924936132
-0.737044362317596
-1.06168693472358
0.957471651149186
0.88520628183761
0.0140374943700946
0.529918815122801
0.27590899924139
-0.610192889223987
0.88490561854403
0.494506765135055
-0.819855891805496
-0.808318007366433
0.430511437478591
-1.00238682377284
-0.88112899934911
-0.683422513355443
-0.860517429123968
0.567873271552216
0.303178523531912
-0.833519094508363
-0.768217546834954
0.614896146295352
-0.960647571444801
-0.251819119531894
0.838266413000261
0.467346775890217
0.768023886500694
0.40269648271751
-0.408360520344006
-0.907778335814565
-0.211411150771551
-1.12134979125616
0.47110598476299
-0.644791472961695
0.061565742249514
0.526564676826537
0.0294107208046655
0.826262211725117
0.331510158903894
-0.619101638122708
0.135639235414138
0.925106639020575
0.862706329602405
-0.754903043690411
-0.362671429788971
0.843588144077295
-0.363410340256353
0.17826876117403
0.272367608924952
0.428022939161411
-0.755993626363108
-0.792584530494852
0.0379254842601408
0.690002765322864
-0.21015678350464
-0.527519741571089
0.99102354008425
-0.771980933264536
0.767674062596101
0.262151944137922
-0.772943592556837
-1.25058182466675
0.96828475740873
0.916346240540703
0.0257597696757074
0.0767334347117979
0.259492543599235
-0.369382838469588
-0.292557056739962
0.504861904360146
0.478014420732875
0.429978538564441
-1.06673105071416
-0.702686660889505
1.11815034945554
0.99425943534437
-0.36100804612619
-0.214896393683151
0.846312181763854
-0.00571942133805153
-0.171717034531229
0.551894950760087
-1.06456978245166
-1.00082650797168
-0.426213408129596
0.378632187842713
-0.955454785898125
-0.728381791888714
-1.02026585466813
1.04677722738816
-0.317725574626562
0.815688296029053
-0.87782473280589
-0.72031221317654
0.406459306060596
0.813283985353677
-0.113596972386646
-0.771989269819739
0.971763139860347
0.619987569960933
-1.07866982236911
0.585451644988612
-1.03818791528793
-0.839579019479459
-0.630646348200411
-0.386729525343327
0.00502593582922445
0.163161373541598
0.903583311356303
-0.878334300689386
-0.434991658034483
0.802884962405124
0.918897761307219
0.819330666350073
0.702867909384631
0.235858702576794
0.6730037610916
-0.140922914789656
0.75841849310598
-0.832795402196907
-0.568471743971663
0.266221275634148
-0.539009836867133
-0.697569445594542
-0.521230481746277
-0.523065766199642
-0.0625772629380748
1.08090933829428
0.753703020590615
1.08189120946859
-0.866748160388179
-0.652973499310724
-0.225385306875743
-0.77140155472098
-0.554132016802002
0.443839627846234
-0.67849900156563
-0.869251859353432
0.614294777961815
0.804938525382965
0.468028411699178
-0.608222192598948
-0.334728271215045
0.712062753358164
0.675424174337375
-0.667897234186712
-1.34924478465558
0.690747778920955
0.766973004062292
-0.802468420137346
0.913139503620635
-0.498797542761415
-1.33218219969328
-0.688552444256364
-1.40645453357519
-0.190561554467243
0.713563919463235
-0.0647537459550454
0.383912997691552
1.16438361816005
0.634519496239328
1.30844256300131
-0.660262060286081
-0.354479025614804
0.506908697213643
0.380837679706734
0.913143137727095
0.152007176178739
-0.835591240361199
0.321062108398763
-0.503771859789346
0.986953308403535
-0.490950364798418
-0.160612164616062
0.0625532835761144
-1.06066825917751
-0.699433073287895
1.32372081329504
0.19479296014896
-0.192880899786543
-0.561200270852695
-0.567995741761761
-0.94595364943436
0.512049080538953
-0.776548142528447
-0.304389719601338
0.972602956403733
0.40816554703769
-0.637562148480881
-0.507074021357757
-0.707173111118059
-0.526843620695601
0.327716145057992
0.650736392487912
0.58967910163864
-1.07846400040988
-0.775778408827964
1.23998600813203
0.850198321269973
-1.2169693834583
0.241429202544961
0.7240206306467
0.896881553488037
-0.557526000380104
0.754208578618336
-0.933102861899345
0.685652821365402
-0.695990323548692
-0.484237710338792
-0.571133289420092
0.999547143805681
-0.340704550960632
-0.581467524412954
0.657779638090838
0.527821962713671
0.706873673564611
1.18259573143391
0.993118762337482
0.349839165251808
-1.22480675709924
-0.575783453893585
0.891024478096611
-0.342714443376954
0.347461672450372
0.671752083551481
0.699424153115805
-0.85527979098286
0.223925285782457
-0.577040931054681
0.827745173036695
-0.966134782608881
-0.643686309025855
0.942478080083991
0.976934844984629
-1.02624469959213
0.831859009021517
-0.491523031401499
-0.870230848617865
0.626249011438044
0.750091373445993
0.418892991605383
-0.70271440743692
-0.868308307725468
0.945807936627297
0.984308225319955
-1.24857142289466
0.623401052715515
0.848047216032934
0.690028032864162
-0.942553304073202
0.957538038410434
-0.0699842367474035
-0.251609816968256
0.345664366455615
0.0251041801561018
-0.714761903363471
-0.819612870459374
0.181805512819612
0.347725597636613
0.72879664330876
0.669164809052562
-0.971685122558226
0.811233816371427
-0.510848570047941
0.973686677716507
0.46820661738299
0.699059656789792
0.401631056125639
-0.257355857648218
-0.650048382293137
-1.47182867746282
1.2474977300333
-0.169945177817649
-0.0667176522394798
0.522508557992721
0.68259460596287
0.546779795642543
1.12022336824629
-0.621220360280093
-1.13083743774575
-0.674857909234505
-0.311808646083888
0.797022425574853
0.853748652565415
0.872476429278721
0.694298622761603
-0.17729756784898
-1.16066226991412
0.27976907435317
-0.0840560036243938
0.260516399117912
-0.70019022260454
0.395206148054075
-0.876769045488761
1.2519632649749
0.732173531035774
1.12761014726559
-0.470876876770079
-0.686312395351876
-0.297243866866454
-0.907889106967434
0.83071577815442
0.0237994607986243
-0.59903627737452
0.348582739333422
-0.290649809294254
-0.634069197294852
0.140551066578033
0.238792544782458
-0.459959110557602
-0.406468346338999
1.0255290049663
1.01328463577323
-0.38434783122865
0.432840197293333
0.43181983757948
0.775196263007284
-0.796213138481139
0.0264924823152644
1.0071744441895
0.221206126111358
1.07354697866294
-0.279114025032933
-0.638712052880808
-0.698449076541072
-1.19742784351735
0.577075149958178
-0.975155372105945
1.1153960256813
0.76477348327178
-0.389484782640623
-0.654551189622487
0.762095363362529
0.252588473334312
-0.676130054243104
-0.0455818833038663
-0.463359606628259
0.299625120246527
-0.431159944078158
1.1890215109937
0.494178869138226
0.97577505114938
-0.519793660661891
0.901959966456705
0.0584479925563019
0.569499646047968
-0.95897650034087
-0.0213817040987484
-1.27153596745382
0.967081873714264
0.309726615447725
-0.724675942265126
-0.463176449661355
0.831191258278323
-0.252520941372337
-0.484024139074914
-0.116812996252703
0.606031451981167
0.135287705442394
-0.98703967642495
0.251430237282271
0.487437269417905
-0.782654042843573
-0.625670038736631
0.693084740144872
0.703462136566218
-0.0213154660565598
0.502986140947041
-1.22359304945935
0.645568473964447
0.91533610387054
-0.517394207572246
-0.642259507061804
-0.24679909498629
-0.132847285152102
0.970829056461174
-0.562170927546756
-0.818152665999926
0.563737787392059
0.872675547946821
-0.634353277923745
0.502267549770498
0.804021809851404
-0.894367838690857
-1.00175020478941
0.856989476410944
-0.448985125538601
0.487550255778531
-0.471482601457906
-0.0200722587649983
0.264950783197172
-0.537765592014943
-0.632769406019768
0.626922260112859
-0.467131609381888
0.224828695815576
-0.806158722922564
0.565076766442098
-0.806742232051006
0.783963829045358
-1.04051957152999
-0.405932478805282
-0.0444547545792137
-0.723895962427368
0.405320555905281
0.92678447942013
0.305461599316881
-0.614774585616856
-0.443091614858672
-0.170474050908805
0.722789105265711
0.747627989750164
0.768731226771714
-0.203128161776059
-0.741825005197003
-0.905240022341598
-1.22367603514402
-0.589161711382722
0.927533111782926
-0.618545577667093
0.531475309650246
0.991742289096597
-0.529376575885846
-0.619574367633872
0.533666020328876
0.585297659495696
0.892850879676058
-1.19530797741984
-0.751758267124672
0.464477259443718
0.205214735877242
-0.486741264906231
-0.406113042437031
-1.26522108169917
-1.09029371633784
-0.351639079535395
0.572953439065807
-0.991115105393837
-1.03046389493442
0.113110153332186
0.559352786353169
-0.847904303242744
1.01179900533713
1.29892377780183
0.544876224828449
0.819563880265154
0.744397626196036
0.579775346188424
-0.504454976061516
-0.267139456634726
0.417821102671751
1.05578639516336
-0.431150446445387
1.14150369485381
0.390873150689177
1.00707956554029
-0.443757876621054
0.605931185166385
-0.224670453871265
0.463004974662705
-0.420437435435766
-0.544022529345044
1.15428740589377
-0.711490975281037
0.0431453082114526
-0.817749538738282
0.648757112889404
-0.97615957739345
-0.613388380262328
-0.0535674510392051
-1.1575699698047
-0.890969574747192
0.40228702145828
1.07649164836067
0.0743108696088962
-1.62032285305661
1.19197486092074
-0.367032034449099
-0.699768339570874
-0.447929625454725
0.23568446574644
0.901928634788441
-0.672283858653143
0.585468755971729
0.925773447617908
-0.492274167591434
-0.0816283312616979
1.10377082832269
1.02659190385393
1.00194770632521
0.690291693019977
-0.877938248439003
0.780307964776678
-0.731286819891723
0.529131573795151
-0.0646082071899971
-0.452383817913594
0.0754983262689226
0.456927905590112
0.920601190889256
-0.41673317399872
0.590333276064153
1.18325544281207
-0.758224526021579
-0.673142353385701
0.247486929428256
0.534206790223175
-0.586556829131023
-0.50001860634969
-0.64155769079889
0.30121878475108
0.747687473482138
-0.438528089325486
0.101685226912362
1.38254852169124
-0.578477914737194
0.930434190998584
-0.855859600076759
0.611950387667606
-0.940649348243569
-0.308314400726491
0.839031397473927
0.0724805324084152
0.833978376221448
0.645974247049788
-0.603585070539006
0.391951563001712
0.753084585765354
0.69579031166245
-0.704158728044905
-0.778966331051842
-0.99152204651147
-0.368206516975592
0.770125931701594
-0.758487037194675
0.549863320072287
-0.870072383607771
-0.265812264110672
0.959640878744773
-0.334256980630528
0.758290988769577
-0.494054917317492
0.990677407623379
-0.947592192139657
0.529919069610173
-1.11431831126748
-0.714653133215017
-0.778083609502956
0.834939031215803
0.67105919123754
0.806622391264014
0.578831999144727
0.911109348327715
-0.628101392498207
-0.256254439168644
0.520893547241834
-0.681913320058382
0.455213882651254
0.404705897339944
-1.0506118612068
0.457338209226637
0.346353512284854
0.519033362225239
-0.404926457339033
0.208655501155186
0.658062469337602
0.649574153002129
-0.434794470611244
-0.464592863981778
0.955865365398978
0.569534535320757
-0.717972849201718
-0.0444748120838753
0.53433001721292
-0.436519079189332
0.592605951713965
0.383294591750466
0.587604950780578
-0.584465766878157
-0.62004983002447
0.60742628280085
-0.898860704961898
0.888516065888557
-0.783153987332718
0.186451481650606
-1.09186410291113
-0.717837830078534
-0.935395235428768
-0.410290527986571
1.23960753373847
1.22276461717493
-0.190868043764095
0.946481652711802
0.0865121265469225
-0.916015352272757
0.666839078718933
-0.799106612444881
1.19711815245714
0.959849685655117
0.766515979543308
0.658342902773099
-0.31513413275644
-0.495754094331307
0.594111802755796
0.50842359848854
-0.821454444160977
-0.490123664790563
-0.645749228503251
-1.08519038549677
-0.459034148188909
-1.00852419287871
-0.544148902123381
0.734946901688975
-0.992512511062222
-0.518390066618074
0.046451889923779
-0.227340266459054
-0.788245783944009
0.504902059382692
0.882355590615421
-1.38655066806902
-0.00887589008930295
-0.00201340526892341
1.20157817850213
0.88816935316717
1.18569628963163
-0.568863492797775
-0.133614425288415
-0.689312169036351
0.697719451786907
0.328206943935816
-0.973032145750953
0.76365942276762
-0.448669231410133
-0.489961799590503
1.00737831175069
0.953668956696298
0.778140625882587
0.420966215042583
-0.735910455929621
-0.398987002303306
0.642350831489398
-0.173012462197985
-0.793155377890895
0.411480627349486
-0.110514146467521
-0.75244949166697
-0.471414962254732
0.720278538539984
0.756183533432315
0.462259367325341
-0.206415206998283
0.0140989393109251
0.579701293986029
0.61940854431518
-0.518311644648285
1.05580650102441
-0.471863209802906
-0.225543150397724
1.26767437153695
0.714512866703549
0.748275741979184
1.18250542877796
-1.22345483004769
0.408249560856155
-0.506083131769417
-0.066337847045228
0.243524742658486
-1.26812496994945
0.375995511921018
-0.747783597220533
-0.880186107525309
-0.355314338733628
-0.53536807729894
0.244657781069064
-0.894020867765583
-0.988642114524143
-0.960430886536175
-1.0102289973162
0.515158627749895
-0.655761468285006
-0.76015695345981
0.866150176805324
-0.532683461563214
-0.875388479445776
-0.902861785951774
0.559828191611536
0.596291634908278
-0.559953865302633
-0.722990186870721
0.800758914669814
0.113298912520859
-0.517118654637746
0.610401203919846
-0.517215359270148
-0.965305352015212
0.555440305631684
-0.700400046477123
-0.649220166527225
-0.959500070652349
1.04908954326837
0.626752128216682
-0.841276561907194
-0.307949106232139
0.895680295959063
-0.839548019475857
0.0946792041263881
0.613158610300765
0.2067821298173
0.438513391313278
0.478602950474531
0.960244363801032
-0.618700948520159
0.81532920495943
0.288816107430723
-0.992945291933635
0.712651774946623
0.806754027891699
0.431194761752406
0.280608135610948
0.14082525896555
-0.236932003653133
-1.06598143149393
0.867900453218056
-0.127568293244942
-0.550294568103698
0.956911750815632
-0.339407406857068
-0.622883545162947
-0.580502583947942
0.484496016950092
-0.232974276054684
0.661918745665393
-0.209820792015628
0.366424990125594
0.912441297815311
-0.411607730298155
-0.718650287936443
0.908693558479032
-0.383272079524542
-0.35003704660246
0.750614385119888
0.665557958049513
0.461371807944888
0.660618435713292
-0.743488924117813
0.72883666510906
-0.517976702310903
-0.408833995785592
-0.869580907833502
1.03669018709278
0.37811958890881
-0.169331825687183
1.16813285357678
0.0820829091761868
0.509406098771774
-0.970592937402072
-0.132364007054585
-0.178038409909928
1.09654699492991
-0.53641452963209
-0.897342944500622
0.294369317506207
0.497440952034808
0.423431581669199
0.746943833035306
0.345343769623941
-0.558605484381571
-1.11848740926658
1.03125024279039
-0.644739984157433
0.90355442259687
0.1830159553527
-0.503910168973026
-0.815721869935504
-1.04893643312334
-0.700732779917145
0.559686796135244
0.637271907001434
0.942404428959182
0.110343055433066
-1.13861560062815
-0.517924201245924
0.705236160848942
0.0459501813649472
0.445706061445552
-1.40622823914628
0.458737475669078
-0.656182058345617
-0.556590157422281
0.280813342492981
-0.14344986937864
0.961646353371769
-0.57770001454274
-0.5878884292909
-1.00742410974981
0.905619079520401
0.870308756098987
-0.739528682535104
-0.949560065801639
0.903865990332905
-0.729634035225944
-0.362413686556602
0.685675410501663
0.772138922413681
1.1321310635697
-0.453783059353566
0.366834999225767
-0.168346200070463
1.03869191834528
0.778793761271128
-1.06484519968115
0.601003992838911
0.861585712329248
-0.561818886755526
0.518899627485153
-1.0413492902635
0.832768467815337
0.888238899155747
0.503298349279877
-0.919127863410738
0.836052316150202
-0.22247293528008
0.666225492369458
-0.807583480626527
0.52891876328245
0.700104632815084
-0.625180482495969
-0.56137106134662
0.292150745421936
0.358797885924343
0.441702627346274
-1.42731737703121
0.87631809768952
0.636747524451128
-0.527457374996243
-0.788462780964822
1.08074152001325
0.952149545133569
-0.591314166095279
-0.798047025806324
-0.958011637089917
-0.50555594705213
-0.726615080038404
-0.84832313163129
0.564721009505558
0.56220254723707
0.646293251111756
-0.799245286210406
0.208372112947232
0.308548160596966
-0.5959774179031
0.87146318097068
-0.575775248360335
-0.789695390469619
0.535587697662692
-0.312588411142065
0.665210329604914
-0.398555611917402
-0.505934799540674
-0.603252236037613
0.333077680456509
0.467629997041732
-0.0282004050732283
0.907721505082932
-0.846672163928815
-0.311639633240361
0.765969681089534
1.02536985966871
-0.582233363076242
-0.869496536943497
0.0858878940580076
-0.380624599025119
0.597123642696368
0.988799344974922
-0.298293144898035
0.90898556836129
1.02595360094859
0.357611861653614
-0.873393381643613
-0.415148031054497
0.818891189183233
-0.583657659434861
-0.527414899077822
-0.209817294833764
1.00808610747762
-0.498981786535877
0.487625922987956
0.546310306782002
-1.292672051516
0.267156148189432
0.267926878294902
1.14191102604314
0.898155027026905
0.335806161813867
1.27962811293992
-0.69937922759437
0.665795257019492
0.602009757244755
-0.942166700972562
0.123115369394893
1.1600522488101
1.17199694032208
-0.94652113145556
0.686967003134763
-0.297627117234916
0.102994083833708
0.686698848264171
-0.496307523407993
0.319671293663949
-0.591189179676044
-0.709828451510888
-1.57240737686282
0.915295093680215
0.979795604132756
0.339865586233735
1.06774123684378
-1.30339079239234
-0.202025938640167
-1.05393610609843
1.07616103148818
0.607529168708178
-0.531059331783513
0.391180585752188
-0.360415011756564
1.06457473668852
-0.792346046708104
1.03724929104287
-0.258434522496277
-0.630059893818413
0.720808055883116
-0.495947009255031
0.90050867265815
-0.5907113059361
-0.898053023047611
0.404706457773631
-0.456635309619797
-0.533329590313069
-0.667296542158617
-0.294447519609794
0.283483700605214
-0.802189226263821
1.12724145645162
-0.684522310587837
1.30628374397695
0.743057685832779
1.12353862819114
-0.662272475881292
0.937588128667539
0.737354267613003
0.688120401565461
-0.9026432669797
-1.44460354864304
-0.405841907280655
-0.144031982426095
0.75913930492455
0.600399051373757
-0.729186907891095
-0.198648358595977
0.698125429852295
-0.572878443171321
0.308296896259427
0.381590942969942
1.11829618800012
0.254740897519577
-0.872245783910196
-0.800449340596067
-0.50375723264137
-0.278228380843441
0.903359638344415
-1.042160051174
-0.0776744594203483
-0.76509107681141
0.449914111775692
-0.732863310886905
-0.912249462057003
-0.94647813131554
0.432539929647837
-0.814156840699391
0.531477075293136
0.193694014150345
1.01516820866676
0.41078069537936
0.490623164272486
0.740141600328505
-0.685012850064754
-0.679495253945129
-0.616263970099722
1.07012708770512
-0.577657538633996
-0.994859945422841
0.723639673503761
-0.319258666416083
0.405347779234696
-0.861075936123658
0.386653821372306
-0.822576773355636
-1.05853269826677
0.711581703536646
0.492518371343406
-1.14068915592634
-1.0969959568547
0.560262286328339
0.858327996587674
-0.502113532603103
-0.694429635891524
-0.930082621519522
-0.795020639888361
-0.897095746827859
-0.869274997609164
-0.648020835736621
-0.505703661653979
0.368619979851351
0.667197282020627
-0.828623319621467
0.59834284410765
-0.750478037542784
-0.624172157230676
-0.615414305052626
-1.17898299945262
-0.383646264743825
-0.147667886423861
0.0157222028120782
0.47847434367136
0.38749173541322
-0.602249172127761
-0.733510476699004
-1.06157924134112
-1.4975777118835
-0.106180016907903
0.277586287077972
0.942254175011671
0.702123607809302
-0.575112686856475
0.668850702395909
-1.39905531557654
-0.429227939909554
0.835063481425619
-1.06500724891402
-0.391559371763881
0.171237844133509
0.525758887154965
-0.233207263588962
0.133841516578222
0.586849444925787
0.911425520676615
1.19523350445851
0.493770510713177
0.272628983050175
-0.651265408535151
0.59124811864916
0.689186282170671
-0.768752091468653
1.00428721456933
0.52099638949096
-0.433217772469772
0.0544141596750166
0.32343415474714
-0.417393336170918
0.817482462828284
-0.641255654807912
0.730545663622828
-0.44074432301842
0.147547604826312
1.27954829872676
0.570544053289905
-0.370336245174304
0.585952388736425
0.198079220300253
-0.842306133470477
-0.603634038517663
0.837492223635168
0.567206248234062
-0.257628893434552
0.772567037412208
0.159820397031407
0.187460062934508
-0.655683645179805
-0.542741692099145
-0.83567733381856
-0.337197644483584
-0.371246013112376
-1.1714501775352
-1.13139526845793
0.40161775697778
-0.410449693352541
0.745718057355783
-1.17060402403261
-1.04946231830993
0.487476709981725
0.738516281789237
0.188423934471476
-1.06206503203903
-0.317238271378572
0.208876230675027
-0.552678047290017
0.588397702571869
-0.449751855189358
0.541887430934198
1.07023077692709
0.920240693633965
0.721642212023488
1.11841898580849
-0.779572909359707
-0.10699737340176
-0.851457776758576
-0.723004132441601
0.467283263874404
0.662761185683676
0.973543687161626
-0.626243101430536
-0.464345551075194
0.744386408219259
-0.729593610605534
-0.121537554656861
0.831630654491253
0.109773441042575
0.664576056704044
0.081526320347082
-0.416410174131113
1.26619076658656
-0.58843911748084
0.482547348705004
-0.213368345944674
-0.960913720596088
0.496433126267652
-0.360701861725167
-1.02299051581711
-0.669079987120175
0.882148658988225
0.221657786391934
0.844362100807299
0.199635079051482
0.771581449724643
-0.458054565808431
0.604064548736807
0.559115151681265
0.47799860564335
0.261013073735467
0.920808402148379
0.240027796261976
-0.657503682881423
0.345849107467512
0.703300212670672
0.0887056392312017
0.342363110139016
-0.682783891177184
-0.682452789830783
0.745363922232115
-0.72884564099389
-0.296509350582891
-0.163396085921019
-1.10858450200123
0.878292847810165
0.660903149548105
0.52480413417837
-0.457984401758551
0.923300372150361
-0.647077766093481
0.490970419640382
0.270226104318765
0.507639802983571
-0.234844711305804
-0.860993650316727
-0.918328018271397
0.704171704842508
-0.829051473739032
-0.435991919491019
-0.588239898867703
0.387386617770135
0.55407521301665
-0.823574900848395
-0.408443929933155
-0.83877802224948
0.466654054159511
-0.745652189793803
-0.593476914365198
-1.07562238437898
0.73635479791729
-0.604877655384317
0.549879785036249
1.00972557408987
0.168573029123262
0.804554599729055
-0.559378638703528
-0.53119992316915
-0.345182495239846
-0.580290303685252
-0.728753813049968
0.711604038392095
-0.376187438509096
-0.602303664297874
-0.374584157606551
1.11493402219247
0.776201906508713
0.935949182354605
-0.344324430185032
-0.825712332241867
-0.307736705088773
-0.847400791552763
0.0551565676598987
0.600356388023645
0.285452345977146
-0.392899237662748
0.570522493787684
-0.143407721035992
-0.820358669564405
0.717276940957809
0.576660613377553
-0.183986430256209
0.914858311400725
0.679839901515201
-0.523925800615337
0.131569425399066
0.385937244996824
0.439552346725336
0.772091361520336
1.23652557634508
-0.683745701656195
0.973201638130303
-1.05598231947608
0.0419632205183045
0.819859718615297
0.672503906298839
0.460824911424525
-1.00522658273249
0.803494749554234
1.05513104670497
0.665556109690323
0.795260190011587
0.406136168196072
0.666478863186612
-0.581969419982832
-0.62840219318636
0.856221115858116
-0.110728488710199
0.118568544276419
0.32622357616541
-0.699313625515801
0.297356116292979
-0.565673507399557
0.49434922928818
1.02905546176871
0.728392428550396
0.806077859088569
0.17054651322933
0.387409350752743
-0.441775885964396
-0.755529866901863
-1.00479150865062
0.543429626313556
-0.567509403735822
-1.14224429402514
-0.719008088631383
0.635225506470341
0.851927027639359
-0.89311637003369
-0.40667143475972
-0.4940438523058
-0.643499193510183
0.561408463656609
0.993041304443183
-0.965837305739422
0.583332270037139
0.443107657694838
0.282305656010458
-0.331251724683277
-0.746711416723716
1.02209523170624
-0.100235081351887
0.951060587684642
-0.400619904129523
1.20684793533
-0.564264352631224
-0.225876457848331
0.730988535884358
0.567767275026692
0.433378398622887
0.539720772185717
-0.698542309811067
-0.576059319285054
-0.197688445023987
-0.425336191716947
-0.407459827092618
-0.711203562151623
-1.04128065759578
0.861668438195092
-0.305492535186127
-1.00415448461534
-0.439410559291613
-0.519273801173094
-0.747193394114981
0.759188637305857
0.177691611127035
0.143186438866767
-0.307758089256426
0.690222014916351
0.783428773837698
-1.00074698638436
-1.14096224940235
-0.323347345597179
-0.942934839168663
0.545973879417746
-0.357154070902629
0.404386128657235
-0.797543177357758
-0.262215588559279
0.858884297053195
-0.941778016812791
-0.667335636894975
0.781233860936158
-0.417822798906487
0.526916954443466
-1.16397917662478
-0.393678006303628
0.0734155446116209
0.232933125991961
0.352496082460624
0.226153535420226
-0.263481019461494
0.730824487730139
0.964813599637642
-0.67711028974521
-0.881369902226655
0.883734677663809
-1.05785949085473
-0.362181254179336
-0.550813451265755
0.737950815111011
-0.948734456125079
-0.745477634923808
0.141462379977747
-0.458734630117606
-0.282680308810727
0.712823087277744
0.432580095272894
-0.666870197877335
0.821046783108395
-0.961971328967765
1.06600968522731
0.760411678575754
0.543945076684658
0.564815761482937
0.578596370071487
-0.723943256106351
0.336107179838403
0.249587849973474
0.381308117219235
0.980854059320764
0.605472307082761
-1.00339589777838
0.494890755264436
-0.0616121973752241
0.925004009681233
0.223494658299993
-0.0615476912512641
1.09715024367705
0.876758432219041
-0.706639066152084
-0.388879110052495
-0.574593706579318
0.810154524829991
-0.415537769176876
-0.786001366072517
-1.03042132703085
-0.949184971510585
0.309588031064718
0.340382560467528
-0.568080325881029
0.859544501957881
-0.591597055248407
1.03991149736106
-0.675433876631623
-0.5680735345107
0.836371707364789
0.889476637012323
-1.20424931513549
-0.759380596018815
-0.843778183206712
-1.09877390166493
-1.28108265791076
-1.18244552151022
0.57431202011963
-0.311595767162246
0.942691952632129
0.379924460086786
-1.16749611054122
0.488469351355718
0.708298197267417
-0.913069929087737
-0.70344667154792
0.62809276555542
-0.100585722603711
-0.609809655777688
1.07246026779921
0.106996633571446
-0.405082845917923
0.613995397275276
0.784584320897352
-0.52257882943374
-1.01387559810903
0.895376427232062
-0.837887700000288
0.605713359153969
-1.18850727200271
0.925810774847995
0.362882286892201
-0.989891024084901
-0.90707095881168
0.720005167401393
0.737472156111277
0.386814312092797
0.31621585665396
0.552372892246157
0.507149638809564
0.649323463393544
0.866541561038104
0.623629565777938
-0.758367192198408
0.835109019617083
-0.394408263299239
0.629701647603235
-0.599105839081205
0.224712098733003
1.03345530071776
0.723807765980584
-0.555010042685099
0.57639800217247
-0.4734495481374
-0.691279718685944
-0.722322465041288
0.476500459605489
-0.299170950918636
0.684860165283839
0.689124067771166
-1.16258962531307
0.894333083501572
0.467358581224171
-0.433135126927538
1.13440313309772
0.447449113450993
-0.797727108969951
-1.18490821077153
-0.618064323830348
-0.377704496361694
0.0376963678209958
-0.563850731171877
-0.561970869855735
0.222689679254229
0.321122133713214
0.865783795026342
-0.913587278230983
0.731349882487734
-0.615726081848854
0.690119097068813
-0.581857926743734
-0.522240725696685
-1.00594887476259
1.10327803619206
0.31355080623438
0.80718297117487
-0.684051861610338
0.928094161791676
-0.531252951722006
-0.698570051289075
0.568922891410064
-1.16393106804061
-0.51116085702126
-1.02416873114138
-0.210616292716415
0.647653029697197
0.247060387054213
0.861247490104715
-0.639723140774995
0.253408462580056
0.821961669971492
1.4513678731305
0.748773922713872
0.462803848563598
-0.982612299565291
-0.62533810893922
0.670910814078416
0.758850312597249
-0.308796228292321
-0.242093817751157
-0.237565073461129
0.649759288093569
-0.543542320471202
0.624208979153244
-0.573281845260277
-0.475125424753693
0.302980412395044
-0.580551775257815
-1.45575554733846
0.615110994593481
0.79411917982665
-0.624903973528356
-0.365263035845827
-0.799295307352379
1.16047769059552
0.947777469677924
-0.355833441329196
-0.941362278604148
0.543220871345733
-0.326529911268862
0.0824748403658557
0.646694877611197
-0.897997683447139
-0.272850292915906
-0.180168054514671
0.311103916786892
0.612529998919537
0.327546810259516
-1.06985182821995
0.588662005097943
-0.0643934734771092
0.983036098802276
0.924758626355182
0.506353484811968
-0.368618309990323
-0.865752592515033
0.731337255006926
0.818290331571596
-0.578759357911269
-0.142123896707004
-0.762684223991362
0.91367102183648
0.642477116209599
1.05857262359058
0.561424698376129
1.16197803308416
-0.632146947107169
0.698816175393829
-0.725237428269611
0.424819402492025
-0.301942024216924
0.298988152426432
0.588555152665626
0.225343687237798
-0.557083126210077
-0.681970758864005
0.447218759512427
1.04394599245973
0.591385375562865
1.03109418581167
1.15752688623972
-1.01425984031454
-0.617901578792932
-0.897034915317207
-0.894205367022585
0.216032381104099
-1.16772222551319
0.408205304636115
-1.44643810732847
-0.605715217002019
-1.08447437684741
-0.618361479700111
-0.608045971269283
0.472258764435587
0.547916960902046
0.302390063633687
-0.70693813366074
1.14893627650054
0.901548907478958
0.181729577990416
-0.807771281334362
-0.831541076321395
0.662084259407518
-0.803096626436644
-0.737155827012728
1.05043264128628
0.860414702719527
0.712569634113978
-1.11243773595203
-0.365556903335393
-1.29715560588171
-0.33918750452923
-0.543049046360141
0.505858873229575
-0.3186479864783
0.947802265130641
1.00030267240729
-0.369883776309658
-0.0479198379369779
-0.846457730926897
-0.665346668020683
1.09087254349978
0.528572165385589
-0.513967681757037
-0.380744969283901
-0.622368124408492
-0.291979142477143
-1.06818810100885
-1.22797297891029
0.183566209388212
0.973441300956963
0.61386743943823
-0.852372713278136
-0.445967098662182
0.870042085080289
0.970684418419576
0.74428891123224
-1.12802746562214
0.42781188141952
0.651662931866906
0.833150669497025
-0.651125935616696
0.640270827366839
0.563447009837505
-0.459209784649272
-0.423335613981993
-0.369621548165654
-0.60016320780256
0.759315747290384
-0.803062901293616
0.280339434644362
0.53814680599561
0.333755036327851
0.398050732237109
-1.12446079009519
0.766892124462974
-1.00752934333028
1.16886415449788
-0.367885117891818
0.578691437415696
-0.224000620276176
0.524847589857129
1.03997140519465
-0.520219355994814
0.384881087251859
-0.633297623722925
-0.797668909802662
-0.743411617017428
0.38911158073959
0.793572039208302
-0.951686030296729
0.269473228230672
-0.564097130790893
-0.922681056459713
0.46197077520857
-0.822700968785363
0.163655274731976
0.152717097704277
-0.0307781097119889
0.851128687055172
-0.642064889617097
0.525693151081991
-1.06332736678844
-0.626076104056613
1.03532913502292
-0.863617071773637
0.917028224806469
-0.946051146028864
-0.546589801541551
0.21853315015777
0.482211948289774
-0.77756395086159
0.849346056510948
-0.424590999693396
-0.603657305289774
-0.434876138566554
-0.854097327592406
-0.428766086145933
-0.870897748710327
-0.0250840325195053
-0.498559199288315
0.769915015173496
-0.665084026429898
-0.968077547815664
-0.820627658296513
0.354091560088202
0.689535314857533
0.884074725601422
0.946405574619856
0.674953609211409
-0.680982722719128
-0.549116319300685
0.731965077489817
-0.584407406963269
0.762759594643253
-0.691800656408966
0.801626527761071
-0.680955337616974
-1.02148689786567
-0.0371925031561597
0.34097530926604
0.960536615598997
-0.321158357041997
0.106705767990316
-0.622173400501993
0.995060806823199
1.11627989370663
0.690842527313841
-0.354790442727556
-1.28406458228799
0.219530233155596
1.08524464651442
-1.01691016669951
0.419998369139737
-0.384225688534095
-0.414172306495858
0.193143016742316
-0.930798808149004
-0.505956193087019
0.634627144648553
0.626433232666602
-0.599890932750661
0.418962622688458
0.222443061285569
0.662816389084906
0.824572254964902
1.16736771592826
0.0035083384500818
-0.563593128298123
1.089218905573
0.82778870405756
0.631877475196866
-0.474190503353068
-0.588015301963048
-0.8356343419186
0.685796178368637
0.896041891715993
-0.954934483067156
-0.179574132463094
0.480423858802138
0.380542260057975
0.861376979411506
-0.677480520406677
-1.28732750917518
0.695260788080006
0.563329931748421
-0.575052488863013
-0.512125949981394
-0.0761498750103075
-0.838045443513574
-0.626287407826581
-0.615589476176241
-0.537904646059217
-0.709363580887738
-0.165428726027614
0.492612859177321
-0.322980927655936
0.628063686125925
-1.42466318324488
0.517107265526785
0.63135370522549
-0.884414807151796
0.301442015401712
0.711922168174233
0.492927542310176
-0.363884563124059
0.377951795721604
-1.26010333564492
-0.250506370519264
0.41492425074462
-0.841723520671396
-1.30986144675443
0.757085175897588
-0.713651909806614
-0.718039130360508
0.39088427651066
-0.586804868561761
0.569017134458265
0.785076511812755
-0.583774332966552
-0.346596210929388
-0.771229132329971
-0.62011060667681
0.495630501041801
0.491452122135458
0.531335054537532
-0.626454916847377
1.14776105217117
-0.440301940117049
0.846068695608775
-0.871533278358821
0.186640328366654
1.03550730819919
0.971107061442256
0.987706220732156
-0.537065471621123
-0.594840905967791
-0.937778824959458
-0.29054061429417
1.2961027426093
-0.249922198441735
-1.10268301765085
0.588581705053474
-0.271769986726657
-0.659814631378176
0.401328429072669
-0.684106313544504
-0.927282818257117
0.513520636213483
0.608825036498304
-0.55555910819844
-0.631764252111997
0.926295949026156
-0.203232264023112
-0.482453190393384
0.449334751873557
-0.532738301856168
-0.896125295155732
0.384444473289241
0.840938935108424
0.180481393084638
0.824501233906959
0.247576677392683
0.693681003494823
0.806774120847923
0.70725743097505
-0.196061700757731
-0.149466510339505
0.849304465829536
0.538979089699714
-0.758421881871988
-1.02303315546703
0.555723709645413
-1.09357133049472
0.62968594029121
-0.994834088099555
-1.07693433270702
-0.141882415238028
0.548483601846715
-0.976114496677853
0.591914237170356
0.655385541641124
0.280288975240979
0.497755450470706
-0.232034495984621
1.09913163181194
-0.543804115514747
-0.840913635690081
0.454160426499745
-0.367329544376606
-0.453667116557733
0.624079329780627
-0.3501173504678
-0.905043114397957
0.548275928691278
0.839441082436015
0.503764025102908
0.210659123788052
0.21818333021036
0.688735260074069
0.352437196722614
1.05005996608941
0.72766186060226
-0.711657820448373
-0.751526083451647
0.984783758662963
-0.48942823478461
-0.740732088413807
-0.724648273914039
0.845483896358498
0.95141775597645
-0.874448143342205
0.555064507512065
-0.638213501646225
-0.336077366329044
-1.03379179594234
-0.832046748388447
-0.579388640544901
0.740766042309899
-0.229935882314316
0.224905509938619
-0.329674756273431
-1.30201846331351
-0.697337368669063
1.04632149026126
0.63576074473676
0.45434390963079
-0.484332462496423
-0.505110610314909
-0.812954795198814
-0.252273571529325
-0.808876135032438
-0.449721840916468
0.459547457722153
1.00567167072039
0.236348055861423
-0.443098723334663
0.980098840214133
0.317108815767451
-0.856059641078902
0.452046441956234
0.712658991289982
-0.67462863216375
0.082510961322789
-0.474264832988434
0.522491218928399
-0.429372647661695
-0.484760373291249
-0.817145431433408
-0.142798574711375
-0.698819478116115
-0.155787021116325
1.03398750248449
0.253695525728421
0.310699293521885
1.09385871107912
-1.0077962010186
-0.801953596411638
0.298353980360658
-0.747304809423488
-0.910148647807878
-0.488835318176701
-0.425310533369205
0.555670376929874
1.21332543600603
0.7307614440485
-0.407025939425914
0.740404070192543
-1.1631833677101
0.73254541405871
-1.10460751200028
-0.979228420003263
-0.631660255215403
0.818907322295359
-0.640016971315293
0.447773694528766
0.727612490684986
0.454166994940637
-0.139573581496368
-0.784043901862411
-0.929534597319073
-1.13673640987457
1.14114179334377
-1.14895744349348
1.26627882832342
1.44689085526672
-0.500797092055548
0.604388083051408
-0.206368613100274
0.862158044812166
0.448738202167244
0.875203128918722
-0.776121753266025
-0.972449735599326
0.391429580410665
-0.434497227319603
-0.98435089346155
0.283341528862645
-0.275011581906358
0.910057266933694
0.850962454157039
-0.567771149262996
0.748445009001767
-1.13355277044272
0.452134182851341
1.03844284189035
-0.785356667577965
0.318218574325769
-0.473604994355334
0.333166507581629
0.483217151462856
-0.690013612992889
0.925607986659073
0.238564138596146
-1.11391046133788
-0.862905365293984
-0.955159662530509
-0.194706439071036
0.317136202501931
0.901878038723288
-0.403974323693695
1.18964395229797
0.373210488102086
0.762748637525343
0.660954984296331
-0.0117623882752784
-0.267682456281372
0.649402705632593
-0.363298901616028
0.35585233037501
-0.555024818647349
-0.656921686380735
0.657405929809814
-1.06756638318554
0.0627915458149385
-0.466012040512002
0.0769218156370092
0.818052339642029
0.661224052975217
-0.736815895023326
-0.971577166550432
0.724507338940478
0.644644736808176
-0.235753947558805
0.0061201564608406
-0.114102175135884
0.571866322051067
-1.09414255984575
0.605304639971013
-1.31272511797321
0.935065799928637
0.557431785045761
0.73821598465174
-1.29204419565131
-0.150680141585851
-0.397769500478786
0.4485979310608
-1.17622288402889
-1.22872807520963
-0.363636913101395
0.506593524486521
-0.302866959384256
-0.85497823656144
-0.384083678901987
-0.243385612990403
0.846886476595533
0.661994647002251
-0.56677694687453
-1.0250077239171
0.642134543542901
0.915721521877496
0.149780237634408
0.139937091622778
-0.82611096717722
0.788236039186674
-0.800077735360631
-0.744987870883987
0.325045234622932
0.506518024625683
0.404079608108483
-0.878442033851724
0.543547721308388
-1.39449591511051
-0.564114571250616
-0.486750862860783
-0.691099177763056
1.12458017820102
0.28585455247688
0.587973234420305
0.82943743824136
1.14312848965193
-0.768729683330285
-0.662056959411625
0.592953430146094
-0.229318946738436
0.914750342576014
-0.788592096607529
0.66880407576923
-0.260214845363435
-0.152887356807824
-0.652390692203569
0.64833849469153
-0.965349815090857
-0.864542255446602
-0.798947286082394
0.100741372417924
-0.0345575925973056
0.723356727489689
-0.373149841409496
-0.0431077939022542
-0.337997461938447
-0.18810461390612
-0.139944969382045
1.08522450908233
-0.526353460490368
-0.992543558923938
-0.506110444507906
0.24116354199381
-0.058978924946166
0.858621482216611
0.784833936765194
-0.730829787680839
-0.561649524341332
0.662691446550271
0.417710040660171
1.15595401786904
-1.08774163120901
0.677393120556404
-0.753662766282664
-0.939387568772883
0.217239630875335
0.470157419910146
-0.912777114897791
-0.607113362363321
-0.618989706197172
-0.834816828266735
0.657285087850956
-0.703634996224398
-0.931952366864283
0.729560310653532
-0.666151460381652
-0.590259498965787
1.15021159565112
-0.29685043468445
0.67210192892878
-0.898934116838043
0.88505699810328
-0.583225056031093
0.345835051280414
-0.579848441392247
0.382966637335248
-0.40856481416221
1.06677522281366
0.461767455527765
-0.138923058241097
-0.411671924913096
0.0413141916864501
-0.841056725401899
1.16666386913345
0.839947708228661
-0.165459999907969
1.02132707831495
0.141118944275926
-0.566713121816713
0.790873975124012
-0.976446034401547
0.721412340863868
0.359198930924263
-0.757672581354818
0.166961860887024
0.0205739876542693
-0.579532049455457
-0.706276323379778
0.696352091665168
-0.787188540963733
0.875645731508625
-0.793706959134982
-0.216480310293579
-1.1551915003809
-0.971718368807015
0.633204578331675
-0.239432739245362
0.318275650635014
-0.0829252809195016
-0.538245573408752
0.786815748624726
-0.508510557079563
0.575867004621031
-0.866420744051883
1.11440985457661
0.924867278581661
-0.47034215774864
0.42865186749733
-0.598786268364019
-0.574667156467423
0.879146080982482
0.823685326170654
-0.767753885104972
0.24569400951626
-0.858933787119015
0.23441203275829
0.827541550511497
0.647328453843169
-0.317055815808671
0.56379458969154
0.793644877844242
0.783709015724974
0.718475180944071
0.426732195668749
-0.745874972701653
-0.336952722228635
1.06958942741469
-0.264457515115177
-0.362415475127149
0.677430487437352
-0.418951954898408
0.453016732328216
0.0783380988134546
1.14800072103157
0.841024275312199
0.67266808672201
0.653154531966051
-1.20825471132821
0.369531772110691
-0.445803320340239
-0.611095102602269
0.227731292782807
-0.517749692171853
-0.232455668595335
0.906601021672699
0.284136565696106
-0.735651797568262
0.28855532882833
1.3245375001639
1.08144107470999
-0.512783551699276
0.614557260110572
0.658607376988217
0.497595840818868
0.93557744205483
1.25584936082029
0.606427880121115
-0.323455225133387
0.515107023920129
0.881345848841896
-0.706062126103473
-0.409755259485583
-0.668957451078653
-0.490534452645222
-0.169267252486147
-0.834021488342525
-0.289680757688877
1.00910222891823
1.01677594042091
-0.184231577335517
0.476419262482455
0.846022058691467
-0.963707889630014
0.920569638389505
-0.400864361470059
-1.04309393971048
0.444646417156531
-0.115930633266307
-0.434230534893795
0.808445225970141
0.10572676186555
0.830954484909176
-0.664936994250858
-0.565098885382453
-0.331119467934831
-0.0017130646067863
0.348333580378142
-0.432930296828111
-1.15121131790569
0.731492672138182
-0.619696023738448
0.896952633143635
-0.287324524496956
-1.09061150153309
-0.563033876719421
1.0134202571673
0.898457489361284
0.74518673065922
-0.904710264636065
0.543472398069066
0.172151127301325
-0.76355951588392
0.594934889806828
0.999950515769847
0.880838624038656
-0.508313321809436
0.713620557453543
-1.17648852646339
0.924035054982889
-0.899754971137294
1.0548510354568
0.604143748269173
0.558099018873278
-0.493090840520286
0.850629626825906
-0.880089706562625
-0.487534156695465
-0.921463039493604
0.85931520269653
1.20350591544249
0.836866962164951
0.993997441578782
0.476336729760768
-0.426050638487003
-1.06770844331332
-0.396455150823609
-0.957652747822271
-1.02078511948774
-0.450485138747012
0.41056315250021
0.372029406452187
-0.202490733831082
0.323088474423323
0.911252521607758
-0.682288032080529
-0.620086556610755
-0.527136011518414
-0.726578105989641
-0.170281770515366
0.849677617064248
-0.247825459945503
-0.91128117732358
0.833482564968463
0.343901444950249
1.09042056934427
-0.0143497162097243
1.18751324557738
0.229617314160699
-0.764592205782353
0.516697289688223
-0.731147482641777
0.493421168434028
-0.782887819796265
0.751362654749592
0.379375142495431
-0.214227908646397
0.571673639169694
-0.937608462716543
0.387460063378358
-0.947495813810624
-0.467677476663516
-0.662334145620282
0.125324309731031
0.72150319810967
0.0793215300679336
0.608854510851719
-0.322775856108132
-0.510631628946976
-0.909283024631674
0.839802358342379
0.902668359105956
-0.335507100922628
-0.454858837368221
0.158277420881838
-0.3262091161572
-0.651255483212904
-0.540784350939185
0.404545651606936
0.187520671708246
0.77334753866531
1.21172495017945
0.153091459346641
0.631847499915446
0.358687494265387
-0.417612267232491
0.437697086152615
0.770553879340668
-0.784337223520617
-0.834956697137809
-0.312018647553174
0.579477794586844
-0.45394869307643
-0.544469466471601
-1.21689207253038
-0.338470296239917
0.634046183568501
-0.730515604869775
0.808885330312289
-1.12518266896276
0.133744130546547
-1.08105966151124
0.674085548036334
0.512269351334558
0.305824538695603
0.939308471257341
0.296648105400368
-0.559632636820061
-0.638038257286731
0.795911467019727
0.646390678495481
-0.052836989200273
-0.700367686634708
0.269760877089961
-0.296243891002517
-0.326414291274791
-0.809813324989122
0.743779446886706
-0.840060744453885
-0.683939020877029
-0.970160124919829
1.09937358234895
-0.61719457660692
-0.554814855976496
0.700531918235941
-0.913782469156469
1.19998435629268
0.113844601665835
0.782414505785716
1.13950136311442
0.417566135714136
0.730779443654982
0.513091646662671
0.363243951751145
0.577569606111878
-0.266674032025174
0.695142065842639
0.068321546421359
0.488828237759748
1.03266933268067
0.0393925918881038
-0.274223528414294
-0.951047976403588
-0.00266716311645501
-1.10177593792591
-0.519011712486158
0.480324111380889
-0.724884267597186
0.431030215646603
0.0184536816750948
0.637304299812722
-0.754444917760819
-0.150041212317057
-0.292517700812514
0.845099132221259
0.312437100539024
-0.377820741658518
-0.791408037663116
-0.633086289718392
-0.676018562505881
0.950942199624693
0.923177388719516
-0.785002401988489
0.673014022302793
-0.60241258323043
-0.712940582433464
-0.542696978504416
-0.667444581426558
-0.971544139918956
-0.489594742743982
-0.276537611109986
0.635787148813
-1.10195572678279
0.172872005519745
-0.12370654518466
0.811057673824421
-0.892233180795891
-1.02467325214202
-0.691260431517857
1.14915802860764
0.457400643309793
-0.67842692659426
-0.282678837358784
0.74810185632775
-0.438751663767903
-0.927034051595311
-0.697019533816656
-0.847703439022122
-0.14658869640605
0.70963312812949
0.487621255798366
-0.336669655063954
0.0359225514900485
-0.512277394361098
1.05885996059407
-0.585419717998593
-0.418347713657176
0.446861721596881
-0.103880681086467
-0.812549690468685
-0.240180862083952
0.375425492050992
-0.828608230951577
-0.897105432897396
-0.784381935292308
0.521289550423423
0.619202016472149
0.937179226916003
0.275142210589563
-0.257104913140052
0.39267347290457
-1.01359780603648
1.05945251255628
-1.09280504407382
-0.771032323026973
-0.817093778429467
-0.763448657011569
-0.74994667501731
0.839877515984484
0.117539679067164
-0.415452560626823
0.616669368005836
-0.938490326022253
-0.713107799514497
1.14746602995955
-0.500086078499132
0.6319296250706
-0.986426734767999
-0.433796210217891
-0.784549041095934
0.552724663166642
-0.526930964365669
0.394031019571386
-0.467806939461699
-0.53749341361398
0.797130708085212
0.370791614504488
-0.950026660844444
-0.635869503497978
0.5421649576557
0.657851952597011
0.611104735590764
0.842285656729232
-0.874730165019299
0.696427223129122
-0.490350149771979
0.446520868776719
-0.625251706592434
-0.937753292606042
-0.617103668125845
0.552728661208681
-1.02876374660495
-0.935227261568481
-0.247467311974105
1.06859761548738
1.14985983493098
-0.310255492937961
0.398432515061148
-1.0778716538031
-0.944497384842397
-0.936593836029998
0.589959705314576
-0.861278877857679
-0.437554451326923
0.595797731942146
1.08146980850892
0.209856113856279
1.04007911678744
0.992023645138449
-0.335304478672051
0.775315057484794
-0.535193081894746
0.53479740858353
0.909844713469629
0.668673345813732
0.715471148013322
0.020577287221963
0.00295410449944765
-0.264580420360064
-0.664347502783714
0.713346995886183
-1.01325174913155
-0.536159642662669
0.5316959941698
0.941497419278527
0.811267888673968
0.990071773658494
0.553185051069359
-1.19405978018274
0.421342312593201
-0.52786177213833
-0.594317677879412
0.863694049072605
1.00599836610733
-0.381492160264212
0.388678673781511
-0.596154340425779
1.33808412435356
-0.773992544958005
-1.18359305788653
-0.925238327388802
0.0523812399537205
0.561508164651469
1.25703267242733
0.465021989530261
-0.519310068961956
0.710615303594486
0.0451072315940859
0.392549785086073
-1.21228775063724
-0.563750199051554
0.314332320088942
0.370011543232874
0.597272100605336
0.563134852768556
0.624501885014443
0.106654634271281
-0.546980321150205
-0.756227717607361
-1.01046978921042
-0.39873749212663
0.634262716123672
0.70034228831585
-0.486663205103454
-0.609779660687185
-0.999692016255204
0.60295542342591
-1.07142436994685
-0.790367911548007
-0.459935288513075
1.22441203977333
0.569380790888045
0.791252578101805
0.508733249212592
-0.474779963073385
-0.372239290103157
0.0944652477906628
-0.192823023918013
0.947338790996621
0.0837671106646347
-0.264001515684967
0.392220278447921
0.790132409794337
0.625109031532904
0.581069810884652
-1.08601020785584
0.343872738553085
-0.411546405063487
-0.914094829990907
-0.997700826601249
-0.647449520992725
0.274503731532267
0.27527078204301
-0.846777991196425
0.130743632055575
-0.715380510711756
0.440002370733571
-0.48705549917642
-0.100316591835204
-0.909115544164416
0.586756814072925
0.548471985502957
-0.443595960441778
0.0228018116315379
1.0818367036574
-0.761891849541008
-0.724361121368403
0.552951310897049
0.531253760311104
-1.07535251173815
-0.306871785904634
0.862689556212093
0.521550529161712
-0.25907555463217
-0.591078342941098
0.90062289143553
-0.293431268891581
-0.444724531699608
0.366992152970831
-0.752987487558425
-0.347841593985192
-0.526682562208062
-0.462416138862763
-1.11429516638226
-0.324763965130467
-0.452953187433273
0.377137126625452
-0.615855648126662
0.941790568035363
0.898471517299332
0.528666560716797
0.510071384523092
0.513702174823262
0.751006565490969
-0.787299920826163
-0.472636115067973
0.501638874352362
-0.131194496294556
0.157485454634585
-0.956899852253365
0.860012069024738
-0.399062324212216
0.535884646479568
0.736109525709269
-0.409538385436697
1.20611260491288
1.11188381318579
0.867216102807584
-0.950025028176564
-0.677838418795675
-0.0815110385184943
-1.1577413147064
-0.356738496108681
-1.30331755158844
-0.520471416891153
-0.723620810317787
-0.974573431875631
-0.374104981172015
-0.587954829290324
-0.716244005900213
-1.05094300074641
0.858672953062441
0.551447769702049
1.23166416339265
1.0388944457017
-0.900850790321135
0.745182222506783
0.979540183081214
1.08098640890205
0.408813808971401
0.210075708104138
-0.596936768377036
0.538616997972551
-0.524010942326847
0.982907905673513
1.03187731431499
-1.00531568541656
0.101469942436307
0.673354556937562
-0.52627997373888
-0.723861906445164
-0.815489352500506
-0.876832670853312
0.211723125908785
-0.634873867747496
0.397359140343086
-0.552588383729988
-1.00504638639919
-0.696921989850819
0.320752805327902
0.65142307938543
1.24762953533604
-0.711162999475663
0.574866687051373
0.440881028477438
0.653472141177753
-0.602050523153998
-0.424175983892106
0.593372668906764
0.936739406003604
-0.790413129124572
0.50889718147307
-0.492777286557209
-0.561943361061444
-1.09440800324862
0.49101880648318
-0.585119291297467
1.00225389163718
0.679879466173452
-0.29740913367006
-0.475733460916994
0.519547200795104
-0.195849190428123
-0.669204009578167
-0.298145727088162
0.485619668705991
0.631848102888281
1.2237108796543
-0.0989377534193506
1.13110837549603
-0.929717915707958
0.288397696535303
0.687169878771021
1.05012644067275
0.671943057303437
0.211393483202031
0.658298307158595
-1.12547197908035
-0.772956385127665
-0.232950617018384
-0.218986238984954
0.869854743932965
0.587296215509093
-0.550120147332214
0.700586566293584
-0.830946458646331
-0.989654972085335
-0.655123783437807
0.913659091711494
-0.756864628023526
-0.548013962281899
0.932154655391262
0.412084175562581
-0.542815088292704
-1.31809557147192
-0.921156214109259
0.687550626630469
0.169985556118136
-0.752300905442357
0.549976754257548
-0.699985346579209
0.142430781026704
0.718938557391827
1.11796079506892
0.662050183867496
-0.760485158897078
-0.277131835213203
-0.616501413952541
0.45104092539118
0.135494617848544
-0.468857812318298
-0.472987933169365
0.687983371846755
-1.02953385799872
-0.988231921678591
0.0859208325081333
0.0534835477201968
-0.316156232818601
0.876504209701084
0.598032361469929
0.574097990577307
0.844491935462827
0.343141839390535
0.385514411243904
0.689934094872073
0.819185989199218
-0.0933803957214832
-0.656270204435145
0.77433582316584
-0.903869632711445
-0.419295510558755
-0.595085465569869
0.703619662269839
-0.815836961012547
-0.641067374284617
0.974025190449424
0.553588113188704
0.543143173729588
0.388004782603902
-0.555752426906938
-0.554170323695127
0.734981222807034
0.540124365114359
-0.698517147261947
0.664314076704378
0.726082210657671
-0.680398367542539
-0.155782146389458
-0.470268304029594
-0.67005116905594
0.756975665577127
0.409922714574262
-0.361956537845154
-0.984249559804261
0.214338183719425
1.12787797619299
-0.457520294755631
0.765729375303283
-1.35748768063809
0.836823962959765
-0.628368032914099
0.480100415655964
0.517855483864227
0.171798693628321
-0.65762413239016
1.04217169990986
0.283666799322333
0.21640386518274
0.966319785434124
0.683078759386952
0.369193771425266
-0.679409999074446
-0.414429692972598
-0.971031121439413
0.532579996432044
0.3969630799857
0.530652021827506
-0.959065614980605
0.0240095970953557
0.423414736159183
-1.36269505375389
0.327947696849663
0.102795781598928
0.583022592837584
-0.447470606456784
1.17783294068923
-0.38414104668955
0.342407594535752
1.30061400614907
-0.994581536990368
-0.512746976593157
0.234863892921819
-0.38460321241446
-0.234238411610821
0.749945720444615
0.496601746729674
0.584318708788668
0.150615557998264
0.972298914332064
0.755077945201169
-0.697631997511972
-0.175597000334756
-1.00617128789767
-0.596061315564612
0.636402552618281
0.195056331687758
-0.0922299831647786
1.06391454665232
-0.198933849562553
0.48321703409616
-0.567795452288066
-0.39620015860731
-0.547380419756089
0.300324962325448
-0.338336327457802
-0.393129165245005
0.927254802104059
-0.482682564047467
0.440608524486223
0.664224504709575
-0.462547450579563
-0.315618793692953
-0.71916141942639
-1.06608579643409
-0.877027371247098
-1.04845035393832
0.842920209727776
0.761034666890689
-0.732258993227755
-1.10887505998448
-0.59935400477456
-1.1230427874208
0.673990660636602
0.815380406489281
0.821117522349742
-0.796281485512272
0.354748433154592
0.71007219203155
-0.446031970042669
0.453537798332476
-0.371018912427564
0.321202220259629
-0.385823890768066
-0.18621198067543
0.286432359003178
-0.782242193466046
1.09796100702181
0.627794931723071
-0.650905339233387
0.797347755690542
-0.0324943872816843
1.1386278555549
-0.761492896460483
0.773645085951151
0.157105855578362
0.695958269964743
-0.92459626663228
0.660070852599881
0.603181942709412
0.644940910505146
0.703656146078761
-0.231596783638328
0.890243326492382
0.861229848819042
1.08221507164035
-0.691524427695779
0.829596680719562
-0.211848204864656
1.16540554564017
-0.18639273052352
-0.378424873680141
0.5706171843988
-0.806010831635005
-0.919865770041727
-0.0716832075766295
0.49068746550617
1.04183974284917
0.365852080192133
0.769892282036582
0.827563804264272
-1.15646061847921
0.83085596192077
-0.684039545846089
-0.110178669363174
0.717472580897786
0.41504911267466
-0.701147512834597
-0.504188622525083
-0.304672237400628
0.91070640744744
-1.02451671209825
-0.622502490501648
-0.292777742881636
0.963655869095272
-0.410607608948756
-1.01242748403151
-0.0177335980119752
-0.693746059456327
-0.115135455072262
-0.701025272559087
0.370323154967042
-0.432775339425931
0.465467643603429
0.488640871114062
-1.02671165464215
1.08338363872241
-0.527283612712036
-0.757751642862421
0.589916295287398
0.0252295239641691
1.12117379980846
0.760277685786791
-0.557470986319829
-0.841876622665764
-0.288411318500906
-0.266633396055754
-0.563820509782324
0.82326457652876
0.335026411867318
1.15969276728244
0.713814192062626
-0.313726526164699
0.831618521186467
0.112790894536513
-0.773519921245096
0.773201068834163
0.833002513532012
0.804262394445128
0.783396874964768
0.792821552298451
0.871711870463003
-0.226893203089142
0.347046689685776
0.722358780203959
-0.663134866602593
-0.68843403502361
-0.447751612343401
0.612754272793217
-1.10314817723548
-0.687507927044408
0.0756379027286626
0.623724274002611
0.435975741578693
-0.57380392067655
0.657795773730413
0.933218491934727
0.381447545509812
0.961849832659788
0.78922630626885
0.596650460460114
-0.581195059889794
-0.880803209201618
-0.0768729274470855
-0.402956787712392
0.213715263949592
0.846474781748261
0.443104930443659
-0.601586606367812
-0.728184194428995
-0.204249857369788
-0.723677946987212
1.02203464155669
1.04088961154453
-0.46293123329373
-0.286108670860511
0.295607054125687
0.108594913785677
0.723126421891579
-1.07941697955106
0.560321095673469
0.304666942297023
1.05653839489344
0.790526130060545
-0.778621912339857
-0.425410397697313
1.01769108772488
0.28973382999704
1.07023593165835
-0.097006021854206
-1.01295170853232
0.852469495870759
-0.529793674614169
-0.507948051354347
-0.683469692883012
-0.462945880020374
-0.454205920484134
-0.705418793800813
-0.180203023481181
0.990637188292906
-0.678753720959909
-1.01263279123751
0.810133057950199
-1.18539240934993
-0.443036220795352
1.02917966151102
-0.660229239483542
-0.358760975704885
0.712289999185913
-1.0310077329873
0.244119667231472
-0.871155072281349
-0.303761059194527
-0.968235154796612
0.194437204572833
0.740926090192709
0.110883180484988
0.491050659474453
0.447549899647671
0.0468553918200629
0.453357312509583
-0.434921552688813
-0.209613119872585
-0.635305107952392
0.537702857790369
0.539199024737212
1.03064113032296
0.900325304374225
0.738167628934969
1.07303062221162
0.508937183588218
-0.755788946842027
0.143554097515834
-1.04358980917344
1.26757266075312
-0.421023934999892
1.06184813819314
-1.24394791409039
0.671612056325042
0.0209233643592249
0.727330758977949
-0.150516533413541
0.832814664261199
0.806734825256922
-1.10052277693467
0.288677268589382
0.914023715843959
0.731894383804153
1.00020775805659
0.799220575782374
0.438296604571375
-0.545615611334667
-0.87035557457571
0.327322064541122
0.767760004323893
-0.351346363903792
-0.456386407784858
1.08368275234969
-0.66752716169081
1.34632580846823
0.281685921719424
0.490429872873391
0.833360994568527
-0.648620786112114
-0.366864899388468
-0.588971626039516
-0.893497558064004
1.26037484289025
0.948122058283556
0.386688289407047
-0.895622324723569
0.538443112078241
0.650108165496213
-0.186148625355632
0.540997545433196
-0.603649721026943
0.36192966249009
-0.823088536317819
-0.47702742976505
-0.886274528375737
0.33809829737677
-0.762822257861788
0.935711160544441
0.495283415229192
-0.135119884086553
-0.0332833840805771
0.936197830173079
0.957463384546315
-0.669799675146392
0.87442672992606
-0.973482228978638
0.0428440699649266
0.89802138804655
0.688735712975252
-0.265824158381657
0.227200835350662
-0.204620372033349
-0.98584613012037
0.208016887209382
-1.0271523545145
-0.724135579053634
0.566392155006041
0.120649012864191
0.318133193470107
-0.965159950849818
0.85775833140532
-0.575750571276192
-0.806320998772343
-0.0492120938131822
0.0946825820973567
-0.92452756956808
-0.532632025126499
-0.6817253924637
-0.45618392132217
-0.694254290682856
-0.598736508964658
-0.801487342683856
-1.01290248843094
-1.15837332379079
-0.513520373789145
0.497909605438542
0.748441871021579
0.997588273492764
0.317704447332869
-0.291327249795231
-0.307037771835495
0.82182100602935
-1.0026410110764
-0.725693987111385
1.20202043842872
0.00624542263619298
0.744493138378614
-0.667180195290689
-0.779882748863416
1.04903260674032
0.562829625074525
-0.410731302621194
-0.403787748187923
0.34776919076486
0.971511482624774
-0.490187845498312
0.197379273740954
-1.01923621143235
-0.218854335938714
0.500853961895694
-0.281859010211446
0.337900263185393
-0.778088919757108
1.2824085978764
0.540236475504206
-0.508185623481082
0.374217971036219
0.798188480055959
0.58049884688653
1.01983765013393
-0.390153042550543
-0.902094964354899
-0.77257190608507
-1.05247310797586
0.942988496176575
0.738531316503635
0.726878014873222
-0.753969792518727
-0.7174656415986
-0.286398818532618
0.373506893889277
-0.720382029982141
0.800732882882404
-0.589131592969863
0.635133332382639
-0.970842041730573
-0.677209205025536
0.428685034456195
-0.839153413693216
0.482271983271151
0.695020011620484
0.773311968729454
0.635515675108726
-0.403001902417783
0.973641843752971
0.406013219764245
-0.552510096820637
-0.650025769894276
-0.36263427875756
0.398282394481668
0.289524450687313
-0.416082570303039
-0.292945315997193
-0.436737308609578
0.441997878561512
-0.561639899595639
-0.809673078579959
-0.628386132691344
-0.537198975194838
-1.05421574363284
-0.327291990058803
-0.777748295076561
0.374872862420519
0.114768065144535
0.387663433694126
0.539733766120799
0.300149297297092
0.264138564625168
0.181127535886025
-0.79835176382092
0.89842289086108
1.03617017831719
0.69625274064054
-0.312379666096777
-0.873565534545485
0.670040972362041
-0.882995376985404
-0.934423688819066
-1.13145315956335
-0.711576580895206
-0.431637924274956
-1.43577507731269
-0.763513414808137
-0.689169419534409
-0.59241274612047
0.632831801656976
0.529071776382024
-0.0265046290113008
-1.20669314520003
0.985382806053318
0.767525238671028
1.20076898663546
-0.898955977411534
0.334806051392119
-0.719507907916063
-1.13707925413764
0.649494769933623
-0.623044655356266
-0.855599495695766
-0.534925241664375
0.0732731782921017
0.573402384379348
0.514637558001294
-0.89998359062041
-0.34722187195597
-0.0945880436696769
-0.604974230032433
-0.653557393013286
1.11667638225311
0.295894442564574
-0.0747307249431599
1.0457535039609
0.439383571677897
-0.632140021225385
0.580613141059716
-0.541246090778182
-0.645884016200324
0.604538340163048
0.432057438706333
-0.528677356387458
-1.12681726689946
-0.851945525006124
0.380478901399684
0.704549867271327
0.474278845691672
-0.465477355097037
1.16065529196821
-0.210904951257552
-0.870682807614651
0.580305969122253
0.890084589661646
-0.605517157447379
0.469129469732873
-0.622198555748094
-0.188257196149357
0.796038683855955
0.431051494242547
-0.722455003037787
0.266105797958913
-0.896577581346863
-0.312891923963717
-0.739795405658542
-0.102971251496453
-1.09570135037113
0.589405920282072
0.585293155397794
-0.477598071804735
0.158836565055527
1.21384532791064
-0.434679752544251
0.460286519398374
-0.197695745330983
-0.318276955925941
-0.236746222722634
0.220910739720277
-0.850570167563881
-0.879045536623729
0.511207173658829
-0.506409149096506
0.902695473166802
-0.545977585334994
-0.400841742877497
0.299201545042077
-0.332320233461109
0.23257641457141
0.492445936566777
-0.364049564222911
0.582436838236569
-0.699908723295117
0.067712131356355
0.613112313334954
-0.158288109265427
0.72492532507359
-0.627349899771217
0.834535023572529
0.632047109181063
-0.674215587613107
1.01578711379753
-1.58752405185887
-0.561529746732226
-0.384691160290525
0.616760745706034
0.483445155154771
0.291931432440657
0.415299075709789
0.491582555542736
1.28773150830469
-0.92210277556843
-0.462835892343147
0.673906751656358
0.0737760248702615
0.331239078679811
0.398421450883163
-0.556635653519669
1.08075436294714
-0.431191305821374
-0.583822432711117
0.48099911841019
0.984501898695574
0.647435475084205
-1.24562552208613
0.651800911527355
0.901607180221193
-0.269283962242024
-0.354173811934678
0.486013823736237
-0.538231940205349
0.332484944981568
0.791864571283619
-0.423085976467067
0.681540433443027
0.745279810709921
-0.701870785085839
0.588666948384576
0.0513502845408251
0.232411142097333
-0.0923189463530662
-0.884789272905236
0.722637871940145
0.678386975158104
0.815730150036284
-0.298410912597879
0.494710399700772
-0.690157005653908
-0.455303809952941
0.537716453909225
0.129092344943012
-0.77969210315981
-0.533276114967116
0.69701241406441
-0.59304635443528
-0.810350564861066
-0.31307168375844
-0.303105574160468
-0.416670521545085
0.582185260432049
-0.14972147740312
-0.3468042540279
0.502061439662207
-0.334820129193259
0.76529187796264
-0.991891644817013
0.342223778747498
0.665295498500805
-0.230507942245201
1.21229653601257
-1.07781015990256
-1.05785795442182
-0.624632533803271
-0.637013965478972
-0.262373716921287
0.107800698320194
0.615714349524792
0.739784826657247
0.28292810312502
-0.419969374926512
0.474627654635253
-1.06995765072017
-0.74742487642518
0.399546748640157
0.381936908761982
-0.134276034664556
0.764242016012337
1.18231569391871
-0.809484250952919
-0.548753008348591
-1.08091656412367
0.806990890329663
0.620930042448674
0.788190735386564
-0.667721501692643
0.755696900066391
-1.06207973763678
-0.204780227916201
0.126998947105133
0.123502369469566
0.437648227723319
0.545129556044723
-0.687990477467299
-0.884546369319405
0.56896701417085
-0.777841923328236
0.417796168448517
0.585366907426164
0.827400229524529
0.505641325820066
-1.21342041664505
-0.549001703235144
0.374203560866837
0.478739935449957
1.05406386516577
0.459578253350476
0.610399927745891
0.834165869554424
-0.437266261459185
-0.913033465809808
-0.378891771638446
0.829546583222901
0.430626529289561
-0.531549720426832
-0.420293305841725
-0.80479365502227
0.759077233349449
0.697759560751148
-0.654166522472193
0.0362864716653404
0.579939124396698
0.825033666088482
-0.878201453876726
-0.567363448152163
0.620384935551696
0.778665852912975
0.857261242641401
-0.779980657282779
0.586493648724575
-0.96841218691325
0.183947476891413
0.294962560462943
-0.582146891742538
1.11882982737956
-0.325925117953299
-0.378814487570294
-0.594044758920332
0.459108825861341
-0.411731878657323
0.460388317447349
0.729337146363146
0.691490730490415
0.384696800125014
0.774920027482371
-0.599349504323436
0.660811239011123
-0.222821083342401
-1.37478868831854
-0.445822235188153
-0.176735715473828
0.728081609617913
0.740138490439413
-0.470443202953508
0.766683364509168
0.586615331303571
-0.70417311987521
-1.08914520766427
0.593046605608948
-0.537399437622999
-0.480064567139484
1.20371031544628
-0.608770784179926
-0.625427288182433
1.12021239337337
0.939674579693974
-0.795831203180642
-0.453429391572207
1.05533372441037
-1.14686350347885
0.974914867440016
0.236219868224368
0.154154994437598
-0.607407358382682
0.208446265664488
-0.964035483477865
-0.21430840924725
0.433394680863302
-0.918897565933404
0.558494256390004
0.356079651602314
-0.663577901509955
0.475987757685467
0.709308400468151
-0.258805539092365
-1.02824215141492
0.87918107194314
-0.744662311400497
-0.430805036583767
-0.713488253966326
-0.200638988190954
0.840283683549027
0.584621562816507
0.587360704539773
0.473216643027911
0.545597962260951
0.512143919557544
0.633920008937727
-0.883145687431924
-0.263805949641917
0.855523730278721
0.652509552708723
-0.277324851749168
-0.0902378961598313
-0.483505759262737
-0.575203594832905
-0.486753611512619
1.44403085257169
0.463167512238541
-0.947155800601496
-0.0579828244285602
0.410058309726327
0.256628923437596
-0.947123341230642
0.552998640070238
0.140243402450123
0.681992078349209
-0.229044081847851
-0.429753208521843
-0.547483586048608
0.770144288513397
-0.658940549240194
-0.839213172727678
0.536201668700162
-0.820667152656912
-0.796161053436101
0.243808815141615
-0.410339816303327
-1.13530149735535
0.493268740462744
0.152133716811976
0.755640024523819
0.535945355835558
0.764913238832613
0.752423660607805
-0.186425754585233
-1.14050983075277
-0.0424033082182298
0.86038502683933
1.1344190442339
-0.872832561771898
-0.925903780215812
-0.992316829662206
-1.30331137229255
0.25985287733569
0.916450909875213
1.06293845298777
-0.717796138212321
-0.377634077014974
0.801346608492014
0.698265990506929
0.809076909236452
0.48827473078141
-0.59323486449639
0.500068195906259
-1.14884267886915
0.751517572769508
0.776276304012157
-0.640410585796456
0.405723107485599
0.87590254667358
-0.993453569046174
0.0353118626771769
-1.15957815240808
0.832614172096703
-0.212607524174981
0.768280933376902
0.295972079139011
-0.626106110157052
-0.451653142611991
-0.0695924993186337
-0.357475221833366
0.787803029109473
-0.91090836307459
-0.884409826252326
-0.313395585437148
-0.685410992435661
0.268078926244207
0.697252911201667
-0.16568960063277
-0.242101946396677
0.603624724223675
0.0544122911480531
1.08335891210981
-0.204430419244107
1.13749927477474
-0.331834896026579
-0.691457511741847
0.0188142080605349
-1.45136334618532
-0.375157883363001
-0.767110450090055
1.20070471994504
-0.405668324972087
0.983399919879019
-0.69515914438859
-0.493071176643447
0.938040473948743
-1.03939795153563
-0.303185755460983
0.384456981501473
0.405294958331841
0.642726325016153
0.0945653237576329
-0.529422392248259
0.934411283096684
-0.719502360977117
0.943567868107685
-0.824658454364526
0.679068470541688
-0.682975737791971
0.297375401156488
0.870893616702318
0.427167984142387
0.0972992079924417
0.499353831002215
0.479258467711174
0.698499775828859
1.19323750194236
0.809315246293353
0.747873535462183
0.389680011502428
0.764678858456474
0.00806393126697003
0.708381946519279
0.12574051906267
-0.585414567295928
-0.861024759338774
0.47999643950638
0.378556004086766
0.682740966950458
-0.290902278488472
0.987202589824596
-0.479357768411257
-0.407034144391664
0.695909665325362
0.781021766598023
-0.807300744782718
0.387394879163416
0.0510023567229877
-0.323971190067003
-0.181750940955853
-0.512972669263174
-0.963557862653724
-0.701176368481887
-1.12315615671508
-1.3358697828694
1.01286586885709
0.935010127239398
0.438650830539844
-0.465086934632918
-1.28392610624884
0.955544806501545
-0.545346883340741
0.883593180804817
-0.846814519342683
-0.676912085612051
-0.885844647437676
-0.403747747212706
0.649632569809393
1.09137173213955
0.407245860726274
0.868905698137001
-0.376591204594613
-0.864204807480626
-0.829297536261822
-0.523371439130751
-0.0451528256379748
-1.01454314929256
-0.622181815492344
-0.0984680062996047
0.378756176298555
-0.335302613659598
-1.25464449158858
0.772152376893356
0.823389020456183
-0.0780396549777502
0.704104162397906
0.789731866689862
-0.784629630882038
-0.511410251657861
-0.634495702343709
-1.13656324707318
-0.770386292813448
-0.90403890895193
-0.532543232556748
-0.248805673364203
-0.430172527825181
-0.574450747428821
0.0171010372525481
0.0514114241138991
0.660836410310247
0.705598083210102
1.26843256067452
-0.774037768614735
0.412778222085479
0.108514963572051
-0.439763042543128
-0.396530155905309
-0.678648306373814
-0.242851054451123
-0.430140722805701
0.888067822634834
0.917595432025457
0.950267393225417
-0.283485615465297
0.610652797535099
0.381628136195199
-0.641151075380343
-0.51358673077136
0.454328815495924
0.486782362629598
-0.924484215039958
0.386095304013903
-0.554264592776944
0.321566595948573
-0.470628275824845
-0.516905320734004
-0.446369816477347
0.266089198331183
-0.839923009321587
-0.47436836608051
0.305257138648183
0.492095597377512
0.416705850505514
-0.866473772657414
0.596825928917274
1.3896394863701
1.10300080152943
-0.744787131024679
0.384372688764302
0.536304105029205
1.36213506235171
-0.489900697700781
-0.624708636590378
0.0514748034834212
1.13430179063888
0.437585321112392
-0.57161760682904
-0.922745426147416
0.91107877944664
-0.378082363693091
0.697777500857873
-1.03133127826006
0.783551795167268
0.189352880200413
-0.263575084482013
0.973261161840052
1.11426769892937
0.682177765960618
-0.613924376509423
0.144207905607476
0.802327205514662
0.340506257601891
0.556013760181216
-0.970115520555865
-1.19074135337828
0.286436622393707
-0.440742564402743
0.649758404385772
-0.63149781472064
0.696610601750841
-1.1309883150356
-0.387530512185785
0.276980808676441
0.707904851153368
0.3656063143841
0.0236904809855099
0.300635801946973
-0.480831550372531
-0.67048988338482
-0.324842967481206
0.973939093407675
0.630835951397897
0.864941883798526
-1.15079071036413
0.345744484604427
0.526367089994375
0.631922755180271
0.753806777768859
0.768951241854472
1.05718877075178
0.381032487184738
0.410160489471341
-0.73732005875656
-0.0556732659979998
0.718943353337659
-0.678317366657193
0.511613974423302
-0.657428588715942
1.0595820963407
-1.08054286271997
-0.0540288486360774
-0.889079517719035
0.473944774338161
-0.117393524316392
0.387904235477118
-0.896800943353119
-0.710133053716107
0.80185899952649
-0.0326929982111737
0.498509734884268
0.332568380183846
0.249729734155473
-0.425415382558089
0.710193440871598
0.707526681273066
-0.617426068784562
-0.566669766338449
-0.9578607488745
-0.990564880389049
0.0676556653053444
0.594544117499182
1.01327131022449
0.978860131727901
-0.136270426490172
0.71885484805869
0.358909149102822
0.308445200195312
-0.0828102510776662
-0.832846901080797
0.57532209621148
0.402049258618041
-0.615327036945002
0.132320471831769
-0.517016342187017
-0.07743602137241
-0.621916307854157
-0.91610126849777
0.171675930359935
0.688935716726466
0.996438251500596
-1.08532407951085
-0.756720747996612
-0.563584303858658
0.836425198414122
0.943069820187554
0.660688955891023
0.783119614361326
0.565632652298177
-0.192662913861687
-0.0839401223685669
0.579706024940097
0.981393112256666
-0.696242245020811
0.648077452347817
-0.437336435061866
-0.492390654909221
0.94826175425253
-0.464827768165941
-0.923661829453747
0.273572014664204
0.939620240872085
0.583430038500028
0.887606199942427
0.60429446293511
0.614468655069841
0.505676565373981
0.415174052414108
-0.960361376038204
-0.475722693244308
0.735252781440696
-0.714855547381418
-0.436909341095985
-0.518178855090616
-0.287287519522899
0.690563125902939
1.0897576357893
-0.534884214039666
-0.114614337984942
-1.03966908267345
1.11286813594052
-0.266434714586054
0.496145250693166
0.292590040612825
-0.588650503539565
-0.677627785076337
0.771107558712509
-0.483658598751466
-0.878216484190864
0.872049181004732
-0.528793804443214
-0.191347640543683
-0.440776208586373
1.1964401908874
-0.725779461629913
-0.755270055726502
0.0790584063641696
-0.482433298447554
-1.36941226295003
-0.944769904380097
0.476438067275513
0.0582759269812199
-0.508566889146501
-0.259846598226617
0.767223007399391
-0.727980302128021
-0.673100369661697
1.00409247733202
-0.211760413749584
-0.180547826004827
-0.215628514820327
-0.344789648190395
0.842724619585991
-0.281114467601233
-0.0978880927110159
0.949204924814374
-0.686689891813161
0.522178805949521
0.744031198519522
-0.777167389837133
-0.736982480276477
-0.85339412603692
-0.631365703150499
-0.429092033849596
-0.541897956758312
-0.565408931384871
0.421278543950551
0.715062718686841
1.06895974388666
-0.381405249391665
-0.176513564297552
-0.684264399487301
-0.36142078818202
-0.872683382012116
0.126100421218273
-0.780511610253662
-0.68062302373686
-0.473851099088965
-0.00447191634337179
0.4826436732337
0.793528968964856
-0.997686223835267
0.803971969242081
0.360903710657819
0.0671547067746506
-1.30601722357803
-0.238468971725589
-0.604262395578911
-0.611585716563254
0.953634058247425
-0.716946564441339
-0.0127957136234902
0.657159794328433
-1.1879136377931
0.853413804832601
-0.47418147384888
1.11494693786127
-0.437641866162948
-0.769930862838055
0.585285301508867
-0.287415747223238
-0.181769106501421
-0.953290032346956
-0.455232817145286
-0.761774445337928
-0.38256280415462
-0.797327547076663
-0.772395591413677
0.249243769738835
-0.444380678062243
0.717653187622473
-0.678450503129642
1.24987195137866
0.885390318914048
-0.219030286450732
0.599353459512873
-0.803010738806182
0.430285280978864
-0.840269498932582
0.693416905621189
-0.562800781292318
-0.523714458007097
0.499023309016311
-1.28328575304776
1.03789511310186
-0.475830322027033
0.692008932088449
0.551051546283451
1.08988660012834
-0.808401570697706
-0.758753978022459
-0.491959200842219
0.745839308181912
0.871557235345619
-0.342766369960773
1.06978467481024
-0.931534961363177
0.539669367767024
-0.817942735398914
-0.69115115837607
-0.937311897800088
0.477089480952606
-0.830800594385301
-1.18429827736243
-0.327725461619422
0.118860326006021
-0.762385815052579
0.703981607014711
-0.585705278402297
1.13303399933055
-0.486144153517742
0.379719407827164
-0.903782424406723
0.957441350689986
0.759451865700638
-0.958556197451767
-0.685810522576394
-0.239494650362046
-0.486401986403922
0.624638460862686
-0.429154352343826
-0.424673604887387
1.0680791607671
-0.613241723321505
0.795364425716163
0.965581756372074
-0.604409484056337
1.23579186145845
-0.673925617085802
-0.923386386075845
-0.407181497085729
0.720573112553527
-0.27695148610217
-0.830160768853272
0.321186727343879
-0.437282513333919
-1.03302612624737
0.629378989275106
0.451802979103896
0.207842216594281
-0.563401371472186
-0.513623233113125
0.769523255785352
0.851514362334483
-0.529966284170971
0.333582941560638
0.973163069861817
-0.313119353124394
-0.555774052457935
-0.618067084722051
0.591447563120111
-1.08551283030487
0.305829379624599
0.380138125973225
-0.324659867893816
0.71102218983719
-0.799483223903121
0.640825160535714
-0.263702818655814
0.32449833385771
-1.14299641946215
-0.273555521979303
0.702353706783625
1.17980037771469
-1.29351253820493
0.745891800608903
0.82728149025291
0.754244765005118
0.223625258053113
0.897356118560966
0.868594002540489
0.476233771058695
0.268790293112085
1.17141946913307
-0.284762787093943
0.665146014799179
-0.475825977988828
-1.03291945040619
0.657166345058323
-0.0967114318019421
-0.551109456268942
0.509421173220534
-0.888035181559183
0.584228032943247
0.955075622079951
0.256235977997854
0.214631735760697
0.739802365857849
-0.528106496357957
-0.847737287671396
0.309558119586205
-0.515118066978388
0.774837800736784
-0.608643404539627
0.616209192287561
0.1875876832242
1.27636218598143
0.158580566853693
0.706378441073225
0.652419478156042
0.0640271298653107
-1.32469752193572
-0.847095543688335
0.701174210723821
0.714401034893469
0.608514021928361
-0.873581414256922
0.586917496295702
-0.71488144839368
-0.805031062254503
0.967745117725176
0.945919709730877
-1.11694463566669
0.973352375815715
0.578501179410804
0.92998571781855
0.613577175104893
-0.511052448971388
0.913409032712884
-0.84378032171044
-0.484051025278722
-0.760693475439122
0.745387163639975
-0.206830096048609
0.441370255988258
-0.606847493213681
-0.583698203072473
0.856457437314401
0.327170827195706
-0.399767889030202
-0.713274989950914
-0.626166998271974
0.520659191943956
-0.603485274138525
0.71823596105576
-0.807389037594621
-1.39544041579494
-0.297893867091334
0.866381248798185
-0.6599077068076
0.642566961783196
0.74446303223762
-0.664478057864749
0.733134999929965
0.478841504501885
-0.440442931594547
0.880534455563405
0.406519155469596
1.10753347922827
-0.851200436643282
0.154149027059231
-0.661258763684726
-0.941958385846754
-0.804378624190107
-0.296360069211109
0.55767174226514
0.218639479098498
-0.0203597042073928
0.745575437784331
0.771601034367768
-1.0811577280008
1.07658000096805
-0.613943220021454
-0.876306869939603
-0.190185932709551
0.671597099294983
0.650888870955758
0.249921877684432
-0.277353735965223
0.213555070363564
-0.780264320546454
-1.01331835871459
-0.111706961431214
-0.481648383943933
-0.712992489718635
0.948149819175717
0.799543176263212
-0.573999454204584
1.14001574089132
-0.234712408091776
0.33361018124731
1.02207150756641
-0.676904856010684
-0.465511545281381
0.950750606965353
0.211239528204901
-0.231798248494233
0.403354075282545
-0.675163957990658
-0.599170575767938
-0.342963297925411
-0.103854291010859
-0.610604182606192
-0.282776191660199
0.309715515205278
-0.516635185964408
-0.639497305917134
-0.67947626297204
0.866931734038719
0.943284135647768
0.760176987252147
-0.918168424188772
-0.662989468784317
0.791669535262677
-0.947409275935047
0.417060505796339
0.168358627900797
0.716090389016818
1.20297511532059
-0.29447179538435
1.04910206150949
-0.142096775431713
0.498291783964635
0.313414400682741
-0.611178982561383
0.325313406000549
0.60789821562547
-0.158413145110617
0.887104735018255
0.57864856328825
-0.325595223592908
1.1165100747835
-0.727516014558008
0.357465427928358
-0.59775592237283
-0.875870626523518
1.05276294328395
-0.774526132981579
-0.600239234493634
0.119302587123831
-0.497078114775665
-0.443707408888065
0.401313493809566
1.24903053503783
-0.528676751552961
-0.721745141450025
1.00310623603836
0.897747477116699
0.993211830821384
0.44431274045731
-0.4061424162748
-0.100711484405526
0.606106936039346
1.00498856712166
-0.75398462866319
0.410402839034402
-0.49787041746622
-0.469800215160274
-0.75300761718667
-0.487835162928427
-0.657216225364804
0.952161615975559
-0.772169422212543
-0.832305583601131
-0.745305231923142
-0.624878063882007
0.577407457765419
-0.666878359854976
0.757467859282757
0.805684060579874
0.596180667307336
0.812778537385806
-0.804704899595732
0.582598112624291
1.2065234988763
-0.139005268240551
-0.463071375041835
-0.427120955024529
-0.572506739366852
-0.31090910408077
-0.438927515330168
0.420541575954078
0.546411271999424
1.12214849017769
0.652055272074581
-0.548661247080514
0.715809666705303
0.143684063682944
-0.61147503522962
0.47387933995147
0.980156615727686
-0.956080014059311
-0.741151063127716
0.232710547171065
-1.06050328210576
0.976281868155815
-1.03263074390258
-1.13158467039848
0.707175208208021
0.369371284708499
-0.229261277833415
0.749734168515438
-0.445274168169876
0.536034117625403
0.74268864293737
0.781731821337577
-0.603808823689887
-0.954992678023467
0.569119869451853
0.638317213268618
0.228883307154119
-0.722742023738339
-0.5927953072182
0.442195929521291
-0.531089716124302
-0.466155318392554
-0.203799383476313
-0.333285046201553
-0.673475541757351
0.55437269941833
-0.506250848173419
-0.580063567943356
-0.482264889650595
0.630165721193272
1.01394762211303
0.781436946986465
-0.308010509645299
0.37558698459356
0.576138768279565
-0.605950569328747
-0.168181128412283
0.773936647910363
-0.60368315770314
0.60804579952579
-1.00939608904118
-0.428995763637588
-0.471577302806392
0.852420178931309
-0.777111531507283
-0.327663514895085
-0.53237855246787
-0.895718035453082
0.10537755419701
-0.51434761931987
0.806435607510429
0.293405875188813
0.915596471619966
0.813396262220983
0.412367442759908
0.65703454156494
0.362340726603907
-0.450486777165458
-0.743641442939512
-0.852245883692208
-0.794805245181468
0.877457193870231
0.74342569016111
0.0582626494283887
0.516729736306418
-0.642194728398883
-0.537313331972273
0.687620359568658
0.828346175499564
-0.0128989806537122
0.26551039617313
-0.0205656879065553
-0.360950878062813
0.168056562980289
0.758568709887713
-0.706758463477966
1.18567290113317
0.342474207669459
-0.401332248943546
1.11309472703798
-0.290435894535007
-0.74876549276372
-0.523216279326591
-0.388121666802488
-0.705028143875756
0.610279440862131
0.63959063834848
-0.662501767252807
-0.416790347043064
0.998816386919885
0.997972462392985
-0.325646945559638
-0.0719480818297173
1.1161150197007
-1.01926399118438
0.0757706482952999
-0.284210994413368
0.630979606151057
0.92761853476396
-0.147773088677818
-0.618762446429927
-0.644059877896966
-0.479790263085281
-0.66902913313933
-0.877042359558987
-0.999196237504273
0.752525773584673
-0.759783792675029
0.925925089848947
0.516254622146601
-0.639703247954347
-0.420274445347525
0.281080841565946
0.156822819068076
-0.571070726501809
-0.527672532589153
0.344755725141073
-0.859040195875832
-0.215286603880544
-0.629160049772259
-0.850018205334004
-0.45501147211863
0.672744344254578
0.727624913401486
-0.303295635205888
-0.836353485482981
-0.329818688130988
1.15801486104035
0.684705730745642
-0.723529174701857
-0.286766905420723
0.501769130524102
0.582705306226235
-0.0621895706566017
0.39942345653886
-1.29037889269635
0.108624702243865
-0.577528837504951
-0.346579789693796
0.142334746671558
-0.733689525622308
-0.900962100550181
-0.204773473347736
1.26678678381953
-0.778052063917975
-0.339504656184707
-0.624619786084768
0.303463184407556
-0.995481983963903
-0.861609599986918
-0.553578235798389
0.00325308766874319
1.21515545126465
0.540141336681147
1.09866594259882
0.496497033106577
-0.341795387347667
-0.733131412542086
-0.335871132940121
-0.641517963864816
-0.595430459269204
0.971191582146543
0.0204742180026274
-0.597952262070963
0.777238995861732
0.666623300216231
0.549861647761289
0.798718368474287
0.589651299177839
0.554331948270775
-0.78505208593513
-1.25449641513509
-0.448858203300456
-0.365091758201774
0.498653292804355
0.354592758358846
-0.937726030574145
-0.89568063705053
-0.996715080668777
0.599060764468685
-0.610480437507327
-0.26688329134055
0.885751727594207
-0.838578488559717
-0.719441975771481
-0.773424481454939
-0.337906992548946
-0.900590082359703
-0.90051482946736
-0.724744191210148
0.271061693830113
-0.735898213194793
0.127945658981866
0.483461635152783
-0.59843777666967
0.534088432530282
-0.14383021092264
-0.537608921790095
0.0118856868014791
-0.149863361987218
-0.365776039157042
-0.582936245603162
0.635824437746501
-0.653745672992477
-0.955475506175181
-0.54806517493799
-0.951208704026952
-0.464935535503853
0.614046641412958
-0.9378967882334
0.635284316256863
-0.899719199901182
-1.33086678841582
-0.567000510317942
0.434208053502161
-0.43772900968442
0.745122687338244
-0.861427583726633
-0.819761078834606
-0.636622007798784
0.599591674951397
-0.378893736497837
0.338072198763986
-0.24780269614265
-0.790599361936862
-0.737314518162919
-0.723329396522542
-0.11442950038816
-0.707506348043626
-0.201055185755336
0.48546642658852
0.748803433959034
1.27006664745101
-0.13769828100832
0.37381447492378
1.23684152017331
1.04664642382122
0.346801062766899
-0.775110437184063
0.932615811857743
0.476856938833787
0.68604598551727
0.745465838772341
-0.78716517971688
0.689981556639479
-0.965416734200818
-0.221678216052429
-0.180325944047882
0.927162896429375
-0.468657131769037
-0.935546104922052
0.140496729944358
1.04205567528945
0.464406221509362
-0.214842171161026
-0.653762598830911
-0.705136782246262
-0.35321053228739
-0.424970388255429
-0.715290342145589
-1.00577051377129
-0.812651648809219
-0.855163941815195
0.231174775779661
0.701481219276533
-0.363525941311036
0.28748811544481
0.715968816539799
1.10319196353714
-0.251657655967527
0.687736848962745
0.491745621469855
0.850783867661654
-0.501793278570206
0.654602736551984
-0.362337844601137
-0.846655678766445
-0.861713871997861
-0.721001900056586
0.635774683301299
0.168301772579113
-1.00559757434958
0.157406487946893
0.570550971309665
-0.0404846288730395
-0.906169223510204
0.140760072810987
-0.757006109693072
-0.869662224355751
-0.614996889287338
0.627477680890408
0.493316909194177
-0.79119026504684
-1.18138827554326
-0.624640282073599
-0.862820131767783
-0.714357303133808
-0.690968173578155
1.01142554026632
-0.972876165905703
0.433598266153631
-0.696262410327589
-0.896703533987869
-0.050713709263152
-0.0094860713117143
0.672463262604501
0.559372404849595
0.54552410523161
1.05791262014727
-1.05524736302636
-0.44063974796496
0.655999422567337
1.02100544283884
-0.583497088282302
0.394532788150236
1.16241843129506
0.635994734277345
0.43621133107353
0.632129610919541
0.551616562761348
0.455649210883291
-0.553726714895839
0.82930897582775
-0.533507611944887
-0.870082128032812
0.218374034225279
1.07719265672812
0.740508298903247
-0.37401214012001
-0.452958704083842
-0.893793311999153
-0.861185818315393
-0.712524996128811
0.882119005401361
0.932929606122003
0.500725950215592
-0.777508375077157
0.588937247168549
0.570219161024177
-0.307558522597315
0.111411295973355
-0.449831017972695
-0.990790629946822
0.484237595642497
-0.228782736505258
1.15632026911453
0.837117686570225
1.24899258533877
0.565167984890068
0.194053408568906
-0.636099439172917
-0.0410342139844434
-0.814603230553863
0.970974577251853
0.575348154642078
-0.889081608737733
-0.482219870043995
-0.621751721606227
-1.23486774058665
-0.83392045052683
-0.221144498194826
-0.788979487676705
-0.56561730857462
-0.750155128406081
-0.947360660844924
0.762736266823854
0.534843352428353
0.71032925186745
0.622275279943852
0.150483647441169
0.60472692391739
0.756083758491291
0.772909541319906
-0.275848655852756
-1.34311101413927
0.880507537676528
0.722210321201803
-0.0984699761942146
-0.54844390887746
0.346743220233136
-0.419010711843938
-1.09468195814307
-0.515010533445017
-0.898238593437667
-0.072616744963529
1.07793726719866
-0.813665122790527
-0.19548186469214
0.247113271177713
0.487078707854795
-0.632344423796164
0.306090086061422
1.11045542864835
0.624827567482568
0.368658286274972
-0.695382680702817
-0.356449926905392
-1.08441321895696
0.121569104587412
-0.864666119231548
-0.527282891924181
0.933483521971144
0.296051571366717
-0.312675824443209
-0.198141629164917
0.89643662690498
0.565567516143357
0.918602849813613
0.627568295483599
1.28389139079736
-0.89103627995209
-0.490894950110891
-1.31090438736648
-0.540832909729868
0.896136576449524
0.610965924078307
-0.849214476050496
0.226786743983438
0.748333103620771
-1.45197454332253
-0.151878804923796
0.945920688442564
0.595928236647928
1.11487074698147
-0.140257581570678
-0.489588327327615
0.999853066097792
-0.646186266284649
0.881039623862827
-0.64162876924327
0.323306088728935
-0.838957193648805
0.141106031653828
0.0624787550766797
-0.0500037273831188
-1.06762658828641
-0.980484252237634
0.0515320930908372
0.229935782912571
0.0708099954723461
-0.148507004913486
0.484597592126808
-0.890674791253201
-0.608943235655997
0.811182627087627
-0.333943371301876
-0.341900143967412
-0.330818925830278
0.415104313638185
-0.971344776805695
-0.68996408639847
-0.596400164911654
-0.866545513464913
0.843131555827466
-0.34593497982451
0.267005532801157
0.63958344912098
-0.294916866037498
-0.624351347583875
0.388609328450658
-1.20527316326728
-0.761911319163046
-0.192117870617244
0.476239791462143
-0.605065093961886
0.388945511693003
-0.543646122598213
-0.868773467870839
-0.322008873522068
-1.02647921608617
0.444611181026405
1.17334599499867
-0.276673098229684
-0.268938757027189
-0.357579931632011
1.04500040896174
-0.448359935088683
-0.776013055594321
-0.352571933789205
0.849867770929882
0.787014394009193
-0.964284443539388
0.552196841218713
0.324413117010167
0.875175451375569
0.731476076731408
-0.922071408800131
1.10874373946334
-0.906371875477638
0.59995994508684
-0.782301585025258
-1.1213858594615
-0.577093121388451
-0.821640277448764
-0.619415301753595
-0.619176403082607
-0.908407114736316
-0.74239313726964
-0.453385159646621
-0.0865087706853178
-0.389497947475652
1.198861991806
-0.804694420217411
-0.0868412540422245
0.416021233088773
-0.489540549261145
-0.675135211555319
0.664402151481833
-0.516249966244136
0.718351792512418
-0.62929288856196
-1.20715418951594
0.988974781396592
0.231982737000071
-1.2009693698405
-1.23072094537362
-0.854192975417425
1.01477346242688
0.480592112925222
-0.398795029298173
-0.831721431412434
0.68916752175483
-0.706273183406303
-0.774376005201446
-0.427958029323436
0.936926685839721
1.20399940828246
0.593965872606064
0.637697614759787
0.42131234927486
0.337710851861019
0.397245891619794
0.590801019034767
-1.12126076368957
-0.481474261033418
0.0542172155016691
1.21869495105359
0.872319906118827
0.196203971786045
1.00982175635957
-1.14795093871479
0.636079952759509
-0.234232235683219
0.481295077084201
-1.10395886792303
0.424405367165481
0.335045604416396
1.08785239557632
0.604880029608452
-0.370510521876286
-0.575234161238888
-1.03780533267924
-0.362626478882122
-0.944805617984371
0.592774682839512
-0.0341423263096454
-0.627092933910167
-0.563187131066963
-1.06319905111809
0.62802027566913
-0.799892904138545
0.76955970352709
0.494141501215177
-0.199581879374615
-0.688893947775059
0.712446428169258
-0.597547373368602
0.652043822264679
0.579777291124457
0.654355833275277
0.137166898850689
1.17154456921881
0.585516694699672
0.616424177659162
0.856037718302483
-0.565350474225109
1.08930353818756
0.908191668601149
-0.813129219509351
-0.573095719086921
0.399668723368137
0.494331143844928
-0.909901372040498
-0.0937154386201612
0.263332758609994
-0.0771116842929761
-1.05874008283485
0.867610042918252
0.586798006386434
-0.512822972877838
0.545410143106607
0.883759561485203
-0.849229859253457
-0.699969805857108
-0.340197447285737
-0.626393634425846
0.357117189279744
0.191337879228924
-0.552399379672077
-1.32185354870793
0.50318239079865
0.279382386017734
-0.628095255160698
-0.787314811711436
-0.101920356388008
0.929869855844686
0.183229262774072
0.311324452429529
1.43325359467592
-1.13072276983876
-0.0978788681614537
-0.343289601804851
-0.0342083842399403
0.53620808284723
-0.468296446519826
-0.68034658448249
-0.706973549966417
-1.14817156018433
1.12702545549111
-0.182120083825903
-0.427668713594608
0.778998513104323
1.41579412760236
0.162356507736751
-0.0268261594980083
0.181359592363064
0.123084911670264
0.20337998195231
1.02111762821813
0.547850862589945
-0.992367001101332
0.453881897614422
-1.09164426656466
0.748939296149977
-0.298475856122901
1.03029916653183
-0.21359154919695
-1.00109104679966
-0.365588505198636
0.490803071493691
-0.307097695956808
1.0329947186399
0.975675826002614
0.715174853378047
0.799444636439397
0.949249629509762
-0.915816411748912
-0.210635137264379
0.937366359502674
-1.18526124217053
0.472958907306274
0.500867286734603
0.561288370865443
-0.755817708204961
-0.797198523085042
-0.806867374026411
-0.762645826565411
1.25972082771857
0.833207458194605
-0.388480084346131
0.346224720208557
-0.621014796048994
-0.419719896860384
-0.235268945934034
-0.318078714565303
-0.774485108924359
-0.72017490618698
0.390939710431537
0.944767845901334
-0.659042225844398
-1.04452264311634
-0.666126027193385
-0.699820298142939
0.568504153119734
-0.809377172781071
-0.15579004222306
-0.822270001139302
0.607974986128665
0.84736574951347
0.533877975215773
1.061067715786
0.93284796687351
-0.94695354142365
0.408977143035374
1.11731570851128
-0.820605935801794
-0.9667841819826
-0.74695074210001
-0.593753343467383
-0.960190221342081
0.829540966294483
-0.577410267300068
0.723377770946386
0.399241534640731
0.728796841745281
-0.585933741290141
-0.4266596268318
0.823625995053815
-1.04341797273572
0.908038605964599
-0.995073287358129
-1.14602242639309
-0.658410459206426
0.438316219583367
-1.07511848513785
-0.547148673197086
0.905576522577613
0.480948771470567
-0.0446272466189636
1.31389416251936
-0.660575216854148
-0.7411788679339
-0.972566182463026
0.399842715024189
0.50379871785052
-0.292492954897679
-0.572885030650886
-0.61981829151331
0.250718901108747
-0.546190034426555
0.460540317967814
-0.38000602522243
-0.769714516066251
-0.832059571656837
0.192554094186513
-0.129162225393423
0.580465956707723
-0.422942397794472
0.510180707147387
-0.0950030984276989
-0.827104548916675
-0.774262912495079
0.785805396037411
-0.281529248748052
-0.608934825614251
0.701151951615579
0.623186842566319
0.803844954923186
-0.341119083425695
-0.610113856909627
0.737967633765027
-0.70721730714337
0.27412781652044
-0.960132358391565
0.749791861764455
0.616365628087758
0.736193444456398
-0.761152808466104
0.713805557380745
1.010084114753
-0.642474491703495
-1.02662958363994
0.526005523221925
0.123447476444107
-0.992924712257665
0.0362417473812611
0.243233169428425
0.404247806790824
1.0790386211747
-0.621273806154306
-0.170840683266551
-0.854769598843555
1.03181155735973
0.508835118356336
0.672563306021696
0.714345053415962
0.609548612420368
0.59738701835103
0.720586016957583
0.0236298820684696
-0.875572974397176
0.81742251143625
0.44309202650254
-1.09239521680814
-0.527022124335759
-0.658747473929041
-1.14816758865103
0.251017375152793
0.799091074773044
-0.883709053675071
0.569073581432218
0.839771370129897
-0.442105044939386
0.258113345978899
-0.881496489854491
0.87705547493092
-0.515861239168886
0.896039867861476
-1.0725671413599
0.793946673920743
-0.795170186606633
-0.585761948319262
-0.277507817425814
-1.12716810202175
1.14123109095053
1.17595107778097
-0.669966673950378
1.30624931004188
-0.481688489738266
-0.549959954501197
1.04862085106896
0.702892836385609
1.14659221469847
0.699911818582504
-0.581384310511216
-0.358169744885581
0.0227943122615413
0.401168502225228
0.476186831505928
-0.675186321409341
0.51549178108084
0.788814848968507
0.337091556705854
0.401431145711784
-0.457943305405645
-0.597373585058067
0.385016747254849
0.296885432023354
-0.656800260532696
0.518498339698978
-0.308206469873916
0.297981192234968
-0.24467120670482
0.370724255288395
-0.416036284035674
0.759525769912809
-1.26175411970562
0.218773421974362
-0.578815294291692
-0.751613932303215
0.872978362755404
0.571927980930491
0.575701821013164
-0.26848894477202
0.367226417429833
-0.686420643529282
-0.667658021300188
-1.3173460813781
-0.786343111925629
-1.13364567133464
-1.18998761568792
-1.14390904417763
0.738748907791738
0.665698723986196
1.07675876698648
-0.546451692460053
-1.12469029809603
0.338969426116813
-0.174769076641323
-0.473935593470802
0.733168611583512
0.0783776491268798
1.05836886613499
0.852503017480546
0.886605776487718
0.676457817012156
-0.0121139427843957
1.37660072142134
-0.359329350653529
0.732288772660075
0.641059565036595
0.746722084424708
0.636462150682521
-1.09363616792308
-0.498670022053384
-0.710867620538033
-0.332572703508547
0.64558038904779
0.895666615070994
0.741066082945742
0.487920328031735
1.0091453272513
0.45111705876156
-1.01828068687287
0.861902688612778
-0.884641655944328
0.501296978721402
-0.0190151114878082
0.49655859643896
-0.158435396946857
0.84406737792122
-0.103939793044695
0.957301158994343
-0.288873338037737
-0.0446222184799948
-0.523967876135518
-0.557624193925632
0.783103326464511
0.505998559998384
-0.504262940194153
0.467207383039828
0.560944564974781
-0.382359774549024
-0.392940054842934
0.613441351203476
0.744370120445789
0.628988562062536
0.0350749774495017
-0.68469970519038
-0.831806633873541
0.527044223529703
1.15585466474393
-0.387057116629063
1.21895388163179
-1.19608619830751
-0.872926618384778
-0.36061968128701
-0.500427055840856
0.900801635323597
-0.900379289472991
0.646726014595058
-0.830061273119588
-0.289916886907477
1.20452618087292
-0.593888658837321
-1.33447269179975
-0.354535719641444
0.977922806890576
-0.896856206477839
0.733296591416065
0.271955839635224
-0.466890604083226
-0.463117442926541
0.631492783201395
-0.808208508340892
-0.594655075984215
0.430262751165771
0.939201226186229
0.847325531286122
0.275374236495433
0.47389896483465
0.530765740182552
-0.673818056369304
-0.900794432950555
1.16680541405193
-1.31950697828212
-0.503195373338158
0.240749032450278
-0.458673232911448
0.502198586463694
0.723527402964701
0.104326928905261
0.876445162880154
0.636933741383159
1.22785238205684
-0.851304432928021
-0.424309880217486
0.0108861489522712
1.03431402349541
-0.674442478980156
-0.64264826215009
-0.393544671360485
-0.700390174434755
-0.539550674121966
-0.457632579345624
0.568505410799529
-0.634983207216809
1.11016563290675
-0.472695663560034
0.524924202172405
0.0778823145159431
0.719021502873185
-1.05873802014659
0.175821748238543
-0.744085935681788
-0.722342128055875
0.24946216064437
-0.264061682303715
-0.580479929898608
0.0654856535813948
-0.351445223431302
-1.01096051906748
0.312875474337005
0.575447652382382
0.0704303875525373
0.789456593197681
-1.07554666921847
0.472520859360634
-0.536079697871043
0.989129186937548
-1.06582311732232
0.295781683649022
-0.500280517588894
0.888599374087163
-0.629081466987694
0.339483131641584
0.42216427721216
0.666363979182118
-0.571706398085316
-0.990779737641769
-1.31265375486228
-0.887545707781484
-1.18012726831411
-0.593543488571737
0.818038044651108
-0.304358349100684
0.706462874157229
0.484089865243221
0.554815081546325
-0.314625023322354
0.535751604241308
0.87840266589842
0.233995741289533
0.908633543536463
-0.810489186781082
-0.26795605782974
0.915739742624205
-0.658557589785025
-0.349086904636829
-0.792073314852855
-0.901790592798855
0.914525038075116
0.989761029824912
-1.13376916651262
-0.7680087912661
-0.0546635134841395
-0.407195820983358
-0.37077112936854
-0.295548174295718
0.187877060166463
0.514662939861061
0.139714215653079
0.398721389743564
-0.28649207713223
0.621803577266048
0.384430866552527
0.944334218463072
0.710846736294524
-0.679669382761337
0.404402161976752
0.590283791201284
-0.69804108806467
-0.680506041239081
-0.485404629534946
0.366770713965838
0.450063352489049
-0.602106166012184
-0.131698455612327
0.323345357811756
-0.746964072296417
1.17539100847079
-1.28771261939876
0.991881951385195
0.458800852630785
0.763343942782737
-0.618575511759928
-0.104206218505384
-0.458318488337205
0.519485601413283
-0.684139627835155
0.413492975814955
0.719822125832313
0.608878393792937
0.472158845085465
-0.572452226403507
-0.679890360303034
-1.1386322800625
0.871144808698212
0.281080590222849
0.472182240756208
0.909795605386858
-1.03940928283372
0.523049673915937
-0.497517390915549
0.589642033218159
-0.315058216843444
0.191673505547288
0.886125077171694
-0.108040188075141
0.700500043014134
-0.4552955694494
0.319311432927969
0.509020318386336
0.447626741248308
0.687523832365677
-0.440965772908724
-0.123231016902926
0.62696621511508
0.850338214335636
-0.423492146776571
0.262750397152249
0.601167188802536
-0.339393081333199
-0.720461666094351
0.655197192981876
0.583944180683279
0.634184975181773
-0.138423689864837
0.75415629950772
-1.15343321223754
-0.192908015311862
-1.03046982228632
-0.726126871497473
0.0795535579619347
-0.620109129204633
-0.475365809233611
-0.275763086852833
-0.79903641800186
0.969595107096829
-0.712036264387673
1.25366119722137
0.426036773458456
-0.717377577772391
-0.920206624153807
-0.653715994313844
-0.490066085270467
0.602339691599356
-1.1604166464166
-0.855535014076512
0.0381966955683037
1.07772076289969
-0.61195963997947
-0.646164747195781
0.571737534893632
-0.960148398168431
-0.561490816046597
1.06868864817831
0.904094705747211
-1.10963203055962
-0.801262998665241
-0.835565072898007
-0.738948609148562
0.709567834559558
0.428764265537441
0.487021787503128
-0.373456340277954
1.36896489875835
-0.175467335390746
-0.47950756738328
0.680958208262343
-0.321269795122787
-0.303145927566144
-1.1233886515568
-0.526009939303658
0.418518216213295
-0.798041470814776
-0.751018219652755
-1.02715191576343
0.516775388663405
0.723756480976974
0.290324007726381
0.227953623825099
1.14463074769258
0.728481045726956
1.03401810125021
-1.35118248896969
-0.955764049235199
-0.766645346018835
0.636045087973757
0.641278171647747
0.47648815544886
0.371691242551749
0.500023441097498
-0.965909502130341
-0.516737142273448
1.03568023231893
-1.01998542933825
0.274449954363249
0.575885101367777
0.939332433841388
0.724790818969307
-0.701878574109647
-0.6524222658655
-0.361317052963384
0.626432687796386
0.579979755733808
0.513213353557371
-0.701991545775237
-0.443529449360628
0.65069226203655
-1.12938226301191
0.883884076807665
1.04361418226777
-0.455367646780332
-0.38371410038301
1.14450246012256
-1.05472581277498
0.310175872783434
-0.510628438111867
-0.965174454335315
-0.723848168063169
-0.888789777230432
-0.831479532745319
0.169602405970379
-0.664814106627054
0.678717683074894
-0.86096070027471
-0.621634544408497
-0.776167768108586
-0.720316823306878
-0.819147221950965
0.665236928995974
0.828000914584285
0.85855419275539
0.89628648170063
0.590852027499114
-0.935628225376803
-0.745019553113487
0.620291856513113
-0.467772513509095
-0.919459413411762
-0.538168623661466
0.922339769526782
-0.925726537828898
0.391855683341052
0.192677113173692
0.797557813914164
0.574987105279557
-0.869640629277969
-0.439740299859988
0.775567922618319
-0.935454906023906
-0.588397221120991
1.08981697412783
-0.944326325011265
-0.802651720651815
-0.540767456238744
0.361288914407519
0.451740572493571
0.812716246416667
0.604692155033039
-1.13009742260404
0.315598531692259
0.660777103341651
0.786009422256122
0.633100514302455
0.0656909638649718
-1.02699466615797
0.825613194293516
0.570220137489674
0.775208635696343
1.10818830843557
-0.609436855911447
0.414212086493619
0.716759152750798
0.605168355485314
-0.517236320071367
-0.484633741841348
-0.753170750013449
0.460133829954551
1.18202042538892
0.649592816768015
0.78106987073317
0.529913341906259
-0.733317260302646
-1.14694904836386
0.198734178756344
0.286830608349257
-0.353879470844169
-0.631393286649443
-0.0724272163086988
0.0384095895851916
-1.01969553989474
0.519830892142076
0.305957289286503
-0.203395946695419
-0.225400215662821
-0.0920309565802945
1.10766397616869
0.650854210795445
1.13099747797503
0.82282649527256
-0.550964983882107
0.307402338208442
0.13919388016341
0.830165471578886
-0.524722596121767
0.848487775058068
-0.945458934376273
0.221846181835535
0.27439939044789
0.790860588530124
-0.991037563209886
-0.431282293440027
1.01034480480098
0.990572327669202
-1.13039100183268
0.274519732351976
-0.800793436609024
-0.343291430889628
0.392679394986644
0.261911891475517
0.868814591510087
0.944244575324309
-0.507246024702425
1.07333830397933
-0.161324347836844
-0.551685940301046
1.15650325887461
-1.37831334842938
0.212120964769784
0.885483858522119
-0.598290130214427
-0.809807695422066
-0.276785512828026
-0.82715998037598
0.42755161036472
0.467198594335311
0.951787982704165
-1.05923179246584
-0.290675293137159
-0.720636905919631
0.495041960689706
-1.04307382636361
-0.625877828497976
0.617939200355011
-0.871012845975644
0.594181324773005
0.610867694564641
-0.664335848524713
0.109841312927545
-0.253543222967283
-0.846235511678677
0.527173527044532
-0.437848382815186
0.510986975584659
-0.989987107591565
0.710587681321075
0.274736799607989
-0.436768472306911
1.26573535420946
-0.474657623108659
0.817057789491822
-0.77394984934307
-0.830949076790639
0.709485285110861
0.295930392071643
-0.815162658474023
0.824433935700183
-0.915191657061602
-0.511330114931036
-0.657956410082097
-0.161344160634697
0.77952311120616
-0.714399789384839
1.25516360440879
-0.114687243139437
1.0037719959087
0.449435235648013
-1.07120557287736
-1.19914750193168
0.577293682706036
-0.912283063947156
1.3240236640987
-0.412119050067066
-0.602524589942143
-0.662151660933432
0.935783589927854
0.786438135302496
-1.27485779843704
-0.796860487265285
0.554680420927636
0.513174193134992
-0.540126114876419
-0.141031837449788
0.760485494621179
0.574454020745449
0.296903789633866
0.412270611025236
1.00154643550875
-0.5867433213053
0.343868589569055
-0.520277433922185
0.492120271124244
-0.760662863238059
-0.0191744308672595
0.521192238030529
-1.09851563392131
-0.126929835279401
-0.672379428076723
0.795545045236025
-0.891804621422464
-0.626026006567301
1.11025380037032
0.632584425826636
0.236101919324493
-0.839473421084786
-0.699185688381643
-1.21496254904518
-0.834933887438496
-1.01940003293461
-0.627397608752326
0.893594458265785
-1.01015125544058
0.716335627238451
0.171112735275258
-0.769197986214221
-0.750454270277138
0.476523510579748
0.56566204463462
-0.671993817455355
0.813232343989831
-0.189275817613358
0.344252298705162
-0.945583754848959
-0.540037861499074
0.448858083462314
-0.36482566988293
-1.02431111644563
-0.937465898166488
-0.768500098485135
-0.227580606827819
0.357691882912053
0.815245023427683
-0.532879130943407
0.818679976920656
0.921428535780562
-0.807724229065171
-0.522764983043789
0.606730581546439
-0.970997782870504
-0.659915144126419
-0.690945240762801
-0.128696419422434
-0.596679210496483
0.166264438840565
0.940334323754847
-0.506766467294637
0.454012316745511
-0.316136935056893
0.660102578780848
0.77022070893374
-0.346213496297978
0.319125605266571
-0.0309744265219534
0.777782557431919
-0.614608194726204
0.987092806493552
-0.680468928957609
-0.479957540644502
-0.335757229465142
-0.504245038440121
-0.337870328722076
0.163593800244828
0.746601756336911
0.660104990169521
0.931743299203152
-0.47574571945435
-0.334360665598902
-0.96410753834189
0.423927103937572
-1.01654406475997
0.674859529877523
-0.769301149280763
0.479382099455923
-1.03874081984376
-0.396628686044858
-0.39008009579925
-0.614674352616656
-0.0512706061217082
0.633085812948995
0.91460906868388
-0.892152220524956
-0.729588152501057
-0.784221627734728
0.759761502403928
-0.0503470999568304
-0.689067522861244
-0.831095564910525
-0.362434495706051
-0.383958384948214
0.016545517573031
-0.997182109892664
0.41602998517063
0.777833281598662
-0.699065714142059
-0.708726987788435
0.476709236503274
-0.76153979562466
0.566672927172355
-0.665860471261561
0.529443393310083
-0.507050542164316
-0.377534324884003
0.655748739947145
0.414047790418848
-0.584148414296417
-0.566750587273781
1.06997561128213
0.887640140487384
0.762369849244464
-0.597442274147933
-1.08732019215795
0.408315653768183
-0.438202155152572
-0.801946015072669
-0.708871088299274
0.835453486196907
1.10282328330318
-1.19105905537029
-0.516668733563476
0.735064247570948
-0.499955638397917
0.548519363798797
-1.08269085086501
-0.774652661624675
0.230855106375271
-0.30768376345939
-0.624694375502657
0.511012444233929
0.725577005464752
-0.295600065644216
0.689050801221918
-0.486700514283703
0.073880023712124
0.604541279705177
-0.449070199313619
-0.207386383807567
-0.99775571958235
0.830608639386744
0.143659275956521
0.783238284787185
-0.925157621395473
0.375944568432162
-0.206345968978037
-0.249565197761939
0.729496331849668
-0.565457395000374
0.663520846828097
-0.798983724971467
-0.576642259464677
-0.421287965975074
0.40052790787834
-0.798330845692872
-0.0398093237562413
-0.642020416212655
0.596469148035445
-0.861796705494673
-0.0598440771773491
-0.367163843000055
0.959408809504664
-1.05230264074397
0.904860435985078
0.367865140493333
-0.552498747827686
1.00962325240467
0.961251371137161
0.650328698585002
-0.628342431031708
0.397514698683299
-0.154148930971692
0.908980566358619
0.550437283300959
0.315797837965288
-0.198392338228948
0.703558071784207
-0.113622502353634
0.082679726076392
0.193766254063659
-0.786392501915889
-0.369982440274526
-0.651470555439127
0.0921282813995113
-0.91144416008114
-0.7492933818781
-0.64942797467835
-0.312292982159175
0.921967665825803
-0.696218897553237
1.11514681788925
-1.08082960922572
0.373251222973573
0.48747402300095
-1.00603906829806
0.281103245386722
0.643141938080677
-0.399416079119109
1.12511614357696
-0.358779834339389
0.577383671276645
-0.64481019350372
0.607980734642028
-1.01695655748141
-0.265354071606264
0.550395806088231
0.684013608712621
0.620333943739458
-0.795657735816076
-0.39437379338685
-0.488122158438103
0.991913871045519
-0.522619357121958
-0.968848911087834
0.608327180673361
-0.817023332836835
0.698690989638784
0.961346082082457
0.312463622305654
-0.486239508595832
-0.957706757738872
-0.918571117630932
-0.213004201524839
-0.0699001501194705
-0.74482051193315
-0.640031374069562
-0.554524494079966
0.260605826003013
0.411874706655955
-0.260138037128107
-0.959809600456934
1.11946401169998
0.940581318193412
-0.987738403396451
-0.791539036821946
-0.395762766156515
-0.774545225962019
1.0793531852603
0.480826266780447
0.339283359315958
0.805737559663713
1.00726682846152
0.502004390547914
-1.08009617951314
-0.26789700546924
-0.50958338600657
-0.515671646080047
-0.449593967346809
-0.0175975586569202
-1.04381547609847
-0.590085355211032
-0.666376473586157
-0.00296468260432825
-0.566131315867928
-0.649596842022991
0.693171148833382
0.719306000983393
0.645710729978628
-0.504590366670111
-0.758349411231714
0.529608998916737
-1.36794980819315
-0.447348861906601
-0.931558483691946
1.07958348371899
0.774733134529209
-0.703817541828252
-0.042336551520036
-0.919786379521701
0.3177370997828
0.380657772642736
-0.229497773433351
1.22691479633453
1.00789496717369
-0.0691925541955764
0.71014624859782
-0.322434296157315
0.775167055052131
0.400296466058339
0.164618891043878
-1.04531736441003
0.231485770283571
-0.265159532151334
-0.746461886298029
0.78125073464698
-0.658562285925744
0.938948608650343
0.52669245233393
1.21303774457279
-0.103358297199702
-0.244295778628325
-0.800899001816158
0.784578009915225
0.527099650596849
-0.60028409189619
-0.884132329725148
-0.469903136049839
-0.339412889040569
-0.845280706613751
-0.746590318205452
-0.870564716349053
0.131420933679538
-0.125738031746244
0.535358796587232
0.209080953844936
0.540554890457456
0.218875429530296
0.221703706526818
-0.138155603389385
0.697954911847634
-0.422001354272415
-0.833216976023478
-0.606368940183659
-0.901104348530952
-0.457336303369458
0.645293253027164
-0.176106855983089
-0.416961101199744
0.534070566752663
-0.561749445450425
0.738601675794169
0.903963656644939
-0.18887498938486
-0.506257255934039
-0.133018395960184
-0.754591580084375
-0.550840497347953
-0.839024584155641
-0.235101304818653
-0.289944534074758
-0.373400493553568
-0.772389182441396
-0.57196734333003
0.713891706694268
-1.03645667126297
1.19351388141423
0.494831484561352
0.82490269060809
-0.806431401211165
0.823709540039545
-0.888782567071106
-0.590398505208772
-0.51003556543361
0.5750731604618
0.491848440119386
0.69161859879413
-1.0138497230366
0.568231209710403
0.844583940796928
-0.349015681983212
-0.906504312878371
0.205897525108904
0.833202644810611
-0.371305775775809
-1.14131077229094
0.49950836739472
0.534900253081384
-0.947950930483597
-0.488889447980954
0.341365021131659
0.805475817213386
-0.534034331106632
0.750611635328719
0.428258255251614
0.261686190218455
0.422773489480288
0.488432923656186
-0.11179370860039
-1.06768185131745
0.756182202392848
-0.41870368219939
0.475010437387161
-0.648280888431204
0.737560600397997
0.906434887940828
-1.12639862529787
-0.701837880128199
0.553575604568327
0.247176821740742
0.678059439213862
0.0912189437936592
-1.32617025913725
0.774532359917232
0.588342940999962
-0.65174336566757
0.744604872374098
0.733970727887162
0.530543416271703
0.584923244217229
0.768947751775895
0.32178291803794
1.04621824827231
0.773379647488606
-0.301515464184153
0.657499883434037
0.592525016479952
-0.818306143723551
0.0781041119255373
0.113418912245002
-0.888436881806643
-0.650980111940605
0.376503672743137
-0.0339740178702721
0.980630956917224
0.252731614380241
1.16128191996024
0.447237708890859
-0.50671690045089
-0.370341914938457
-0.709787507259138
-1.23479086491636
0.152731113057304
0.559516538046633
-0.350289215181097
-0.111876963049866
-0.400799544614119
0.729037711024896
-0.0375386945140785
0.985057195955722
-0.421637736302551
0.974680671178887
-0.835477236400802
-0.332878273045467
-0.750308514402016
0.81056475352536
-0.175849010470289
0.31256141497629
-0.516292642690962
0.710791068648985
0.961891393073826
0.171374256310496
0.568210165336652
-0.998311329472789
-0.927687113027859
0.916346661855918
0.63176759611386
-0.829795861495738
0.65405555705618
-0.835299667893473
0.245378306215686
-0.252447105788477
0.832670138249304
-0.666269866883184
-0.944211611912898
-0.7746932335462
-0.365289825617879
-0.974977868597088
-0.179066497462312
0.660996810394935
0.259929460246288
0.696093822555979
0.152732483265049
0.717742791230324
-0.527720710587778
0.171740042519114
-0.326262172003384
-0.566705049744741
-0.548693040543535
0.59960710331747
-0.839012274069786
0.0581539682277167
-0.211403048287534
-0.205012534488452
1.122815998569
-0.409274892527814
-0.0906072003889055
-0.462228047669778
0.306232017376966
0.0813905482700633
-0.606735574559598
0.423311670576051
0.873662011731707
0.78333077374753
0.846471038940723
1.1570116089335
0.785197356628778
1.00706478627229
-0.263861044075506
0.723796994513378
0.872799431846756
-0.381539417772128
0.434499584832188
0.239745597588496
0.427737275455867
0.753938996184835
-0.30047567121303
-0.548245778934499
1.23487135680522
-0.377659492183692
0.871498709567831
0.603247098322806
1.04543765273473
0.741405048717891
0.861573213038769
-1.04648178033443
0.89593360227606
-0.608814510351783
0.883515844595119
-0.401209038901729
0.338183512785128
0.620878179991242
-0.970097826128585
-0.720378823766444
-0.706356663104558
0.75412943376874
-0.530011074823311
-0.747995322977225
1.11753370642063
0.905345208375173
0.838640811042059
0.886512778735365
-0.589056669821992
0.926692848289851
0.424196763926587
-0.192677471789444
-1.18459322662647
0.0367065262586213
0.977746852488127
-0.835474232160583
1.21078222972641
0.746439140431299
-0.653659872287673
-0.603206579149974
-0.697081936602636
-0.239715695113389
-0.441995599068573
-0.0226682913205156
-0.563238228299563
-0.624432117316361
-0.929316782058484
-0.702821716308823
1.08306317322103
-0.154579281842192
-0.823063546586634
-0.371190069655355
-0.196811509874533
-0.451717994346767
0.584792521827646
-0.777748884931273
1.07008385944347
-0.221721549029285
0.911307388766498
-0.814760602586032
-0.275026879443386
-0.466063655733284
0.375423605297862
-1.07715620704322
0.658808534017346
-0.902695438258404
-1.13534610860917
0.274533939905282
0.541940163879728
0.271280293750433
-0.667681298611801
-0.627399313123108
0.242828189117961
0.436294635744909
0.717503752793582
-0.890482237656637
0.827650695087953
0.791740392415412
-0.945042058222873
-0.82423412981631
0.622304432959086
-0.798088638702135
-0.457993878555901
-0.596970012096119
0.936580357584612
-1.17881472192666
0.812813531042166
0.850415042643813
-0.806500212901423
-0.66008416697154
0.363918181713828
0.406241135971045
0.494067584287226
1.04135259904923
0.722515875173317
0.424278786833868
-1.09168867046029
0.101142130225049
-0.620619548556103
0.589355187716889
0.685843586240941
0.72852643766876
0.919768413715403
0.679019475032285
-0.935403176387553
0.391136024344275
0.431081010159378
0.263025375379294
0.420679594233574
0.521226676412758
0.68483910828077
-0.499476341056096
0.848227497053554
-1.07802535583468
0.72852010228452
0.298678233971595
0.246522442029175
-0.0293277116791396
-0.262647798421597
-0.786904661572664
-1.0661837457479
-0.586402079810124
-0.161497733148928
0.7363692791237
0.740966733377179
-0.885940073896256
-0.516696718401472
0.83263867894959
-0.993108118527498
-0.567809379691058
-0.729550907785894
-0.964400651026878
0.279399786916847
-0.171161695358331
-0.661982222103756
-0.690607747078612
0.537852532473748
0.972462966121138
-0.233995519988912
-0.478379484368037
-0.433785124350494
-0.465415367254158
-0.590737959349025
-0.663940899092457
0.927073189714462
-0.689507518022036
0.789119393769834
0.412455107563678
1.38418731872589
0.765798909246213
1.26867371940721
1.24495214820801
1.16662338527664
0.0738533872999841
-0.236031172767368
-0.284054036207471
-0.435496701447243
0.845382082544598
1.21091704749785
-0.758464537091357
-0.267039068761671
0.692739487000463
0.542753007082788
-1.04708509452484
-0.932249910016821
-0.335914996760964
0.766409618759078
0.110820188924221
-0.244440711408048
-0.503136887710159
1.0114965832426
-0.698390679480665
-0.41618763098006
-0.611040829551793
-0.460514605763988
0.246188731611867
-0.835541319087326
0.742975925497067
-0.954393739079623
0.654701816682537
0.751723189388511
0.560336516153583
-0.502670091341038
0.429614176885892
-0.758952824954285
-0.323105215024485
-0.353117650319772
-0.179106719816898
-0.136838883190742
0.638710846257265
-0.617437322201925
-0.766448642305927
-0.566385917181839
-0.850212392480399
-0.489291496441413
-0.485246238794811
0.455827555037353
-0.4479582531819
-0.657484844170795
1.12496711142974
-0.733662800841983
1.11714472569108
-0.0333543488445784
-0.912138959099959
-0.404721394041521
0.418652153619279
0.303072183003854
0.411830808776929
-0.600104833307931
0.179056525458936
0.459570836161801
-0.487533329723745
-1.37162462252446
0.212661736962795
-0.10045200840168
-0.671645490355031
-0.465984572700885
-0.509180220898873
-0.516045707412481
1.0546062320898
0.762810237377822
-1.18723477589183
0.845280807778278
0.989782508262019
-0.980305260219186
0.363602023882823
0.894019136511679
-0.419784446345721
0.62509846192184
-0.520521875821261
1.02590397453447
1.06588970316973
-0.822429649098895
0.420300609274277
-0.169941256905763
0.717359855924619
-1.0871288568448
-1.23057254809904
0.0829268688536165
-0.47663133148601
0.407481613248637
-0.878651975886813
-0.0903718641636776
0.782653920272539
-1.20669164484333
0.613367822830377
-0.74156214721914
-0.554459465912976
1.02091326609109
0.681835043703065
0.170262766505725
-1.14214688179781
-0.784999293132607
0.213046366040479
-0.780563170269529
0.56053291548265
-0.0690808980515165
0.866276019745075
1.38697032121518
0.559629790495652
-0.61745255581378
-1.02267529626849
0.0441295822613031
-0.850027136638156
1.24743178674505
0.875812686628596
0.126512802987373
1.02421397832373
0.795776201710905
0.337416664659488
1.02838711566609
0.214771914584915
-0.615538855636586
0.182056089767528
0.0708995214286873
0.861908024263673
-0.815286035187404
-0.236121979191315
-0.34586827179323
0.360537060594124
0.413363343907995
1.04508708369127
0.509565683818564
-1.06220128626901
0.434214489478392
-0.609822544639308
-0.973190763219141
0.482634084693528
0.794775014396305
-0.396120073881625
-0.449849773969396
-0.820786521674018
0.731403820347579
1.22316694397137
0.718831511401489
-0.761662093524896
-0.460607491530468
-1.04530457206329
-0.524016045710017
0.748880306897257
1.03735052287241
0.31503162108573
-1.03942034707836
-0.590544483998753
1.09198132315837
-0.0729165399818843
-0.915461444122644
0.462230716489562
0.198768851628346
0.282054010200677
-0.553800472678463
-0.611103342661685
0.796191150357487
-0.550424588560225
-0.0457410547389743
0.800457958239237
-0.800287306780943
-0.615520833069396
0.135274775136382
-0.64858780486958
-0.866274751203874
-0.652977261265761
0.236288624005253
-0.237091112208575
1.0884697162755
-0.085947830885529
0.845266991401449
0.309213488651828
1.06642024156529
1.24804771723238
-0.351053862179399
1.01915177019672
0.171744693364967
-1.15674470372454
0.479233229432413
0.136698839393619
-0.987776974209481
-0.582322567721005
-1.24045115612316
-0.807435603140666
-0.731806882487736
0.731989728300357
0.624986654920752
0.20114578867034
-0.596943242333151
0.0761381522810157
0.874536367482873
-0.531291731439069
0.843611035165322
-0.904254302156284
0.454888119815393
-0.327014137827535
0.403122188264481
-0.581780772585612
-1.02400065719935
-0.863293015416639
-0.897568116563712
-0.324135964195863
-0.813406951248996
1.04077982460488
-0.396185843178301
0.551532873580179
0.630711207901402
-0.668464351108432
0.0502473494967706
0.795576847257602
0.8722238168463
0.846755687314011
0.714732258145613
0.826115774182616
0.125335245476304
-1.00632049826558
-0.740917592068232
-1.47688145096481
-0.585214704009368
0.287335280180745
0.590008335767917
-0.445565661393473
0.86336652221603
0.341169768681854
0.150146671032807
-0.774476157203209
-1.09941588727097
-0.586949150936322
0.129513704384099
0.592334253014384
0.513337839680588
0.568863028463856
0.937310845337487
-1.04944081393246
0.508531343033844
-0.433182680021281
0.511043752028764
-0.565535892474963
-0.536889407581939
-0.498421511769191
-0.375894694530874
0.83370452184988
1.11611244089267
0.614092865747153
0.894856167338808
-0.78462556590596
-0.652039537757408
0.373374011876744
0.672258565297575
0.766719316879407
-0.454073464745798
-1.05915600368083
-1.0191023506395
-1.17097141237365
0.266649399623893
-0.701362175383947
0.615128821184046
0.922070867843007
-0.799288186111374
-0.902570230614099
0.25484329085179
-0.455097263277355
-0.188107109197961
-0.813653025861182
-0.211553797342889
-0.594850938580704
1.34551054967366
-1.37950343781339
-0.739240756894093
-1.14911228388548
0.509993209546945
0.595607741635061
0.777789837563718
0.219868505434609
-0.393183257917765
0.63453676760652
-0.96112556924111
-0.0292698894478395
-0.295825922951724
-0.748694586183306
0.382366169589554
-0.502885624313101
0.401444322668406
-1.03635927184694
0.855415367447581
-0.535244367333934
1.08785509440881
0.921199279832771
0.905474516058481
0.947171177656846
-0.556372186048172
1.20225182531439
-0.34132787689183
-0.498616646685224
0.661013840135575
-0.740299356509764
-0.933791307228432
0.82401167367687
0.224356013249387
0.732558445383895
0.964292165354459
0.67191685807615
-0.20068768308775
0.801238426047394
0.500731210702597
-0.0740991866557889
-0.0384288881394573
0.189640555898152
-0.946205047750829
1.0558130817934
0.347356892326441
-1.00432185561399
0.940252865841529
0.410196521354325
0.839009506325964
0.316749178156912
-0.811897382082281
-0.278207889976157
-0.416497741583939
0.699991644659817
-0.714149318919282
-0.518340098654309
-0.693468789567272
-0.650135010154749
-0.398124898669784
-0.4613791150181
-0.544480429791329
0.830362598848335
0.563102896962855
0.616805653817837
0.774459692362798
-0.625482832771437
0.441539871112994
0.611754685600302
0.806270228285089
0.414685498572514
-0.586101098802646
-0.912212562254522
-0.793094522582436
-0.341489718113023
0.860222300415802
-0.101897776758109
0.247007373622554
-0.55928198723768
0.543487955893609
-0.277748334138446
0.454315809769511
0.782701228550885
0.237233814362682
0.698719630846225
0.432989836955705
1.3073023095192
-1.22032239717869
-0.281466642164611
0.63121668496444
-0.836067984034728
1.00070872610444
-0.718485534454395
-1.18146606482134
0.52325537911193
0.614127343436691
0.748706630160666
0.624777642149776
0.983058902458997
-0.504292649594767
0.633553441708569
-0.465827672763478
0.630628106702933
-0.668535007893495
0.735421619305002
-1.02013644376724
0.715152906740454
-0.782966035868675
0.641158511533189
0.809031973252177
-0.519515522943129
-0.589332477694137
-0.590863915559364
0.298953556046715
0.936012074861137
-0.0603409984537262
1.11239671671507
0.979427720857468
0.473795888170185
0.945466229322182
0.539638346831791
0.669637589556368
-0.778697936191607
0.622837597165668
-0.0720963710007966
0.447053156306621
0.475453582038986
0.213216891018373
-0.961569278672301
-0.435094599971678
-0.80992158517219
0.470459919588823
0.433895236170142
0.402850523112973
0.421532082214347
0.346586083796295
-0.308279327541489
-0.782909413070627
0.583226416696924
1.19997867679174
0.639988191519235
-1.19801143727713
-0.699227338168958
0.310102311626204
-0.384133163963438
-0.0384506794566249
-0.080735803773908
0.473262473760773
0.972929438299197
0.196364301703166
0.768084650096895
-0.664928497696643
0.467907090607061
0.934181603199536
0.238375952561907
0.273923142428172
0.126026861420774
-0.60278805600148
0.552630699502053
1.09200350429021
-0.625845807940493
-0.81102832598237
0.617381336050496
-0.490276084563197
1.01878496952932
0.564095594084284
-0.45866229448406
0.861968419129099
-1.36005373808377
0.719033520316524
0.710916677337191
0.480571040205528
0.201335560989192
-0.688544494341831
-0.474981758654436
-0.730677303050107
0.976941771239041
-0.831982722600785
0.535688176361926
-0.816521869939328
0.4106538142258
-0.662429829264705
0.751819244258211
0.143025500059832
-0.457625136596216
1.06912034030942
1.2193219431858
0.595195165723977
0.657062780122578
-0.654361616734929
0.634849129202204
-0.914587669998809
0.292736181273828
-0.964845337938309
0.763127542183012
0.535657357403576
0.692005161490319
0.616688788696634
-0.342734028397204
0.687369982408341
-1.03969876910657
-0.682760052751696
0.590647409990934
-0.290694303406834
-0.598936752711301
-1.06265792901694
0.587422212816075
0.893800877342175
-0.416627926352622
1.21265073523794
-1.35509868529116
-1.11344005802376
-0.237853669632177
-0.859990964196109
-0.374226797083548
-1.07055628878894
-0.520157820829597
0.836716048976345
0.424884015453239
-0.388217648934811
0.753781515335957
0.806791267955152
-0.981413623412792
-0.914946728861843
1.07824697925217
-0.319439393153966
0.311429220029401
0.626996163101871
-1.38351923213807
-0.56449434543422
0.237405710185842
-0.725059332319296
1.08407266768601
1.31138868999921
-1.13275990288804
-0.397782702788069
-0.0380284131558181
0.461731886919924
0.846720647605122
0.443819093394685
-0.541225106924238
0.764560734211004
0.487472105695005
0.0463945989627286
-0.985002597818259
1.10127913227186
-0.575219307779031
1.15958720544485
-0.7002533185446
0.977524702652975
0.695859408101461
-0.332470816475653
-0.947682631824386
0.189514874998483
0.929139344902082
0.683391730139337
0.531944134833244
-0.514208544337015
-0.805562641563937
-0.408613181688086
0.303665521300163
0.835003201948818
0.87119823288707
-1.0658082590213
-0.58852996306662
0.88789447621172
-0.481661662195701
-0.19828424332097
-0.11206276053728
0.404139255268755
0.834648516720219
0.204199495336926
-0.560095345830521
-0.894936524912211
-0.822074519573713
0.183018327245632
0.91009352082079
1.04651284010697
0.927428413697649
-0.384133540589316
0.413169632070857
-1.16941371875866
0.829634574226754
-0.229991618682773
-0.743054192465714
-0.0971550758454713
-0.991442592711602
1.01461614461431
1.24253669283141
0.767840102107763
-0.920288443595774
-0.558731166131371
-0.235905810199879
-0.876565057172086
0.658740654967929
0.782027626586595
-0.725166092228119
-0.809527827178016
0.774140938514643
-0.653253163130247
-0.0295631945421388
0.52108071944869
-0.571287341968463
0.11217191982433
-0.778545757859458
0.0267705146242856
-0.536728878522992
0.355911459164279
1.10922627507034
-0.865238215346772
0.601966159484379
0.802201063958849
0.777162771722447
1.24002579406452
0.0929073725911256
0.424277395861202
-0.500785337900856
0.487375143112586
0.115997576443229
-0.567500575760081
0.395223014802241
0.313895683233714
-0.410765969796777
-0.419127404820694
-0.451558722926544
-0.396393453849602
-0.679128526360055
1.04643746052563
-1.04552053172464
-1.15813925698602
-0.990049725558587
0.363963830507149
0.477103784264812
-0.541513072949931
-0.301866609993236
0.940118105143369
-0.298209606053921
1.27175413382155
-0.827360812195864
0.749132297523963
0.299832888586991
1.01274179741643
0.503044207649205
0.554054862443077
-1.32473847936157
-0.64516654876658
0.509676458113897
0.860354660269783
0.215422455300261
-0.105438811653568
0.501151764687619
-1.1689373421174
-0.0427602471511828
0.540832349533084
0.37917287190076
0.694528748515579
-0.648134180345152
0.124411487225076
-0.247787600833143
-0.711744505682041
-0.543705450879269
0.319465924715122
0.344387698947018
0.560169649865038
0.65051994733053
-0.526782632058023
0.667038750950179
0.596924428723895
1.12209470575242
0.671302199164234
0.530420265159385
0.424737691379251
0.0215219393794288
-0.337244527380254
-0.267651621301685
-0.440319314933301
0.635120802658797
0.272543453108185
-0.690814942601571
-0.173286785294073
1.07306568313471
1.00698343420727
0.545847878248059
0.69395361620686
1.08169940121692
0.716735966643949
0.445865210298332
-0.564908988333508
-0.765559834397281
-0.665339027473805
0.871944557663298
0.872262475075268
0.948466474763944
-0.564085337020373
1.00004092675851
-0.608273356489261
0.589299439331602
-0.779002522393776
0.177102442996272
1.07220591552027
0.70185725608209
-0.248983321606168
1.14058572897271
0.706436315911447
0.663857592776908
-0.658591998950579
0.680189758100091
0.378032298210967
-0.592540075557691
-0.969698067572415
-0.58260113765125
0.893662943690002
-0.521396499924573
0.473252730486912
-0.531236874500144
-0.747642002103894
0.423275784662905
0.35370867966977
0.242749702645884
0.681671225345925
-0.763261709118711
-1.00171253514777
0.26293765597125
0.103786511385496
-0.473217398108526
0.68101519719011
-0.778451307485843
-0.971244116009132
-0.358694442214778
0.636956382238268
-0.63228550091313
0.585542070156969
-0.482558116935455
0.211362471689722
-0.98160834615553
-1.14167406051287
0.401361192193292
0.259864607848931
1.08204431375983
-0.201946681145372
0.955517631350485
-0.956406971576238
-0.0576012952056158
-0.861098784239515
-0.727384025907072
0.922628681827695
-0.292878894697728
0.780067908279195
0.468507109204237
-1.02569819537812
-0.296637519371223
-0.817721712550769
-0.0737884503208532
-1.26402312403676
0.748083180055039
-0.892895615894819
-0.505578036186258
0.803161980617772
-0.463670941807437
0.959555607102835
0.0799415714811032
0.0327424077337166
0.548142837273713
-0.704910301244542
1.03622937205316
0.382269385055997
0.982695304111639
-0.666957256275651
0.357120030871905
-0.51325650400451
-0.955244012468145
-0.927214947612853
0.205246923367668
-0.447389484518167
0.501683773470075
0.509068301553958
-0.063616153942989
-0.313936289298843
-0.514956629897821
-0.375060404487831
-0.34421914980567
0.432741215356474
-0.391419079838255
-0.92771912336418
-1.14076051881259
1.07141035532819
-0.974217499152525
-0.522630424204901
-0.567367117433642
-1.18411511854689
0.985753654367229
-0.771447385229731
-0.416790840683381
-0.025355447421559
0.5367884847772
0.437978861053126
-1.22080882421747
-0.740827285469641
1.10728559809772
0.666908592104788
0.471186011425356
-0.710649946298493
1.15400464148732
1.09575889224085
0.777415339406366
-0.172162454026574
0.599710761900172
-0.291645188675799
-0.796569422974304
0.661561886807837
0.0547782645916109
0.687749356628124
-0.932253788785418
0.77989340630005
0.0264168715968999
-0.558223758964406
-0.511747617070236
0.449566909934444
0.947025663651022
-0.907080040774744
0.824968416984403
-1.16288073287307
0.826335337585643
0.35680054110395
-0.207724260428884
-0.743844507808583
0.613854893038596
-0.520709839575127
-0.343152070177101
-0.222449258267373
-0.086723206627137
1.1145292940635
-0.820448896418283
0.693816415398344
-0.405007254817257
-0.143650239136307
0.796823321656809
0.413036217460822
-1.05784840914719
-0.650399755562828
-0.275381505299757
-1.24757771043048
0.814648385816075
-0.64950971837395
-0.847870132163464
0.172324377487175
0.907237633340468
-0.931236842866035
-0.94726424621775
-1.06435743013717
0.190280998874392
-0.390205079492577
-0.39872827470122
-0.642903425695728
0.369133631387094
0.540634184554182
-0.545412248548615
-0.775787765602835
-0.625243601199662
-0.539742183008366
-0.200066722676239
-0.115216588855713
0.895795708379622
-0.269901733951915
0.490969221665045
0.419596984672043
0.749068418156777
-0.29250825590375
0.37715729694531
-0.830907440884608
-0.853374000233517
-1.18486389180803
0.672565290309297
-0.908961303585462
-0.0482577415772196
-0.594176771954909
-0.395833596390418
0.718592063595411
0.594246935398875
-0.240491412207223
0.40319775944348
0.388860387818156
0.170035232301916
0.838453024165526
0.927367907277242
-0.701811858771942
1.07992576731973
0.284686643955086
0.174285677686505
-0.654981992427241
-0.184107833650499
0.816967481511918
0.943742860791078
0.523951007105358
0.9857514503777
-0.919386738912336
-1.02108957032756
-0.7834387858552
-1.03025641848874
0.312881697526035
0.294994051195199
-0.817868314156849
0.547602476344606
0.598485586147306
-1.04268656534248
-0.637454420565639
0.530885781878128
-0.319037567037618
0.887632071214827
-0.930943076059184
0.309442629304982
0.302746216864458
0.908430027173067
-0.572440437098355
0.798059190994338
-0.308480891972293
-0.636535591821095
0.715143813132856
-0.461665121208758
-0.65962210083854
-0.452700326353528
0.307923655170106
0.477514842039036
0.681802616547229
1.09656503690339
0.611490938326513
-0.662257429234965
0.853183868577108
-0.167486437260532
0.104051666735581
-0.347094587008346
0.196867400872101
0.673456493678765
0.78373260744245
0.460981469164508
-0.605898060286703
0.59247563728196
-0.622138021291519
0.914382398677022
0.791359891302413
-0.863932490017086
0.690532372768127
-0.158735481619183
-0.624401128251135
0.462437577247783
-0.362134117234033
-1.04342767658895
0.84240320054924
0.359614024022644
1.22620689948277
-0.859120295410971
0.364644860420405
0.632470549177582
0.891112339228844
0.605366750360912
0.551353911088346
-0.526443734439732
-0.175708068543731
-0.875824329079787
1.29044815533242
-0.743883808566035
0.8027648494911
-0.230321482737193
0.323863400866097
0.611225653176234
0.722079483573038
0.487872173064715
-0.782828494882417
-0.90692010135715
0.545499593290137
0.961603489358358
0.802793731728238
0.631310633748857
-0.0361644858268237
-0.935361345932586
-0.684962448976009
0.89906833945713
0.971993128005674
-0.729347056314018
0.695542397517311
-0.458200810102141
-0.936956098219382
-0.375425500227754
-0.367653194546178
0.783348957759105
-1.05741431977391
-0.756225830575343
-1.11091442265738
-0.330013801691579
0.842497563121599
0.982451924251995
-0.207625350368048
0.761298356191762
0.0533352938437482
-0.450696976781643
-1.31499167723559
0.584827214809402
0.352270774891726
0.449226324829178
0.271962903473823
0.767141321206016
0.325424985401055
0.633507567509055
0.210875051537681
0.764905214736831
-0.590280578105185
-0.754738469992689
0.45524513538743
-0.526025227870396
0.0821011835824439
-0.564372369979319
1.06268208375192
-0.677136493181884
0.500189366435005
0.823612701109797
0.779188263495867
-0.487992881713673
-0.319284951899401
-0.727010274856884
-0.329115537479332
-0.0720116003338187
-0.189775015745288
-0.736401494930109
-0.421951482492443
0.526836739273607
0.687657706514728
0.53078164345191
-0.0185420426884683
0.75746204348699
-0.830292915050807
0.520827718713242
0.998196797672878
1.18748610131789
0.829687489499664
0.553415419595266
-0.126075457044108
0.48412659473994
-0.941756605500856
0.805658421839995
-0.511209241478001
-0.559915176835611
0.476010218589023
-1.16806643772365
0.736614398607197
0.62106600002383
-1.48456309792157
0.693013507214557
0.978163270393256
0.777780385171908
-1.08448142066073
0.3064664706634
0.599954752161848
-0.0868821742292872
0.51937439834962
-0.317289388679239
0.478884425554846
0.329146323551606
0.516008658388427
-0.37949663542828
-0.878701029203237
0.911345296757228
-0.973980722486862
0.367004663228067
0.408694138905316
1.24287040546509
0.812186633084004
0.843482512475875
1.08903284617253
0.514899628672593
0.404946489219067
0.90186378586754
-0.595034623540895
-0.516813975801187
-1.07973014750148
0.865423889169716
0.873403597945501
0.628106534797072
-0.707035049349955
0.146507028608944
-0.772717752843829
-0.734943305587567
0.873941913352034
0.44444558358298
1.07025631697082
0.845985971093815
1.11074550553224
0.946337247410244
0.786096230951766
0.854646026668553
1.17136088106562
-0.545554301758743
-0.945124243698249
-0.630069714779911
-0.682843988646591
-0.624852974417797
-0.586269468333279
-0.920676972465374
-1.05742547528639
0.693415265691401
0.74141697436761
0.340624036050816
-0.596418189347661
0.498471937823458
0.582455923698348
0.96067140494021
0.902838633804929
0.541371081606873
0.5510520941516
-0.467766718548754
0.530529160360612
-0.525027735905847
0.120422165897582
-1.00948991073079
0.849151701022643
-0.15510517576433
-0.897316800840542
-0.376842397734327
0.315127355226448
-0.436143046233349
1.31431257850861
0.658740435493677
0.459064655496617
-0.445180967405775
0.801559454464542
0.913822320070006
-0.538574688307831
0.813500684487012
1.03702267027998
-0.992691700879095
0.940541307501587
0.418281948568296
0.856051447139839
-0.649944391238295
-0.927511077799538
-0.467807965953025
0.350996716036986
0.640717279807051
-0.995484574918459
-0.917406250921904
-0.855797109586133
0.247061005914409
0.834619819680484
-0.00970388319764885
0.184400239007559
-0.992148374723612
-0.34588080873856
-0.43856140774885
0.788274490545596
0.640159046092566
0.598024890915154
0.733634559939689
0.653673058098979
-0.326731718481211
1.00196148999851
-0.96792627038787
0.702559323426608
-0.69678558316782
0.334891452585419
-0.802901603361809
0.451507633835217
0.270401301556583
0.655849209184053
0.677808627345548
0.619154454698162
-0.739955079908093
-1.04734918225668
-0.512944999601426
-0.921343763567113
0.807011654472002
0.523810955282999
-0.951440818313785
0.97640860249769
-0.218382607366129
0.0862961035594164
0.0418192640107789
-0.473104506892271
-0.756212656053379
0.66644329061103
-0.800970077429803
-0.363357033868097
-0.502474325220502
-0.564858438655756
0.637925158649531
0.619383497223173
0.273288847549625
0.223024038467304
0.329040815882617
0.396709053669361
0.700474596652741
-0.000924486451220506
-0.545269280139476
0.920054399178857
-0.740148788845141
-0.0447536713784211
-0.907849350015326
0.975678193401944
-0.895915850787448
1.12006896318668
-0.356574939347778
1.15181064696687
0.728614456154351
-1.05205999789914
0.12340392540817
-0.485968751450442
0.189279040562394
0.398308607402676
-0.372326595438045
-0.137632146624865
0.687728899043672
-0.86283642103407
0.159573939029901
-0.834561979040752
0.581975070195445
0.752266191108521
-0.596431978757898
-0.473857835336105
0.100836848210396
-0.374820609970335
-0.411767058881963
0.669538921592154
-1.00641984601736
0.161885219384499
0.950912419963393
0.777331673702526
-0.522933891346874
-0.873970046025041
0.66205396520403
-0.951687502252514
-0.52691366173503
0.643835016371946
0.259260074203295
0.554536899965188
-0.848104440989338
0.569802376987623
-0.966075640498881
-1.2507193627443
-0.440483782831464
0.970217880601489
0.380192466782294
-0.0911734494709688
-0.10691762404622
-1.01642686356285
0.596150285953041
1.03200383179033
-0.902989879116782
0.429195867861465
-0.360486278921727
0.869135410385094
0.738135414065969
0.373460550371279
-0.838605173933219
0.456113850022651
-0.775484121639193
0.470140152240462
0.24986428275402
-0.920865768532733
-1.25949581716986
-0.991865909699631
0.407925041382658
-0.656355496159835
0.161300252308372
0.504979652957035
-0.505451350662427
-0.886125796547211
0.808907051454349
0.980957118987516
0.309325862738399
0.246327618353754
-0.537649722536654
-0.410782496460695
0.539411836701292
0.818450250273763
-0.772620335249499
0.378868897384829
-0.588121221585088
-0.227694346215622
0.325045103839143
0.239596919029736
0.742528829767554
-0.719945187861604
-0.367706909589762
-0.981696386768633
0.290829844678139
1.0718769960854
0.142860565125058
-0.777428223348619
0.736209236500329
1.05377033272622
0.515845726079301
0.689448302801266
-0.51275362918935
0.634215203324325
1.14315796271885
0.920854828120688
1.07075091932524
-0.895085724405572
-0.771548000370153
0.706507804621385
-0.646105435359079
0.841223805087805
0.65829540189076
0.969860401981723
0.378159942788964
-0.576015310707121
-1.1646851103035
-0.349516075174113
-1.01150691125856
0.395160964261058
-0.597012739403478
0.472425659046557
-0.115012377024301
0.672270431817152
-0.465938085792419
0.409945871152826
-0.675088148979993
-0.449689438451587
0.585425777907259
0.637946630664303
0.592425439965642
0.933413381015948
-0.637809211985702
-0.50794404909354
1.03214302171492
0.41943150322472
-0.72166583174115
1.27450523703724
0.742236878117498
0.606213171682596
-0.815240729117119
0.596006034019602
1.20763037137084
-1.01513678467776
0.283188656610719
1.00333971882872
-1.02218050997244
1.0956124668347
0.479828416500932
0.483539421177772
-0.447344590499982
-0.907148503006977
-0.572344129949963
0.687509872715171
-0.487347645471027
0.55974195401167
-0.749708844228414
0.973071890565228
0.381971823466568
1.03937873005241
-0.393340549412507
-0.899845108504831
-0.382798588850762
1.01116120681138
-0.722843338360787
-0.532906630225856
0.686303744224166
0.497584575110155
0.113838824900944
-0.688852038833953
0.050849904121522
0.8038213330571
0.692961846318386
0.805120606667532
-0.886233219210079
-0.641558346537627
-0.335623852840999
0.820965747131637
0.623568327554594
-0.845345516266767
0.29092490820187
0.366435074193387
-0.54872618359993
-0.407911938044317
0.781918822806885
0.307924913063616
0.749973833526216
0.974322241316943
0.318219955349894
-0.920362479450658
-0.134766739075526
-0.263500800754123
-0.587634674518282
-1.28656636823988
-0.819063742491304
-1.07370244147032
-0.328214873839836
1.14520192123935
-0.290074787390199
0.481888879635288
0.559364217924584
0.0155792440154861
-0.697715996472108
0.500128709619641
0.603327993573504
-0.68090909439271
-0.757737347399522
-0.605806277896933
0.103253379027542
-0.630727186026292
-0.657788091148247
-0.71158533515929
-0.639746578356237
0.278846447609948
0.531092323255881
1.09377788070017
-0.545727812566968
-0.522527616795405
-0.100394229891749
-0.871840355123437
-0.484008311465005
0.334881474842232
-0.349226053098814
-0.438502652509579
0.796488834907113
-0.706437493708022
-0.632444095659315
-0.510052795413266
0.85842580846244
0.932008260442124
-0.878485745735399
0.76993811820268
-0.232932869143023
-0.823904633799177
0.550722646071392
0.0148697077381584
-0.924012331914008
1.05493114334866
-0.923076737050855
-0.728961773911324
-0.749001408238277
0.451983677522574
1.19940132724731
0.49967100201236
-1.23983077127091
0.531009822470005
-0.858543279499489
0.31803489563337
-0.972572195439572
0.77075600835386
0.713507677631666
0.805376439274821
-0.633868485746218
0.776481227678625
0.65575969254742
0.221660899679077
-0.480700018718834
-0.304869485041368
-0.0458974771745768
-0.353830082422495
0.567060032078975
-0.238773909399877
0.87751284723858
-0.512020273296695
1.18398763782862
-0.746243606599617
-0.740490699091436
-0.988783627216741
0.202054813089787
0.743128096716845
-0.356346873143975
-0.550938340235821
-0.294124811157794
-0.596584304675824
-0.588676408686817
0.405634111950871
-0.326234653057849
0.642354688237354
0.330419970035289
-0.120859692668636
0.497766735319295
-0.933649247325082
0.938428767937139
-0.344612976341834
0.782520416145109
0.888600902502864
0.703375823645367
-0.492408072245799
-0.757299556681739
-0.0721025185598523
0.561126929381356
0.87322519757192
-0.47719028653635
-0.436226441912705
1.10399954650957
-0.127317166142328
0.589669594372857
-0.693987413671817
-0.841938254514547
0.931523487151536
-0.873174215775906
0.965834743896302
-0.0308872511306865
0.551316902622998
0.860761608017637
-0.0937007319280223
-0.91736586697794
0.428839513910082
0.925825282672099
1.11577217860303
-1.15596541317962
-0.343337758641159
-0.0748787283331901
-0.00908323753899026
0.256214071405037
-0.866182924335784
0.694206288221432
-0.725853001844773
-0.671502510548227
-0.794287591301209
0.606197155847011
0.0739402361465699
-1.22544896495764
0.976883146075103
-0.702688909872648
0.465483590079028
0.702918333063136
-0.578069857814821
-0.644930231574981
-0.572906442729619
0.898973701238214
0.512583623702936
-0.724053108061848
-0.776499211029887
0.589586952460352
0.69827466360161
0.0341353310115195
0.910796795319217
0.477852253673945
-0.532142082017349
0.382744315616533
-0.884120203460507
-0.587567337518694
1.16112387668481
0.746367450221307
-0.21103181181924
-0.468289417208503
-0.73268891544483
-0.598851272339714
-1.02766550396269
-0.975075149263822
0.432436857294639
-0.164404770141166
-0.910239534462595
-0.875179772328843
0.795623736198085
0.879893270323777
0.437176044887022
0.600867249530893
-0.827400845863295
-0.736159567393979
-1.10766895341264
-0.574275403376238
0.741434831937656
-0.730229498941464
-0.118008256734669
0.782591891111783
-1.39887709520047
0.680307997022458
-0.769941950151171
1.06938919280432
-0.66759235268634
-0.538857825674167
0.151750544590677
-0.868441407850016
-0.68031372474224
1.29459077887457
-0.0981670393819991
-0.632014495737579
0.980180093413123
-0.69038683788115
1.17300502036826
0.768345623253367
-0.220775564569316
-0.361291645823709
-0.988870474189501
0.28280230414987
-0.787660793569692
0.203165685159729
-0.245895214550872
-0.76413074508154
0.233380507412551
-1.24322799302467
-0.258716902262905
-0.876890102932709
0.59331457099843
-0.909136290357033
-0.972164675263242
0.794611077344194
-0.648736521868581
-0.799786349536228
0.767627902093197
-0.635275569730586
1.04609860979706
-0.169215562831507
0.996418093220918
-0.526568605730647
-0.825623683346097
-1.17243627433874
0.967625962024553
-0.579131434659158
0.25385161323695
-0.639191378389311
1.03902602034866
-0.883934553931666
-0.745150938762927
1.00786417362872
-0.0560068590193254
-0.682260368349212
-0.191925541034336
-0.762964086783552
-0.486493939564111
-0.198321538113231
-0.374982070771695
-0.609547446414526
0.547911587879337
0.801683360826156
-0.474489503037536
-0.447962680452242
0.303973808899966
0.0934359834759517
0.766225014194385
0.761573745926063
-1.05792763032862
-1.26268012406329
-0.400709616863643
-0.523406493241867
0.322832285423395
0.448149806819424
-0.55006709854532
-0.64062294148352
-0.593467473200008
0.508086005774191
0.203772006453787
0.246457492076792
-0.67479791199483
0.529668372518337
-0.597996938037625
0.70632234155603
0.881375982167832
-0.37006813048474
1.11402757050631
0.912483259373832
0.725204396116687
-0.776087425215633
1.13744397600571
1.09628123675085
-0.477920654432144
-0.360980469739696
0.672590134505923
0.902272820885541
-1.10911489632156
0.683286141294655
-0.480161920788682
0.662529201127481
0.522243335622873
1.2627727966948
0.282413747469967
0.962334159837676
-0.731938044198252
0.729293726658988
-0.230580397740279
0.367559416630409
0.726262398036481
-0.425192288675611
0.790288403713545
0.783456090745475
-0.493730887168912
0.778861982375818
-1.2089545257955
-0.373361144513068
-1.24634503914677
-0.457765840174798
1.2043462282735
-0.160193821320129
-0.012091156266046
-1.13892269781139
-0.346466079082918
-0.887562852766725
0.927034477864167
0.381572546463023
0.361433715074368
-1.035129104288
-0.439883034153696
0.71860484800938
-0.605829473041314
1.1707703273224
-1.09043130859563
-0.339770363227359
0.718569050627736
0.588133865605043
-0.625209935755116
-0.765529113605624
-0.939474976515366
-0.667141036081976
-1.00607704763867
-0.448303769247865
-0.581303721975145
-0.965193818002946
-1.24700314706395
0.317654360024221
-0.0890767798801745
-0.48164471350522
0.164868731749421
0.704055183564889
0.638638437601524
0.926165902618066
0.343454694269812
1.47859798213075
0.379602339289218
-0.168585738549675
0.722225955989285
-1.54612636291884
0.163572937784884
-1.06745656714302
0.648889447196773
0.776771835358658
-0.646037299547595
-0.542974106291685
-0.80126925282243
0.680467635879637
-0.424932648199842
0.65297585156275
-0.816293140923741
-0.145929203913221
-0.417393503320246
0.691728532750746
0.661391750430787
-1.04091161846233
-0.443166978662102
-1.20988704829834
0.294110035287575
-1.41512163786188
-0.558269203824644
-0.15941793311035
0.195848916655781
0.799079304147004
0.693908558037115
-0.882691825585877
-0.970484697339242
0.627537104651979
-0.934325326700516
-0.649575005760843
-1.03420017550095
0.817032977781382
0.059039577107631
-0.384222210061271
0.450146610430557
-0.641719907452892
-0.467619935450947
-0.852014685761936
-0.816435631508347
-0.443145245120568
-0.946054840976699
-0.830200506287228
0.544244606275587
0.375743549951091
1.06474310830368
0.818567826736345
0.265557812255136
-0.657930967893201
0.90735122976146
-0.414567999850878
-0.258991645682954
0.00579133514383131
0.92862347569308
0.376658820194261
-0.319038351118476
0.550136415305612
0.370993070001144
-0.934305847995588
1.36481077971574
-0.941870627798635
0.305482029134471
-0.367213244629362
0.00556878372736059
-0.0490546440502089
1.24111345900516
-0.502399185522865
0.319443927960136
-1.00397004486991
0.499228672262166
-0.79099078257911
-0.551736016740036
-0.823265283824235
0.747000234469808
0.723141423269016
0.125684764487833
0.747036663173943
0.34894761367715
-0.771977568315076
-0.825026287943811
0.631000805314459
-0.89562527564396
-1.26484224127222
-0.480901650747438
-0.364367920731216
0.390307349269684
-0.408746787421392
-0.799151693768452
-1.30354780799643
-0.570980914693472
-0.716643005867739
-0.508774543985184
-0.336443375643637
-0.0679737073903056
0.659637038268774
-0.965676534353103
-0.320212728961129
0.312116124833056
-0.32449566158572
-0.033850010709091
0.9710113342007
-0.973366692381917
0.0350715175262645
0.530239250863716
-1.02125478264951
-0.702278055415121
1.30828241064848
0.284715515318355
-0.431473915070625
0.909438555146492
0.887443168807326
1.20959923567698
1.20292140839214
0.812114410924094
-0.442720069177654
-0.785859915216484
-0.944284432770956
-0.545873944553002
0.79936244821338
0.55326284476311
1.05666551542661
0.866945038548685
0.630087491129387
-0.574627471702033
-0.936873739639743
0.90838967053554
-0.324408435506762
0.90541298867736
-0.857180804630498
0.809887760054668
0.497066087687769
-0.444638678670765
0.638367172606472
0.0653022846718237
0.954257025518296
-0.866114396652877
0.291435982633894
-0.685685922216113
-0.998690223062347
-0.534726631059334
0.428382784603384
0.265437013525606
0.984099094631274
0.0539637487138407
0.521302515863636
-0.7393263086221
0.014379770933718
0.330237174573433
-0.945636507551236
0.877910241262462
-0.469314583703363
-0.424781983443684
0.128095823649962
0.514952398596248
0.729886074945365
-0.673058856001037
-0.300697678290226
-0.833704709939661
0.621502610826944
-1.02600590517407
0.369864176883569
-0.489063026218125
-1.26093197655901
-0.856620856049977
-0.558432683287936
0.83529675382524
-0.854588172514839
1.16582042945303
-1.14830610192384
-0.677510715849284
0.40587573424094
-0.777406762006193
-0.362427105993077
-0.548282758737808
0.922962280942796
0.689405600630249
0.558167510711661
0.73963982438503
-0.55229821340349
-0.864140728607862
-1.0665784108956
-0.310398911883279
-0.539997552778678
-0.407835656134201
-0.653950725908841
-0.675639185834531
0.172510628131788
0.571417073731025
-0.649551289800269
-0.0462123814649775
1.02625491340333
0.636137626149353
0.858192739117307
-1.06854504824602
-0.900743162155248
0.658689428617643
-0.691433512903632
0.518996584015117
0.0642153771586411
1.02792818706207
-0.726535490701183
0.383834285042603
-0.208010569121676
0.180278325499864
0.443727404136686
0.357619459426723
0.732687784342022
0.45456593613083
0.596924368519454
-0.697167604054711
-0.48992494151097
-0.180874766477532
0.280878894845405
-0.700878908079534
-0.313985444827121
-0.816431835394661
0.733901379630311
-0.854592628325831
1.10974935292398
0.925897052756302
0.290722540064608
0.831371242942855
-0.0791306458617728
0.626870987582735
-0.724203966637487
0.680163027807576
-0.475426663136432
0.634843525965065
-1.15247939172511
-0.823013682392429
0.719458813293925
0.959149312166336
0.771081105696011
1.17907504294611
0.593513272586722
0.823481952047732
-0.724816909327178
0.193684917978874
0.921666255844031
-0.157767965989012
0.730591996369193
-0.82261709780328
-0.763005659344686
0.389690532423671
0.368604090608327
-0.569162344271177
-0.503721013486502
0.619986250067785
0.744256398794627
0.555100225639301
0.058216653028899
-1.07377860721598
0.411642521919319
0.574295356912845
0.937501117602259
0.862726767272761
1.03832517325735
1.13067130154127
0.530327917227728
-0.00170255979204369
-0.472045428424877
1.09136853593604
-0.444212142928982
0.170863877396818
0.659376150569052
-0.771687262145497
-0.32499681390024
-0.13677243600674
-0.589191499093961
-1.07616270464649
-0.594104258126097
0.682819756237487
-0.508308526754795
-0.419057378661938
0.379770995969578
0.209180774825466
0.533177025835179
-0.506142725995699
-0.467640936053015
0.25663068382673
0.628152142523703
-1.31693249148604
1.09389243530979
0.884499166076809
-1.08823388485451
0.835484628657642
-0.735172780230592
0.665724583382598
-0.49225594208247
-0.129119527051774
-0.976051240024753
1.02546395667288
-0.754492230596877
0.370141875321486
0.785856953755597
-0.521690038844627
0.562962634862832
1.03813022254748
-1.04308084263502
-0.781486806654674
-0.376783216400384
-0.3598579325419
0.480447533924617
-0.842308690895648
-0.686422544723293
-0.799696403239381
-0.971314300867836
0.611255104795397
-0.90144217846988
-0.120193214648753
0.233406266800752
-0.795499610102818
-0.382015312740169
-0.470328549842112
-0.752983992121859
0.759626588460529
-0.22868445786783
0.922516509591683
0.926941817712602
0.317902567380571
-0.684432032725124
0.678606422482449
-1.120482891601
0.309901381426947
-0.696601990969718
1.18126264228589
-0.423925147139782
0.119596598199127
0.750914227459179
-0.746671865632115
0.691001290628973
1.41343540011994
-0.87615637994408
0.904349567486341
0.660714930266392
1.11785463529001
-0.0724728132738927
0.342637550283706
-0.961103221757277
0.17798340858408
-0.973561012075222
0.64469403489643
-0.16463830120057
-0.988302062172974
-0.893254024048022
-0.792566868740278
0.470167668643236
-0.960767559595189
-0.637201228254244
0.991239460235449
0.901522167523961
-0.214307189535516
-0.534145514799543
0.960237325014003
-0.344143309680486
-1.22034332175873
-0.856379010200236
0.488644810876289
0.583561186943552
-1.01869521945343
0.733816050445579
0.588073280517811
-0.194821811960554
-0.876989269367602
-0.907819960025432
-1.31156873980301
-0.727739947749356
0.241891886607114
-0.316555041817072
-1.02054625105425
-0.370413351738522
1.09110549431533
0.421575955935001
0.761538308544229
1.11302077096855
-0.601218864394009
0.66846539202609
0.523029069510332
-0.753316995268576
-0.84513989641388
-1.35705610912874
-0.834433554905657
1.18426041214792
-0.996094408374338
0.688854272371979
-0.729278459554562
-0.301098044778625
-0.524267809822334
1.0296919737274
-1.17566272763246
-0.631817334414258
-1.04743452305688
-0.663860097622755
-1.03130648464416
0.350695771021168
0.223844986864629
0.469087911185464
-0.580004970823578
-0.234196085997736
0.780147574650006
-0.904237830387027
0.990421401216525
0.722388358148814
-0.16787079135311
0.422501529611899
-0.739539140916915
-0.0625942067927528
0.995932245546969
0.776488517749103
-0.902683970947248
-0.944074283953608
-0.23889300003773
0.429407011201851
0.833084886027203
-0.466644731349162
0.466594370041737
-0.626411016507347
-0.688471219652639
-0.650703682970076
-0.467264480136106
0.249346262640792
-0.389775121680914
0.699429796788606
-0.736251668173665
1.22563406654024
0.829373459468533
-0.558738955280967
-0.694823304640312
-0.549677330059885
-0.140085098661183
-0.666877637665911
1.09216577578811
0.243510430904609
0.641834845853809
0.710895384123183
0.853516102708715
1.02702458526683
0.844854123333416
-0.98996282475889
1.11632486517158
0.19790035143292
0.603139669445756
-0.0783349045721756
0.614630501767621
0.586361744145885
0.691800172772219
1.16506345598828
-1.13389050203854
-0.757450759522564
0.699883475344344
0.0430936000629026
0.797499002882853
-0.683521762518943
0.242663903736646
-0.641295808286616
0.565106008287997
-0.140710295616856
-0.194462685951666
-0.822230364199316
-0.581535140915784
-0.442205498377138
0.40613108485297
-0.852268227201216
1.18091912231546
0.963590290134705
-0.519789328775122
0.537176659053501
0.560748402662129
-0.992306821559972
-0.400391219093456
0.74251789397832
-0.311855659602204
0.916572369953268
-0.451490974321927
-0.470856603434898
-0.64913454323673
0.177219061256772
0.847089885365782
-0.887286620432118
-0.605852004445515
1.04565359796809
-0.357322794493795
-0.688169955853687
0.180426006765822
-0.887077505219072
1.06682459381261
-1.10126000976371
0.789415875296089
0.295442684220934
-0.622898453018169
-0.460343436773254
0.151773114909523
-0.930046653021552
0.390262380188087
-0.661239133985773
-0.307541210686972
-1.03070215261385
-1.04251944113155
-0.5984848746973
0.0664604472084123
1.18882383906791
-0.649757621807392
-0.948763696058674
0.583190743612523
-0.99607189700255
0.654891593773525
-0.890307205022567
-1.22585774403715
0.836053221532764
-0.227535185842089
-0.905410547564887
0.736175321979627
-1.12579512911582
0.808930667094389
0.347075198633841
-0.735654953935539
-0.422675238482053
-0.633902923965074
0.482092322033229
1.1464744173359
-1.07395422318305
0.732850548179259
0.328563674560558
1.09419478017825
0.692040441558956
-0.705188462122971
0.317462514459448
-0.730794415755722
-0.762390723536201
-0.798271527810614
-0.675334327926879
1.40028830502842
0.457469326575241
-0.119077105199743
0.159900861430649
0.411428302281629
-0.633821622683473
1.14222519870915
-0.834714651149982
-0.533272074295025
0.656961159182179
1.09389291948276
-1.43053066897415
0.432167787498513
1.05519381114889
-0.937546497942018
-1.24975782832713
-0.712624766361621
0.701128991644789
0.215963337843533
-0.384162151057313
1.17784207089428
-0.321750867489281
-0.534325753489989
-0.524551870715224
0.512768554384923
0.715937221519084
0.702161593508689
0.436731824441481
0.959453070465273
-0.841315930286271
0.707063954555998
-0.407048603778105
0.338790999685025
-1.07461470896682
0.359840965799908
0.853250330534882
-0.585529123892535
0.508008073696417
-0.956040200383906
-0.606244279840265
0.72511716691743
-0.792409852382133
-0.843394998269484
0.377640018588922
0.646617386939558
-1.01638414453857
-0.664418662074458
0.649264075664865
0.499640994664939
0.409354994917791
-0.426993544026815
0.19620011025645
-0.606988549461005
0.461110660957401
0.316804904454897
-0.0946658765010728
0.805999218931434
0.221404521642111
-1.12872653876266
-0.163812740318766
-0.496343284793092
0.98794288926691
-0.712762874659233
-1.06049262634548
-0.264450427758926
-0.705100202150212
-0.50690069816217
-1.01930766971952
0.980084872814811
0.925772760604685
-0.257997753103208
-0.233563231498886
-0.736558277325948
0.87036142922402
-0.743858563122895
0.87379848460889
0.450935997745623
-0.672430682548102
0.508666667247132
-1.20009855634894
0.960017545104691
-0.622745275318354
0.826096904278461
-0.688625874456432
-1.05604958016076
-0.818271885225263
0.201584926758488
0.863637402212367
0.165163031175187
-0.597906406512124
-0.493980550979116
-1.08812001524545
1.11189068662282
0.233452709314128
0.708100622417148
-0.291717661372547
-0.218328134541694
-0.768780051630138
-0.780326759613715
0.498329961522054
1.33766719421472
-0.406709533830838
-0.982527401347548
0.132166083397538
-0.738584438185923
1.11547204672323
-0.312589157063951
-0.942175994494804
-0.547813528678971
-0.895250526222095
0.763892154545438
-0.848765583802482
-0.345884696505712
-0.493919789199872
0.0869734910560161
-0.814570048540433
-0.778516354731537
-0.715679687086877
0.390649442875213
-0.0555231493968121
-0.572584065259227
-0.613917150928069
-0.609894491952718
0.175088596127645
-0.651193565457577
-0.692699989732746
0.856859254598769
0.262730736939057
-0.746577236247089
-0.804702164375119
-1.02683258835227
-0.863442344850903
-0.81819636485236
1.01347401437741
0.263189556427588
0.50325817402785
0.685136075523412
-0.4821014363089
0.528988098687037
0.585485832922468
-0.654518605577167
-0.0211946590821952
-0.62622245525981
0.783233867574211
0.39856446933385
0.0551941344267608
-0.654893072472715
-0.634142367725072
-1.03771925914926
-1.29041569320037
0.507383955229326
-0.334283357739115
0.435651725820417
1.16308536506188
-0.563662316514631
0.567909429123449
-0.812985888201605
-0.0712842499546411
-0.353855083828976
-1.32990631088794
0.582895728885372
1.02215456206798
0.781538090247179
0.721886831384647
1.02755626160591
1.02172775295187
0.983209893850483
-0.56461607550859
1.01111201084243
-0.845717816564324
-0.569352770791509
0.153691956862105
0.222431021117321
1.0324476295134
0.89701303232929
-0.877845017187873
0.0338351511555417
0.839308317528048
-0.616804100157479
1.11324532096537
0.216460018359124
1.08312905534286
-0.308490893182361
0.443604774152006
-0.799126548627293
-0.872687789379621
-0.56155189713105
0.602859150356269
1.07624947495771
-1.04972087728548
0.342306474203125
-0.806628452774753
1.14662108129824
0.504424911255543
0.804199865728444
0.330764142291918
-0.528282379973224
-0.513334567311933
1.08050307841754
-0.878590437617779
-0.446897220676465
-0.611660322512913
0.730354757564669
0.993429061807344
0.501352274856023
-0.521716697707428
0.49097682859981
-0.615074317416562
0.315979781413891
-1.07140379684976
0.445090134712267
0.629089581576425
-0.888187001891242
-1.07767593214742
-0.546543753935238
-1.08517840537484
0.864801321093223
-0.662807795074144
0.748043501426886
-0.477358668029547
-0.984268496122554
1.26386140487221
0.679986152854961
0.222021035765786
-0.623142785487735
0.684776670884867
-0.285424702848713
-0.665210008560666
0.812301632744623
-1.12983120108195
-0.353571927736441
0.788301481876285
0.0445366015592784
-0.729497591681033
-0.346941835806881
-0.750362933065636
0.361530964790442
-0.188460692145464
1.15201446641206
0.430022260816387
-0.182909336182508
0.484869747960385
-0.243244993756067
-0.716570703102704
0.916115906567662
0.309565378107206
0.713807463663682
0.310753047425013
0.121428629012997
-0.973065783204556
-0.393389005617593
0.373605980210049
-0.516923784197117
0.444575071099122
-0.908240579136542
-0.600791183766049
1.14888734724732
0.643672232805988
0.612526895036129
-0.298634553695809
0.592926318855781
-0.490026312693949
-0.935658377696441
0.338523606672862
-0.624482309580117
-0.756463741811206
1.03958023893879
-0.420450480398373
-1.06694878917438
-0.756802510676334
-0.889322050163184
-0.533899033683275
0.0795184813462234
-0.60851765903127
0.303215296257795
0.744049629958602
0.762679110374699
0.741366092680071
-1.06850163847594
1.1147585997709
0.892792462109396
-0.57279729307462
-0.827687894078911
0.342857404671922
-0.980970849389538
0.803075002131876
-0.356180643111728
-0.943196707752397
-0.269106760407691
-1.02116925492365
-0.529578530497699
-1.20097019942606
1.03145335707157
-0.614930416570978
0.93054698663561
0.798317383886788
-0.82065620667626
0.47243152090514
-1.18006635669431
-0.724244430328199
0.651907282331505
0.885138368562388
-0.0341448859094591
-0.316561677799306
0.653097265333295
-0.3926288356326
0.625582379532106
0.479885691544724
-0.853034575472946
-0.494455837130143
-0.498557190217753
1.29242022492928
0.878286953242775
0.778036110073326
-0.676079722650183
-0.788546998361805
0.184391143386569
1.190796938404
-1.13533982593216
0.577880670434468
-0.357480515496332
-0.471163824129669
-0.682272821868575
-0.679688963754311
0.849375385784383
-0.57750124394677
0.575126472877805
-1.19689975886481
-1.32374298259895
-0.344284327739136
-0.579111629569773
0.676980490615835
0.56164816295664
-0.731620235775387
0.637675487789313
0.383137696670351
0.410737348897871
0.2624831259883
0.871811269916439
0.529456065665421
-0.58864434128095
0.917481260632152
0.885160120679039
-0.816641408454316
0.446751515888933
-0.62911293525553
-0.756732597259661
0.70111209760672
0.967898698991995
0.196217472879235
0.113192742681949
0.44281695033556
0.00749692590311349
-0.477239606736917
-0.830930400560566
-0.394728057730445
0.480492777955981
0.524999147161913
-0.523403221151042
-0.453943005732946
0.215212307480907
0.883331932194812
-0.770119270632052
0.128484285817481
-0.545398601124613
-0.955546245481328
-0.827297540089901
-0.882593042549977
-0.765207148677682
-0.730050418051368
0.850965434240777
-1.08369698692852
0.78488424023397
0.381309062169762
0.382552633204369
-0.579706615923223
0.337445237975131
-0.779903519379867
-0.655851520206262
-0.694953248617952
-0.0459303400094246
0.731264277320373
-0.216188362699524
1.06982642961503
0.473869901749099
0.923798138984651
0.62527966644123
-0.523604912611288
-0.401260287864499
-0.74170429766369
0.62860392359873
0.749297941328927
0.453146704380896
-1.07471546784115
0.575287613287456
0.695361308088698
-0.740989740152977
0.727277088923023
1.24123151820332
0.902263091019034
0.340964497166483
-0.499569497957295
0.591439747790823
-0.389335681011645
0.226594047783212
0.37634398646543
-0.368969341617685
0.711137955819212
0.841650747413521
0.241501675348895
-0.856185188164195
0.574677744252187
0.429375967719508
0.525080598348228
-1.08915625061593
-0.460869200718933
0.404733596411438
0.565465947172196
0.776963540334161
-0.769793434671533
0.554233988595987
-1.18617076547695
-0.244344441652908
0.557174203660559
-0.55454037358636
-1.25014298001684
-0.735456275942565
-0.160381212852799
-0.904658436976781
0.73656554028245
-0.591773137459401
-0.63482348034856
-0.55275124705982
-0.480422173488193
-0.755426840841157
0.554374595181187
0.74254168832991
0.649951567613751
-0.383864524732599
0.783311856315441
0.383484812296637
0.362016559205817
0.97349310875824
-0.6289296332737
-0.623480677279762
-1.40136298741923
-0.599699658537047
-0.313891683532167
1.00705503827541
0.60195455557517
-0.627782183882556
0.2662155579983
-0.129697808609031
0.793019319687802
-0.427521132004371
-0.386054799480642
0.865829380902382
1.08054987903511
0.815064273476957
0.557082939208863
-0.333189099645022
-0.64703451006956
-0.413935493972856
-0.780830752640466
-1.2315232180079
0.0705823791285233
0.853821374743912
0.843955997414094
0.806854538840061
-1.06431310045727
-0.627283339921731
0.370437420321677
-0.633959478563551
0.671527807190055
-1.01494420614337
-0.164158915740612
1.0383968219489
0.698237147000542
0.621931940451827
-1.01189463964945
0.902493517304893
-0.902370972624497
-0.976836343274644
-0.508374289422307
-1.29301550068058
1.12451589737439
-1.1944112680347
-0.433791267959778
0.907889369693196
-0.665879169627557
1.02877667348684
-1.04929834367388
-0.197276327736041
0.735400313687385
0.70588939845433
1.0761072675634
-0.701684272134978
-0.905811222637744
0.621090470995599
0.214358301892848
-0.33939395629168
-1.04289093483
-0.720883067828468
0.712909330419852
-0.769116511278739
0.118978605086213
0.884084774806568
0.752709946496185
1.09325807446622
0.27329724241326
0.744239373605897
-0.917969557964859
0.799670052688969
-0.165967039052178
-0.507965743093412
-0.459727509368584
0.0933104691365181
0.251483637814678
-0.345125273991294
-0.368629517779258
0.876290200849989
-0.0419119591569274
1.17196628970605
0.063868915103365
0.646487463012801
0.802953476903717
-0.826006783384792
-0.62456482431646
-0.766598773097156
0.469625306419442
-0.682490452076276
0.458005534135096
0.147018760211918
0.378280389008238
-0.27539211681505
-0.17647008741811
1.02010949117104
1.02585692055106
0.211791223863384
0.478224199975946
0.509038695110106
0.430854484091976
0.573897383272833
-0.0450998234186838
-0.752495230063445
-0.916774944339001
1.01708510286802
0.611526830781005
-0.314082034336426
0.237818789673316
0.528906821242381
0.466902151677818
0.860407858582154
-0.49987399283323
-0.909764186234399
-0.694136045496214
-0.954412744905984
0.600684876105382
0.214735814190745
0.775078547696706
-0.703561978197474
0.52614408247511
0.182485388898671
-0.432680812449777
-0.634094555803101
-0.627337477893913
-0.692954827467976
-0.571555789455025
0.70583582174698
0.816114755786359
-1.17009336230647
-0.571800387815794
-0.395750237591016
0.709676001208092
-0.345349860727909
0.428762710639284
-0.571507512633908
-1.06106676008566
-1.19730657248817
0.965810211360245
0.75201353660475
0.10202303681324
0.904062679752907
-0.362779429701404
0.310450677748522
-0.634954700786194
-0.313895746268046
-0.660019996039149
0.729421202785958
-0.905255207709419
-0.4481115985323
-0.158012806592632
-0.598381381762287
-0.621408236806717
-0.826643350630381
0.358336751246028
-0.124382185115331
0.791717716341028
-0.703641381132636
-0.79634469425597
0.512998986152456
-0.815542042171581
0.0274316389919698
0.902585563876861
1.10973045464951
-0.529146551463174
-0.778843992824981
0.71000733394446
-0.729037563433712
-0.630034218858222
-0.644435184806805
0.863703599021052
-0.69619087666141
0.515861032908292
-0.536593187812626
0.381920443762467
-0.536856558672764
-0.406344912535553
0.740930975225773
0.980748729954299
0.503317541094013
-0.488315328588637
0.843785936498705
-0.932449703818063
0.198579629848891
0.411767962970193
-1.07912829088821
-0.0258917572197893
-0.817778049088985
0.929623549731017
-0.896942514276495
-0.346640975788416
-0.419828982403287
0.726290172977793
-0.360796860415817
-0.438081798576548
0.448958079976719
0.38232044068752
-0.591534482035518
-0.84838390175623
-0.381744797602686
-0.50618135704857
0.509338677189423
0.312042452042467
-0.617649754253225
0.799325374843096
0.857389789655882
0.526647670634629
0.886877599346252
0.230158384001407
-0.890011171289901
-0.561324191172562
0.876817219892889
0.666626186100351
-0.496574762033727
-0.552882883202441
-0.297002363710559
0.262493689658593
-0.125221519866479
-0.591260759936645
-0.642963511600578
-0.587204798433671
-0.0298014614829672
1.17339589350247
1.01966830726461
-0.577508785640016
0.720059371639741
-0.42628013629414
0.456500736050422
-0.511177116118518
0.767987291706972
-0.347626606824123
-0.391415221965218
0.582600787859005
-1.1379088441825
1.15196467476116
0.0664877388396176
1.18790131790152
-0.849926260699233
-0.384378545926573
-0.512497182260958
0.175181672484284
-0.409820955476747
-0.47553006707384
1.07996750586676
0.799245775703204
-0.46718869304999
-1.02524494698525
-0.581771514773276
-0.748095680285657
0.698664108764365
0.547573417524324
1.05301562465702
-1.22666654838066
-0.253241426802553
-0.511353881002756
-0.621736298581952
-0.566458668555603
0.894230057017806
0.78626960590274
0.904917798126668
0.574468680856051
0.729564639836817
0.373294808844717
-0.559242723267418
0.90680308085312
-0.885196836853318
-0.784750480117083
-0.893895179565132
-0.825609381653085
-0.192433273916206
0.903722360770031
-0.0709880234584917
-0.383048349878226
-0.662094822185725
0.5762983587179
-0.863706863690282
0.432775502917704
0.194043478038617
-0.701938534228783
-1.07579697687331
0.343047911773821
0.84533623312565
-0.569191543998526
0.750911588005399
0.211570474988411
0.934794022385442
-0.246006220830262
-0.152007620890052
0.163375995179709
0.658655500099985
0.37965074360506
0.170207874665156
-1.00779486797695
0.666056774746988
-0.684089696740265
-0.533847557207823
0.509855855608353
-0.262454045942214
1.14238914899042
0.490428495429858
0.950759049231539
1.14719906473352
0.478322269500139
0.827932254225408
0.989283419791115
0.170006025587596
0.573025498388322
-0.502128665022092
0.579936935226159
1.0224710182914
0.736415044807481
0.523528550399505
0.812622591453917
0.897222576959181
0.94782621780257
0.764244773718963
-1.32188919969063
-1.08474331539114
-0.340744631977852
0.660268267697492
0.0656382417380907
-0.428585142206948
-0.557103307450282
-0.446126645481435
-0.631938860467132
1.01205107615673
0.366692751737453
0.414649426238993
-1.16186154030327
1.14782593070486
0.708575560222296
-0.513335464626436
-0.0915604683521387
0.25921893900175
0.896386137390591
0.244957236555862
-0.387917631267147
-0.456212023628218
-0.907867262035732
0.757939467350411
0.949045694348283
0.732700007323614
0.409066904886473
0.61695539408809
0.919768723042663
-0.762521246018085
-0.75855052863872
0.783982253072515
0.542737552529344
-1.2340562112634
-1.15081595330428
-0.758085209444942
0.612836831225176
0.823630232073996
-0.546419175006648
0.939518082953991
0.643529190379186
-0.265443337716353
-0.277595967788387
-0.458026652814548
-0.732131523590875
-1.03026896576328
-0.386788369220095
0.779343770904667
-0.755011100701272
0.66553542285552
0.806957417030641
0.560960295660145
-0.8333583770492
-0.82876897523742
-0.618478598851917
0.926036941639769
-0.308381936192208
-0.336297651334189
-0.748837105181124
0.593207942852395
0.724872521109407
0.819720177077871
0.908437719407112
0.601264634973097
-0.714608186395815
-1.15375025794204
0.402805682009916
0.631270434430838
0.865943272370292
-0.855624353322992
-0.352376581593666
-0.874333642070257
-0.305320060083904
-0.413465653159465
-0.635446538942143
-0.384477877635485
-0.940574904915042
-0.276634489106601
-0.974698288930019
1.36779531124787
-0.521825404318548
-1.24697346663671
0.74045018567362
-0.704836457989826
0.508944806534377
0.658853498845278
-0.0114640630949508
-0.914059851549972
-0.612053733238535
-0.450141789208985
0.813610970414194
-0.806062629501426
0.409703708321895
-0.960503004066935
-1.02365402397385
0.298091190015388
-0.802444096583078
-0.181911333578919
0.905972885495042
-0.613278135689461
-1.35779835496632
0.667918722408059
0.944875512367248
0.937242222496244
-0.780940397073454
0.35155501239548
-0.754689061113542
-0.679051583800767
-0.411067958292921
-0.495564502213061
-0.681180532787221
-0.242184738404021
-0.458446017021426
0.831535046095469
1.05550867860072
-0.919928605816675
0.60873145569817
1.19531754363404
0.102782180548569
-0.662195771698997
0.298764602610449
-0.377462756678762
0.311482072678178
-0.831891807628434
0.782018168425339
-1.08442005527249
-0.962269858096535
0.397071712440172
0.239182620754993
0.775800630463027
-0.38185001447903
0.673789661909888
0.745052442550972
0.771012677590783
0.48884875667103
-0.978043909048771
-0.27765128447558
-1.18111871639478
-0.724314252752285
0.914310123182078
0.778300198494637
-0.606742749736088
0.729971718284178
-0.350352332003286
0.589512138288675
-0.451652144350136
0.194318471626591
-0.448690572330456
0.346561317540303
-0.234859802041415
-0.668897534823223
0.897350596607543
0.095084963900336
0.340970989222914
0.126311121380012
-0.891867273819355
-1.02787469756414
-0.169061722054465
-0.84280328839413
-0.869539737558794
-0.524626534002302
-1.02238993305495
-0.69445908240073
-0.438208969918466
1.27436751863712
-1.11790332081477
-0.777870776121947
-0.498771877867575
0.719078233151204
1.20860542783782
0.875388056550073
0.643784850441714
-0.168771709034719
1.01415588729536
0.78833753251359
0.865256147724216
0.659314087565659
0.164750509830708
-0.364279436388759
0.891680055961944
-0.188458633708638
-0.135858292164548
-0.41023826310326
0.598813192038108
0.470552192801239
-0.13220373103303
0.773109872639758
-0.395645773571266
0.225463954732826
0.800443990738468
0.123821839752255
-0.508638126026161
-0.375010370068291
0.2876560795559
-0.71225797470742
0.645701391922208
-0.998920398289589
0.869383610673203
-0.675967589759611
0.773717184649448
-1.26936852891009
0.698899957555932
0.835519949193726
0.788013133080904
-0.406820230771975
0.944832293070172
-0.852000685107502
-0.706237851514425
-0.395341021967331
1.06012365348749
-0.802560714718731
1.11136472288789
-0.917944696356953
1.1548975786838
-1.02335448620045
-0.8072989458837
-0.499986135853736
-0.567787346744267
-0.669818851746179
0.0790067337453153
-0.402159772819746
-0.921157071484907
0.521567628924225
0.901781132595351
-0.199870492044443
-0.602770351037655
1.11290230584876
0.28327649249038
0.442183618777987
0.429645973800006
0.405548154786357
0.692907537257947
0.744094891378699
-0.506318780419452
-0.870117002258864
-0.688270045459664
0.459562404504565
0.538034361535584
0.45517832674275
1.01271379599005
1.00435915715129
0.600008471711747
0.94068251109763
-0.956602682206914
0.805894474290001
0.53163900991297
-0.669495514349743
0.527348652979033
0.667213885818317
1.05545182466853
-0.676080066302785
-0.690163219268473
-0.549231079920861
-0.941263365241503
-0.761299933990383
-0.983778769243595
0.58800833733953
-0.617933701299657
0.905411741096474
-0.458351759947746
0.691169033374755
0.51012953503748
-0.506665274320047
-0.84830297005517
-1.14652483683508
0.634453186150125
1.21691091629758
0.0463854920477517
0.801129222689922
-0.667752896394697
0.686311871828628
-0.72213956559737
0.997428690824462
-0.620219733822058
0.803093710163985
-1.1487231833526
-0.0332858322804842
0.853264228005579
-1.01625927421858
0.750256781376271
-0.487943277318261
-0.857892110643642
-0.283314115619215
-0.807618040715664
-0.249755234036328
1.12257200394584
-0.168690686939186
0.672814576956348
0.554605920348244
-0.566470693742738
-0.738631266186572
0.713126718814374
0.806354467959818
0.65913490529042
-0.97608057532203
-0.506098001122564
-0.295801242695879
0.576581042950218
-0.62980726621125
0.327899609744027
-0.989286088729056
0.350153758368482
1.2455526511933
1.02240665985176
-1.06722010292419
-0.535328654518627
0.99632958214605
-0.703159851040629
1.17371654126483
-0.723443202859908
0.637865302481632
-0.77459184902484
0.124831732531011
-0.110934178828962
-0.388777248888733
-0.73540143154917
0.925015505608074
-1.41417574239639
-0.69809837861014
-0.634274016904393
-0.573249962429284
-0.479894358353034
-0.627127049870537
-0.486740267860894
-0.961349574401092
-0.358844920810906
0.667620475905716
0.762483714583801
0.459395049895622
-0.456733988864156
-0.561962482652914
0.387993107892255
0.536939932004689
-0.455885081020351
-0.794141450235152
0.205437500608438
0.856924772833414
0.179722231859905
0.408076400254228
0.617210324436794
-0.3908953326732
0.919852117930855
-1.28475181203347
-0.782456510148858
-0.761276044784026
-1.0472516206718
-0.892958907302692
-0.0179119370906944
-0.746147143320994
-0.668528547580801
0.719437988185056
-0.295218623058578
-0.485969706084902
0.872538547825353
-0.525942763160441
-0.600063543689711
1.13165531005068
-0.645499745315853
-0.934168939465774
0.0115083756658493
0.199414811171084
-0.507387311256669
0.310713964254636
-0.0707071050477122
0.000691407895429951
0.532660341153923
0.886275968295001
-1.00106348925739
0.454410638482005
-0.0945873495144642
0.666750041608474
0.601582061557074
-0.314708317556358
-0.730188815261475
-0.513196946178949
0.339829485097058
-0.692319328266987
-0.771074661114979
-0.51269828394469
0.435274532557424
-0.838033274011761
-0.537615193019216
0.427095496380603
0.655409016824027
1.08120084883469
0.725443830707734
0.910329661055232
0.291563135586335
0.740077890881
-0.0912323724358209
0.56707828488302
-0.61880722133191
0.933715033000886
0.219320896310043
0.262083741763041
-0.822015951255415
0.916296095443771
-1.15340542703629
-0.174765445846001
-0.415086507469439
0.0289190672261773
-0.493520546702898
0.424349076923676
-0.737299371893549
0.844726933561396
0.804072352495244
1.04040168498358
-0.917959751321789
0.115531662668466
-0.647950073104926
-0.329918171626958
0.782669036909177
0.658755652207682
0.504652491058812
-0.663535778334244
0.82486040259353
0.581235027353962
-0.382912078902713
0.599605855043401
0.382747675601218
-0.347374810577639
1.03708140336899
-0.719509788358033
-0.56675652883035
-0.297939627121198
-0.571798205675242
-0.657938347275902
0.725208907779524
0.277719338801968
0.438266151984485
-0.696396176739416
0.484196070843724
0.354552203482192
-0.576722368956896
-0.426847711378837
0.618158079369012
0.872073614676212
0.5016607325684
-0.0978762081871241
0.238707770749632
0.509424164031689
0.210988042149235
-1.03131867973764
0.867959850143066
0.852266057780422
0.138749086278847
0.629051798779722
1.14874449445094
-0.747779302873542
0.964519156224394
-0.651247217520471
0.757597462221919
-0.480901335894286
-0.558660048622895
-0.501647312028925
-0.666043548760126
-0.270528185136564
0.613236453873637
0.324608647517299
-0.687377285067236
-0.505723728234002
-0.828680791547055
-0.480513936766702
0.276317465995547
-0.404417266539493
0.627439745040135
-0.238681859287379
0.645926019682032
-0.401473493705358
0.591520958185633
-0.769124605212161
0.842137293425444
0.936970029154103
-1.41782716800904
0.805544750422899
-0.193037506014183
-0.835337114714865
0.838134572665971
-0.580825893426417
-0.506400887620957
0.889357033530792
1.05835563620058
-1.04522068380708
0.988513843957571
-0.716424149106481
0.973891143686274
-0.746285650039059
0.775313522263631
-0.323745016932369
-0.928444313028552
1.09619003993749
0.68070603018572
-1.01260923073332
-1.04271008412954
-0.431923643017098
0.697021809284693
0.711231276885718
-0.247397995224816
0.551500339862089
-0.429337530714549
0.955587556696988
-0.671567673437215
0.549897823360078
0.843360258967992
-0.521665495433875
-0.521948314015987
1.10495453623697
-1.00843146759741
-0.0385993513316164
-1.08719896967906
0.57989452076392
0.755475824806794
0.824744150844736
-0.629329352828984
0.900264981505625
0.578811032235334
1.00282794178217
-0.872770255534098
-1.09905365235106
0.991311137762172
-0.65534106692315
0.345948558996273
-0.845138656954892
-0.715302948310744
0.403715652740157
-0.768831558888069
0.521099166202051
0.82448409408674
0.794816433485803
-0.77091000805844
0.80678630065398
-1.20423766237753
0.507648496600166
-0.454108691313455
-0.715735350605772
0.367078718936806
0.505669190627235
1.046579064382
-0.690919737385125
-0.787581717368347
-0.471272605350723
-0.0888952284635749
0.759234547137218
0.634093564237962
-0.0278681236383542
-0.548171266769447
0.309143028439669
0.101596747210042
-0.845074700599595
-0.678646069119633
0.893769614432264
0.28941475297225
0.761245140443451
0.458152445967003
-0.760166163589558
0.680259764770201
-1.02788514783252
-0.377979848231652
-0.643204250060941
0.143748062142437
-0.574977467807588
