# Supplementary material for: Covariance Between Genotypic Effects and its Use for Genomic Inference in Half-Sib Families
Source: G3 (Bethesda). 2016 Jul 7;6(9):2761–72. doi: 10.1534/g3.116.032409 (PMC5015933; doi:10.1534/g3.116.032409)
Supplement: Supplemental Material [file supp_g3.116.032409_FileS2.zip › Xhet.txt]

0 0 0 0 0 1 0 1 1 0 0 1 0 0 0 1 0 0 0 0 0 0 0 1 1 0 1 0 0 0 0 1 1 0 1 0 0 0 1 0 0 1 1 0 0 1 1 0 1 1 0 1 1 1 0 0 1 0 1 0 0 1 0 0 0 1 1 1 0 1 1 1 0 0 1 0 0 0 1 0 1 1 1 0 1 1 0 0 1 1 0 0 1 1 0 0 1 0 0 0 0 0 0 1 1 0 1 1 1 0 1 0 1 1 1 0 1 0 0 0 0 0 0 1 1 0 1 0 1 1 1 1 0 0 1 1 1 0 1 1 1 0 0 0 0 1 0 1 1 1 0 1 1 1 0 1 0 1 0 1 0 0 1 0 1 1 1 1 1 0 1 0 0 1 1 1 1 1 1 0 1 0 0 1 1 1 1 0 1 0 1 1 0 0 1 1 0 1 0 0 0 1 1 0 0 0 0 1 1 0 1 0 1 0 0 0 1 1 0 0 1 1 1 0 1 1 0 1 1 0 0 1 1 1 0 0 0 1 0 0 1 1 0 1 0 1 1 0 1 0 0 1 1 0 0 0 0 1 0
2 1 2 2 2 1 1 1 2 2 2 2 2 1 1 2 2 1 1 1 2 2 2 2 2 1 1 1 2 1 1 1 2 1 2 1 2 1 2 2 1 1 1 1 2 2 1 1 2 2 1 1 1 1 2 1 1 2 2 2 2 2 1 2 1 2 1 2 2 2 1 2 1 1 1 1 1 2 2 1 1 2 1 1 2 1 2 2 1 1 1 2 2 2 1 2 2 2 1 2 1 1 1 1 1 1 2 2 2 1 1 1 2 1 2 2 1 1 1 2 1 2 2 1 2 2 1 2 1 2 1 1 2 2 2 1 2 2 1 1 2 2 2 1 2 2 1 2 2 2 2 1 2 2 1 2 1 2 1 2 1 1 1 1 1 2 2 2 2 2 1 1 1 1 2 2 2 2 1 1 1 1 1 2 1 2 1 1 1 1 2 2 1 1 2 1 1 2 1 1 1 1 2 1 1 1 1 1 2 1 1 1 2 1 1 1 2 1 1 2 2 1 1 1 2 1 2 2 2 2 1 1 2 1 1 2 1 2 1 2 1 1 1 1 1 2 1 1 1 2 1 1 1 1 2 1 1 2 2
1 0 0 1 0 1 1 1 0 0 1 1 0 1 0 0 1 1 1 0 1 0 0 1 1 1 1 1 0 1 0 0 1 1 0 0 0 0 1 0 1 1 0 1 1 1 0 1 0 1 1 1 1 0 0 0 0 1 0 1 1 1 1 1 0 0 1 1 1 1 1 0 1 0 0 0 1 1 1 1 0 1 1 0 1 0 0 0 0 1 0 0 1 0 0 0 0 0 0 0 0 0 1 1 0 1 0 0 0 0 1 0 0 0 0 0 1 1 1 0 0 1 1 1 0 0 1 0 0 0 0 1 0 0 1 1 0 0 0 0 0 0 0 1 0 1 0 1 1 0 0 1 1 0 1 0 0 0 0 0 0 0 1 1 0 0 0 1 0 1 1 1 1 1 1 1 1 1 0 1 0 0 0 0 1 1 1 1 0 1 1 0 0 1 1 0 1 1 0 1 0 1 0 1 0 1 0 0 1 1 1 0 1 1 0 0 1 0 0 0 1 0 1 0 0 0 0 1 1 0 0 1 0 1 0 0 1 0 0 0 0 1 0 1 0 1 1 0 1 0 0 0 1 0 1 0 0 0 1
1 1 0 1 1 0 0 0 0 1 1 1 0 1 1 0 0 0 0 1 1 1 1 2 1 1 1 2 1 2 1 2 1 1 2 2 1 1 1 1 1 2 1 2 1 2 1 2 2 2 1 1 2 1 2 2 1 2 1 2 1 1 2 2 2 1 2 2 1 1 2 2 2 1 2 2 1 2 2 2 2 2 1 1 2 2 2 1 2 1 1 1 1 1 1 1 2 2 1 1 2 1 2 2 2 1 2 2 2 1 1 1 1 2 2 2 2 1 1 2 2 1 1 1 2 2 1 1 1 2 1 1 2 2 1 2 2 1 1 1 1 2 2 1 1 2 1 2 1 1 1 1 2 2 2 1 2 2 2 2 2 2 1 1 1 2 2 2 1 2 1 1 2 1 2 2 2 2 1 1 2 1 1 2 2 2 1 1 1 1 2 2 2 2 2 2 2 2 1 1 1 1 2 1 2 2 1 1 2 2 2 1 1 2 2 1 1 1 1 1 1 2 2 2 1 1 2 1 1 2 1 1 1 2 1 2 2 2 2 1 1 1 1 2 1 1 2 1 1 2 2 2 1 1 2 2 1 1 1
2 2 1 1 2 2 2 1 2 1 2 2 1 1 1 2 2 1 1 2 1 1 2 2 1 1 2 1 2 1 2 1 2 2 2 1 1 1 2 1 2 1 1 1 1 1 1 2 2 1 2 1 1 2 1 1 1 1 1 1 2 1 2 2 2 1 1 1 1 1 2 1 2 2 2 1 1 2 2 1 2 2 1 1 2 1 1 1 2 1 2 2 2 1 1 1 1 2 1 2 1 1 1 2 1 1 2 2 2 2 2 1 1 1 2 2 1 2 1 1 1 2 1 2 2 1 1 1 2 1 2 2 1 1 2 2 1 2 2 2 1 2 1 1 1 2 2 1 2 2 2 1 2 2 2 2 1 1 1 2 1 2 2 2 2 1 1 2 2 1 1 1 1 1 1 2 2 2 1 2 2 2 1 2 2 2 2 2 1 2 2 2 2 1 2 1 1 2 1 1 2 1 2 2 1 1 1 2 2 2 1 1 1 1 1 1 1 2 1 1 2 1 1 1 2 2 1 2 1 1 2 2 1 2 1 1 2 2 1 1 2 2 1 1 1 1 1 1 1 2 2 1 1 2 2 2 1 1 2
2 1 2 2 2 2 2 1 2 2 1 2 1 2 1 2 1 1 1 1 2 2 1 1 2 2 1 1 1 1 2 1 2 2 2 2 1 1 2 1 1 2 1 2 1 2 2 2 1 2 2 2 2 1 2 1 2 2 1 2 1 1 1 2 1 2 2 1 2 2 2 1 2 1 1 2 1 1 2 2 1 2 1 2 1 1 2 1 1 2 2 1 1 1 1 1 2 1 1 1 2 2 2 2 1 2 1 2 1 1 2 2 1 2 2 1 1 2 1 1 2 1 1 2 2 2 1 1 2 2 2 1 2 1 1 2 2 2 2 1 2 1 2 2 2 1 1 2 1 1 2 2 2 2 1 2 1 1 1 2 2 2 1 2 1 1 1 2 1 2 2 1 1 2 2 2 2 2 1 2 2 1 1 1 2 2 1 1 2 1 1 1 1 1 2 2 2 2 1 2 1 1 1 2 1 2 2 2 1 2 1 1 2 2 1 2 2 1 2 2 2 1 1 2 1 2 2 2 2 2 2 2 1 2 1 1 1 1 2 2 1 2 1 2 1 1 1 1 1 1 2 1 2 1 1 2 1 1 1
2 1 1 2 2 2 1 1 2 2 2 2 2 2 2 2 2 2 1 2 2 2 2 1 1 2 1 2 2 2 2 2 2 2 2 2 1 1 2 2 2 1 1 1 2 2 1 1 1 2 2 2 1 1 1 1 2 1 1 1 2 2 2 2 2 2 2 1 1 1 2 2 1 1 1 2 1 2 2 2 2 1 2 1 2 1 1 1 1 1 2 2 2 2 1 1 1 2 1 1 1 1 2 1 1 2 2 1 1 1 2 1 2 2 2 1 1 2 1 2 1 2 1 2 1 1 1 2 2 1 1 2 2 2 2 2 1 1 2 2 1 2 1 1 1 2 1 2 2 1 1 1 2 1 1 2 1 2 2 2 1 2 2 2 2 1 1 1 1 1 1 1 1 1 2 2 1 2 2 2 1 1 1 1 1 2 1 1 2 2 2 2 2 2 1 2 2 2 1 2 1 2 2 2 1 1 1 2 1 2 2 1 1 2 2 1 2 1 2 1 1 1 1 1 1 2 1 1 1 2 1 1 1 1 1 2 1 1 2 2 1 2 1 2 1 1 2 2 1 1 1 1 1 1 2 1 2 1 2
2 1 2 2 1 2 1 1 2 2 1 2 1 2 1 2 2 1 2 1 2 1 1 2 1 2 2 1 1 1 2 1 1 1 2 2 2 1 2 1 1 2 2 1 1 1 2 2 2 2 1 1 2 2 1 1 2 2 1 2 2 1 1 2 1 2 2 1 2 1 2 1 2 1 2 1 1 2 1 2 2 1 2 1 2 2 1 2 1 1 2 2 2 1 1 1 2 1 2 1 1 1 2 1 2 1 1 1 1 1 2 2 2 1 1 2 1 2 1 2 1 1 1 1 1 2 2 1 1 2 1 2 1 2 1 1 2 2 1 1 2 1 2 2 1 1 1 1 1 2 2 1 2 1 1 1 1 1 1 2 2 1 2 2 2 1 1 2 1 1 2 1 1 1 2 1 2 2 1 1 1 2 2 1 2 2 1 2 2 2 2 1 1 2 2 2 1 1 1 1 2 2 2 1 1 1 1 1 2 2 2 2 1 2 2 2 1 2 2 1 2 2 2 1 1 1 1 2 1 1 1 1 2 2 1 2 2 1 2 2 1 2 1 1 1 1 2 2 1 2 1 2 2 2 1 1 1 1 1
1 0 1 1 1 0 0 1 1 1 0 1 1 1 1 0 1 0 1 1 1 1 0 1 0 1 1 1 1 1 0 1 0 1 0 0 1 0 1 0 1 0 0 1 0 0 1 0 0 1 0 0 0 1 1 0 0 0 1 1 1 1 0 1 0 1 1 0 0 1 1 0 1 0 0 1 0 1 0 0 0 1 1 0 1 1 0 1 0 1 0 1 0 1 1 0 1 0 0 0 1 0 0 1 1 0 1 1 0 0 1 0 1 0 0 0 1 1 0 0 0 0 1 0 1 0 0 1 0 1 0 0 1 1 1 0 0 1 0 0 0 0 0 0 0 0 0 1 0 1 0 0 0 1 0 0 0 1 0 0 0 1 1 1 0 0 1 1 0 1 1 1 1 1 0 1 1 1 0 1 1 1 0 1 0 1 1 0 0 1 1 1 0 0 1 1 0 1 0 0 1 0 1 1 0 1 0 1 0 1 1 1 0 1 0 1 1 1 1 1 0 1 1 1 1 1 1 1 0 0 1 0 1 0 0 0 0 0 1 1 0 1 1 1 1 0 1 1 0 1 1 0 1 0 0 1 0 1 0
2 1 1 2 2 1 2 1 1 1 2 2 1 1 2 2 1 1 2 2 1 2 1 1 2 2 1 1 2 2 1 1 2 2 2 2 1 2 2 1 2 1 2 1 2 2 1 1 2 2 2 2 2 1 2 1 2 2 1 2 2 2 2 1 1 2 1 2 2 2 1 1 1 1 2 2 2 1 2 1 2 2 2 1 2 2 2 1 2 2 1 2 2 1 1 2 2 1 1 2 2 2 1 2 1 2 2 1 1 1 1 1 1 1 2 2 2 2 1 1 2 1 2 2 2 1 2 1 2 2 2 1 1 1 1 1 1 1 2 1 1 1 2 1 1 2 2 1 2 1 2 2 2 1 2 1 1 1 1 1 2 2 1 2 1 1 1 2 2 2 1 1 1 1 1 2 2 2 1 2 1 1 2 2 1 2 2 2 2 2 1 2 1 1 1 1 2 1 1 1 2 2 1 2 1 1 2 1 2 1 1 1 1 1 1 1 1 2 1 1 2 1 1 2 2 1 1 2 2 2 1 1 2 1 1 2 2 1 1 2 2 2 1 2 1 1 1 1 1 1 2 2 2 2 1 1 2 1 1
2 2 2 1 2 2 2 1 2 2 2 2 2 2 1 1 1 1 1 2 1 1 1 2 2 1 2 1 1 1 1 1 1 2 1 1 1 2 1 1 1 2 1 1 1 2 1 1 2 2 2 1 2 2 1 2 2 1 2 2 1 2 2 2 1 1 1 1 1 1 2 2 2 1 1 2 1 2 2 1 1 1 2 2 1 1 1 1 2 1 1 1 2 2 1 2 2 2 1 1 1 2 1 2 1 1 1 2 2 2 2 2 2 2 2 2 1 2 2 2 1 2 2 2 2 1 2 2 1 1 1 1 2 1 1 2 2 1 2 2 2 1 1 2 1 1 1 1 1 1 2 1 1 1 1 2 2 2 1 1 1 2 2 2 1 2 1 1 1 2 1 2 2 2 1 2 2 1 2 2 1 1 2 1 2 2 2 2 2 2 2 1 2 2 1 1 1 1 1 1 1 1 1 2 2 1 2 2 2 2 1 1 2 2 1 2 2 1 1 2 2 2 1 2 1 2 1 1 2 2 1 1 2 2 1 2 2 2 1 2 1 2 1 2 1 1 2 1 1 2 1 1 1 1 1 1 1 1 2
1 1 1 1 2 1 2 2 2 1 2 1 1 2 2 2 2 1 2 1 1 2 1 1 2 2 1 2 1 1 1 1 2 1 2 1 1 2 2 1 1 1 1 2 1 2 2 2 2 1 2 1 1 2 2 2 2 2 2 2 1 1 1 1 2 1 2 1 1 2 2 2 2 2 1 2 1 1 1 2 1 1 1 2 2 1 1 2 1 2 1 2 1 2 2 1 1 2 1 2 1 1 2 2 1 2 1 2 2 1 1 2 2 2 1 1 1 2 2 2 1 1 1 1 1 1 2 2 1 1 1 2 2 1 1 2 2 1 1 1 2 2 2 2 2 1 1 1 2 2 2 1 2 2 1 1 1 2 1 2 2 2 2 1 2 2 1 2 1 2 1 2 1 1 2 2 2 2 1 2 1 1 1 2 2 2 2 2 1 1 1 1 1 2 2 1 2 1 2 1 2 2 2 2 1 2 1 2 1 2 1 1 1 2 1 2 1 1 1 2 2 2 2 2 1 2 1 2 1 2 1 2 2 1 1 1 1 1 2 1 1 2 1 1 1 2 2 2 1 2 1 1 1 2 1 2 2 1 2
2 1 1 1 2 1 1 1 1 2 1 2 2 1 1 2 1 1 2 2 1 1 1 1 1 1 2 2 2 1 1 1 1 2 2 1 2 1 2 1 2 1 2 1 1 2 2 1 1 1 1 1 1 1 1 2 2 2 2 2 2 2 1 1 1 2 2 1 1 2 2 1 2 1 2 2 2 2 2 1 2 2 2 1 1 1 1 2 2 1 2 2 1 1 1 1 1 2 2 1 1 1 2 2 2 1 2 1 2 1 2 2 2 1 2 2 2 2 1 2 1 1 1 1 2 2 1 2 1 1 1 2 1 1 2 1 1 1 2 1 1 2 2 2 1 1 1 1 2 1 1 2 1 1 1 2 1 1 1 1 1 2 1 1 1 1 2 1 2 2 2 2 1 2 1 2 1 1 1 1 1 1 2 1 2 1 1 2 1 1 2 2 2 2 2 1 1 1 2 1 2 1 2 2 1 2 2 2 2 1 1 2 2 2 2 1 2 2 2 2 2 2 1 2 2 1 1 1 1 2 2 2 2 2 2 1 1 1 2 2 1 2 1 2 2 1 1 2 1 2 1 2 1 1 1 2 1 1 1
2 2 2 1 1 2 2 1 1 1 1 2 1 1 1 2 1 2 2 2 2 1 1 2 2 2 1 2 2 2 1 1 2 2 2 1 2 1 1 1 2 2 1 1 2 2 1 1 2 1 2 1 2 2 2 2 2 2 1 1 1 1 2 2 1 2 2 1 1 1 1 1 2 2 2 2 1 1 2 1 1 2 1 1 2 2 2 2 1 2 2 2 1 1 2 2 1 2 1 2 2 2 2 2 2 1 2 2 1 1 1 2 2 2 1 2 1 1 1 2 1 1 1 2 2 1 1 2 2 2 1 2 1 1 1 2 1 1 1 2 2 1 1 2 2 2 2 1 1 1 1 1 1 2 2 1 2 2 1 1 2 2 2 1 1 2 2 1 1 1 1 2 1 2 2 2 1 2 2 2 2 1 1 1 2 2 2 1 2 1 2 1 1 2 2 1 1 1 1 1 2 2 1 2 2 1 1 0 1 1 0 0 0 0 0 0 0 0 0 0 0 1 0 1 1 0 0 0 0 1 0 1 1 1 0 0 1 0 1 1 0 0 1 1 1 0 1 0 0 1 0 1 1 0 0 0 0 1 0
0 0 1 1 0 1 0 0 1 1 1 1 1 1 0 1 1 0 0 1 0 1 0 1 1 1 1 1 0 0 1 1 1 0 1 0 1 0 0 0 1 0 0 1 0 1 1 0 1 0 0 1 1 1 0 0 0 0 1 1 0 1 0 1 0 0 0 0 1 0 1 1 1 1 0 1 1 1 1 0 1 0 0 0 1 1 1 1 0 1 1 1 1 0 0 1 0 0 0 1 0 0 0 1 1 1 0 0 0 0 0 1 1 1 0 0 0 1 1 1 0 0 1 1 1 1 1 0 1 0 1 1 1 0 0 0 0 1 1 1 0 0 0 1 1 1 0 1 1 0 0 1 1 0 1 0 0 1 1 1 1 1 1 0 1 0 0 1 0 0 0 1 0 1 0 1 1 0 0 1 0 1 1 0 0 1 0 1 1 1 1 1 0 0 1 1 1 0 0 1 1 0 1 0 0 0 1 1 0 0 0 0 0 1 0 1 1 0 0 1 0 1 0 0 1 0 0 0 0 1 1 0 1 1 0 0 0 1 0 1 0 1 0 1 1 1 1 0 1 1 0 0 0 1 0 0 0 1 0
2 2 1 2 1 1 1 1 2 2 2 2 1 1 1 2 2 2 2 1 1 2 2 1 1 2 1 1 1 1 1 2 2 1 2 1 1 2 1 1 2 2 1 1 1 2 2 2 2 1 2 1 1 2 1 2 2 1 1 2 1 1 1 2 2 2 1 1 2 1 1 2 2 1 2 2 1 1 2 2 2 1 2 2 2 1 1 2 1 2 2 1 1 2 1 2 2 2 1 1 1 2 2 2 1 1 1 1 2 1 1 2 2 2 2 1 2 2 1 2 2 2 2 1 2 1 2 1 1 1 2 2 1 2 2 2 2 2 1 2 2 1 2 1 1 2 1 2 0 0 1 1 1 1 0 0 0 1 0 1 1 1 0 0 1 0 0 0 0 1 1 0 0 1 1 1 1 1 0 1 1 1 1 0 0 1 1 0 0 0 0 1 0 0 1 0 0 1 0 0 0 0 0 0 0 1 1 0 0 0 0 0 0 1 0 1 0 1 1 1 0 1 1 0 0 0 1 1 0 0 1 0 1 0 1 0 1 0 0 1 1 1 0 0 1 0 1 1 0 1 0 0 0 1 1 0 0 1 1
2 1 1 1 2 2 2 1 2 2 2 1 1 2 1 2 2 1 1 2 2 2 2 1 1 2 2 1 2 1 1 2 1 2 2 1 1 1 2 2 2 2 2 1 1 2 1 2 2 2 1 2 1 1 1 2 2 1 1 1 2 2 1 2 1 1 1 2 1 2 2 2 2 2 2 2 2 1 1 1 1 1 1 1 2 1 2 1 2 2 2 2 2 1 1 2 2 2 1 1 2 2 1 1 2 1 1 2 2 2 1 2 2 2 2 1 1 2 1 2 2 2 2 1 2 1 1 2 2 1 1 1 2 2 1 2 2 1 2 1 2 1 2 1 1 2 1 2 2 1 1 1 2 2 1 2 2 2 2 2 1 2 1 1 1 2 1 2 2 2 2 1 1 2 1 2 1 2 1 2 2 1 1 1 1 2 2 1 2 1 2 1 1 2 1 2 2 1 1 1 1 1 1 1 1 1 2 1 2 2 1 2 2 1 2 2 1 2 2 2 1 1 2 2 1 2 2 1 1 2 1 2 2 1 1 1 2 2 2 1 1 2 2 2 2 2 2 1 1 2 1 2 1 1 1 1 1 2 2
1 1 2 1 2 1 2 1 2 1 1 1 1 1 2 1 1 2 1 1 1 2 2 2 2 2 1 2 2 1 1 1 2 2 1 1 1 2 2 2 1 1 1 1 1 1 1 1 1 1 2 1 1 2 1 1 2 2 2 1 2 2 2 1 1 2 1 2 2 1 2 2 2 1 1 2 2 2 2 2 2 2 1 1 2 1 1 1 2 1 1 1 2 1 1 2 2 2 2 2 1 2 1 1 1 2 2 1 2 2 2 1 1 2 1 2 1 1 2 1 1 1 1 1 1 1 2 1 2 1 1 2 2 2 1 1 2 2 1 2 2 2 2 1 2 1 1 2 1 1 1 1 2 1 1 1 2 1 1 2 1 2 2 2 1 2 1 1 1 1 2 1 2 1 2 1 2 1 2 2 1 1 2 1 1 1 1 2 2 1 1 1 1 1 2 1 1 2 1 2 1 1 2 1 1 2 1 1 1 1 1 1 1 2 1 1 2 2 1 1 1 1 1 2 2 1 1 2 2 1 1 2 2 1 1 2 2 1 1 2 1 2 2 2 2 1 2 2 1 2 1 1 1 2 1 2 1 2 2
1 1 0 1 0 1 1 1 1 0 1 1 1 0 0 0 1 1 0 1 1 1 0 1 0 1 0 0 1 1 1 1 0 0 0 0 1 0 0 1 1 0 0 0 1 1 1 1 1 1 1 0 1 1 0 0 0 1 0 0 0 1 1 1 1 1 0 1 1 1 0 0 1 1 1 1 0 1 1 1 1 0 0 0 0 0 0 1 0 1 0 0 1 1 0 0 1 1 0 0 1 1 1 1 0 1 0 0 0 1 1 0 1 0 0 1 1 1 1 0 0 1 1 1 1 0 1 0 1 0 0 0 0 0 1 1 1 0 1 1 1 0 0 1 1 1 0 0 1 1 0 1 0 0 0 1 0 1 1 0 1 1 0 0 1 1 0 0 0 0 0 1 0 1 1 1 0 0 0 1 0 0 0 1 1 1 0 0 1 0 1 1 1 1 0 0 0 0 1 1 1 0 1 0 1 0 1 1 1 0 1 0 0 0 0 1 1 1 0 0 0 1 0 0 0 0 0 0 1 1 0 0 1 1 0 1 1 1 1 1 0 1 0 1 0 0 1 0 1 1 1 0 0 1 1 0 1 0 1
1 1 0 1 1 1 1 1 0 0 0 1 1 1 0 1 1 0 1 1 0 0 0 0 1 1 0 0 0 0 0 1 1 1 1 1 0 0 0 0 1 1 0 0 0 0 0 0 0 0 1 0 0 1 0 1 1 0 1 0 1 0 1 0 1 1 1 1 0 0 1 1 1 1 1 1 1 1 1 1 0 1 1 0 1 1 0 1 1 0 1 1 0 1 1 1 0 0 1 0 0 1 0 1 0 0 0 1 0 0 1 1 0 0 1 1 0 0 1 1 1 0 0 1 1 1 1 1 0 1 1 0 0 1 1 1 1 0 1 0 0 0 1 1 0 0 0 1 1 0 1 1 1 0 1 1 0 1 1 1 0 0 1 0 1 0 0 1 0 0 1 0 0 1 1 0 0 1 0 1 0 1 0 0 1 1 1 1 1 1 1 0 0 1 1 1 0 1 0 1 1 0 0 1 0 0 0 0 1 1 0 0 1 1 1 1 0 1 1 1 0 0 0 0 1 1 0 0 0 1 0 0 1 0 0 1 0 0 0 1 1 1 0 0 0 1 0 1 0 1 0 0 1 0 1 0 0 1 0
1 1 2 1 2 2 2 2 2 2 1 2 1 2 2 2 1 1 1 1 1 1 1 1 2 2 1 2 2 1 1 1 1 1 2 2 1 2 1 2 2 1 2 1 1 2 2 1 1 1 2 1 2 1 2 1 2 2 2 1 1 1 2 1 1 2 1 1 2 1 2 1 2 1 2 2 2 2 1 2 2 2 1 2 1 1 2 2 2 2 1 1 2 2 1 2 2 2 1 2 1 2 2 1 1 1 2 2 1 2 2 2 1 1 1 1 2 1 1 1 1 1 1 2 1 2 1 1 1 2 1 2 2 2 1 2 1 2 2 2 2 2 1 2 1 2 1 2 2 1 1 1 2 2 1 2 1 2 2 1 2 1 1 1 1 2 2 1 1 2 1 1 2 1 1 2 1 2 2 1 1 1 1 1 2 1 2 1 2 1 1 2 2 1 1 1 2 2 1 2 2 2 2 1 2 2 1 2 1 1 1 1 2 2 1 1 1 2 1 1 2 2 2 2 1 1 2 2 1 2 1 1 1 2 2 2 2 2 1 2 1 1 1 1 1 1 1 1 1 2 1 2 2 2 2 2 1 1 2
0 1 1 0 0 0 1 0 0 0 1 1 0 1 0 0 0 1 1 0 0 0 0 0 0 1 0 0 1 1 1 0 1 1 0 0 0 0 1 0 1 1 0 1 0 1 0 0 1 0 1 0 0 0 0 1 1 1 0 1 0 1 0 0 1 1 1 0 1 0 1 0 1 0 1 1 1 0 1 1 1 0 1 0 1 0 0 1 1 1 1 0 0 1 1 0 0 1 1 1 0 0 0 1 1 1 0 1 0 1 1 0 0 0 0 1 1 0 1 0 0 1 1 1 1 0 1 1 1 0 1 1 1 0 1 1 1 1 1 1 1 0 1 1 1 1 0 1 1 1 0 0 1 0 1 1 1 1 0 1 1 1 1 1 1 0 1 0 1 1 1 1 1 1 1 1 0 0 0 1 1 0 0 0 1 0 0 0 1 1 1 1 0 1 1 0 0 1 0 1 1 0 0 0 1 0 0 0 0 1 0 1 0 0 0 1 0 0 0 1 0 1 0 0 0 0 0 1 0 1 1 1 0 1 0 0 0 1 0 1 1 1 0 1 0 1 1 1 0 1 1 1 0 1 0 1 1 0 1
0 0 1 0 1 1 0 0 1 1 0 0 0 0 1 0 0 1 2 2 2 2 2 1 2 2 1 1 1 2 1 2 2 2 2 1 1 2 2 1 2 2 1 1 2 1 1 2 2 1 2 2 2 1 2 1 2 1 1 1 1 1 1 2 1 2 2 1 2 1 1 2 2 2 1 2 1 2 2 2 1 2 2 2 2 2 1 2 2 1 1 1 2 1 2 2 1 2 1 1 2 1 1 1 2 1 1 2 2 1 1 2 1 1 1 1 1 1 1 1 1 2 2 2 2 1 2 1 1 1 1 1 1 2 1 1 2 1 2 2 2 1 2 2 1 1 1 1 1 2 2 2 1 1 2 1 2 2 2 2 2 2 2 1 1 1 1 1 1 1 1 2 1 2 2 2 1 1 1 2 1 1 1 2 1 2 2 1 1 2 1 2 2 1 2 2 2 1 1 2 2 2 2 1 1 1 2 1 2 2 2 2 1 1 1 2 2 2 2 1 1 2 2 2 1 2 2 2 2 2 2 1 2 2 1 2 2 1 2 2 1 2 2 2 1 1 2 1 1 2 2 1 2 1 1 2 2 2 2
1 2 1 1 1 2 1 2 1 2 1 1 1 1 2 1 2 2 1 2 1 1 2 2 2 2 1 1 2 1 1 1 2 2 1 1 2 1 1 2 2 2 1 1 2 1 1 1 1 1 2 1 1 2 2 2 2 2 2 1 1 2 1 2 1 2 2 2 2 2 1 2 2 2 1 1 1 1 2 2 1 1 1 1 2 1 1 2 1 2 1 2 1 1 1 1 1 2 2 2 1 2 1 2 2 2 2 2 1 1 1 2 1 1 1 1 2 1 2 1 1 1 1 2 2 1 1 2 1 1 2 1 1 1 1 1 1 1 1 1 2 1 1 1 1 1 1 1 2 2 2 2 2 1 1 1 1 2 1 2 2 2 1 2 2 1 1 2 1 1 1 2 1 2 1 2 2 2 1 1 1 1 1 2 2 1 1 1 2 2 2 2 2 1 1 1 1 2 1 2 2 1 1 1 2 2 2 1 2 2 1 1 2 1 1 2 1 1 1 1 2 1 2 1 2 1 2 2 2 1 1 1 1 2 1 1 2 2 1 2 1 1 2 1 2 1 2 1 2 1 1 1 2 1 2 1 1 1 2
1 1 0 0 0 1 1 0 0 0 1 0 1 1 1 1 0 1 1 0 0 1 1 1 0 1 1 0 1 0 0 1 0 1 1 1 0 0 1 0 1 1 0 0 0 0 1 0 1 1 0 0 1 0 0 1 1 0 0 0 0 0 0 1 0 0 1 0 1 1 1 0 0 1 0 0 0 0 1 0 0 1 0 0 0 1 1 0 1 1 1 1 0 1 0 0 0 0 1 0 1 0 0 0 1 1 1 0 0 1 0 1 1 1 1 0 0 1 0 1 1 0 1 0 0 0 0 0 1 0 0 0 0 1 0 0 1 0 0 1 0 1 1 0 1 1 0 0 0 1 1 0 1 0 1 0 0 1 1 1 0 0 0 0 1 1 1 1 0 1 0 0 1 1 1 0 0 1 1 1 0 1 0 1 1 0 1 0 1 0 1 0 0 1 1 1 1 0 0 0 1 1 1 0 0 1 0 0 0 0 0 0 0 1 0 0 0 1 1 0 0 1 1 0 0 1 0 0 1 1 0 1 1 0 0 0 1 0 0 0 1 1 1 1 0 0 0 0 1 0 0 1 1 1 1 0 1 1 1
0 1 1 0 0 0 0 1 1 0 1 0 0 1 1 0 1 1 1 0 1 0 1 0 1 0 0 0 1 1 0 1 1 1 1 0 1 0 1 1 1 1 0 0 0 1 0 1 0 0 1 0 0 1 0 1 0 1 1 0 1 0 0 1 1 0 0 1 1 0 1 0 1 0 0 1 0 1 0 0 0 1 0 0 1 1 1 0 1 0 1 1 0 0 0 0 1 1 0 1 0 0 0 0 0 0 1 1 1 1 1 1 1 1 1 0 0 0 1 0 0 0 1 1 1 1 0 0 0 1 0 1 1 0 1 0 1 1 0 1 0 0 1 1 0 1 0 0 2 2 1 2 2 2 2 2 2 2 2 2 1 1 1 2 2 1 2 2 2 2 2 1 2 1 1 1 2 2 2 2 1 1 1 1 1 2 1 2 1 1 1 2 1 2 1 2 2 1 1 1 2 2 2 1 1 2 2 1 1 2 2 1 1 1 1 1 1 1 1 1 2 2 2 2 1 1 2 2 2 1 1 1 1 1 2 2 1 1 1 1 2 2 2 2 2 2 2 1 1 2 1 1 2 2 2 2 2 2 2
1 2 1 1 2 2 1 1 2 1 2 2 1 2 2 2 1 1 2 1 1 2 2 2 2 1 2 1 1 2 2 1 1 2 2 1 1 2 2 1 2 1 1 2 1 1 1 2 1 1 2 2 1 1 2 2 2 1 2 1 2 2 1 2 2 2 2 2 2 1 1 2 1 2 2 1 1 1 1 1 1 1 2 1 2 1 1 1 1 2 1 2 2 1 1 1 2 2 2 1 1 1 1 2 1 2 1 2 2 1 2 1 1 1 2 1 2 1 2 1 1 1 1 1 1 2 2 2 1 2 1 2 2 2 2 2 1 2 2 2 2 2 2 2 1 2 2 2 1 2 2 1 1 2 2 1 1 2 2 2 2 1 1 1 2 2 1 1 1 1 1 1 1 2 1 1 1 2 2 2 1 1 1 1 1 2 2 2 2 1 1 2 1 1 2 2 2 1 1 1 1 1 2 1 2 2 1 2 1 1 2 2 1 2 2 2 2 2 1 1 2 2 1 1 1 1 1 2 1 2 2 1 1 2 1 1 2 1 1 1 2 2 1 1 1 1 1 2 1 1 2 2 2 2 1 2 1 1 1
1 2 1 2 2 2 1 1 1 2 2 1 2 2 1 1 2 1 2 1 1 1 1 1 2 1 1 1 2 1 2 1 1 2 1 1 1 1 2 1 2 2 2 2 1 2 1 2 1 1 1 1 1 1 1 2 1 2 1 2 1 1 2 1 2 1 2 1 2 2 1 2 2 1 1 2 1 2 1 2 1 1 2 2 1 2 1 2 1 1 1 2 1 2 1 1 2 1 1 1 1 1 1 2 2 2 1 1 1 1 1 2 2 1 1 2 2 1 1 2 2 1 1 2 1 1 2 1 1 1 2 2 1 1 2 2 1 1 2 2 2 2 2 2 2 2 1 1 1 1 1 1 2 1 1 1 1 1 2 1 1 1 2 2 2 1 1 1 1 1 1 2 1 2 2 2 1 2 1 1 1 1 1 1 2 1 1 2 2 1 1 2 2 2 2 1 1 1 1 1 2 2 1 1 2 2 2 2 2 2 1 2 1 2 1 1 1 2 1 2 2 1 2 1 1 2 2 2 2 1 1 1 2 2 1 2 2 1 1 2 1 1 1 2 2 1 1 1 2 2 2 2 1 2 1 1 1 2 1
1 2 2 2 2 2 2 2 2 2 1 1 1 2 2 2 2 2 2 1 2 1 2 2 1 2 1 1 2 2 2 2 2 2 2 2 1 2 2 1 2 1 2 2 1 2 2 1 2 2 2 1 1 2 1 1 2 2 1 1 2 1 1 1 2 2 1 1 1 2 1 2 2 1 2 2 2 1 2 1 1 2 2 2 1 1 1 1 2 2 1 1 1 1 2 1 1 2 2 1 1 2 2 1 1 2 1 1 2 2 1 2 2 1 2 2 1 1 1 2 1 1 1 1 2 2 1 1 2 2 1 2 2 2 1 2 2 2 2 2 1 2 2 2 1 2 1 2 2 2 2 2 2 2 1 2 2 2 2 1 1 2 2 1 1 2 1 2 1 2 1 1 2 1 1 2 1 1 1 1 1 1 2 1 2 2 2 1 1 1 2 1 1 2 2 2 2 1 2 1 1 1 2 2 2 1 2 1 1 1 1 2 2 2 1 1 2 2 2 1 2 1 2 1 2 2 2 2 1 1 2 2 2 1 1 2 2 1 2 1 1 2 1 2 2 1 1 2 1 1 1 1 2 2 1 2 1 1 1
1 1 1 1 0 0 0 0 0 1 1 1 1 0 1 0 1 1 1 1 1 1 0 0 0 0 0 0 1 0 0 0 0 1 1 0 0 1 0 0 1 0 0 0 0 1 1 0 0 0 1 1 1 0 0 0 1 1 1 0 0 1 0 1 1 0 0 1 1 1 0 0 1 1 0 1 1 1 0 1 1 0 1 0 1 0 1 0 0 0 0 0 1 1 1 1 0 1 0 1 1 1 0 0 1 0 0 0 1 1 0 1 1 0 0 1 0 0 1 0 1 0 1 0 0 1 0 1 0 1 1 0 1 0 0 0 1 0 0 1 0 1 0 1 1 0 0 0 1 1 0 0 1 1 0 1 1 1 0 0 0 0 1 1 1 0 0 0 0 0 0 0 1 0 1 0 0 1 0 1 0 0 0 1 1 1 1 0 0 1 0 1 0 0 0 1 0 0 1 0 1 0 0 0 1 1 0 0 0 0 0 0 0 0 1 1 1 1 1 0 1 1 0 0 1 1 0 0 1 1 0 0 0 0 0 1 1 1 1 0 0 0 0 1 1 0 0 1 1 0 0 0 0 1 1 1 0 1 0
0 0 1 1 1 0 1 1 1 0 1 1 1 1 1 0 1 0 0 0 0 0 1 1 0 1 0 0 0 0 0 0 0 1 0 1 0 0 1 0 0 1 0 0 0 1 1 1 1 1 0 1 0 0 1 1 1 1 1 0 0 0 0 1 0 1 0 0 0 1 1 0 1 1 1 1 0 0 0 1 0 1 1 0 1 1 0 0 1 1 0 1 1 1 1 0 1 0 1 0 0 1 1 1 0 1 1 1 1 1 1 0 1 1 0 0 1 0 0 0 1 0 0 1 1 0 1 0 1 1 1 0 1 1 0 1 1 0 0 0 0 1 1 1 1 0 1 0 0 1 0 1 1 0 0 0 1 1 0 1 1 1 1 0 1 0 1 1 0 0 0 1 0 1 1 1 1 1 0 0 0 1 1 0 1 1 0 0 0 0 0 1 0 0 1 1 0 0 0 0 0 0 1 1 0 0 0 0 1 1 1 0 0 0 1 0 1 0 0 1 1 1 0 0 0 1 0 0 1 1 0 1 1 0 0 1 1 0 0 0 0 1 0 1 0 0 1 0 1 1 1 0 0 0 1 1 1 0 1
0 0 0 0 1 1 1 1 1 1 0 1 0 0 1 0 1 1 0 0 1 1 1 0 0 1 0 1 1 0 0 1 1 0 1 0 0 1 1 0 1 0 0 0 0 1 0 0 1 1 1 0 1 0 1 0 1 1 1 0 0 1 0 1 0 1 0 0 1 0 1 0 1 0 0 1 0 0 1 1 1 1 0 0 0 0 1 0 1 1 1 0 0 0 1 0 0 1 0 0 1 1 1 0 1 0 1 1 1 0 0 1 1 1 1 1 1 1 0 1 1 1 1 1 1 1 1 0 1 1 0 1 1 1 1 1 1 1 0 0 1 1 0 0 0 1 0 0 0 1 0 0 1 1 0 0 1 1 1 0 1 1 1 0 1 1 0 1 0 1 0 0 1 1 0 0 0 1 0 1 0 0 1 1 1 0 1 1 0 1 1 0 1 1 1 1 0 1 1 0 1 0 0 1 1 0 0 0 0 1 0 1 0 0 1 1 1 0 1 1 0 1 1 0 1 1 0 1 1 1 1 0 0 1 0 0 1 1 1 0 0 0 0 0 0 0 0 0 1 1 1 0 1 1 0 1 0 1 0
0 1 1 0 1 1 1 1 1 1 0 0 1 1 1 0 0 0 1 1 0 0 1 0 1 1 0 1 1 1 0 1 1 1 1 0 0 1 1 0 1 0 1 0 0 1 0 0 1 0 0 0 1 1 0 1 0 1 1 1 1 1 1 0 1 1 1 1 0 1 0 1 0 0 1 0 0 1 1 1 0 1 1 0 1 1 0 1 0 1 1 0 1 0 1 1 1 0 0 0 0 1 1 1 1 1 0 0 0 1 0 1 1 1 0 1 1 1 0 1 0 1 1 0 1 1 1 1 0 1 1 0 1 1 0 1 0 1 0 1 1 1 1 1 0 1 0 0 1 0 1 1 0 0 1 1 0 1 0 1 1 1 0 0 1 1 1 1 0 1 1 1 1 1 0 1 0 1 0 1 0 0 0 1 1 1 1 0 0 0 1 0 0 1 0 0 1 1 0 1 0 1 1 1 0 1 0 1 1 1 0 0 1 1 0 0 1 0 1 1 1 1 1 0 1 0 0 1 0 1 0 0 0 0 1 1 1 1 0 0 1 0 0 1 0 0 1 1 1 1 1 1 1 1 1 0 1 1 1
0 0 0 1 1 1 0 1 0 1 0 1 1 1 1 1 0 1 0 1 1 1 1 1 1 1 1 1 1 0 0 1 0 1 1 0 0 1 0 1 1 1 0 1 0 1 1 0 1 1 0 1 1 0 0 1 0 0 1 0 0 1 1 1 0 0 1 0 0 1 0 1 1 0 0 1 0 1 1 0 0 0 1 0 1 0 0 1 0 1 0 1 1 1 1 0 1 1 1 1 0 1 0 1 0 1 1 0 0 1 1 1 1 0 0 0 1 1 1 1 0 0 1 0 0 0 1 1 1 0 0 1 1 0 1 0 0 1 1 1 0 1 0 1 1 1 0 1 1 1 0 1 1 0 1 0 0 1 1 0 1 1 0 1 1 0 0 1 0 1 1 1 0 1 1 1 1 1 0 0 0 0 1 0 1 0 0 1 1 0 1 0 0 0 1 0 1 0 1 0 1 0 0 1 0 0 0 0 0 1 0 0 1 0 1 0 1 1 0 1 1 1 1 1 1 0 0 1 1 1 1 0 1 0 0 1 1 0 0 0 1 0 0 1 1 0 0 1 1 0 0 0 1 0 0 0 0 0 1
1 2 1 2 2 1 1 1 2 1 2 2 1 2 2 1 1 2 1 2 2 2 2 2 1 1 2 1 2 2 1 2 2 2 2 1 1 1 1 1 1 1 1 2 2 2 1 1 2 1 1 2 2 2 1 2 2 2 2 1 1 2 2 2 2 2 1 2 1 1 1 2 1 1 1 2 1 1 1 2 2 1 1 2 2 1 1 1 1 2 2 2 1 2 2 1 2 1 1 2 2 1 1 2 2 1 1 1 2 1 2 2 1 1 2 1 1 1 2 1 1 2 1 1 2 2 2 1 1 2 1 2 2 1 2 2 2 2 1 1 2 1 1 2 1 2 1 1 2 1 1 2 1 1 1 1 2 1 2 2 1 1 2 1 1 1 1 2 1 2 1 2 1 2 2 2 2 1 1 2 1 1 1 1 2 2 1 1 2 2 2 2 1 2 2 2 1 2 2 1 1 2 1 1 1 2 2 2 2 2 1 2 1 2 2 2 2 1 1 1 1 2 2 1 1 1 1 1 2 1 2 1 2 1 1 1 1 2 1 1 1 1 1 2 1 2 2 1 1 2 2 2 2 2 1 2 2 1 1
0 0 1 1 0 1 1 1 1 0 0 0 1 0 1 0 0 1 0 0 1 0 0 1 1 1 0 0 1 0 0 0 1 0 0 1 0 1 0 0 1 0 1 1 0 1 0 1 1 1 1 0 1 0 0 1 0 1 0 1 1 1 0 1 0 0 1 0 1 1 1 1 1 0 1 1 1 0 0 0 0 0 0 0 1 0 0 1 0 1 0 1 0 1 0 0 1 1 0 0 1 1 1 0 0 0 1 1 0 0 1 0 1 0 0 0 1 0 0 0 1 0 0 1 0 0 1 0 0 0 0 0 1 0 1 1 0 1 0 1 0 0 1 1 0 1 0 1 1 0 1 0 1 0 1 1 1 1 1 1 0 0 1 1 0 0 1 1 0 1 1 0 1 1 1 1 0 0 0 1 0 0 1 0 1 0 1 1 1 1 1 1 0 1 0 1 0 1 1 1 0 0 0 1 0 1 1 1 0 1 1 0 0 0 0 1 1 1 0 1 1 0 0 0 0 1 0 1 1 1 1 1 0 1 1 0 1 0 1 1 1 0 1 1 1 1 1 1 0 0 1 0 0 0 0 0 0 0 1
1 1 1 1 2 2 1 1 2 1 2 2 2 1 2 1 2 1 1 2 1 2 1 2 2 2 1 1 2 1 1 2 2 2 2 2 2 1 1 1 2 1 1 1 1 1 1 2 2 1 2 2 1 1 1 1 1 2 2 1 1 2 1 1 1 2 2 1 1 1 1 2 1 1 1 1 1 1 2 2 2 1 2 1 2 2 2 2 2 2 2 1 1 2 1 2 2 1 1 2 1 2 2 2 2 1 1 1 1 1 2 2 1 1 2 1 2 2 2 2 1 1 1 1 2 2 2 2 2 2 1 1 1 2 1 2 1 1 2 1 1 2 1 1 2 1 1 1 2 2 2 1 1 2 2 1 1 2 2 2 2 1 2 1 2 1 2 1 1 2 1 1 2 1 2 1 2 1 2 2 1 2 1 1 1 1 1 2 1 1 1 2 2 2 1 2 2 2 1 2 2 1 1 1 0 1 0 0 0 1 1 1 1 1 0 0 1 1 0 0 1 1 0 0 1 0 1 1 0 0 0 0 1 1 0 0 0 0 1 1 0 0 0 0 0 1 0 0 1 1 1 0 1 1 0 0 0 1 0
1 0 0 0 0 0 0 1 1 1 1 1 0 1 1 0 0 0 0 0 1 0 0 1 0 0 1 0 0 0 0 0 0 1 1 0 1 0 0 0 0 0 0 1 0 1 0 0 0 0 1 1 0 0 0 1 1 1 0 0 1 1 0 1 0 1 1 0 0 1 1 1 0 0 1 1 0 1 0 1 0 1 0 1 1 0 0 1 1 0 1 1 1 1 0 0 1 1 1 1 0 1 1 0 1 0 1 1 0 0 1 0 0 1 0 1 0 1 0 1 1 1 0 1 1 0 0 1 0 1 0 0 1 0 0 1 0 0 0 0 1 0 1 1 1 0 1 1 1 0 0 0 0 1 0 0 1 0 0 0 1 0 0 0 1 1 1 0 1 1 0 0 1 0 1 1 0 0 1 1 0 1 0 1 1 0 1 1 1 0 0 0 1 0 1 1 0 1 1 0 1 1 0 1 1 0 0 0 1 0 1 1 0 0 1 0 0 0 0 0 0 0 1 0 0 0 0 0 1 1 1 0 0 1 1 0 0 1 1 0 1 1 1 1 0 0 0 0 1 1 0 0 1 0 1 1 0 1 0
0 1 1 0 0 1 0 1 1 0 0 1 1 1 0 1 1 1 0 0 0 0 1 0 1 1 1 0 0 0 0 0 0 1 1 1 1 1 1 0 1 0 0 1 1 1 0 1 1 0 1 1 1 1 0 0 0 1 0 1 0 1 1 1 0 0 0 1 1 0 1 0 0 1 0 1 1 1 0 1 1 1 1 0 0 1 1 0 0 0 1 1 0 0 0 0 1 1 1 1 1 0 1 0 1 0 0 0 0 1 1 1 0 1 0 1 1 0 1 1 1 1 1 0 1 0 0 0 1 1 1 1 0 1 0 1 0 1 0 0 0 0 0 1 1 0 1 0 0 0 0 0 1 1 0 0 1 1 0 0 0 0 1 1 1 1 0 0 0 0 1 0 0 0 1 1 1 1 1 1 1 0 0 0 1 0 0 0 1 0 1 0 0 1 1 1 0 0 0 0 0 0 1 0 0 0 1 0 1 0 0 0 0 0 0 1 1 0 1 1 1 1 1 0 1 1 0 1 1 0 0 0 0 1 0 0 0 0 1 0 0 1 0 1 0 0 1 0 0 0 1 1 1 1 1 0 0 1 0
1 0 0 0 0 1 1 1 0 0 0 0 1 0 0 0 1 0 1 0 1 0 0 0 0 0 0 0 0 0 0 1 0 1 0 1 1 0 1 0 0 0 1 0 0 0 0 0 0 0 1 1 0 0 1 1 1 1 1 0 1 0 0 1 0 1 0 0 1 0 1 1 1 1 0 0 1 1 1 0 0 0 0 0 0 0 1 0 0 1 1 1 1 0 1 0 0 0 0 1 0 1 0 1 0 0 0 1 1 1 1 1 1 1 0 1 0 1 0 1 1 1 0 0 0 0 1 0 1 0 0 1 0 0 0 1 1 1 1 0 1 1 0 0 0 1 0 0 1 0 0 1 1 1 0 1 0 0 0 0 1 1 1 0 1 1 0 0 0 0 0 0 0 1 1 0 0 1 0 1 1 0 0 0 1 0 1 0 0 1 1 0 0 0 1 0 0 1 0 0 0 1 1 0 1 1 0 1 0 1 0 1 0 1 0 0 1 1 1 0 0 1 0 1 0 0 0 1 0 1 1 0 0 0 1 1 1 1 0 1 0 1 0 1 0 0 1 0 1 1 1 1 0 1 1 0 1 0 1
1 0 0 1 0 0 0 0 1 1 0 1 0 0 0 1 1 0 0 0 1 1 0 1 1 0 0 1 1 0 0 0 1 0 0 0 0 0 0 1 1 0 1 0 1 0 0 0 1 1 0 0 1 0 0 1 1 0 0 0 0 1 0 0 1 0 0 0 0 1 0 0 0 1 1 1 0 1 0 0 0 0 1 0 1 0 1 0 0 1 1 1 0 1 1 1 0 1 0 0 0 1 0 1 0 0 1 1 1 1 0 1 0 1 1 0 1 0 1 0 0 1 1 1 0 0 0 0 0 1 1 0 1 1 1 1 0 0 0 0 0 0 1 0 0 0 0 1 1 1 1 1 1 1 1 1 0 0 0 1 1 1 1 1 1 0 0 0 0 0 0 1 1 0 1 1 1 0 1 1 1 0 0 0 1 0 0 0 1 0 0 1 1 1 1 1 0 0 1 1 1 0 1 0 0 0 1 0 0 0 1 1 1 1 1 0 1 1 0 1 1 1 1 1 0 1 0 0 1 1 1 1 1 0 0 1 1 0 0 0 0 1 1 0 1 0 0 0 1 1 1 1 1 1 0 0 0 1 1
1 1 1 2 2 2 1 2 2 2 1 2 2 1 1 1 2 1 2 2 2 1 1 2 2 1 1 1 1 1 1 1 1 1 2 2 1 1 2 1 2 2 2 1 1 1 2 2 2 1 2 2 1 1 2 1 2 1 1 1 2 2 2 2 2 2 2 2 1 2 2 2 1 2 1 2 2 1 1 2 1 2 1 1 2 2 2 1 2 2 2 1 1 1 1 2 2 2 1 2 1 1 2 2 1 2 2 2 1 1 1 1 2 1 2 1 2 1 1 2 1 1 2 1 1 1 1 1 1 1 1 2 1 2 2 2 2 2 2 1 1 2 1 1 2 2 2 2 1 1 2 1 1 1 2 2 2 2 1 1 1 1 1 1 2 1 1 1 1 1 2 1 1 1 2 1 2 2 2 2 1 1 1 2 2 2 2 1 1 1 2 2 2 1 2 1 2 2 1 1 1 1 2 1 2 1 2 2 1 1 1 1 2 2 2 1 2 2 1 2 2 2 1 1 1 2 1 1 2 1 1 2 1 2 1 1 1 2 2 2 1 1 2 1 2 1 1 2 2 1 2 2 1 1 1 2 1 1 2
1 1 1 1 0 0 0 0 0 0 1 1 1 1 0 1 0 1 1 1 0 0 1 0 0 1 1 0 0 0 1 1 0 1 1 0 0 0 0 0 0 0 0 1 0 1 0 0 0 1 0 1 1 1 1 0 0 1 1 0 1 0 0 1 0 0 1 1 0 1 0 0 1 0 1 0 0 0 0 0 1 0 0 0 0 0 0 1 0 1 1 0 0 0 1 1 0 1 0 0 0 1 1 0 0 0 0 1 1 0 0 0 0 1 1 1 1 0 0 1 0 1 0 0 1 1 1 1 0 1 1 0 0 0 0 1 1 1 1 0 0 1 1 1 0 0 0 1 0 0 0 1 0 0 1 0 0 1 1 0 0 0 0 1 1 0 1 0 1 0 0 1 1 0 0 1 0 1 1 0 0 0 1 0 1 0 0 1 0 1 1 1 0 1 1 0 1 1 1 1 1 0 1 1 0 0 0 0 0 1 1 0 0 1 0 0 1 1 0 1 0 0 0 0 1 0 0 1 1 0 0 1 1 1 1 0 0 1 0 0 0 0 1 1 1 1 1 1 0 1 0 0 0 0 0 0 0 1 1
1 2 1 1 1 2 2 1 2 2 1 2 1 2 2 1 2 2 1 2 1 2 1 2 1 1 2 1 1 1 1 1 2 1 2 1 1 2 2 1 2 1 2 2 1 1 2 1 1 1 2 1 2 1 2 2 2 1 1 2 2 2 2 1 2 2 1 2 1 1 1 2 1 2 1 2 2 1 2 2 2 2 2 2 2 2 1 2 2 1 1 2 1 2 1 1 1 1 2 1 1 1 2 1 1 2 2 2 1 2 2 2 1 2 2 2 2 2 2 2 1 1 2 2 1 2 1 1 2 2 2 2 2 1 2 2 1 2 1 1 2 2 2 2 2 2 1 2 2 1 2 2 2 1 1 2 2 1 2 1 1 1 1 1 2 1 2 1 2 1 2 2 1 1 1 2 2 2 1 2 2 1 1 1 1 2 2 2 2 2 2 1 2 1 2 1 1 2 1 2 2 2 1 2 2 2 1 2 2 1 1 1 2 2 2 1 1 2 1 2 1 1 1 2 1 1 1 1 2 2 1 1 2 2 1 1 2 2 1 2 1 2 1 2 2 1 2 1 1 1 2 1 1 2 2 2 1 1 1
0 0 1 0 0 0 1 0 1 1 1 1 1 1 1 0 0 0 1 0 0 0 1 1 0 1 1 0 1 0 0 1 0 1 1 1 1 0 1 0 0 0 0 1 0 1 0 1 1 0 0 1 1 0 1 0 1 1 1 0 1 0 0 0 0 1 1 1 1 1 1 1 0 1 1 0 1 0 0 1 0 0 1 1 1 0 1 1 0 1 0 1 1 1 1 0 0 0 0 1 1 0 0 1 0 1 0 0 1 1 0 1 0 1 1 0 0 0 0 0 0 1 0 1 1 1 0 0 1 1 1 0 1 0 0 0 1 1 0 0 1 1 1 0 0 1 0 0 0 0 1 0 0 1 0 1 1 1 1 0 0 1 0 1 0 1 0 1 1 1 1 0 1 0 0 0 0 1 1 0 1 0 0 1 1 1 0 0 0 0 0 1 0 1 0 1 0 1 0 1 1 0 1 1 0 0 0 0 1 0 0 0 1 0 1 0 1 1 1 1 1 0 1 0 1 1 0 0 1 1 1 0 1 0 0 0 1 0 0 0 0 1 0 1 0 0 1 1 1 0 0 1 0 0 0 0 0 0 0
0 1 1 0 1 1 1 0 1 0 1 0 1 0 1 1 0 1 1 0 1 0 0 1 1 0 0 0 1 0 1 0 1 0 1 1 0 1 1 0 0 1 0 0 1 1 1 1 1 0 1 0 1 1 0 1 0 1 1 0 1 0 1 0 0 0 1 0 1 1 1 0 1 0 1 0 0 1 1 1 0 1 1 0 0 1 1 1 1 0 0 1 1 0 1 1 0 1 1 0 0 0 1 0 1 0 1 0 0 0 0 1 0 1 1 0 1 1 1 1 0 1 0 0 0 1 0 0 1 0 1 1 1 0 1 1 1 0 1 0 0 1 1 1 0 1 0 0 1 1 1 1 0 1 1 0 0 1 0 0 1 1 1 1 1 0 1 0 0 1 1 0 0 0 0 0 1 0 0 1 0 0 0 1 1 1 0 0 0 1 0 0 1 2 1 2 1 2 1 1 2 2 1 1 2 1 2 1 1 1 1 1 1 1 1 1 1 1 2 1 2 1 1 1 1 2 1 1 2 2 1 1 1 2 1 1 2 1 2 1 1 2 2 2 1 1 2 2 2 2 1 2 2 2 1 1 2 2 2
1 2 1 1 1 1 2 2 1 2 2 2 2 2 1 2 2 2 2 1 1 1 2 1 1 2 1 2 2 1 1 1 2 2 1 1 1 1 1 1 1 2 2 1 1 2 1 1 2 1 1 2 2 2 2 2 1 1 2 2 1 1 1 2 2 2 2 2 1 2 1 1 1 2 1 1 1 1 2 2 1 1 1 1 2 2 2 2 1 1 1 2 1 2 1 2 2 2 1 2 2 1 2 1 2 1 2 1 1 1 1 1 1 1 2 2 1 1 2 1 2 2 1 2 1 1 1 2 2 2 1 2 1 2 2 2 2 1 1 2 1 2 1 1 1 2 1 2 2 2 1 1 2 1 2 1 2 1 1 2 1 2 1 1 1 1 1 2 2 2 1 2 1 2 2 1 2 1 2 2 2 2 2 1 2 2 2 1 2 1 1 2 2 2 2 2 2 1 1 1 2 1 1 2 1 2 1 2 2 1 1 2 2 2 1 2 2 2 2 1 2 1 2 2 1 2 1 2 1 2 1 2 2 2 1 2 1 1 2 1 1 2 1 2 1 1 2 2 2 2 2 2 2 2 1 1 1 1 1
1 1 1 1 2 2 2 2 1 1 1 2 2 2 2 2 1 2 1 2 2 1 2 1 2 1 1 2 2 1 2 1 2 1 2 2 1 1 1 1 2 2 2 1 2 2 2 1 1 2 1 1 2 2 2 1 1 2 2 2 2 1 1 2 2 2 2 1 1 2 1 1 1 1 2 1 1 2 2 1 1 1 1 1 2 2 2 1 1 2 2 1 2 1 2 1 1 1 1 2 2 1 2 2 1 1 1 1 2 1 2 1 2 2 2 1 2 2 1 2 1 1 1 1 1 1 2 1 2 2 2 1 2 1 1 2 1 2 1 1 2 1 2 1 1 2 1 2 1 1 1 2 1 2 2 2 2 1 2 1 2 1 1 2 1 1 1 2 1 2 1 2 2 2 2 2 2 2 1 2 1 1 1 2 1 2 1 1 1 2 2 2 2 2 2 2 2 2 2 2 1 2 1 1 2 1 1 2 1 2 2 2 1 1 1 1 1 2 2 2 2 2 1 1 2 2 1 2 2 1 2 2 2 1 1 1 2 2 1 2 2 1 1 1 1 2 2 1 2 2 1 1 1 2 2 2 1 2 1
1 0 0 1 0 1 0 0 1 1 0 1 0 1 1 1 0 0 1 0 1 1 1 1 1 0 0 0 0 0 0 0 0 1 0 0 1 1 1 0 1 0 1 0 0 1 1 0 1 0 0 0 0 1 0 0 0 0 1 0 1 0 0 1 1 0 0 1 0 1 1 0 0 0 0 0 0 0 0 1 0 0 0 1 0 1 0 1 0 0 1 1 1 1 0 0 1 1 0 1 0 1 0 0 0 0 1 0 1 1 0 1 0 1 0 1 0 0 1 0 0 0 0 0 0 1 0 0 1 1 0 1 0 0 0 1 1 0 0 1 1 1 0 1 1 1 1 0 1 0 1 0 0 1 0 1 0 0 0 1 0 0 1 1 0 1 1 0 1 1 1 0 1 0 0 1 0 1 0 1 0 0 1 0 1 0 1 0 1 0 1 0 1 0 1 0 0 1 0 1 1 0 1 1 1 1 0 1 1 1 0 0 0 0 0 1 1 1 0 1 0 0 0 1 1 0 1 1 0 1 1 1 1 1 0 1 0 0 0 0 0 0 1 1 1 0 1 1 0 0 0 1 0 1 1 1 0 0 0
2 1 2 1 2 2 1 2 2 2 1 1 1 1 2 2 2 1 2 2 1 2 2 1 2 1 2 1 2 1 2 1 1 1 2 1 2 1 2 2 2 1 1 2 1 2 1 1 2 2 1 2 2 1 2 1 2 1 2 2 2 2 1 1 2 2 1 1 1 1 2 1 1 2 1 2 1 2 2 1 1 2 2 1 2 2 1 2 2 2 1 2 1 2 2 1 2 2 1 2 2 1 2 1 2 2 1 2 1 2 2 2 1 1 2 1 1 2 1 2 1 1 1 2 1 1 1 1 1 1 1 1 1 2 2 1 2 2 1 1 2 2 2 2 1 2 1 1 1 2 1 1 2 1 2 1 1 1 2 1 2 2 1 2 1 1 1 1 2 2 1 1 2 1 1 1 1 2 1 2 1 2 1 1 1 1 1 1 2 2 2 1 1 1 2 2 1 2 1 1 1 1 2 2 1 1 1 1 2 2 2 2 2 1 2 1 1 1 1 2 1 2 1 2 2 1 2 2 1 2 1 1 1 1 2 1 2 1 1 2 2 1 1 1 2 1 2 1 1 1 1 2 2 2 1 1 1 2 2
1 1 0 1 0 1 0 1 1 0 0 0 1 1 1 0 1 0 1 1 0 1 0 1 1 1 1 1 0 0 0 0 1 1 0 0 1 1 1 0 0 1 1 0 0 0 0 0 0 1 0 1 0 1 0 0 1 0 1 1 0 1 0 0 0 1 1 1 0 1 0 1 1 1 0 1 0 1 1 0 1 1 1 0 0 1 0 0 0 0 1 0 0 1 1 0 0 0 1 0 1 1 0 1 0 0 1 0 1 0 0 1 1 0 0 0 0 0 1 1 0 0 1 0 1 1 0 0 1 1 1 0 0 0 0 1 1 0 1 0 1 1 0 0 0 1 0 1 0 0 1 0 1 0 1 0 1 0 0 1 1 0 0 0 1 0 0 0 0 1 1 1 0 0 1 1 1 1 1 0 0 1 1 0 0 1 1 1 1 0 1 1 0 1 0 1 0 1 1 1 1 1 0 0 1 1 0 1 1 0 1 0 1 1 0 1 0 1 0 1 1 1 1 1 0 1 0 1 1 1 0 1 1 1 1 1 0 1 0 1 0 1 0 1 0 1 0 0 0 0 1 1 0 1 1 1 0 1 1
2 1 2 1 2 1 2 1 1 1 1 1 2 1 2 1 2 1 2 1 2 1 2 1 2 2 1 1 2 2 2 2 1 1 2 1 1 1 1 2 2 1 1 2 1 1 2 1 2 2 1 1 2 1 1 1 2 2 1 1 2 2 2 2 2 1 1 1 2 2 2 1 2 2 2 2 1 1 2 2 1 1 1 1 2 1 2 1 1 2 1 1 2 2 1 1 2 2 2 1 1 2 1 2 1 2 2 2 1 2 1 2 2 2 2 2 1 1 2 1 1 1 1 2 1 1 1 1 1 2 2 1 2 1 2 1 1 2 1 2 2 2 2 2 2 2 1 1 1 1 1 2 2 2 1 1 1 2 2 1 1 1 1 1 1 2 2 2 1 1 1 2 1 1 2 1 1 2 1 2 1 2 1 2 2 1 1 1 1 2 2 1 1 1 2 1 2 2 1 2 1 2 2 1 1 2 1 1 2 1 1 1 1 1 2 1 1 2 1 2 1 2 2 1 1 2 1 1 2 2 2 2 1 2 2 2 1 2 2 1 1 2 1 1 1 2 2 1 1 2 1 1 2 2 1 1 1 2 2
2 2 1 1 2 2 2 1 1 1 2 1 2 1 2 1 2 2 1 2 1 1 2 2 1 2 1 1 1 2 1 1 2 1 2 2 1 1 2 1 2 2 2 1 1 1 1 1 1 1 2 1 1 2 1 2 2 2 1 2 2 1 1 2 1 2 2 2 1 2 1 1 2 2 1 1 1 1 1 2 1 2 1 2 1 2 2 1 2 2 2 2 1 1 2 2 2 1 1 2 1 2 2 2 2 1 1 2 2 1 2 1 1 2 2 2 1 2 2 2 2 1 1 1 2 2 1 1 1 1 1 2 1 2 2 1 1 1 1 1 1 2 2 1 1 2 1 2 1 2 2 2 1 2 2 2 2 2 1 2 2 2 1 2 2 1 2 1 2 1 2 2 2 2 1 1 2 2 1 2 2 1 2 1 2 2 2 1 2 1 2 2 2 2 2 1 2 2 2 1 2 1 2 1 2 1 2 1 2 1 1 2 1 2 2 2 2 2 1 2 1 2 1 1 1 2 2 1 2 1 1 1 2 2 2 1 2 2 1 1 1 1 1 2 1 1 2 1 1 2 1 1 1 2 2 1 1 2 2
1 0 0 1 1 0 0 0 1 0 0 0 0 1 0 0 0 0 1 1 1 1 0 1 1 1 0 0 0 1 0 1 1 0 1 0 1 1 1 1 0 1 1 0 0 1 0 0 0 1 1 0 1 1 1 0 1 1 0 0 1 0 1 1 0 1 1 0 1 1 1 1 1 1 1 0 0 1 1 1 0 0 0 1 2 1 1 2 2 2 2 1 1 1 2 1 1 1 1 2 1 2 1 2 1 2 2 1 1 2 1 1 2 2 1 1 2 2 1 1 2 1 1 1 1 1 1 2 2 2 1 2 2 2 1 1 1 1 2 2 2 1 2 2 2 1 2 2 1 1 2 2 2 1 1 1 2 2 1 1 2 2 1 2 1 2 1 1 1 2 1 2 1 2 2 2 1 2 1 2 2 1 2 1 2 2 1 2 2 2 1 2 1 2 1 2 1 2 1 1 1 2 1 1 1 1 1 1 2 2 1 2 2 2 1 1 1 2 1 1 2 2 2 1 1 1 1 2 2 1 1 1 1 1 1 2 1 2 1 2 1 2 2 2 2 1 2 1 1 1 1 1 2 2 1 1 1 2 2
2 1 1 2 1 2 2 2 2 2 2 2 2 2 2 1 2 2 2 1 1 2 2 2 1 2 2 1 1 1 2 2 2 1 2 1 1 2 2 1 1 1 2 1 2 1 1 1 1 1 1 1 2 1 2 2 1 2 2 2 2 2 2 2 2 2 2 1 1 2 1 1 2 2 1 2 2 2 1 2 2 2 1 2 1 1 1 2 1 2 1 1 1 1 1 2 2 1 2 2 1 1 2 1 2 2 2 2 2 2 2 1 1 2 1 1 1 1 2 2 2 1 1 1 1 1 1 2 2 2 1 2 1 2 2 2 2 2 1 2 2 2 2 2 2 1 1 2 2 1 2 1 1 1 2 1 1 2 2 2 1 1 2 1 2 2 1 1 2 2 1 1 2 2 2 2 1 2 2 2 1 2 2 1 1 2 2 1 2 1 2 2 2 1 2 2 1 1 2 2 2 1 2 2 2 2 1 2 2 1 1 2 1 2 2 1 2 2 1 1 2 2 1 1 2 1 1 2 1 2 1 1 1 2 2 1 1 1 2 1 1 2 2 2 1 1 2 2 1 2 1 2 1 1 2 2 1 1 2
0 0 1 1 1 0 1 1 1 1 1 0 1 0 1 1 1 0 0 0 1 1 0 0 0 0 0 1 1 0 0 1 1 0 1 0 0 1 0 1 1 0 1 1 0 1 0 0 1 1 1 0 0 0 0 0 1 0 0 1 1 0 0 1 0 0 1 1 0 0 0 0 0 1 0 1 0 1 1 1 0 0 0 1 0 1 0 0 1 1 0 0 0 1 1 0 1 0 0 1 1 0 1 0 0 0 1 1 1 1 0 0 1 1 1 0 1 1 1 0 1 1 0 0 1 1 0 0 1 1 1 0 0 1 1 1 1 1 0 0 1 1 1 1 1 1 0 1 1 1 1 1 1 1 1 1 1 1 1 1 0 1 0 1 1 1 0 0 0 0 0 1 1 0 1 0 1 0 1 1 1 1 0 0 1 0 1 0 1 0 1 0 1 1 1 1 0 1 0 0 1 0 1 0 1 1 1 0 1 1 0 0 0 0 0 0 1 0 1 0 0 1 1 0 1 1 0 1 1 0 0 0 1 1 1 0 0 0 0 1 0 0 0 0 1 0 1 0 1 0 0 0 0 0 1 0 1 0 0
1 1 1 1 0 0 0 1 1 0 1 1 0 1 0 1 1 1 0 0 0 1 0 0 1 1 0 0 0 0 0 1 0 0 0 0 0 0 1 1 1 0 1 0 0 0 0 0 1 1 0 0 1 1 1 0 0 0 0 0 1 1 1 1 1 1 0 0 0 0 1 1 0 1 1 1 0 1 1 1 1 0 0 1 0 1 0 0 1 0 0 0 0 0 0 1 0 0 1 0 0 1 1 1 0 0 1 1 1 1 0 1 1 1 0 0 1 1 0 1 0 0 1 1 1 1 1 1 0 0 0 1 0 1 0 1 1 1 0 1 0 0 0 0 0 1 1 0 0 1 0 1 1 1 1 0 1 0 0 0 0 1 1 0 0 0 0 0 1 1 0 1 1 1 0 0 0 1 1 1 0 1 0 1 1 1 0 0 1 0 0 1 1 1 1 0 0 1 0 0 1 1 1 1 0 0 0 1 0 0 1 0 0 1 0 0 0 1 1 1 0 1 0 0 0 0 0 1 0 0 1 0 1 1 0 1 0 0 1 1 1 0 0 1 0 1 1 0 1 0 1 0 0 1 0 0 1 1 1
2 1 1 2 1 2 1 2 2 2 1 1 2 1 1 2 1 1 2 2 1 2 2 2 2 1 2 2 1 1 1 1 2 1 2 1 1 1 1 2 2 2 1 1 2 2 1 2 2 2 1 1 2 2 2 2 2 2 1 2 1 2 2 2 2 2 1 2 2 1 2 2 2 2 1 2 1 2 2 2 1 2 1 2 1 2 1 2 1 1 1 2 1 2 2 2 1 2 1 1 1 1 1 2 1 1 1 1 2 2 1 1 1 2 1 2 2 2 2 2 2 2 2 1 1 2 1 1 2 1 2 2 1 2 2 1 2 2 1 1 2 2 2 2 2 1 1 2 2 2 2 1 2 1 1 2 1 2 1 1 1 2 1 2 1 2 2 2 1 1 1 1 1 1 1 1 2 1 1 2 2 2 2 2 2 1 2 1 1 2 2 2 2 2 2 2 2 2 2 2 2 2 2 1 1 1 1 1 2 2 1 1 1 1 1 1 1 1 1 1 2 2 2 2 1 2 1 2 2 1 1 2 1 2 2 2 2 1 2 1 2 2 1 1 1 1 2 1 2 2 1 1 1 2 1 1 1 2 1
1 1 2 1 2 1 1 1 1 2 1 1 2 1 2 1 1 1 2 1 1 1 1 1 2 2 1 2 1 1 2 1 1 1 1 2 1 2 1 1 2 1 1 2 2 1 2 1 1 2 2 2 2 1 1 2 1 1 2 2 2 2 2 1 2 1 1 1 1 2 2 2 1 2 2 2 1 1 2 1 1 2 2 1 2 1 1 1 1 2 2 2 2 1 2 1 1 1 2 2 1 2 1 2 2 1 1 2 2 1 1 2 2 1 2 1 1 2 2 1 1 2 1 2 2 1 2 1 2 2 2 1 2 1 2 1 2 1 1 2 2 1 1 1 2 1 1 2 2 1 1 2 2 2 1 2 2 2 1 2 1 2 1 2 2 1 1 2 2 1 1 1 1 2 1 1 2 2 1 1 1 1 2 1 1 2 2 1 2 1 1 1 1 1 2 2 1 1 1 1 2 1 2 1 1 2 1 2 1 1 2 2 2 2 1 1 1 1 1 1 1 1 1 2 1 1 1 1 2 2 2 2 1 1 1 2 2 1 2 1 1 2 1 2 1 1 2 1 1 1 2 1 2 1 1 1 1 1 2
1 0 1 0 0 0 1 0 1 1 1 1 0 1 0 1 0 0 1 1 1 0 1 1 1 1 0 0 0 1 1 1 1 1 0 0 0 0 0 1 1 0 0 1 1 1 0 1 1 1 0 1 1 0 1 1 0 0 1 0 1 1 0 0 1 0 0 1 0 0 1 1 0 0 0 0 0 0 1 1 0 1 1 0 1 1 0 0 1 0 1 1 0 1 1 1 0 0 1 0 0 0 1 0 0 1 0 1 0 1 0 1 0 0 1 1 1 1 0 1 1 0 0 0 1 0 0 1 1 0 0 1 0 1 1 0 1 1 0 0 1 1 1 1 0 1 1 0 1 1 1 1 1 0 1 0 1 0 0 1 0 0 0 1 1 0 1 1 1 0 1 1 1 0 0 1 1 1 0 0 1 1 1 1 0 1 0 0 0 0 1 1 0 0 1 1 0 0 1 0 0 0 0 1 0 1 0 1 1 0 1 1 1 1 1 1 1 1 1 0 0 1 0 0 0 0 0 0 1 0 1 1 0 1 0 0 1 1 0 1 0 1 0 1 0 0 0 0 0 1 1 1 1 0 0 0 0 1 0
1 2 2 2 2 2 1 1 2 2 2 2 1 2 1 2 1 2 1 1 1 1 2 1 1 1 1 1 2 1 2 2 2 2 2 1 2 2 1 1 1 1 1 1 2 2 1 2 2 2 1 2 2 2 1 2 1 1 1 2 2 2 1 2 1 2 2 2 2 2 1 1 2 1 1 1 2 1 2 2 1 2 2 2 1 2 2 1 2 2 1 2 2 2 2 1 1 1 1 2 1 1 1 1 1 1 1 2 1 1 1 2 1 2 1 1 2 2 2 2 2 2 2 1 2 2 2 1 1 2 1 2 1 2 1 1 1 2 1 1 1 2 1 1 2 1 2 2 1 2 1 1 2 1 1 1 1 2 2 2 1 1 1 1 2 2 1 2 2 2 2 2 1 1 2 1 2 1 2 2 1 1 2 2 2 2 1 2 2 1 1 1 2 2 2 2 2 1 2 2 1 1 1 1 2 2 1 2 2 1 1 2 1 1 2 1 1 1 1 2 2 2 2 2 2 1 2 2 2 2 2 2 1 1 2 1 1 1 2 2 1 2 2 1 2 2 2 1 1 1 1 2 1 2 2 1 2 1 2
1 2 1 1 2 1 2 1 1 1 1 1 1 1 2 2 2 2 2 1 1 1 2 2 2 2 2 2 1 1 1 1 1 2 2 1 2 2 2 1 2 2 2 1 1 1 1 1 2 2 2 2 2 2 1 2 1 1 2 2 2 1 1 1 2 2 1 2 1 2 1 2 2 1 1 1 1 2 1 2 1 2 1 1 2 1 1 1 1 2 2 2 1 1 2 2 1 1 1 1 1 2 2 2 2 2 1 1 2 1 2 2 1 2 1 1 1 2 2 1 2 1 1 2 2 2 1 2 2 2 2 2 1 2 2 2 1 1 1 1 1 1 2 2 1 2 1 1 1 1 1 2 2 1 1 2 1 2 1 2 1 2 1 1 1 2 2 2 1 1 1 2 2 2 1 2 2 1 1 2 1 1 1 1 1 1 2 2 2 2 1 2 1 1 2 1 1 1 2 2 1 1 1 2 1 2 2 1 2 1 1 2 2 2 2 1 1 2 1 1 2 2 2 2 2 1 1 2 2 2 2 2 2 2 1 1 2 1 2 2 1 1 1 1 1 1 1 1 1 2 2 1 2 2 1 1 2 2 1
2 2 1 1 2 1 1 2 2 1 2 2 1 1 1 1 2 2 1 1 1 1 1 2 2 1 2 1 2 1 1 1 2 2 1 2 2 2 2 2 2 1 2 2 1 2 2 1 1 1 1 2 1 2 2 2 2 2 1 1 2 1 1 1 2 1 2 2 1 2 1 1 2 2 2 2 2 1 2 1 1 2 1 2 1 2 1 1 1 1 2 2 1 1 1 1 2 2 1 1 2 2 1 1 2 1 2 2 2 1 2 2 1 2 1 1 1 1 1 2 1 2 2 1 2 1 1 2 2 1 1 1 1 2 2 2 2 1 2 1 2 1 2 2 1 1 2 2 2 2 2 2 1 1 1 2 2 2 2 2 2 2 1 2 1 1 2 1 2 2 1 1 1 2 1 1 1 1 1 1 1 1 1 1 1 2 2 2 1 2 1 1 1 1 2 1 1 2 2 1 1 2 2 2 1 1 1 2 1 2 1 1 1 1 2 1 1 2 1 2 1 2 1 1 1 2 1 2 1 1 2 2 2 2 1 2 2 1 2 2 1 2 2 2 2 1 2 1 2 2 1 2 1 1 1 1 1 2 1
1 2 2 1 1 2 1 2 2 1 1 1 2 2 2 2 2 1 1 1 2 2 1 1 1 1 2 1 2 1 1 2 1 2 2 1 1 1 2 2 2 1 1 2 2 2 1 2 1 1 1 1 2 2 1 1 2 2 1 1 1 2 2 2 1 2 1 2 2 1 2 1 2 2 1 2 2 2 2 2 2 2 1 2 1 1 2 1 1 2 1 2 2 2 2 1 2 1 1 2 1 1 1 1 1 1 1 2 1 1 2 2 1 2 2 2 1 1 1 1 1 1 2 1 2 1 2 2 2 1 2 2 1 2 1 1 2 1 2 2 1 1 1 2 1 2 2 2 1 2 1 1 1 1 1 1 1 2 1 1 1 1 1 1 2 2 2 1 1 2 1 1 1 1 1 2 2 2 2 2 1 1 1 2 2 2 2 2 1 1 1 2 1 1 2 2 1 1 2 1 1 1 1 1 1 2 1 2 2 1 2 2 1 1 1 1 2 1 1 1 2 1 1 2 1 2 1 1 2 2 1 1 1 2 2 2 2 1 1 2 1 1 1 1 1 2 1 2 1 2 2 2 1 1 1 2 1 2 1
1 1 1 0 1 0 1 0 1 0 0 0 0 0 1 0 1 0 0 1 1 1 1 0 1 0 0 1 1 0 0 1 0 1 1 0 0 1 0 1 1 0 0 1 0 0 0 1 1 0 0 0 1 0 1 1 0 0 1 1 0 1 0 1 0 0 1 1 0 1 0 1 0 0 0 1 0 0 0 0 0 1 1 1 1 0 1 1 1 0 0 0 0 0 0 1 1 0 1 0 1 1 1 0 0 1 1 0 0 0 0 1 1 1 0 1 1 0 1 0 0 0 1 0 0 1 0 0 0 0 1 1 0 0 1 0 0 1 1 0 1 1 0 1 1 1 0 0 0 1 1 0 1 1 0 0 0 0 0 0 0 1 1 0 1 0 1 1 0 1 0 0 0 1 1 0 0 0 0 1 0 1 0 1 1 0 0 1 0 1 0 1 0 1 0 1 1 0 0 1 0 0 0 0 1 0 0 0 0 0 1 1 1 0 0 1 0 0 1 0 0 0 0 1 1 0 0 0 1 1 0 0 1 0 0 0 1 0 0 0 1 1 1 1 0 0 1 1 0 1 0 1 0 1 1 0 0 0 1
1 0 1 0 0 1 1 0 1 0 1 0 0 0 0 1 0 1 0 1 0 1 0 0 0 1 0 0 1 0 1 0 0 0 1 0 0 0 1 0 0 1 1 1 0 1 1 0 1 0 0 0 0 0 1 1 1 0 1 0 1 0 0 1 0 0 1 1 0 1 0 0 1 0 1 1 0 1 0 0 0 1 0 0 0 1 0 1 1 0 1 0 1 0 0 1 1 0 1 0 1 0 0 0 0 0 0 1 0 0 1 0 1 0 1 0 1 0 0 1 0 0 1 1 1 0 1 0 0 0 0 0 0 0 1 0 1 1 0 1 1 0 0 1 1 1 0 0 1 0 1 0 0 0 1 1 0 1 0 0 0 1 1 0 0 0 1 0 0 1 1 1 1 1 1 1 1 1 0 1 0 1 1 0 0 0 1 1 1 0 1 0 0 1 1 0 0 1 0 1 0 1 1 0 0 0 1 1 1 0 1 1 0 0 0 0 1 0 1 0 1 1 0 0 0 1 0 1 0 1 0 1 1 1 0 1 1 0 0 0 1 1 1 0 0 0 0 0 1 0 1 0 1 0 0 1 0 0 0
1 2 1 1 2 1 2 1 2 2 2 1 1 2 2 1 1 2 1 1 1 1 1 2 1 1 2 1 2 1 1 2 2 2 1 2 1 1 1 1 2 2 1 1 2 2 2 1 2 1 2 1 1 2 2 2 1 2 2 1 1 2 2 1 2 2 2 2 2 2 2 1 1 2 2 1 2 1 1 2 2 1 2 1 1 2 2 2 2 1 2 2 2 1 1 1 1 2 2 2 2 1 2 1 2 1 2 1 2 2 2 2 1 2 1 1 2 2 1 2 1 2 1 2 2 1 1 1 2 2 1 1 2 1 2 1 2 1 2 1 1 1 1 1 2 2 2 2 2 1 1 1 2 2 1 1 1 1 2 1 2 1 1 1 2 2 2 1 2 2 1 1 2 2 2 2 2 2 2 1 2 1 1 2 1 2 2 1 2 1 2 2 1 2 2 1 1 2 2 2 1 2 2 1 1 1 2 1 2 1 1 1 1 1 1 1 2 1 2 2 2 2 1 2 2 1 1 2 2 1 1 2 1 2 1 1 2 1 2 2 1 2 2 2 2 2 1 1 2 2 1 1 2 1 1 1 1 2 1
1 1 1 2 1 2 1 1 2 2 1 2 2 2 1 1 2 1 2 1 1 1 1 1 2 2 1 2 2 2 1 1 1 2 2 2 1 2 1 1 1 2 1 1 2 1 2 1 2 1 2 1 1 2 1 1 2 1 1 2 2 1 1 2 1 2 2 1 1 1 1 1 1 1 1 1 1 2 1 2 1 1 2 2 1 2 2 2 2 1 2 2 1 1 2 1 1 1 1 2 2 2 2 1 2 2 1 2 2 1 1 2 1 2 1 1 1 2 1 1 2 1 2 1 2 1 2 2 1 1 1 1 2 2 2 2 2 2 1 2 1 2 2 2 2 2 1 2 1 2 2 1 1 2 2 2 1 2 1 1 2 1 2 1 2 2 1 2 1 2 2 1 1 2 2 2 2 1 2 2 2 1 2 1 1 1 2 1 2 2 2 2 2 1 2 2 1 2 1 2 2 1 2 1 1 1 1 2 2 2 1 1 1 1 1 2 2 2 2 2 2 2 1 2 1 2 2 2 2 1 1 1 1 2 2 2 2 1 2 2 1 2 1 1 1 2 2 2 1 2 1 2 1 1 1 1 1 2 2
2 1 1 1 2 1 1 2 2 2 1 1 2 2 2 2 2 1 1 1 2 1 2 2 1 1 1 1 2 2 1 2 2 2 2 1 1 1 1 2 1 1 1 1 1 1 1 1 2 1 2 1 1 2 1 2 1 1 2 1 1 2 2 2 2 2 2 1 1 2 1 1 2 1 2 1 1 1 2 2 2 2 2 2 1 1 1 2 1 2 1 2 2 1 1 2 2 2 1 1 1 2 2 1 2 2 1 1 2 2 2 2 2 1 1 2 2 2 2 1 1 1 1 1 2 2 1 2 2 1 2 1 1 2 1 1 2 2 2 1 2 1 2 2 2 2 1 1 2 1 1 2 2 1 1 1 1 2 1 2 1 2 1 1 2 2 1 1 1 2 2 2 2 2 1 2 2 1 1 2 1 1 1 1 2 2 2 1 2 1 2 2 1 1 2 2 1 1 1 1 2 2 1 2 2 1 1 1 2 1 1 2 1 2 1 2 1 1 2 1 2 2 2 1 1 2 1 2 1 1 1 1 2 2 1 1 1 2 1 1 1 2 1 1 1 1 1 1 1 2 1 1 2 2 2 1 1 2 2
0 1 1 0 1 0 1 1 1 0 1 1 0 0 0 1 0 1 0 0 0 1 0 0 1 0 0 0 1 0 0 1 0 1 1 1 0 0 1 0 1 0 0 1 0 0 1 0 1 0 0 0 0 1 1 0 1 1 0 0 0 0 0 1 0 0 0 0 1 1 0 1 0 0 0 1 1 1 0 1 0 1 0 0 1 0 0 0 0 1 0 1 0 1 0 0 1 0 0 0 0 0 0 1 0 1 0 0 0 1 1 1 1 0 0 1 1 1 1 0 1 1 0 1 1 1 1 0 0 0 1 1 0 1 1 1 0 0 1 0 1 1 0 0 1 0 1 1 0 1 0 0 0 1 1 0 0 0 0 1 0 0 0 0 1 0 0 0 1 1 0 1 0 1 0 0 1 1 0 1 1 0 0 0 0 0 1 0 1 0 1 1 0 1 1 1 0 0 1 0 1 0 1 0 0 0 0 1 1 1 1 1 1 0 1 0 0 1 0 1 0 1 0 0 1 0 1 0 1 1 1 0 0 1 0 0 0 0 1 1 0 1 0 1 1 1 1 1 0 0 0 1 1 1 1 0 0 1 1
2 2 1 1 2 2 1 1 2 2 2 2 1 2 2 1 2 1 1 1 2 2 1 2 1 2 1 1 1 2 2 1 1 2 1 2 1 1 1 2 2 2 2 1 1 2 1 1 1 2 1 1 2 1 1 2 2 2 2 2 1 1 2 2 1 2 1 1 1 1 2 2 1 2 1 1 1 2 2 1 1 2 1 2 2 2 2 1 1 1 2 1 2 1 2 1 2 1 1 1 1 1 1 1 1 1 1 2 1 1 1 1 1 1 2 2 1 2 2 1 2 2 2 1 2 2 1 2 2 2 1 2 2 2 2 2 2 2 1 1 1 2 2 2 1 2 2 2 1 1 2 2 1 1 1 1 2 2 2 1 1 1 1 1 2 1 1 1 2 2 1 2 1 2 1 2 2 2 1 2 1 2 1 1 2 1 1 1 1 2 1 2 1 1 2 2 1 2 1 1 1 2 2 1 2 2 1 1 2 2 1 2 2 2 2 1 2 2 1 1 1 2 2 1 1 2 2 1 2 2 1 1 2 2 2 2 1 2 1 2 2 2 1 2 1 2 1 1 1 2 2 2 1 2 1 1 2 1 1
0 0 0 1 0 1 1 1 1 0 1 1 0 0 1 0 1 1 1 0 0 0 0 1 0 1 1 0 1 0 1 1 0 1 0 0 0 0 1 0 1 0 0 0 0 0 1 0 1 0 1 0 0 1 0 1 1 1 0 1 1 0 1 1 1 1 1 0 1 1 0 1 1 0 1 0 0 0 1 0 0 1 1 0 1 0 0 1 0 0 1 1 0 0 1 1 1 1 0 0 1 1 1 1 1 0 1 1 0 0 0 0 0 1 1 0 0 1 0 1 1 1 0 1 0 1 0 1 1 1 1 1 1 1 2 1 1 1 1 1 1 1 2 1 2 2 2 2 1 1 2 1 1 2 1 2 2 2 2 1 2 1 1 2 2 1 1 1 1 2 1 1 2 2 1 1 1 2 1 2 1 1 1 1 1 1 2 2 2 1 2 2 2 2 1 1 1 2 1 1 1 1 1 1 2 2 2 1 1 2 2 2 2 2 2 1 1 2 1 2 2 1 2 1 2 1 1 1 2 2 1 2 2 2 2 1 2 2 1 2 1 2 1 2 1 2 2 2 2 2 1 1 1 1 2 1 2 2 1
1 0 0 0 1 1 0 0 1 0 1 0 1 1 0 1 0 1 0 1 0 0 0 1 0 1 1 1 0 1 0 1 1 1 1 0 0 0 1 1 1 1 0 1 0 1 1 1 1 0 0 0 0 0 0 0 1 0 0 1 1 1 0 1 0 0 0 1 0 0 0 0 0 0 0 0 1 0 1 0 1 1 1 1 0 0 0 1 0 0 0 1 0 0 0 0 0 0 0 1 0 1 0 0 1 0 1 1 0 0 0 0 1 0 0 0 0 1 1 1 1 0 1 1 1 0 0 1 1 1 1 1 0 0 1 1 0 1 0 0 1 1 1 0 0 1 0 0 1 0 0 0 1 1 1 1 0 0 0 1 0 0 0 1 0 1 1 0 1 0 1 0 0 1 0 1 1 1 1 1 0 1 1 0 0 1 1 0 1 1 1 1 0 0 1 1 1 0 1 0 0 0 1 0 1 1 1 0 1 0 1 0 1 1 1 0 1 0 0 0 0 1 0 0 1 0 1 1 1 1 0 0 0 1 0 0 0 0 1 1 1 1 1 1 0 0 1 0 0 0 1 0 0 1 1 0 0 1 1
0 0 0 1 0 1 1 0 0 1 1 1 1 0 1 0 1 1 0 0 1 0 1 1 1 1 1 1 1 0 0 0 0 0 1 0 1 1 0 0 1 0 1 0 0 1 0 1 1 0 0 0 0 0 0 0 0 0 1 1 0 0 0 1 0 1 1 1 1 1 1 1 1 0 1 1 0 0 0 1 1 0 1 0 1 1 0 0 0 1 1 0 1 1 1 0 0 0 0 0 0 1 0 0 1 1 0 0 0 1 0 0 0 1 0 0 1 1 1 0 0 0 1 0 1 0 0 0 0 1 0 1 0 1 0 1 1 1 1 1 0 0 0 1 0 1 0 1 0 0 0 0 0 1 0 0 1 1 0 1 0 1 0 0 1 0 0 0 0 1 0 0 1 0 1 1 0 0 0 1 1 0 1 1 0 0 0 0 1 0 0 0 0 1 1 1 0 1 0 0 1 0 0 0 0 1 1 1 1 1 0 0 1 0 1 1 1 1 0 1 0 1 0 1 1 1 1 0 1 0 0 0 1 1 1 0 0 1 0 1 1 1 0 1 0 0 0 1 0 1 0 0 0 0 1 0 0 0 0
2 2 1 2 2 2 1 2 1 2 1 2 2 1 1 1 2 1 2 2 1 1 1 2 1 2 1 2 1 1 2 1 2 2 1 2 1 1 1 2 2 1 2 1 1 1 2 2 2 1 2 1 2 2 1 2 2 2 2 1 1 2 2 2 1 2 1 1 2 1 2 1 2 1 2 2 2 2 2 2 1 1 1 2 2 2 2 2 2 2 1 2 2 2 2 1 2 1 2 1 2 1 2 1 2 1 1 2 1 1 1 1 2 2 1 1 2 1 2 2 1 1 2 2 2 2 1 2 2 2 2 1 2 2 2 2 2 2 1 2 1 1 2 1 2 2 1 1 2 1 2 2 2 2 2 2 2 2 1 1 2 2 1 2 2 1 1 1 1 2 1 2 1 2 1 1 2 1 1 1 1 2 2 1 1 1 2 2 1 2 1 2 1 2 1 2 2 2 2 1 1 1 2 1 2 2 1 2 2 1 2 1 1 2 1 2 2 2 2 2 2 2 1 1 2 2 1 2 2 1 1 1 1 2 2 1 2 1 2 1 1 2 2 1 2 1 1 1 1 2 2 2 1 1 1 2 2 1 2
0 0 1 0 0 0 1 1 1 0 1 1 1 0 1 1 1 1 1 0 0 1 1 1 0 1 1 1 1 0 0 0 1 1 1 1 1 0 1 0 1 0 0 1 0 1 1 0 0 0 0 0 0 1 1 1 0 0 1 1 0 1 0 0 0 0 1 1 1 0 0 1 1 1 0 1 1 0 0 0 0 1 0 1 1 1 1 1 1 0 0 0 1 0 1 0 1 1 1 0 0 1 1 1 0 1 0 1 1 0 1 1 0 0 1 0 1 0 1 1 1 1 0 1 0 1 1 0 0 1 1 0 1 0 1 0 0 1 0 0 1 1 1 1 0 0 0 1 1 1 1 0 1 1 1 0 1 0 1 1 0 0 1 0 0 1 0 0 0 0 1 1 0 1 1 1 0 1 0 0 1 0 0 0 0 1 0 0 1 0 1 1 0 0 1 1 1 1 1 0 1 0 0 0 1 1 1 1 1 1 0 0 0 0 0 1 0 1 0 0 0 1 1 0 0 0 0 0 1 1 0 1 0 1 1 1 1 0 0 1 1 1 0 0 0 1 1 1 1 0 0 0 1 1 1 0 1 1 0
1 2 2 2 1 1 1 1 2 2 2 2 1 2 1 2 1 2 1 1 2 1 2 2 2 1 1 1 1 2 1 2 2 1 1 1 1 1 2 1 2 2 2 2 1 2 1 1 1 1 2 2 2 2 2 2 1 2 2 2 2 1 1 2 1 2 2 2 2 1 1 1 2 2 2 2 1 1 1 2 2 2 2 1 1 1 1 1 1 1 2 2 1 1 1 1 2 2 2 1 1 1 1 1 2 2 2 1 1 2 2 1 1 2 1 2 1 1 2 1 2 1 1 2 2 2 1 1 2 1 1 2 2 2 2 1 2 1 2 2 1 2 2 1 1 1 1 1 2 2 1 2 1 2 2 1 1 2 2 2 1 1 2 1 2 1 2 1 2 1 1 1 2 1 1 2 2 2 2 2 2 1 1 2 1 2 1 1 1 1 2 2 2 2 1 2 1 2 2 1 2 1 2 1 2 1 1 2 2 1 1 2 1 1 1 1 1 2 2 2 1 2 2 1 2 2 1 2 2 2 1 2 2 1 1 1 2 2 2 1 2 2 2 2 1 1 1 2 1 1 1 1 1 2 1 1 2 2 1
1 1 1 1 1 0 1 0 0 1 0 0 1 1 0 1 0 0 0 0 0 0 1 1 1 0 0 0 1 1 0 0 0 1 0 0 0 1 0 0 1 1 0 0 1 1 0 0 1 0 1 1 0 0 0 1 0 1 1 1 1 1 0 0 1 1 1 1 1 1 0 1 1 0 1 0 0 0 1 1 1 0 1 1 1 1 0 0 0 1 1 1 0 1 0 0 1 1 1 0 0 1 0 1 1 0 1 0 1 1 1 1 0 1 1 1 0 0 1 0 0 0 0 1 1 0 0 1 0 1 1 1 1 1 1 1 1 0 1 0 1 1 1 1 0 1 0 0 0 1 1 1 0 0 1 1 0 0 1 1 0 0 1 1 1 1 0 0 1 1 0 1 1 1 1 1 0 1 0 1 0 1 0 0 1 0 0 1 1 0 1 1 1 0 0 1 1 1 0 0 1 1 1 0 1 0 1 1 0 1 0 1 0 0 1 1 0 0 1 0 1 0 0 1 1 0 1 0 0 1 0 0 1 1 0 1 1 0 0 1 0 1 0 0 1 0 1 0 0 0 1 0 0 0 0 1 1 0 1
0 1 0 1 0 0 1 1 1 1 1 0 0 1 1 1 0 1 0 0 1 1 0 1 1 0 1 0 0 0 0 1 0 1 0 1 1 0 1 0 1 0 1 0 0 0 0 0 1 0 0 1 0 0 0 1 0 0 1 1 1 1 0 0 0 1 1 1 1 0 0 1 1 0 1 0 0 0 0 1 0 0 0 0 0 0 0 1 0 0 1 0 0 0 1 0 0 0 1 1 0 0 1 0 0 1 1 1 0 0 1 1 1 0 1 1 0 1 0 0 0 1 0 1 0 0 0 1 0 1 1 0 0 1 0 0 1 1 1 0 1 0 1 0 1 1 0 1 1 0 0 0 1 0 0 1 0 1 1 0 0 0 1 0 1 1 0 0 1 0 0 0 1 1 1 1 0 1 0 0 0 1 1 0 1 0 0 0 0 0 1 1 0 0 0 1 1 0 1 1 0 1 1 0 1 0 0 1 0 1 0 1 0 1 0 1 0 1 0 1 0 0 0 1 0 1 0 0 0 0 1 1 1 0 0 0 1 0 0 0 0 1 0 0 0 1 1 1 0 1 1 0 1 1 0 1 0 1 0
1 0 0 1 0 0 1 0 0 1 0 0 1 1 0 1 0 1 0 0 0 0 1 0 0 1 1 0 1 0 1 1 1 1 1 1 0 1 0 1 0 0 0 1 0 0 1 0 0 0 0 0 0 1 1 0 1 1 0 1 1 1 0 0 1 1 0 0 1 0 0 0 1 0 0 1 0 0 1 1 1 1 0 1 1 1 0 0 1 0 1 1 0 0 1 0 1 0 1 0 1 1 1 0 0 0 1 0 0 1 0 1 0 1 1 1 1 1 1 1 0 1 1 1 0 0 0 0 0 1 1 1 0 1 1 0 0 1 0 1 1 0 1 1 0 1 0 1 0 0 1 0 1 1 0 0 0 1 0 1 1 0 1 1 1 1 0 0 0 1 1 1 1 1 0 0 1 0 1 0 0 0 0 0 1 0 1 1 1 1 1 1 0 1 1 0 0 1 1 0 0 1 0 0 0 0 0 1 0 1 0 0 0 0 0 0 1 1 0 1 1 1 0 1 0 0 1 0 1 1 0 0 1 1 0 1 0 0 0 0 1 0 1 0 0 1 1 0 0 0 1 1 0 1 0 1 1 1 0
2 1 1 2 1 2 2 1 1 2 2 1 1 1 2 1 2 2 2 2 2 1 2 2 1 2 2 1 2 2 2 1 2 1 1 1 2 1 2 2 2 1 2 1 1 1 1 1 2 1 2 1 2 2 1 2 1 2 2 2 2 1 1 2 2 2 1 1 2 2 1 1 1 1 1 2 2 2 2 2 1 2 1 1 1 2 2 1 1 2 1 2 2 1 2 2 2 1 1 2 1 2 2 1 1 2 2 2 2 2 1 1 2 1 2 2 2 1 1 1 2 1 1 2 1 2 2 2 1 1 2 1 1 1 2 1 1 2 2 2 2 2 2 1 2 2 1 1 2 1 1 2 2 1 1 2 1 2 1 1 2 1 1 2 2 2 2 2 2 2 1 1 2 1 1 2 2 1 1 2 1 2 2 1 2 2 2 1 2 2 2 1 1 2 2 2 1 2 1 1 1 2 1 1 2 1 1 1 1 1 1 2 1 2 1 2 2 2 1 2 2 2 2 2 1 2 1 1 2 2 2 2 2 2 2 2 2 1 1 2 1 1 2 2 2 2 1 1 2 2 2 1 1 1 2 1 2 2 2
2 1 2 2 1 1 2 2 1 2 1 2 2 1 1 1 1 2 2 1 2 1 1 1 2 2 2 1 2 2 2 1 2 2 1 1 1 1 2 2 1 2 2 1 1 2 1 1 2 2 2 1 2 2 1 2 2 2 2 1 2 2 1 2 2 2 1 2 2 1 2 1 2 2 2 2 2 2 1 1 1 2 1 1 1 1 1 1 1 2 2 1 1 1 1 1 2 1 1 2 1 2 1 2 2 1 2 2 2 2 1 2 1 1 2 1 1 2 2 1 1 1 1 1 2 1 2 1 2 1 1 2 2 2 1 2 1 1 2 2 1 2 2 2 1 2 2 2 2 2 1 2 2 1 2 1 2 1 1 2 1 1 1 1 2 1 1 1 1 1 1 2 2 2 1 1 2 2 2 1 1 2 2 1 2 1 1 1 1 2 2 1 2 2 2 1 2 1 1 2 2 2 1 2 1 2 2 1 1 2 1 1 1 2 1 1 2 1 2 2 1 2 1 0 0 0 1 1 1 0 1 0 0 0 0 0 0 0 0 1 1 1 1 1 1 0 0 0 0 1 1 1 1 1 1 1 0 1 1
0 1 1 0 0 1 0 0 0 0 1 1 0 0 1 1 0 0 1 0 0 0 0 1 1 1 0 0 1 0 0 1 1 0 1 0 1 0 1 0 1 0 0 1 0 1 0 1 0 0 0 1 1 1 1 1 0 1 0 1 1 1 0 0 0 1 0 1 0 0 1 0 0 0 1 1 0 0 1 1 0 1 1 0 0 0 1 1 0 1 0 0 1 0 0 0 1 0 0 0 0 1 1 1 0 1 1 1 0 0 1 0 0 1 0 1 0 0 1 0 0 1 1 1 1 0 1 1 1 0 0 0 0 1 1 0 1 1 1 0 1 1 1 1 1 1 1 1 1 1 1 0 1 0 0 0 0 1 1 0 0 0 0 0 1 1 0 0 0 1 0 1 0 0 1 1 1 0 0 1 1 1 0 1 0 1 1 0 0 0 0 0 1 1 1 0 1 0 0 1 1 1 1 0 0 1 1 0 1 1 1 0 1 0 1 1 0 1 0 0 0 1 0 1 0 1 0 1 1 1 0 0 0 1 0 1 1 0 0 1 1 0 0 1 1 0 1 0 0 1 0 1 0 1 0 0 0 0 0
0 1 1 0 1 0 1 1 1 1 0 0 1 1 1 1 1 1 1 0 0 0 1 0 0 0 1 1 0 0 1 1 1 1 1 1 0 1 1 0 1 1 0 0 1 0 1 0 0 0 0 0 0 1 0 1 1 0 0 0 1 0 0 1 1 0 1 0 0 1 0 1 0 0 0 0 0 0 0 0 1 0 0 0 1 1 1 0 1 1 0 1 1 0 0 1 0 1 0 1 1 1 0 0 1 1 1 1 1 1 1 1 0 0 0 1 1 0 1 0 1 1 1 0 1 1 0 0 0 0 1 1 0 0 0 1 0 0 1 1 1 1 1 0 1 1 0 1 1 1 1 1 0 1 0 1 0 0 0 1 0 0 0 0 1 0 1 1 1 1 1 0 1 0 1 1 0 1 0 1 0 0 0 1 1 0 0 0 1 0 1 0 0 1 1 1 0 1 0 1 0 0 0 0 0 1 1 1 0 1 1 1 0 1 0 0 0 0 0 0 0 1 1 0 1 1 1 0 0 0 0 1 1 1 0 0 1 0 0 1 0 1 0 1 0 0 1 1 0 1 0 1 1 0 1 0 0 1 0
2 1 1 1 1 2 2 1 1 1 1 1 1 1 2 1 1 2 2 1 2 2 2 1 2 2 2 1 1 2 1 1 2 2 1 1 1 1 2 1 2 1 1 1 1 1 2 1 2 1 2 1 2 1 1 2 2 2 1 2 1 2 2 2 2 1 1 1 1 2 1 2 2 1 2 2 1 1 2 2 1 2 2 2 2 1 1 2 1 1 1 1 1 1 2 1 1 1 2 1 2 1 1 2 1 2 1 2 2 1 1 2 2 1 1 1 1 1 2 2 1 1 1 2 1 1 0 1 0 1 0 0 1 1 1 0 1 0 0 1 0 0 0 1 1 0 0 1 1 1 1 1 1 1 0 0 1 1 0 1 0 0 0 1 1 0 1 0 0 1 0 1 0 0 0 1 1 1 0 0 0 1 0 0 1 1 1 0 0 0 1 1 1 1 1 0 0 1 0 1 1 0 0 1 1 1 1 1 1 1 0 0 0 0 1 1 1 1 1 1 1 0 0 1 0 0 0 1 1 1 0 0 1 1 0 0 1 1 0 1 1 1 1 1 0 0 1 1 1 1 0 1 1 1 1 1 0 0 1
2 2 2 2 2 2 2 1 2 2 1 2 1 2 1 1 2 2 1 1 1 2 2 1 2 1 2 1 1 1 2 1 2 1 2 1 2 1 1 1 2 1 1 1 1 2 2 2 2 1 2 1 1 1 1 2 2 1 2 1 2 1 1 2 2 1 1 1 1 2 1 2 2 2 2 1 1 2 2 1 1 1 2 1 2 1 2 1 1 2 2 1 1 2 1 2 1 1 1 2 1 1 1 2 2 1 2 2 1 2 2 1 2 2 1 1 1 2 2 2 2 2 2 1 2 1 1 2 2 1 2 1 2 2 1 1 1 1 2 1 1 2 1 2 1 1 1 1 2 2 2 1 1 2 2 2 1 1 1 2 2 1 1 2 2 1 1 2 2 1 1 1 2 2 1 2 1 2 1 2 1 2 1 1 2 2 1 1 1 1 2 2 2 2 2 1 2 2 1 1 1 1 2 2 2 1 2 2 1 1 1 1 2 2 2 1 1 1 2 1 1 1 2 2 1 1 1 2 2 2 1 2 1 1 1 2 2 1 1 2 1 2 2 1 1 1 2 1 1 1 2 1 2 1 1 1 2 2 1
0 1 0 1 1 0 1 0 1 1 0 0 0 1 0 0 0 1 0 0 1 0 0 1 1 0 1 1 0 1 0 0 1 0 0 1 0 0 0 0 1 1 1 0 1 0 0 0 0 0 1 1 1 1 1 0 1 0 0 1 1 0 1 0 1 1 1 0 1 0 0 1 0 1 0 0 0 0 0 0 1 1 1 1 1 1 1 0 0 0 1 1 1 0 0 1 0 0 1 1 0 0 1 0 1 1 1 0 1 1 0 1 0 1 1 1 0 1 0 0 1 0 1 1 0 1 1 1 1 1 1 1 1 1 0 1 1 0 0 1 0 0 0 0 1 0 1 0 1 1 0 0 1 1 1 1 1 0 1 1 1 0 1 0 1 1 0 0 1 0 0 0 0 0 1 1 1 1 0 0 1 0 1 0 1 1 1 0 0 0 0 1 1 1 0 1 0 0 0 0 1 0 0 0 1 0 1 0 1 0 1 0 0 0 1 1 0 1 1 1 1 1 0 0 0 1 1 1 0 1 0 0 0 1 0 0 1 1 0 1 1 0 0 0 0 0 0 0 1 0 0 0 1 1 1 1 1 1 1
2 2 2 1 1 1 2 2 2 2 2 1 1 2 2 1 2 2 1 2 1 1 1 2 1 2 1 1 2 2 2 1 2 2 2 2 1 2 2 1 2 2 1 1 2 1 2 2 2 1 1 1 1 1 2 1 2 2 2 1 2 1 2 1 2 1 2 1 1 1 1 2 1 2 1 2 2 2 1 2 1 1 1 1 2 1 1 1 1 2 1 1 1 1 1 2 1 1 1 1 1 2 1 1 2 2 1 1 1 1 2 1 2 2 2 1 2 2 1 2 1 2 1 1 1 2 1 2 2 1 2 2 2 1 1 2 1 2 1 2 2 1 2 2 2 2 1 1 2 2 1 1 2 2 2 2 1 1 2 1 2 1 2 2 2 2 1 2 2 2 1 1 1 1 2 2 2 2 1 1 2 1 2 1 2 2 2 1 2 1 2 2 1 2 2 2 2 2 1 2 2 2 2 1 1 1 2 2 2 2 2 2 2 2 1 2 1 2 1 1 2 1 1 2 2 1 1 2 1 2 1 1 1 1 2 1 1 1 1 2 1 2 1 1 1 2 1 2 1 1 1 2 2 2 1 1 1 1 1
1 1 2 2 2 1 2 1 1 2 1 2 2 1 2 2 1 2 2 1 2 1 2 1 2 2 1 2 2 1 1 2 1 2 1 1 2 2 1 1 2 2 2 1 1 2 1 2 2 2 2 1 2 2 2 2 2 2 1 1 1 2 2 2 2 1 1 2 2 1 2 2 2 2 1 2 2 2 1 1 2 1 1 1 1 1 1 2 2 2 2 2 1 1 2 2 2 2 1 1 2 1 1 1 2 2 1 2 2 2 1 2 2 2 2 2 1 2 2 1 2 1 1 1 2 1 1 2 1 1 1 2 1 2 1 2 1 2 1 1 1 2 2 2 1 2 1 2 1 2 1 1 1 2 2 1 1 1 1 1 1 1 1 1 2 2 2 1 1 2 2 1 1 2 1 2 2 1 1 2 1 1 1 1 1 2 2 2 2 2 1 2 1 2 2 1 1 1 1 1 2 2 2 1 1 1 1 2 1 1 1 2 1 2 2 1 1 2 2 2 2 2 2 2 1 2 1 2 1 2 1 1 2 2 1 1 2 2 1 2 2 2 2 1 1 1 1 2 1 1 1 1 1 2 1 1 1 1 1
0 1 1 1 0 0 1 1 1 0 1 1 0 0 1 0 1 1 0 0 0 0 0 1 0 1 1 0 0 1 0 0 0 0 0 0 1 1 1 1 1 0 0 0 0 1 1 1 0 0 1 1 0 0 0 0 1 1 1 0 1 1 1 1 0 1 1 0 1 1 1 1 0 1 0 1 1 1 0 0 0 0 0 1 1 0 1 1 0 1 1 0 1 0 0 0 1 0 1 0 1 0 1 1 0 1 0 0 1 1 1 0 1 0 1 0 0 0 0 1 0 1 1 0 1 0 1 0 1 0 1 0 0 0 0 0 0 1 1 1 1 1 0 1 1 1 1 0 1 0 1 0 1 1 1 1 1 1 0 0 1 1 1 1 1 1 1 1 0 0 0 1 1 1 1 0 1 1 1 1 1 0 0 0 1 1 1 0 1 0 0 1 0 1 1 1 1 1 0 1 1 1 0 1 1 1 1 1 1 1 0 0 1 0 0 1 0 1 0 1 1 0 0 1 0 1 0 0 1 1 0 0 1 1 0 0 0 1 0 1 1 1 1 0 0 1 0 0 0 0 1 0 0 1 1 1 0 0 1
2 1 1 1 2 1 1 1 1 2 2 1 1 2 1 1 1 1 1 2 2 1 1 2 2 1 1 2 2 2 2 1 1 1 1 2 2 1 2 1 1 1 1 1 1 2 2 2 1 2 2 1 2 1 2 2 2 2 2 1 1 1 1 2 2 2 1 2 1 2 2 2 1 1 2 2 1 1 1 2 1 1 1 1 1 2 1 2 1 2 1 1 1 2 2 2 2 2 1 1 2 1 1 2 1 2 2 1 1 2 2 2 2 2 2 1 2 1 1 2 2 2 1 2 1 1 1 1 1 1 2 2 2 2 1 1 2 2 1 2 1 1 1 1 2 2 2 2 2 2 1 2 2 2 1 2 1 2 2 1 1 1 2 1 1 1 1 2 1 1 2 1 1 2 2 1 2 1 1 2 1 1 1 1 2 2 2 1 2 1 1 2 1 1 2 2 1 1 1 2 2 2 2 2 2 1 1 2 2 2 1 2 1 2 2 2 2 1 1 1 2 1 1 2 1 1 1 1 2 2 2 1 2 2 1 1 2 1 2 2 1 2 1 2 1 1 1 2 2 2 1 1 2 1 1 2 1 1 2
2 1 1 1 1 1 2 2 2 1 2 2 2 2 2 1 1 2 1 2 1 1 1 1 2 2 1 2 2 1 1 2 2 2 2 1 2 1 2 1 2 1 1 2 2 1 2 1 1 2 2 1 1 2 1 1 1 2 1 1 1 2 1 1 1 2 2 1 2 1 1 1 1 2 1 2 1 2 2 2 1 1 2 1 1 1 1 2 1 1 1 2 2 1 2 1 2 2 1 1 1 2 2 2 2 2 2 1 1 2 1 2 2 2 1 2 1 1 1 1 0 0 1 1 1 1 0 1 0 0 1 0 0 1 0 0 0 0 1 0 1 1 1 1 1 1 0 0 0 1 1 1 1 1 0 1 1 1 1 0 0 0 0 1 0 1 1 0 0 1 0 1 0 1 0 0 1 0 1 1 0 0 0 1 1 0 1 1 1 0 0 1 1 0 0 1 0 1 1 1 0 0 0 1 0 0 1 0 1 0 1 0 0 1 0 0 0 1 0 0 0 0 0 0 1 1 1 0 0 1 1 1 1 1 0 0 1 1 1 0 1 1 0 1 0 1 1 1 0 0 1 0 0 0 1 0 1 0 0
0 0 1 1 1 0 0 0 1 1 1 1 1 1 0 1 0 1 1 1 0 1 1 1 1 1 0 1 0 0 0 0 1 1 1 1 1 0 1 1 1 0 0 0 0 1 0 1 1 1 1 1 0 1 1 1 1 1 1 0 1 0 1 0 1 0 1 0 1 1 1 0 1 1 0 0 0 0 1 1 0 1 1 0 1 1 1 0 0 1 1 0 1 1 1 0 1 1 0 1 1 1 1 0 1 1 0 1 1 0 0 0 0 1 1 0 0 0 0 0 0 0 1 0 0 0 1 0 0 1 1 0 1 1 1 0 0 0 0 0 1 1 1 0 0 0 0 0 1 1 0 0 1 0 1 0 0 1 0 1 0 0 0 1 0 1 1 0 1 1 1 0 1 1 1 1 1 0 0 1 1 0 1 0 1 0 1 0 1 0 0 0 0 0 0 0 0 1 1 1 1 1 1 0 0 0 0 1 0 1 0 0 0 0 1 0 1 0 1 0 0 1 0 1 0 0 0 1 1 0 0 0 1 1 0 1 1 0 1 1 0 0 0 1 0 0 1 0 0 0 1 0 0 1 0 1 1 1 0
0 0 1 1 1 1 0 1 1 1 0 0 0 0 0 0 1 1 0 1 0 0 1 0 1 0 1 1 1 0 1 0 1 1 1 1 1 0 0 1 0 0 0 1 1 0 0 0 1 1 1 0 1 1 1 0 0 0 0 1 1 0 0 1 0 1 1 1 0 1 1 1 1 1 0 1 0 0 1 0 1 0 1 0 1 1 0 1 0 0 1 0 1 1 0 0 1 1 0 0 1 0 1 0 1 0 0 1 1 0 0 0 0 0 0 0 1 0 1 0 1 0 0 0 1 0 0 0 1 0 0 0 0 1 0 0 1 0 1 0 1 1 0 1 1 0 0 1 1 1 1 0 1 0 1 1 0 0 1 0 0 1 1 0 1 1 0 0 0 1 1 0 1 1 1 0 1 1 1 1 1 1 0 0 0 0 1 0 1 0 0 1 0 0 1 0 0 1 1 1 1 1 1 1 1 0 1 0 1 0 1 1 0 1 0 0 0 0 1 1 0 1 0 0 0 0 1 1 0 1 0 0 1 1 0 0 1 1 1 1 1 0 1 0 0 1 1 0 0 1 0 1 1 1 1 1 1 0 0
0 1 1 0 0 0 0 1 0 1 0 1 0 0 0 0 0 0 1 1 1 0 1 1 0 1 0 1 1 1 1 0 0 0 0 0 0 0 1 1 0 0 0 0 0 1 0 0 1 1 1 1 1 1 1 1 1 0 1 0 0 0 1 0 0 1 1 1 0 1 1 0 1 1 1 1 0 0 0 1 1 1 0 0 1 0 1 1 1 1 1 1 0 0 1 0 0 1 0 1 0 1 0 1 1 1 1 1 0 0 1 0 0 1 1 0 1 0 1 1 1 0 0 1 1 1 1 1 0 0 1 1 1 0 0 1 1 0 1 1 0 1 1 1 0 1 0 0 0 0 0 0 1 1 0 1 0 1 0 1 1 0 0 0 0 1 0 0 1 1 0 1 0 1 0 1 1 1 0 0 0 1 1 0 0 1 0 0 1 1 0 1 0 1 1 1 1 1 0 1 0 0 0 1 0 0 1 0 1 1 0 0 0 0 1 0 1 1 0 0 1 1 0 0 1 0 0 0 1 1 0 0 0 1 0 0 0 0 1 1 0 1 0 1 0 1 1 0 0 0 0 1 1 1 1 0 0 1 1
0 0 1 1 0 0 0 1 0 1 0 1 1 1 1 0 1 1 1 1 0 1 1 1 1 0 1 1 0 1 0 1 1 1 1 1 1 0 1 1 0 0 0 0 1 1 0 0 1 1 0 0 1 1 1 1 0 1 0 1 1 0 1 0 1 0 1 0 0 0 1 1 0 1 1 1 0 0 0 1 0 0 1 1 1 1 0 0 0 0 1 1 0 1 0 1 1 1 0 1 1 1 0 1 1 1 1 1 0 0 0 1 1 1 1 0 1 1 0 1 0 0 1 0 0 0 1 0 0 0 1 0 0 0 1 1 0 0 0 0 0 0 0 1 0 1 0 1 0 0 0 1 1 0 0 0 0 0 1 0 1 0 1 0 1 1 1 1 0 1 0 1 1 1 0 0 0 0 1 1 0 0 1 0 1 1 1 0 1 0 0 1 0 1 1 1 1 1 0 0 0 1 1 0 0 1 0 1 1 0 1 0 0 0 0 1 0 1 0 0 0 1 0 1 0 1 0 0 1 1 0 1 1 1 1 1 1 0 0 1 1 1 0 1 0 1 1 1 1 0 1 1 0 0 0 1 0 1 0
0 1 1 0 1 1 1 0 1 1 1 1 0 1 1 0 0 1 1 1 0 1 1 0 1 0 0 0 0 0 0 0 0 0 1 0 0 1 1 0 0 1 0 0 0 1 1 0 0 1 0 1 1 1 1 1 0 1 1 0 1 1 1 0 1 1 1 1 1 0 1 0 1 0 1 0 0 0 1 1 1 1 0 0 1 1 0 0 1 0 1 0 1 0 0 0 1 0 1 1 0 1 0 1 1 1 0 1 1 0 1 1 1 1 1 0 0 1 0 0 0 0 1 0 1 1 0 1 1 0 1 0 1 0 0 0 0 0 1 0 1 1 0 1 0 1 1 0 1 1 1 1 0 0 1 0 0 1 0 1 0 1 0 0 1 1 0 1 0 1 1 0 1 1 0 1 0 1 0 1 0 0 0 1 1 1 0 1 1 0 1 0 1 1 1 0 0 0 1 1 1 0 0 1 1 1 0 0 0 1 1 1 0 1 1 0 0 0 1 0 1 1 0 0 1 0 0 0 0 1 0 0 1 0 1 1 1 1 0 1 1 1 0 0 1 0 0 0 0 1 1 0 1 0 0 0 1 1 0
2 2 1 2 1 1 2 2 2 2 2 1 2 2 1 1 2 1 2 2 2 2 1 2 2 2 2 1 1 1 1 1 1 2 1 2 1 1 2 1 2 1 2 1 1 1 1 2 2 1 2 1 2 1 1 2 1 1 1 2 2 1 2 2 2 2 1 1 1 2 1 1 2 1 2 1 2 1 2 1 1 1 1 2 1 1 1 2 2 2 2 2 2 2 1 2 2 2 1 1 1 2 1 2 2 2 2 1 1 2 2 1 2 2 2 1 2 2 1 1 1 2 2 1 1 2 1 1 1 1 1 2 2 2 2 2 1 2 2 2 2 2 1 2 2 1 1 1 2 1 1 2 2 2 1 2 2 1 2 1 1 2 1 1 1 2 2 1 1 1 2 1 2 2 2 2 1 2 1 2 1 1 2 1 2 1 1 2 2 2 2 1 2 1 2 1 2 2 2 2 2 2 2 2 1 2 1 2 2 2 2 1 1 2 1 2 2 2 1 1 1 2 1 1 1 2 2 2 2 1 1 1 2 2 1 1 2 1 1 2 1 1 2 2 2 1 1 2 1 2 1 1 2 2 1 1 2 1 2
1 1 1 0 1 1 0 1 1 1 0 1 0 0 1 1 1 0 1 0 1 1 1 1 0 1 1 0 0 1 1 0 1 1 1 0 0 0 0 1 1 0 1 1 0 1 0 0 1 0 0 0 0 0 0 0 1 1 1 0 0 0 0 1 0 0 1 1 0 1 1 0 0 0 0 1 0 1 0 1 1 1 1 0 1 0 0 0 0 0 1 1 1 0 1 0 0 1 0 0 0 0 0 0 0 0 0 1 1 0 0 0 1 0 0 1 0 0 1 0 1 1 1 1 1 0 1 0 1 1 1 0 0 1 1 1 0 0 0 0 1 1 0 1 0 0 1 1 1 0 1 0 0 1 1 1 1 0 0 1 1 1 1 1 0 0 0 0 0 1 0 0 0 1 0 1 0 1 0 0 1 0 1 1 1 1 1 1 1 0 0 1 0 0 0 1 0 0 0 0 1 0 0 0 1 1 0 0 0 1 0 0 1 1 0 0 1 0 0 1 1 0 1 0 0 0 0 0 0 1 1 0 1 0 1 0 1 1 0 1 0 1 1 1 0 0 0 0 0 1 0 0 0 0 0 1 0 0 1
1 0 0 1 1 1 0 1 1 1 0 1 1 0 1 1 1 0 1 0 1 1 1 1 1 0 0 0 0 1 1 1 1 1 1 1 0 0 1 1 1 0 0 0 0 1 1 0 1 1 1 1 1 0 0 0 0 0 0 1 1 1 1 1 0 0 0 1 0 1 0 1 1 0 0 0 1 1 1 1 1 0 0 0 0 0 1 1 0 0 1 0 1 0 1 1 0 1 1 1 1 1 1 0 0 1 0 1 1 1 0 0 0 0 1 1 0 1 1 1 1 0 1 1 1 1 0 1 0 0 0 0 0 1 1 0 1 0 1 0 0 1 1 1 1 0 0 1 0 1 0 1 0 0 1 1 0 1 0 1 1 0 0 0 1 1 0 1 0 1 0 0 0 0 1 1 1 1 1 0 0 0 0 1 0 0 0 0 1 0 1 1 0 0 0 1 1 0 0 0 1 0 0 0 0 0 0 0 0 1 0 0 1 0 1 0 1 0 1 0 1 0 1 0 0 0 0 0 1 1 0 1 0 1 1 1 1 1 1 0 1 0 0 0 1 1 0 0 0 1 1 1 0 1 1 1 0 1 0
1 2 2 1 2 1 2 1 1 2 2 2 2 2 1 2 1 1 2 1 2 2 2 1 2 2 1 1 2 2 1 1 1 1 2 1 1 2 2 2 2 1 2 1 1 2 2 1 2 2 2 1 2 1 2 1 1 1 2 1 2 1 1 1 2 2 2 2 2 1 1 2 1 1 2 1 1 2 2 1 2 2 2 2 1 1 1 1 2 2 1 1 1 1 1 1 1 1 1 1 1 1 1 2 2 2 1 1 1 1 2 1 1 2 1 2 2 1 1 1 1 2 2 1 1 1 1 2 1 2 2 2 2 2 2 1 1 1 1 1 1 2 1 1 2 1 2 2 2 1 2 2 2 1 1 1 2 2 2 1 2 1 2 2 2 1 1 1 2 2 2 2 2 2 2 1 1 2 2 2 1 1 1 1 2 2 1 1 1 2 2 1 2 2 2 2 1 1 1 1 2 1 1 2 1 1 1 2 2 2 1 1 1 1 2 2 2 2 1 1 1 1 1 2 1 2 1 2 2 2 2 2 2 1 1 2 2 2 2 1 1 2 2 1 2 1 2 2 1 2 1 2 2 1 2 2 2 1 2
0 0 0 0 1 0 0 1 0 0 0 0 0 1 1 1 0 1 1 0 0 1 1 1 1 0 1 0 0 1 0 0 1 0 1 1 1 1 1 0 1 1 0 1 0 1 1 0 1 0 1 1 0 0 0 1 1 0 1 1 0 1 1 0 0 1 0 1 0 0 0 1 0 0 1 0 0 0 1 0 0 1 1 0 1 0 1 1 0 1 0 0 0 1 1 1 0 0 1 1 0 1 0 0 0 0 1 0 0 0 0 0 1 1 1 1 0 1 0 0 1 0 0 0 0 1 0 0 0 1 0 1 0 0 0 1 0 1 1 0 1 1 1 1 1 1 0 1 0 1 1 0 1 1 0 1 1 1 2 2 2 2 1 1 1 1 2 1 1 2 2 2 1 1 1 2 2 1 1 2 1 1 1 1 2 2 1 1 2 1 2 2 1 2 2 2 2 2 2 1 2 1 2 2 2 2 2 1 2 2 1 2 2 1 2 1 2 1 2 1 1 1 1 2 2 2 1 2 2 1 1 1 2 1 1 2 2 1 1 1 1 2 2 2 2 2 2 1 1 1 1 1 2 1 2 1 2 1 2
0 0 0 0 0 0 1 0 1 0 1 0 0 1 1 0 1 1 0 1 1 0 0 1 0 1 1 0 0 1 0 1 1 0 1 0 1 0 1 0 0 0 1 1 0 0 1 1 0 0 1 1 1 0 0 0 0 0 1 1 0 0 0 0 0 1 1 0 1 0 1 1 0 1 1 1 1 1 0 1 1 0 1 0 1 0 0 1 1 1 0 0 0 1 0 1 0 1 1 0 0 1 1 0 0 0 0 1 1 1 0 1 0 0 1 1 0 0 0 0 0 0 0 0 0 0 1 0 1 1 1 1 1 1 0 1 1 0 1 1 0 0 1 1 1 1 0 0 1 0 1 0 1 1 0 1 0 1 1 1 0 1 1 1 0 1 1 1 1 1 0 0 1 0 1 1 0 0 0 1 0 1 0 1 0 1 0 0 1 0 0 1 0 1 1 0 0 1 0 1 1 0 0 0 0 1 0 1 0 1 0 1 0 1 0 0 1 0 0 1 1 0 1 0 1 1 0 0 0 0 0 1 1 1 0 0 0 0 0 1 0 0 0 1 1 0 1 0 1 1 1 1 1 1 1 0 1 1 0
2 2 2 2 2 1 2 1 2 1 1 2 1 1 1 2 1 2 1 1 1 1 1 1 1 2 1 1 2 1 2 1 1 2 2 1 1 1 2 1 2 1 1 1 2 1 2 1 1 2 2 1 1 1 1 2 2 1 2 2 1 2 1 2 1 2 1 1 1 2 1 2 2 2 2 2 1 1 1 1 2 1 1 2 2 2 1 1 1 2 2 2 1 1 1 2 2 1 2 2 1 2 1 1 1 2 1 1 2 2 1 1 1 1 2 1 2 1 2 2 2 1 2 1 1 1 2 1 2 2 2 1 1 1 1 2 1 1 2 2 2 2 1 2 1 1 1 2 1 2 2 2 2 2 1 2 1 2 1 1 1 2 1 1 1 1 2 2 1 1 1 2 1 1 2 2 2 2 1 2 2 2 1 2 2 2 2 2 2 1 1 2 2 2 2 2 1 2 2 1 2 2 2 2 1 2 2 1 1 2 1 2 1 2 1 1 1 2 2 1 2 2 1 1 1 1 2 2 2 1 2 1 1 2 2 1 1 1 2 1 1 2 1 2 1 1 2 1 1 2 1 1 2 2 1 1 2 1 2
1 2 2 2 2 2 1 2 2 2 1 2 1 2 1 1 2 1 2 2 1 2 1 1 2 1 1 2 2 2 1 1 1 1 2 1 1 2 1 2 2 2 2 2 1 2 1 1 1 2 1 2 2 2 2 1 2 2 2 2 2 2 1 1 2 1 2 1 2 1 2 1 2 1 2 1 1 2 1 2 1 2 2 1 1 1 1 2 1 1 2 1 2 2 1 1 2 2 2 1 2 1 1 1 1 1 2 2 2 1 2 2 1 1 2 1 1 1 2 1 2 2 2 1 2 1 2 2 2 2 2 2 2 1 1 2 1 2 1 2 2 2 1 2 1 2 2 2 2 2 2 1 1 2 2 1 2 1 2 2 1 1 1 1 2 1 2 2 2 2 2 2 2 1 1 2 2 2 2 2 1 1 1 2 1 1 1 2 1 1 1 2 1 2 1 1 1 2 2 2 2 1 1 1 2 1 1 2 2 2 1 2 1 1 2 1 2 1 1 2 2 1 2 2 2 2 2 2 1 2 1 1 2 2 1 2 1 2 1 2 1 2 1 2 1 2 2 2 2 1 2 1 1 2 1 1 1 1 1
0 1 1 1 0 1 1 0 0 0 1 0 0 1 0 0 1 0 1 0 1 0 1 1 1 0 0 1 1 1 1 0 0 1 0 0 1 1 1 0 1 1 0 0 0 1 0 1 1 0 0 1 0 0 0 1 0 0 0 1 1 0 1 1 1 0 0 0 1 0 1 0 0 0 0 1 0 0 0 1 0 1 0 0 0 0 0 1 0 0 1 1 1 0 1 1 1 1 1 1 0 0 1 1 1 0 1 0 1 0 1 1 1 0 0 0 1 0 1 0 0 0 1 0 0 0 1 1 0 1 0 0 1 0 0 1 1 0 0 1 0 1 2 2 1 2 2 2 1 2 1 1 1 2 1 2 2 2 2 2 2 2 1 2 2 2 1 1 2 2 1 1 1 2 2 1 2 2 1 2 1 2 1 1 1 2 1 1 2 2 1 2 1 1 2 1 1 2 1 1 2 2 1 2 2 1 1 1 2 2 2 2 1 2 1 1 1 2 1 2 2 2 1 1 1 1 2 2 1 2 2 1 1 1 2 2 1 1 1 2 1 1 1 1 1 1 2 2 1 1 1 1 1 1 1 1 2 1 2
1 2 2 1 1 2 1 1 2 1 2 1 1 2 2 1 2 2 2 2 2 2 1 2 1 1 1 1 1 1 2 2 1 2 1 1 2 1 2 2 2 1 2 1 1 1 2 1 1 2 2 2 1 1 1 2 2 1 2 2 1 2 1 2 1 2 2 1 1 1 2 2 2 1 1 2 2 2 1 1 2 2 2 1 2 2 1 2 1 1 1 2 2 2 2 2 1 2 1 1 2 2 2 1 1 1 1 2 1 2 2 2 1 2 1 1 2 2 1 1 2 2 1 1 2 2 1 1 2 2 2 1 2 1 1 1 1 1 2 2 1 2 2 2 2 2 1 2 2 2 2 1 2 1 1 1 2 1 1 1 2 2 1 1 1 2 1 1 1 2 1 2 1 2 2 2 2 2 2 2 1 1 1 2 2 2 1 2 1 2 2 1 2 2 2 2 1 2 1 2 1 2 1 2 1 1 1 1 1 1 1 2 1 2 1 1 1 2 2 1 1 1 2 2 1 2 2 1 1 2 1 2 1 1 1 1 2 1 1 2 2 2 2 2 1 1 2 1 2 2 1 1 1 2 1 2 1 2 1
2 2 1 1 2 2 1 2 2 2 1 2 1 2 1 1 2 1 2 1 1 2 1 2 1 2 2 1 2 1 1 1 1 1 2 1 1 2 1 1 2 1 1 2 1 1 2 2 2 1 2 1 1 2 1 2 2 1 1 1 1 2 2 2 2 2 1 1 2 1 2 2 2 1 1 2 1 2 2 2 1 2 2 2 1 1 1 2 2 1 1 1 2 1 1 1 2 2 1 2 1 2 1 1 1 2 1 1 2 1 1 1 1 2 2 2 2 1 2 2 2 1 1 2 2 2 1 2 1 1 2 1 2 2 1 1 1 2 1 2 1 1 2 2 2 2 1 2 2 2 1 1 1 2 2 1 2 2 1 2 2 1 1 1 1 2 1 2 1 1 2 1 1 2 2 2 2 2 1 2 1 1 1 1 2 2 2 1 2 2 2 2 2 2 2 2 1 1 1 1 2 2 1 1 2 1 2 1 2 2 1 1 1 1 1 1 1 1 1 1 1 1 1 2 1 1 1 1 2 1 1 1 2 2 1 2 2 1 2 1 1 2 1 2 1 1 2 2 2 2 1 1 2 2 1 2 2 2 1
0 0 0 0 1 1 1 0 1 1 0 0 0 1 0 1 0 1 0 0 0 1 1 0 1 0 0 1 0 0 0 0 1 0 1 0 0 0 1 0 1 1 0 0 1 1 0 0 1 0 0 1 0 0 1 0 1 1 1 1 1 1 1 1 0 0 0 1 1 0 1 1 1 1 1 1 0 0 1 1 1 0 1 1 0 1 0 1 0 1 0 1 1 0 0 1 0 1 0 0 1 0 0 0 0 0 0 0 0 0 0 1 0 0 0 0 0 0 1 0 1 0 1 0 1 0 0 0 1 0 0 1 1 0 1 1 1 1 0 1 1 1 1 1 0 0 1 1 0 0 1 1 1 1 0 0 1 1 0 0 1 0 0 0 0 0 1 1 1 1 1 0 0 1 1 1 0 0 0 1 1 1 0 1 1 0 1 1 0 1 1 0 0 1 0 1 0 0 0 0 0 0 1 1 1 1 1 0 1 1 1 0 1 1 1 1 0 1 0 1 0 0 0 0 0 0 0 0 1 1 1 0 1 1 0 0 1 0 0 0 0 0 1 0 1 0 1 1 1 1 0 1 0 1 0 0 1 0 0
1 0 1 1 1 0 0 0 1 0 0 1 0 1 0 0 0 1 0 1 0 1 0 1 0 0 0 1 0 0 0 0 1 1 0 1 1 0 1 1 1 0 1 0 0 1 1 0 1 1 1 0 0 1 1 0 1 1 0 0 0 1 1 1 1 1 0 0 0 0 1 1 0 1 0 1 0 1 0 1 0 0 0 0 0 0 1 1 1 0 1 1 1 0 1 1 0 1 0 0 1 0 1 0 1 0 0 0 1 1 0 1 1 0 0 0 1 1 0 1 1 0 1 0 0 0 0 1 1 1 0 0 0 1 1 1 0 0 0 1 1 0 0 0 1 0 1 1 1 0 0 0 1 0 1 0 0 0 1 0 0 0 0 0 1 1 0 1 0 1 0 0 0 1 0 0 1 1 0 1 0 0 0 0 1 0 1 1 0 0 1 1 0 1 0 0 1 1 0 0 0 0 1 0 1 1 0 1 0 1 0 1 1 0 0 0 0 0 0 1 0 1 1 0 1 0 1 0 0 0 0 1 0 1 0 1 1 0 1 1 0 1 0 1 0 0 0 1 0 0 1 1 1 1 0 0 0 1 1
0 0 1 0 0 0 0 0 1 0 1 1 1 0 1 0 1 1 0 0 0 0 0 1 1 0 0 0 1 0 1 1 1 1 1 1 0 0 1 0 1 0 0 1 0 0 1 0 1 0 0 1 0 0 0 1 1 1 1 1 0 1 0 1 0 1 0 0 1 0 1 0 0 0 1 1 1 0 1 1 0 0 0 0 1 0 0 1 1 0 0 1 0 0 1 0 1 1 1 0 1 0 1 0 1 1 1 1 0 0 0 0 1 0 0 1 1 1 1 0 0 1 0 1 1 0 0 1 1 0 1 0 0 1 1 1 0 1 0 1 1 1 1 0 1 0 0 1 1 0 1 0 0 0 1 0 0 0 1 0 1 0 1 0 1 1 0 1 1 1 1 0 1 1 1 1 1 0 1 1 0 0 0 0 0 1 0 0 0 1 0 1 1 1 1 1 0 0 1 0 1 1 1 0 1 1 0 1 1 0 0 1 0 1 1 1 1 1 0 0 0 1 0 0 0 0 0 1 1 1 0 0 1 0 0 1 1 0 0 1 0 1 0 1 0 1 0 1 0 0 0 0 1 1 0 1 0 1 1
2 1 2 1 2 1 1 1 1 2 2 2 1 2 2 1 1 2 2 1 2 2 2 1 1 1 2 2 2 1 2 1 1 2 1 1 2 1 2 1 1 2 2 2 1 2 2 1 2 1 2 1 1 2 2 2 2 1 2 1 1 2 2 2 1 1 2 1 2 2 1 2 2 2 2 2 2 1 1 2 2 1 1 1 1 2 1 1 2 2 1 1 2 1 2 2 1 2 1 2 2 1 2 2 1 1 1 2 1 2 1 2 1 2 1 2 2 2 1 1 2 1 2 1 2 1 1 2 1 2 2 2 1 1 1 1 1 1 1 1 2 1 1 1 1 2 2 1 1 1 2 1 2 2 1 2 1 2 2 2 2 1 1 1 2 1 1 1 1 2 1 1 1 2 2 2 2 2 1 1 1 2 2 1 2 2 2 2 1 1 1 2 1 2 2 2 1 2 1 1 1 1 2 1 2 2 2 1 1 1 1 1 1 1 2 1 1 1 2 2 2 1 2 1 2 2 1 2 2 1 1 1 2 1 1 1 1 1 2 2 2 2 1 2 2 2 2 1 2 1 2 2 1 2 1 1 1 2 1
1 0 1 1 0 0 1 0 1 1 1 0 0 1 0 1 0 0 1 0 0 0 0 0 0 0 0 1 1 1 1 1 0 1 1 0 0 0 1 1 1 1 1 1 1 1 0 1 1 0 1 1 1 0 1 1 0 1 0 1 0 1 0 1 0 0 0 0 1 0 0 1 1 1 0 0 1 1 1 0 1 0 1 0 1 0 1 1 0 0 0 0 0 0 1 0 0 0 0 0 0 1 0 0 0 0 1 1 1 0 0 1 0 0 1 1 0 0 0 1 0 1 1 0 1 1 0 1 0 0 1 0 0 0 1 1 0 0 0 0 0 1 1 1 0 1 0 1 1 0 1 0 0 1 0 0 0 1 1 0 1 1 0 0 0 1 0 0 1 0 1 0 0 1 1 1 0 1 1 1 0 0 0 0 1 1 0 1 1 0 1 1 0 0 1 1 0 0 0 0 0 0 1 1 1 1 0 1 0 1 0 0 0 1 0 0 1 0 1 0 1 1 0 0 0 0 0 0 0 1 1 0 0 0 1 0 1 0 1 1 1 1 0 0 1 1 1 0 0 1 0 0 0 0 1 0 0 0 0
1 1 2 1 2 1 1 1 2 2 1 1 2 1 1 2 1 2 2 1 2 1 2 1 2 1 1 1 2 1 1 2 2 2 1 1 1 1 2 2 1 1 1 1 2 2 2 1 1 2 2 1 2 1 1 1 2 2 2 2 1 2 2 1 1 2 2 2 1 2 2 2 2 2 2 1 2 2 1 2 2 2 2 2 2 1 2 1 2 2 2 2 1 2 2 1 1 1 2 1 1 2 2 1 1 2 1 1 2 1 2 1 2 1 2 2 2 1 1 1 1 2 2 1 1 1 1 1 2 2 1 1 1 2 2 2 1 1 1 1 2 2 2 2 2 2 2 1 2 2 1 2 2 1 2 1 2 1 1 2 1 2 2 2 2 1 1 2 1 2 1 2 1 2 2 2 2 2 1 2 2 1 2 1 2 1 2 1 2 1 1 2 2 2 2 1 1 1 1 2 1 2 2 2 1 2 1 2 1 2 2 2 2 2 2 1 2 2 1 1 1 2 1 1 1 2 2 1 1 2 2 1 1 2 1 1 2 1 1 2 1 2 1 2 1 1 2 1 1 1 2 2 1 2 2 2 2 1 1
1 1 1 0 1 0 0 1 1 0 0 0 1 0 0 1 0 1 1 0 0 1 1 1 0 1 0 0 1 0 0 0 1 1 0 0 0 1 1 1 0 0 0 0 0 1 0 0 0 1 1 0 1 1 1 0 0 0 1 0 0 1 0 1 0 0 1 0 1 0 1 1 0 0 0 0 0 0 1 1 0 0 0 0 0 0 1 0 0 0 0 1 1 1 1 0 0 1 0 0 0 1 1 1 1 1 1 1 1 1 0 0 0 0 1 0 1 1 1 1 1 0 1 0 0 0 0 0 0 0 1 1 1 0 0 1 0 1 0 1 0 1 1 1 0 0 0 0 1 0 0 1 1 1 0 1 0 0 0 1 0 1 1 1 0 0 1 1 0 0 0 0 1 1 1 1 0 0 1 1 1 0 0 0 1 1 1 0 1 0 1 1 0 1 0 0 0 0 1 0 1 0 0 0 1 1 1 1 1 0 1 0 0 1 0 0 1 0 1 0 1 1 1 0 0 0 0 1 1 1 0 0 1 1 1 1 0 1 0 1 0 0 0 0 0 0 0 0 0 0 1 1 0 1 0 1 1 0 1
2 1 1 2 1 1 2 2 2 1 1 1 1 2 1 2 2 1 1 2 2 1 2 1 1 1 1 2 2 2 1 2 2 1 2 1 2 2 1 2 2 1 1 1 2 2 1 2 2 1 2 2 2 1 1 2 2 2 1 1 1 2 1 2 1 2 2 2 2 1 1 2 1 1 1 2 2 2 1 1 1 1 2 2 2 1 1 2 1 2 1 2 1 1 2 1 1 2 2 1 2 2 1 2 1 1 2 1 1 2 2 1 2 2 1 1 2 1 1 1 1 2 2 2 2 1 2 1 1 1 1 2 1 1 2 1 1 2 2 1 1 1 1 2 1 2 1 1 1 2 1 1 2 2 1 1 2 2 2 2 1 1 2 1 2 1 2 1 1 1 1 1 1 2 2 1 2 2 1 1 1 1 2 1 1 1 2 1 1 2 1 2 2 2 2 1 2 2 2 2 2 1 2 2 1 1 1 1 2 2 1 1 2 1 1 1 1 1 2 2 2 1 1 1 2 1 2 2 2 2 1 1 1 1 1 1 2 2 1 2 2 2 1 1 1 1 2 1 1 1 2 1 2 2 1 2 2 1 1
1 1 1 0 1 1 1 1 1 1 0 1 0 1 0 1 0 0 0 1 0 0 0 1 0 1 0 1 1 1 1 0 1 1 1 1 1 0 0 0 0 0 0 0 0 1 0 0 1 0 1 0 1 0 1 1 1 1 0 0 1 1 1 1 1 1 0 0 1 1 0 1 0 1 0 1 1 1 0 1 0 0 1 1 1 0 1 1 0 0 1 0 1 0 1 0 1 1 0 0 1 1 1 0 1 0 0 0 1 1 0 1 0 1 0 0 0 1 1 1 0 1 1 1 0 0 1 0 0 0 1 0 0 0 1 0 1 1 0 0 0 1 0 1 0 1 1 0 0 1 1 0 0 1 0 0 0 1 1 0 1 1 0 1 0 1 1 0 1 1 1 0 1 1 0 1 0 1 0 1 0 0 1 0 1 1 1 1 0 0 1 0 0 0 1 0 0 1 0 0 0 0 1 1 0 0 0 1 1 0 1 0 1 0 0 0 1 1 1 0 1 1 1 0 0 0 1 0 1 1 1 1 1 1 0 0 1 1 1 0 0 0 1 1 0 1 0 1 0 1 1 0 0 1 0 0 1 1 0
1 2 2 2 2 1 2 1 2 1 2 1 1 2 1 2 1 2 1 1 1 1 1 1 1 1 1 2 2 1 1 2 2 2 2 2 1 2 2 2 2 2 1 1 1 2 2 1 1 2 2 1 1 1 2 2 2 1 1 2 1 2 2 2 2 1 2 1 2 1 2 2 1 1 1 2 1 1 1 2 1 2 2 1 1 2 1 1 1 2 1 2 1 1 2 2 1 1 2 1 1 1 1 2 2 2 1 2 1 1 2 1 2 1 2 2 1 1 1 2 1 1 1 1 2 2 2 2 1 1 2 1 2 2 2 2 1 2 2 1 2 1 2 2 1 2 1 2 2 2 2 2 1 2 2 1 2 2 1 1 1 2 1 2 2 1 2 1 2 1 2 1 2 1 1 2 2 2 1 2 1 1 2 2 2 2 1 1 1 2 1 2 2 1 2 2 1 1 1 1 1 1 2 2 1 1 1 1 2 2 2 1 2 2 1 2 1 1 1 1 2 1 1 1 1 1 1 2 2 1 1 2 1 2 1 1 2 1 1 1 1 1 1 1 1 1 2 1 1 1 2 2 1 2 1 1 1 1 1
2 2 2 2 1 2 1 1 2 1 2 1 2 2 1 2 1 2 2 1 2 2 2 2 2 1 2 2 1 1 2 2 1 1 1 2 2 2 2 2 1 1 1 1 1 2 1 1 2 1 2 1 2 1 2 1 1 2 2 2 1 1 1 2 1 2 1 1 1 2 1 1 2 2 1 2 2 2 2 2 1 2 2 1 2 2 1 1 1 1 2 2 1 2 1 1 1 2 1 1 1 1 2 1 2 1 1 1 2 1 1 2 2 1 2 2 1 2 2 2 2 2 2 1 2 1 1 2 1 1 2 2 1 2 1 2 2 2 2 2 1 2 1 2 1 1 1 1 2 1 1 2 2 1 2 2 2 2 2 2 1 2 1 1 1 2 1 2 2 2 1 2 1 2 2 1 1 2 1 1 1 1 1 2 2 2 2 1 2 2 2 2 2 1 2 1 1 2 1 1 2 2 1 1 1 2 1 1 2 2 1 1 1 1 2 1 2 1 1 2 2 1 1 1 2 2 2 2 2 1 1 2 2 2 1 2 2 1 1 2 1 1 2 1 2 2 1 1 1 2 2 1 1 2 1 1 2 2 2
0 0 1 1 1 1 0 0 0 0 1 0 0 1 1 1 1 0 1 1 1 0 0 1 0 0 0 0 0 0 0 0 1 1 0 0 0 1 0 0 1 0 1 1 1 0 0 1 0 0 1 0 1 0 1 0 0 1 1 1 1 0 0 1 1 1 1 0 1 1 0 1 1 0 1 0 1 1 0 0 1 1 1 1 1 1 0 1 1 0 1 0 0 1 0 1 1 1 0 1 1 0 1 1 1 0 1 0 1 1 1 1 0 1 0 0 1 0 1 1 1 0 1 0 1 1 1 1 0 0 1 0 0 0 0 1 1 0 1 1 0 1 1 0 0 1 1 1 0 1 1 0 0 1 1 0 1 0 1 1 0 0 1 0 0 1 1 0 1 0 1 0 0 0 1 0 1 1 0 1 0 1 1 0 1 1 0 1 0 0 1 0 0 1 0 0 1 1 0 0 1 1 0 1 1 1 0 0 0 1 0 0 1 1 0 0 1 1 1 0 0 0 0 0 1 0 0 1 1 1 1 1 0 1 0 0 1 0 0 1 1 1 0 0 0 0 1 0 1 1 1 0 0 1 0 0 0 1 1
1 0 1 0 0 0 0 1 1 0 1 0 1 1 0 1 0 0 0 0 1 0 1 0 0 1 0 0 1 0 1 1 0 1 1 1 0 0 1 1 1 1 0 1 0 0 0 0 0 1 0 0 0 1 0 0 1 0 0 0 1 1 1 0 1 1 1 1 0 1 1 0 0 1 0 1 1 1 1 0 0 1 0 1 1 1 1 1 0 0 1 1 1 1 0 0 0 0 0 0 0 1 1 0 0 0 0 1 0 0 0 0 1 1 0 1 1 0 1 1 1 0 0 1 1 1 0 1 1 0 0 0 1 0 0 1 0 1 0 1 0 0 1 0 1 1 0 1 1 1 1 0 1 1 0 0 1 1 0 1 1 1 0 1 1 1 0 1 1 0 0 0 0 1 0 1 1 0 0 0 0 1 0 0 0 1 1 0 0 0 1 0 1 1 1 1 1 1 0 1 0 1 0 1 0 0 1 0 1 1 0 1 1 0 0 1 1 1 0 0 0 1 0 1 0 1 1 1 1 1 0 0 1 1 0 0 1 0 1 0 1 1 0 1 1 0 1 1 1 0 1 0 1 1 0 1 1 0 1
2 2 2 2 2 2 1 1 1 1 2 2 2 1 1 1 1 1 1 1 2 2 1 2 2 2 1 1 1 1 2 1 2 2 1 2 1 1 2 1 2 1 2 2 1 2 2 2 2 2 1 1 2 2 1 2 2 2 2 2 2 1 2 2 2 2 2 1 2 1 2 2 1 1 1 2 1 2 1 1 1 1 1 1 1 2 1 2 1 1 2 2 1 1 2 1 1 1 2 1 1 1 2 2 2 2 2 2 2 2 1 2 2 1 2 2 2 1 2 2 2 2 2 2 2 1 2 2 1 1 1 1 2 2 2 2 2 1 1 2 1 1 2 2 1 2 1 2 1 1 2 2 1 2 1 1 2 2 1 2 2 2 1 1 2 2 1 1 1 1 2 2 1 1 2 2 2 1 2 2 1 1 1 2 1 2 1 1 2 1 2 2 1 2 1 2 1 2 2 1 2 2 2 1 1 1 2 1 1 2 1 2 2 2 1 1 2 2 1 2 1 1 2 2 2 1 2 2 2 1 1 1 1 2 1 1 2 1 1 2 2 2 1 1 1 1 1 1 2 2 2 2 1 2 0 1 0 0 1
1 1 1 2 1 2 2 1 2 1 2 2 1 2 1 2 1 1 2 1 1 1 1 2 1 1 1 1 2 2 1 2 2 1 1 1 1 1 2 1 1 1 2 2 1 2 1 0 0 0 1 0 1 0 1 1 0 1 1 1 0 0 0 0 0 0 1 1 0 0 1 1 1 0 1 0 0 0 1 1 0 1 1 0 0 1 1 1 0 1 0 0 1 0 0 0 1 0 2 1 1 2 1 2 2 1 2 1 1 1 2 1 1 2 2 1 1 1 2 1 2 2 2 1 1 1 1 2 1 1 2 1 2 2 2 1 1 2 1 2 1 2 1 2 1 1 1 2 1 1 1 1 2 2 2 1 2 2 1 1 2 2 2 1 1 2 1 1 2 1 1 2 1 1 1 1 2 1 1 2 1 2 2 2 2 2 1 2 1 2 1 1 1 2 2 2 1 2 2 1 1 1 2 2 2 1 2 2 1 2 2 1 1 1 1 2 2 2 1 1 2 2 2 2 1 2 1 2 2 1 1 1 2 1 2 1 1 1 1 2 1 2 1 1 1 1 2 1 2 1 1 2 1 1 2 1 1 2 1
1 1 0 0 1 0 1 0 1 0 0 1 1 1 0 0 0 1 0 0 1 0 0 0 1 0 0 0 1 0 0 0 1 1 1 1 0 0 0 1 1 1 0 1 0 1 1 1 0 0 0 1 0 1 1 0 0 1 0 0 1 0 1 0 1 1 0 0 1 1 0 1 1 1 1 0 1 0 0 0 1 0 1 0 0 0 0 0 1 1 0 0 0 1 0 0 0 0 0 1 1 1 0 0 0 0 1 0 1 1 1 0 1 1 0 0 1 0 1 0 0 1 0 0 1 1 0 0 0 0 0 0 0 0 1 1 0 0 0 0 0 1 1 1 0 1 0 1 0 0 0 0 0 1 0 1 1 1 0 1 0 1 1 1 1 1 0 0 0 0 1 0 1 0 0 0 0 1 0 1 0 0 0 0 1 1 1 0 1 0 0 1 0 1 0 0 0 1 0 0 1 1 1 1 1 1 1 1 0 0 0 0 0 0 1 1 1 0 0 0 1 1 0 0 0 0 1 0 1 0 0 0 0 1 1 0 1 0 1 0 0 1 0 0 0 0 1 0 0 0 0 1 1 1 0 0 0 1 1
1 1 0 1 0 1 0 1 0 0 0 0 0 1 0 1 0 1 1 1 1 0 0 0 1 1 0 0 1 0 0 0 1 0 1 0 0 0 1 0 1 0 0 0 0 1 1 0 1 0 0 1 0 1 1 0 1 1 1 0 1 1 1 0 1 0 1 1 1 0 1 0 1 1 1 1 1 1 0 1 1 1 1 1 1 0 0 0 1 0 1 1 0 1 1 0 0 0 1 1 1 0 0 0 1 0 0 0 1 0 1 0 0 1 1 0 1 1 0 1 1 1 0 0 0 0 0 0 0 0 0 0 0 1 0 1 0 1 1 1 1 1 0 0 0 1 1 0 1 0 0 1 0 1 0 0 1 0 1 0 1 1 0 0 1 1 1 0 0 0 0 1 1 1 1 1 1 1 0 1 1 0 0 0 1 0 1 0 0 1 1 0 0 0 0 1 1 1 1 1 1 1 0 0 1 0 0 0 1 0 1 1 0 1 1 0 0 0 0 0 0 1 1 1 1 0 0 1 1 1 1 0 1 1 0 0 1 0 0 1 1 1 0 1 0 0 1 0 0 0 0 1 0 1 0 0 1 1 0
0 0 0 0 0 1 1 0 0 0 0 1 1 1 1 1 1 1 0 1 1 1 1 1 0 0 0 0 0 1 0 1 1 1 0 1 0 0 0 0 1 1 0 0 1 1 0 1 1 0 1 0 0 1 0 1 1 0 0 0 1 1 0 1 1 0 0 0 0 1 1 0 0 1 1 0 0 1 1 1 0 0 0 1 0 0 1 1 1 0 0 1 1 1 0 1 0 0 0 1 1 0 1 1 0 0 0 1 0 1 1 1 1 1 0 1 1 0 1 1 0 1 1 0 0 1 0 1 1 1 1 1 1 0 1 1 0 1 0 1 0 0 1 0 0 1 1 0 0 0 1 0 0 1 0 1 1 1 1 1 1 1 0 1 1 0 0 0 0 0 1 0 0 0 1 1 0 1 1 0 0 0 0 0 1 1 0 0 0 0 1 1 0 0 1 0 1 1 0 0 0 1 0 1 0 1 1 0 1 1 1 1 0 0 0 0 1 0 0 1 0 1 1 1 0 1 1 1 0 0 1 0 1 1 1 0 1 1 0 0 0 1 0 1 0 1 1 0 0 1 0 0 1 1 0 1 1 1 1
1 2 2 2 2 2 2 2 1 2 2 2 2 1 2 2 2 2 1 2 1 2 2 2 1 1 1 1 1 1 1 1 1 1 2 2 2 1 2 2 1 1 1 2 1 2 1 1 2 1 2 1 1 2 2 1 1 1 2 2 2 2 1 1 1 2 1 1 1 1 2 2 2 2 1 2 1 1 2 1 2 1 1 2 2 2 1 1 1 1 1 1 2 1 2 2 2 1 2 1 1 2 2 2 1 1 2 2 2 2 2 1 2 2 2 1 2 1 2 2 1 1 2 1 1 1 1 1 2 1 2 2 1 2 1 2 1 1 1 1 2 1 1 2 1 2 2 1 1 2 2 1 2 2 1 1 2 1 1 2 1 1 1 1 2 1 1 1 1 2 2 2 2 1 1 2 2 1 1 2 1 1 1 2 1 1 2 1 1 1 2 1 1 2 1 2 1 2 2 2 2 1 1 2 1 1 2 2 2 1 1 1 1 2 1 1 2 2 2 2 2 2 2 1 1 1 1 2 1 1 1 2 1 1 2 1 1 1 2 2 1 2 2 1 2 1 2 1 2 1 2 2 2 2 2 1 1 1 2
2 2 2 2 2 2 2 2 1 2 2 1 1 1 1 1 2 1 2 2 1 1 1 1 2 2 1 2 2 1 2 2 1 2 1 1 1 2 1 2 1 2 1 2 1 1 1 1 2 2 1 2 2 2 1 1 1 2 2 2 1 1 1 2 2 1 1 2 1 1 1 1 1 1 2 1 2 1 1 2 1 2 1 2 1 2 2 2 1 1 2 1 2 2 1 2 2 2 2 2 1 1 2 2 2 2 1 1 1 2 2 2 2 2 1 1 1 2 2 2 2 2 2 1 2 2 2 2 1 2 1 2 1 1 1 1 1 1 2 2 2 1 2 1 1 2 1 2 1 2 2 1 1 2 2 1 1 2 2 2 1 1 2 1 1 1 1 2 1 1 2 1 2 2 2 1 1 2 2 1 1 1 1 1 2 1 2 1 2 1 2 1 2 1 1 2 1 2 2 2 1 1 2 2 2 2 1 2 2 2 2 1 1 1 2 1 2 2 2 1 2 2 1 1 2 1 2 2 2 1 2 2 1 1 1 2 2 2 2 1 2 2 1 1 2 2 2 1 2 2 1 1 1 1 1 1 1 1 1
0 0 1 0 0 1 1 0 1 0 1 0 0 0 0 1 0 1 0 0 1 0 1 1 1 0 0 0 1 0 1 0 0 0 0 0 1 1 0 1 0 1 1 1 1 1 0 0 1 1 1 0 1 0 1 0 0 1 1 0 0 0 1 0 0 1 0 1 1 1 1 1 1 1 1 0 1 1 1 0 1 1 0 1 1 1 1 1 1 1 0 1 1 1 0 1 0 0 0 0 0 1 1 1 1 1 0 1 0 0 1 0 1 1 1 0 0 1 1 1 0 1 0 1 0 1 0 1 0 0 0 1 1 1 1 1 0 1 0 0 1 1 1 1 0 1 0 0 1 1 0 1 0 0 0 1 0 1 1 0 1 1 1 0 1 0 1 1 1 0 1 0 0 0 1 0 1 0 1 1 0 0 0 1 1 1 0 0 0 1 0 1 0 1 1 0 1 0 1 0 0 0 0 1 1 0 0 0 1 1 0 0 0 1 0 0 1 1 1 0 1 1 1 0 0 0 0 0 1 1 1 0 0 1 1 1 0 0 0 1 1 1 0 0 0 1 1 0 0 0 0 0 0 1 0 0 0 1 1
1 1 0 0 1 1 1 0 0 1 0 1 1 0 1 1 0 1 0 1 1 1 0 1 0 0 0 0 1 0 0 0 1 0 0 1 0 1 0 1 1 0 0 0 0 0 0 0 1 0 0 1 0 0 0 1 1 0 1 1 0 0 0 1 0 1 1 0 0 0 1 0 0 1 0 0 0 0 0 0 0 1 1 0 0 0 0 0 0 1 1 1 0 1 0 1 0 1 0 1 0 0 1 1 0 0 1 1 1 0 0 0 0 0 0 0 0 1 1 1 1 0 1 1 1 0 0 0 1 0 1 1 0 1 1 0 0 1 1 0 1 1 1 1 1 0 1 1 0 1 1 0 1 1 1 0 0 0 0 0 1 1 0 0 0 1 0 1 0 1 0 1 0 1 0 1 1 1 0 1 0 0 1 0 1 1 1 0 1 1 1 1 0 0 1 1 0 1 0 0 1 1 0 1 1 1 0 1 1 0 1 1 0 1 1 0 0 1 0 1 0 1 1 1 1 0 0 0 1 1 0 0 0 0 1 0 0 1 0 0 0 0 0 0 0 0 1 0 0 0 0 0 1 1 1 1 1 0 1
2 1 2 1 2 2 1 1 2 1 2 1 1 2 2 2 1 1 1 1 1 1 1 1 2 1 2 2 1 1 1 1 2 2 2 1 2 1 2 1 2 1 1 2 1 2 1 1 2 2 1 2 2 2 1 1 1 1 2 1 2 1 1 2 1 1 2 2 1 2 1 2 2 2 2 2 2 1 1 2 2 1 1 1 2 1 1 2 1 1 2 1 1 2 1 2 1 2 2 2 1 2 2 2 1 1 2 2 1 2 2 1 1 2 1 2 1 1 2 2 1 1 1 2 1 1 2 1 1 1 1 2 2 1 2 1 1 2 1 1 1 2 2 2 2 2 1 1 1 1 1 1 2 2 1 2 2 1 2 2 2 1 1 1 1 1 1 2 1 2 2 2 2 2 2 2 2 2 2 1 1 1 1 1 1 1 1 2 1 1 1 1 1 1 2 2 1 2 1 1 2 2 1 1 1 2 2 2 1 1 1 2 2 2 1 2 2 1 1 2 1 2 1 1 1 1 2 2 2 2 1 1 1 2 1 1 2 2 1 2 2 1 1 1 1 2 2 1 1 2 1 2 1 1 1 2 2 1 1
2 1 2 2 1 1 1 1 2 2 1 1 1 1 1 1 2 1 1 2 2 1 2 1 2 1 1 2 2 2 2 1 1 1 2 2 2 2 2 2 2 1 1 1 1 1 1 2 2 1 1 2 1 2 2 1 1 2 2 2 2 2 1 2 2 2 1 1 2 2 2 2 2 1 2 1 1 2 1 1 1 1 2 1 1 2 2 1 1 2 1 2 1 1 2 2 1 2 1 2 2 1 2 2 1 1 2 1 1 2 2 1 1 2 1 2 1 2 1 2 1 2 1 2 1 1 2 1 1 1 2 1 2 2 1 1 1 2 1 1 1 2 1 1 1 2 1 2 2 2 1 1 1 1 1 1 1 2 2 2 1 2 2 1 1 1 1 1 2 1 2 2 2 1 2 2 2 2 1 2 2 2 2 1 1 2 2 1 2 1 2 1 1 1 2 2 2 2 1 2 2 1 1 2 1 2 1 1 2 2 2 1 1 2 2 1 2 1 1 1 1 2 1 2 2 1 1 2 2 2 2 1 2 2 1 1 2 1 1 2 1 1 1 2 1 2 2 1 1 2 1 1 2 1 1 2 2 2 1
1 2 1 1 1 1 1 2 2 1 1 2 2 1 1 2 2 2 2 1 1 2 1 2 2 1 2 1 2 1 1 1 2 1 2 2 1 1 2 1 2 1 1 2 2 2 2 1 2 2 2 1 1 2 1 1 2 1 2 1 2 1 1 2 2 1 1 1 2 2 1 2 1 1 1 2 2 2 1 2 2 2 2 1 1 1 1 2 1 2 1 2 1 1 1 1 1 2 2 1 1 2 2 2 1 1 2 1 2 2 2 2 1 2 2 1 2 1 2 2 2 1 1 2 1 2 2 1 2 2 1 1 1 2 2 1 1 2 1 1 2 2 1 2 2 2 2 2 2 1 2 1 1 2 2 1 1 1 2 1 1 1 1 2 2 2 2 2 2 2 1 2 1 2 2 1 2 1 1 1 2 1 2 1 1 1 2 1 1 2 1 1 1 2 1 2 2 1 1 1 2 2 1 2 2 2 1 1 2 2 1 1 1 1 1 1 2 1 1 2 1 1 2 2 1 1 2 2 1 2 1 2 1 2 1 2 2 2 2 2 2 2 2 2 1 2 2 2 1 2 1 2 1 1 1 1 2 1 2
1 2 1 2 1 1 1 2 2 1 2 2 2 1 1 1 1 1 1 1 2 2 1 2 1 2 1 2 1 1 1 1 1 1 1 2 2 1 1 1 2 2 1 1 2 2 1 1 2 1 1 1 2 1 1 2 2 1 2 1 2 2 2 2 1 2 2 1 2 1 1 2 2 1 1 2 2 2 2 2 1 1 1 1 2 1 1 2 2 1 2 2 1 2 1 1 2 1 2 1 2 2 2 1 2 2 2 1 1 2 1 2 1 2 2 2 2 2 1 1 1 1 1 2 2 2 2 2 1 1 2 1 2 1 1 1 1 1 2 1 2 2 2 2 2 2 2 2 1 1 2 1 2 2 2 1 2 2 1 1 2 2 2 2 2 2 1 2 2 2 1 2 2 1 1 2 2 2 2 2 1 2 1 1 2 1 1 2 2 2 1 2 2 2 2 2 2 2 1 1 1 2 1 1 1 2 1 1 2 2 1 1 1 1 1 1 2 1 2 1 1 2 1 2 2 2 2 2 1 2 2 2 2 2 2 1 1 2 1 2 1 2 2 2 1 1 1 1 2 2 2 2 1 2 1 1 1 2 1
0 0 0 1 0 1 0 1 1 0 1 0 0 1 0 1 0 0 1 0 0 0 1 1 0 0 0 0 0 1 0 0 0 0 0 0 0 0 1 0 1 0 0 1 0 0 0 0 1 1 1 1 0 1 1 1 0 1 1 1 1 0 0 1 0 1 1 1 0 0 0 1 1 1 1 0 0 1 1 0 0 1 1 1 1 1 1 0 0 0 1 1 1 0 0 0 1 0 1 0 0 1 1 1 0 1 0 1 0 0 1 1 1 1 1 1 0 0 1 1 0 0 0 0 1 0 0 0 1 1 0 0 1 1 1 1 1 1 1 0 0 0 1 0 0 1 0 0 1 1 1 0 0 0 0 0 1 0 1 1 0 1 1 0 1 1 1 1 1 1 0 0 0 1 1 0 0 1 0 1 0 0 1 1 0 1 1 1 0 0 0 1 0 1 1 1 0 0 0 0 0 1 0 0 0 1 0 1 0 1 1 0 0 1 0 1 0 0 0 0 1 0 1 0 0 0 1 1 1 1 0 0 0 0 0 0 1 1 1 1 0 1 1 0 0 1 1 1 0 1 0 0 0 0 0 0 1 0 1
2 2 1 2 1 1 1 1 1 2 1 2 2 2 1 2 1 1 2 1 1 1 2 1 2 1 2 2 1 2 1 2 2 2 1 2 1 2 2 2 2 2 2 2 2 1 2 1 1 2 1 2 2 1 1 2 2 2 2 2 2 1 1 1 1 1 2 1 1 2 2 2 2 1 2 2 2 1 2 2 2 1 1 1 1 2 2 2 1 2 1 2 2 2 2 2 1 1 1 2 2 1 2 1 1 1 1 2 1 2 2 1 2 1 1 2 1 1 1 1 1 2 1 1 1 2 2 1 1 1 2 2 1 2 1 2 1 2 1 2 2 2 2 1 1 2 2 1 2 2 1 2 1 1 2 2 1 2 2 1 1 2 2 1 1 2 2 1 1 1 1 2 1 2 1 1 2 2 1 2 1 1 1 1 2 2 2 2 2 1 2 2 2 1 2 2 1 1 1 1 2 1 1 2 2 2 2 2 1 1 2 1 1 2 2 2 2 2 2 1 2 2 1 1 1 2 1 1 1 2 1 2 1 1 2 1 1 1 1 2 1 2 1 2 1 1 1 2 2 1 1 2 1 2 1 1 2 2 2
1 1 0 0 0 1 0 0 1 1 0 1 0 0 1 1 1 0 0 1 1 0 0 1 0 0 1 0 1 1 0 0 1 1 1 1 1 0 1 0 0 0 0 0 0 0 0 0 1 1 1 0 0 0 0 1 0 1 0 1 0 0 0 1 1 0 1 1 0 0 0 1 1 0 1 1 0 0 0 0 0 0 1 0 0 1 0 1 1 0 1 0 1 0 0 1 1 1 0 0 0 1 1 0 0 1 1 0 1 1 1 1 0 0 1 0 0 0 0 1 1 0 1 1 0 1 1 1 1 0 1 1 1 0 0 0 1 1 0 0 1 1 1 1 1 0 1 1 1 1 0 1 0 0 0 0 0 1 0 1 0 1 1 0 1 0 0 0 1 1 0 1 0 0 1 1 0 1 1 1 1 0 0 0 1 0 1 1 1 0 0 1 0 0 0 0 0 0 0 0 1 0 0 0 1 1 1 0 0 0 0 0 0 0 0 0 1 0 1 1 1 0 0 1 1 0 0 1 1 1 0 0 1 1 1 0 1 0 1 1 1 1 0 1 0 1 1 0 1 0 0 1 0 0 1 0 1 1 0
0 0 1 0 1 0 1 1 0 1 0 1 1 0 1 1 0 0 0 0 0 1 1 1 1 1 1 0 1 1 0 1 0 1 1 0 0 0 1 0 0 0 1 0 0 1 0 0 0 0 1 0 1 0 1 1 0 1 1 1 1 1 0 1 1 0 0 1 0 1 0 0 1 1 0 0 0 0 1 0 0 0 0 1 0 1 0 1 0 0 1 1 1 1 1 1 1 1 1 0 1 0 0 0 1 0 1 1 1 0 0 0 0 1 0 0 1 0 0 1 0 0 0 1 0 0 1 0 1 0 0 1 0 0 1 0 0 0 0 1 1 0 0 0 0 0 1 1 1 1 1 0 1 1 1 0 1 1 0 1 0 1 0 1 1 1 0 1 0 1 1 0 0 0 0 0 1 1 0 1 1 0 0 0 0 1 1 1 1 0 1 0 0 1 0 1 0 1 1 1 1 0 1 1 1 1 1 0 0 0 1 0 1 1 0 0 0 1 0 0 1 0 0 0 0 0 0 0 1 1 1 0 1 0 0 0 1 1 1 1 1 1 1 1 1 0 0 1 0 1 0 0 0 1 1 0 0 0 0
0 1 0 0 0 1 1 1 1 0 0 1 0 1 1 1 0 1 1 1 0 1 1 1 0 0 0 0 1 1 0 1 1 0 1 0 0 1 1 0 0 0 1 0 0 1 1 0 0 0 0 0 0 0 1 0 1 1 1 0 0 0 1 0 1 0 1 0 0 0 1 0 1 0 0 1 1 1 0 0 1 1 0 0 0 0 0 1 0 0 0 0 0 0 0 1 1 1 1 1 0 1 0 0 1 0 1 0 1 1 1 1 1 0 1 0 0 1 1 0 1 0 0 0 1 1 0 0 1 0 0 1 0 1 1 0 0 0 1 1 0 1 0 1 0 0 0 0 1 0 1 0 1 1 0 0 1 1 0 1 0 1 1 1 0 1 0 0 0 1 1 0 0 0 0 0 1 1 0 1 0 0 0 0 0 1 1 0 1 1 1 0 1 1 0 1 0 1 0 0 0 0 1 0 0 0 1 0 1 0 0 1 0 1 0 0 1 0 0 1 1 1 0 1 1 1 0 1 1 1 0 0 0 0 0 0 1 0 0 1 0 1 0 1 1 0 1 1 1 1 0 0 0 1 0 1 0 1 0
2 1 2 1 1 2 1 1 1 1 2 2 1 1 1 2 2 2 1 2 2 1 2 2 2 1 1 2 1 1 1 1 2 1 1 2 1 1 2 2 2 1 2 1 1 2 1 2 2 1 2 2 2 2 1 1 1 2 2 1 2 1 1 1 1 1 1 1 1 1 2 2 1 2 1 2 1 1 1 1 1 2 1 2 1 1 1 2 1 1 1 1 1 2 1 1 1 1 2 2 1 1 2 2 2 1 2 1 2 1 2 1 1 2 1 1 2 2 1 2 2 2 2 2 2 2 2 2 1 1 2 1 2 1 1 2 1 2 1 2 1 2 2 2 2 2 1 2 2 1 2 2 2 2 1 1 1 1 1 2 1 1 1 1 2 2 2 2 1 2 2 2 1 2 2 2 2 1 1 2 1 2 2 2 1 1 2 1 1 2 1 2 2 2 2 2 2 2 1 2 2 1 1 2 1 2 1 2 2 2 2 1 1 2 1 1 1 2 2 1 1 1 2 1 2 2 1 1 1 1 2 1 1 1 1 1 1 2 2 1 2 1 1 2 1 1 2 1 1 1 1 1 1 1 2 2 2 2 2
1 0 1 0 1 1 1 0 1 0 1 0 1 1 1 1 0 0 1 1 1 1 0 0 1 0 1 0 1 0 1 1 1 0 1 0 0 0 0 0 1 0 0 1 1 0 0 0 0 1 1 1 1 0 0 0 1 1 1 0 1 0 1 0 0 0 0 0 0 1 1 1 0 0 0 0 0 0 0 1 0 0 0 1 1 0 0 1 0 1 1 1 0 0 0 0 0 1 1 0 1 0 0 1 1 1 1 0 0 1 1 1 1 1 0 1 1 0 1 0 1 0 0 0 0 1 1 1 1 1 0 1 0 1 1 1 0 1 1 1 1 0 0 0 1 0 0 0 0 1 1 0 1 1 0 1 0 1 1 0 1 1 1 1 0 0 1 1 1 1 0 0 0 0 0 0 0 1 0 1 1 0 0 0 1 1 1 1 1 1 0 1 1 1 0 1 1 1 0 1 1 1 1 0 0 1 0 0 1 1 0 0 0 1 0 1 0 1 0 0 1 1 1 1 0 1 0 0 1 0 0 1 1 1 1 0 1 1 1 1 1 1 0 1 1 0 0 0 0 0 1 0 1 1 0 0 0 0 1
2 2 2 1 1 1 1 2 1 2 1 2 2 2 1 2 2 1 2 1 1 1 1 1 1 1 1 2 2 2 2 1 2 2 2 1 1 1 2 2 1 1 2 2 2 2 2 1 2 1 2 1 2 2 2 2 1 1 1 1 2 2 1 1 2 2 1 1 1 1 2 2 2 2 1 1 1 1 1 2 2 2 2 1 2 2 2 2 1 1 2 2 2 2 2 2 1 2 1 2 1 2 2 1 1 2 1 1 1 1 1 2 2 2 1 2 2 1 1 1 1 2 1 1 1 1 2 1 1 1 2 1 1 2 1 1 2 2 2 2 2 2 2 1 2 1 1 2 2 1 2 1 1 1 1 1 1 2 2 2 1 1 2 2 1 2 1 1 1 2 2 1 1 1 2 2 2 2 1 2 1 1 1 2 2 1 1 1 1 2 2 2 2 2 1 1 1 2 2 1 2 1 1 1 1 1 1 2 2 1 2 2 1 1 2 1 2 2 1 2 1 1 2 2 1 1 1 2 2 2 1 2 1 2 1 2 2 2 1 1 2 1 2 2 1 2 1 1 1 2 2 1 2 1 2 1 1 1 1
1 1 2 1 1 2 2 1 1 1 2 2 1 2 2 2 1 1 2 2 2 2 2 1 1 1 1 2 1 1 1 2 1 2 1 2 1 1 1 2 1 1 1 1 1 2 2 1 1 2 2 1 1 1 1 1 1 1 1 1 1 1 1 1 1 1 1 2 1 2 1 1 1 1 2 2 2 2 2 1 1 2 2 2 1 2 2 1 2 1 1 2 1 2 1 1 1 1 2 2 2 1 1 1 2 1 1 1 1 1 2 2 1 1 1 1 1 1 1 2 1 1 2 2 1 2 1 2 1 1 1 2 2 1 2 1 2 1 2 1 1 2 2 2 1 1 1 2 2 2 1 1 1 2 2 2 2 2 1 2 1 1 2 1 2 1 1 1 2 2 1 2 1 2 1 2 2 2 2 1 1 1 1 2 2 2 2 1 1 1 2 1 2 2 2 2 1 1 1 1 2 1 2 1 2 2 2 1 2 1 1 2 2 2 1 2 2 1 1 1 2 2 1 1 2 2 2 1 2 1 1 2 2 2 1 1 1 1 2 2 1 2 1 2 2 1 1 1 2 2 2 2 1 2 1 1 1 1 1
1 0 0 0 0 1 1 0 0 0 0 0 0 0 1 0 0 1 1 0 0 0 0 0 1 0 0 1 1 0 0 1 1 1 0 0 0 1 1 0 1 1 1 1 0 0 0 1 1 0 0 0 1 1 1 0 1 0 1 0 1 0 1 1 1 1 1 1 1 0 1 1 0 0 1 1 0 1 1 0 0 1 0 1 1 0 0 0 1 1 1 0 0 1 1 1 0 1 0 0 1 0 0 1 0 0 1 1 1 1 1 0 0 1 1 1 0 0 1 0 0 1 0 1 0 1 1 0 0 0 1 1 1 1 1 1 0 1 1 0 0 0 0 0 1 1 1 0 0 1 0 0 0 1 0 1 0 0 0 1 1 1 0 1 0 1 1 0 0 1 0 0 0 1 1 1 0 0 0 0 1 1 1 1 0 1 1 0 0 0 0 0 0 1 1 1 0 1 1 1 1 1 1 0 1 1 1 1 1 1 1 1 0 1 1 1 1 1 0 1 1 0 0 0 0 0 1 0 0 1 1 1 1 1 0 0 0 1 0 0 0 0 0 0 1 1 1 0 1 1 1 0 0 0 0 0 1 1 0
1 1 2 2 2 2 1 2 2 2 1 1 2 2 1 2 2 1 2 1 1 1 2 2 1 1 2 1 1 1 2 1 1 2 2 2 2 2 1 1 2 1 2 1 1 2 2 2 2 2 1 1 1 1 2 2 2 2 1 2 1 2 1 2 2 1 2 1 2 1 1 2 2 1 2 1 1 2 1 2 1 1 1 1 1 1 1 1 2 1 1 2 1 1 1 2 1 2 2 1 1 1 2 2 1 2 1 1 2 2 1 1 2 2 1 1 2 1 2 2 1 1 1 1 1 2 1 1 1 1 1 1 1 1 2 2 2 2 1 1 1 2 2 2 1 1 2 1 1 1 1 1 1 1 2 1 2 1 1 1 2 2 2 2 2 1 1 2 1 1 2 2 2 2 2 1 2 2 2 1 1 1 1 2 1 2 1 2 2 1 2 2 2 1 2 2 2 2 2 1 2 1 2 1 1 1 2 1 2 2 1 2 1 2 2 1 2 1 2 2 2 1 2 2 1 1 1 2 1 2 1 1 1 2 2 1 1 1 1 1 1 1 1 2 1 1 1 2 2 2 2 1 1 2 2 2 2 2 1
0 0 0 1 1 0 1 0 1 0 1 1 0 1 1 0 0 1 0 1 1 0 1 1 1 1 0 0 1 0 1 0 1 1 0 1 0 0 0 0 1 0 0 0 1 0 0 0 0 1 1 0 1 1 0 0 1 1 0 1 0 1 1 0 1 0 1 0 0 1 0 0 1 0 0 1 0 0 1 0 0 1 0 0 1 1 1 0 1 1 0 1 0 0 1 0 0 0 0 1 0 1 1 0 0 1 0 0 0 1 0 0 1 0 0 1 0 1 0 1 1 0 0 0 0 0 1 1 1 0 1 1 0 1 0 0 1 0 1 0 0 1 0 1 1 1 0 1 0 0 1 0 0 1 1 0 0 1 1 0 0 1 0 1 1 0 1 1 1 1 0 1 1 1 0 1 1 0 0 1 1 0 0 0 0 1 1 1 1 0 1 1 0 1 0 1 1 1 1 1 0 0 1 0 0 0 1 0 1 1 1 1 1 1 1 0 1 0 0 1 1 0 0 0 0 0 0 0 1 1 1 0 1 1 1 1 0 0 1 1 0 1 1 1 0 0 1 0 0 0 1 1 1 0 0 1 0 1 1
0 0 1 0 1 1 1 1 1 0 1 0 0 1 0 1 1 0 1 1 1 0 1 1 0 1 0 1 1 0 0 0 1 1 1 0 0 0 1 0 1 1 0 1 1 0 0 0 0 1 0 1 0 1 0 0 1 1 1 0 1 0 0 1 0 1 1 0 0 0 0 0 1 0 0 0 1 1 1 0 1 1 1 0 1 1 0 1 0 0 0 0 0 1 1 0 0 0 0 0 1 1 0 1 0 1 1 1 0 1 0 1 1 0 1 0 0 1 1 1 0 1 1 1 1 0 1 1 0 0 1 1 1 0 0 1 1 1 0 0 1 0 0 1 1 0 1 0 1 1 1 0 1 1 0 1 1 1 1 0 1 0 0 1 0 0 1 0 1 1 0 1 0 0 1 0 1 1 1 2 2 1 2 2 2 2 1 1 2 2 1 1 1 2 2 2 1 2 2 2 2 2 2 1 1 2 2 2 1 1 2 2 1 1 1 1 2 2 2 2 1 1 1 1 1 1 1 1 2 2 1 1 1 2 1 1 2 1 2 1 2 2 2 1 1 1 2 1 1 2 1 1 1 2 1 1 2 1 1
2 2 2 1 1 2 2 2 2 2 2 2 1 2 2 2 1 2 2 2 1 2 1 2 2 1 2 1 2 2 1 1 2 1 1 1 1 2 1 2 2 1 1 2 1 1 1 1 2 2 2 1 1 2 2 1 2 1 2 2 1 1 1 2 1 1 2 1 1 1 1 2 2 1 1 1 2 1 2 2 1 2 2 2 1 1 1 1 2 2 1 1 1 1 1 2 2 1 1 2 1 2 1 2 1 1 1 2 1 2 1 1 2 1 1 1 2 1 2 1 1 1 2 2 1 2 1 1 1 2 2 2 1 1 2 1 2 2 1 2 2 2 1 2 1 2 1 1 2 2 1 1 2 2 1 1 1 1 2 2 1 2 1 2 1 2 1 1 2 1 1 2 1 1 2 1 1 2 2 1 1 2 2 1 1 1 2 1 2 1 2 2 1 2 1 1 2 2 2 1 2 2 1 2 2 2 1 2 1 1 2 2 2 1 2 1 2 1 1 1 2 2 2 1 1 2 2 1 2 2 1 2 2 2 1 1 1 1 2 1 1 2 1 2 2 2 2 2 1 2 1 2 1 2 1 1 1 1 2
1 1 1 1 1 2 2 1 2 2 1 2 2 2 1 2 2 2 2 2 1 2 1 2 1 1 1 2 2 2 2 1 1 2 1 1 1 1 1 1 2 1 1 1 1 2 2 1 2 1 1 2 2 1 2 1 2 1 2 2 2 2 1 1 1 1 2 1 2 1 1 1 2 1 2 1 2 1 2 2 2 1 2 1 1 1 2 2 1 1 2 1 1 1 2 1 1 1 2 2 1 2 2 2 1 2 2 2 1 1 1 2 1 2 1 2 1 2 1 1 2 2 2 2 2 2 1 1 2 1 2 1 2 1 2 2 2 2 1 2 2 2 1 2 1 2 1 1 1 1 2 2 2 2 2 2 2 2 2 1 2 2 1 2 1 1 1 1 1 2 2 2 2 1 1 2 1 2 1 1 1 1 2 2 1 2 2 2 2 2 1 1 1 2 1 2 2 2 2 1 1 1 1 1 1 2 1 1 2 2 1 1 1 1 1 2 2 2 1 1 1 1 1 2 1 2 2 1 2 2 2 2 1 1 1 2 2 1 2 2 1 2 2 2 1 2 2 1 1 2 1 1 2 2 1 1 1 2 1
1 1 2 1 1 2 2 2 1 1 1 1 1 1 2 2 1 2 2 2 1 1 2 2 1 1 1 2 2 1 1 1 2 2 2 2 1 1 1 1 2 2 2 2 2 1 2 1 2 1 1 1 2 2 1 2 1 1 1 2 1 2 1 1 2 1 1 1 1 1 2 1 1 1 1 2 1 2 2 1 1 1 2 2 2 2 1 1 2 1 2 1 2 1 2 1 2 2 2 1 1 1 1 2 2 2 1 1 2 2 2 2 2 2 1 2 2 2 1 1 2 1 1 1 2 1 1 1 2 2 1 1 2 2 2 1 1 1 2 1 1 2 1 1 2 1 1 2 1 2 1 1 1 1 2 1 1 2 2 1 1 1 2 2 1 2 2 1 1 1 1 1 1 2 1 2 2 2 1 2 2 1 1 2 2 2 1 1 2 2 2 2 1 2 2 1 1 2 1 1 2 1 2 1 1 2 1 1 2 1 1 1 1 1 1 2 1 2 2 1 2 1 2 2 2 1 2 2 1 1 1 1 1 2 2 2 2 1 1 2 1 2 1 2 1 1 2 2 1 2 2 1 1 1 2 2 1 2 1
1 1 2 2 1 2 1 2 2 2 1 1 1 1 2 2 1 1 1 1 2 2 1 2 2 2 1 2 2 1 1 1 2 1 2 1 2 2 1 1 2 2 2 2 1 2 2 2 2 1 2 1 1 2 2 1 1 2 1 1 2 2 1 2 2 2 1 1 2 2 2 2 2 1 2 1 2 1 1 2 1 2 1 2 1 2 1 2 1 1 1 1 2 1 2 1 2 1 1 2 2 1 2 1 1 2 2 2 2 2 1 2 2 2 1 1 2 1 1 2 1 1 1 1 2 1 1 1 2 1 2 1 1 1 1 2 1 1 2 2 1 1 1 1 1 2 1 1 2 2 2 1 1 1 2 1 1 2 2 1 1 1 1 1 1 1 1 2 1 2 1 2 1 2 1 1 2 2 1 1 1 1 1 2 1 2 1 1 1 1 2 2 2 2 2 2 1 2 1 1 2 1 2 2 1 1 2 1 1 2 2 1 1 1 1 1 1 1 2 1 2 1 2 1 2 1 1 1 1 2 1 1 2 2 1 1 2 2 2 2 1 2 2 1 1 2 2 1 1 2 2 1 2 1 1 2 1 2 1
2 1 1 2 1 2 1 2 2 1 2 1 1 1 1 1 2 2 1 1 1 1 2 1 2 2 1 2 2 1 1 1 1 1 1 2 1 1 2 1 2 1 1 1 1 2 1 1 1 1 1 1 2 2 1 1 1 2 2 2 1 1 1 1 1 1 1 2 1 2 1 2 1 1 1 2 2 1 1 2 2 2 2 1 1 2 2 2 2 2 1 2 2 0 1 1 0 0 1 0 0 1 1 1 1 0 1 0 0 0 0 0 1 1 0 1 0 0 0 1 0 0 0 0 0 1 0 0 0 0 1 0 0 1 0 1 1 0 1 1 0 1 0 0 0 1 1 0 0 0 1 0 1 0 0 1 0 1 0 0 0 1 0 0 0 0 1 0 0 1 0 0 0 1 0 0 1 0 0 1 1 0 1 1 2 2 1 1 1 1 2 2 2 2 2 2 1 1 1 2 1 1 2 1 2 1 1 2 1 1 2 1 2 2 2 1 1 2 1 1 2 2 2 1 1 1 1 2 2 1 1 1 1 2 1 1 2 1 1 2 2 2 2 2 1 2 2 1 1 1 1 2 2 2 1 2 2 1 1
1 0 1 1 1 1 1 1 1 0 1 1 0 1 1 1 0 0 0 1 1 1 0 1 1 0 0 0 1 1 0 1 1 0 1 0 0 0 0 0 1 1 0 1 1 0 0 0 1 0 1 1 1 0 0 1 1 0 1 1 1 1 1 1 1 0 1 0 1 1 0 1 1 1 1 1 0 1 1 1 1 1 1 1 0 0 1 1 1 1 0 0 1 0 0 1 0 1 0 1 0 0 0 0 0 1 0 1 0 1 1 1 0 0 1 1 1 1 0 1 0 0 1 1 1 0 0 0 1 0 1 0 1 1 1 1 0 0 0 0 1 1 1 1 1 1 1 0 1 0 1 0 0 0 0 0 0 1 1 1 0 0 0 0 1 1 1 0 0 1 1 1 0 1 1 0 1 1 0 0 0 0 1 0 0 0 0 0 1 0 0 1 0 1 0 0 1 1 1 1 1 0 0 1 1 0 1 1 1 0 0 0 1 1 0 0 0 1 1 0 0 1 0 1 0 0 1 1 0 1 1 1 1 0 0 0 0 0 0 1 0 0 0 1 1 0 0 0 1 0 0 0 0 1 1 1 0 1 1
2 1 2 1 1 1 2 1 1 2 1 1 1 1 1 2 1 2 2 1 1 1 2 2 2 2 1 1 1 2 1 2 2 2 2 1 1 2 1 2 2 1 1 1 1 2 1 1 2 1 1 1 1 2 2 1 1 1 2 1 2 2 1 1 2 2 1 2 1 1 2 1 1 1 1 1 1 2 1 1 1 2 1 1 1 2 1 2 1 2 1 2 2 1 2 1 2 1 1 1 2 2 1 1 2 2 2 2 1 2 2 1 2 1 1 1 1 1 1 2 1 2 2 1 1 1 1 1 2 1 1 2 2 2 2 2 2 2 2 2 2 2 2 2 1 2 1 1 1 1 1 1 1 2 2 1 1 2 2 1 2 2 1 2 1 2 1 2 2 1 1 2 1 2 1 2 2 2 1 2 1 2 2 1 2 1 1 2 2 1 2 1 2 2 2 2 1 2 1 1 2 2 2 2 1 1 2 1 1 2 1 2 1 2 2 1 2 2 1 1 1 2 2 1 2 1 2 2 1 1 2 1 2 2 1 1 2 2 1 1 1 1 1 1 1 2 1 2 2 2 1 2 1 1 1 1 1 2 2
2 2 2 1 1 1 2 1 2 2 2 2 2 2 1 1 2 1 1 2 2 1 1 1 1 2 2 1 1 1 1 1 2 2 1 1 2 2 1 2 2 1 1 1 2 2 2 1 1 1 2 1 2 2 2 2 2 1 2 2 2 1 1 1 2 2 1 1 2 2 2 1 2 1 1 2 2 2 2 2 1 2 1 2 2 2 2 2 2 2 2 2 2 2 2 2 2 2 2 1 1 2 1 1 2 2 2 2 1 2 1 1 1 2 1 1 1 1 1 2 1 1 2 2 1 1 1 2 2 1 1 2 2 1 1 2 2 2 1 1 1 1 2 2 1 1 2 1 2 2 2 2 1 2 2 1 1 2 2 2 2 2 1 1 1 2 1 1 1 1 1 2 1 1 2 1 2 2 2 1 1 1 2 1 2 2 1 1 1 1 2 1 1 2 1 2 2 1 2 1 2 1 2 1 1 2 2 1 1 2 1 1 2 2 1 1 1 2 1 2 1 1 1 1 1 1 1 2 1 2 1 2 2 2 2 2 1 2 2 2 1 1 1 2 2 1 2 1 1 2 1 1 1 2 1 1 1 1 1
0 0 0 0 0 1 1 0 0 1 0 1 1 1 0 0 0 0 1 0 1 1 0 1 1 1 0 0 0 1 0 0 0 0 0 1 0 0 1 0 0 0 0 0 1 1 0 0 1 0 1 0 1 1 1 1 0 0 0 1 1 1 0 1 0 1 0 0 0 0 1 1 0 1 0 1 1 1 1 1 1 0 1 0 0 0 0 1 1 0 1 1 1 0 1 0 1 0 1 0 1 1 1 0 0 0 1 0 1 1 1 1 0 0 0 1 1 0 0 1 1 0 1 0 1 1 1 1 0 0 0 0 1 1 0 0 0 1 1 1 1 1 0 1 0 1 1 1 1 1 1 0 0 1 0 0 1 0 0 1 0 0 1 0 1 1 0 0 0 0 0 0 0 0 0 1 0 0 0 1 1 1 0 1 1 0 0 0 0 0 0 1 0 1 1 0 0 1 0 1 0 0 1 0 0 1 1 0 1 0 1 0 0 0 1 1 1 1 0 0 1 0 1 0 0 0 0 0 1 0 1 1 0 0 1 0 1 1 0 0 0 0 1 1 1 0 1 1 0 0 0 0 0 0 0 1 0 1 0
1 1 1 1 1 0 1 1 1 1 1 1 0 1 1 1 1 1 1 0 1 0 1 0 0 0 1 0 0 0 1 0 1 1 1 0 0 0 1 0 0 0 0 1 1 1 0 0 1 1 1 0 0 1 1 0 1 0 0 0 0 1 0 1 0 0 1 0 1 1 1 0 1 1 1 0 1 0 0 0 1 1 0 1 1 0 1 0 0 1 1 0 0 1 1 0 1 1 1 0 1 0 0 1 0 0 0 0 1 0 1 1 0 1 0 0 0 1 1 0 1 1 1 1 1 1 0 1 0 0 1 0 1 0 0 1 0 1 0 1 0 1 1 1 0 1 1 1 1 1 0 0 0 1 0 1 0 0 0 0 0 1 1 1 1 0 1 1 1 1 0 0 1 1 1 1 1 1 0 1 1 0 1 1 1 1 1 1 1 1 1 1 0 1 0 0 0 0 0 1 0 0 1 0 0 0 1 1 0 0 0 1 0 1 1 0 0 0 1 0 1 0 0 0 0 0 1 1 1 1 1 1 0 1 0 0 1 0 1 0 0 0 0 1 1 1 1 0 1 0 1 0 0 1 0 1 1 1 1
1 1 2 2 1 2 2 2 2 1 2 2 2 2 1 2 1 2 1 2 1 2 2 1 1 2 2 1 1 2 1 1 2 1 1 1 2 2 2 2 1 2 2 1 1 1 2 1 2 1 1 1 2 2 1 2 2 2 1 2 2 2 2 1 1 2 2 1 1 1 2 2 2 2 1 2 2 1 2 2 2 2 2 2 1 2 2 1 1 1 1 1 2 1 1 1 1 2 1 2 2 1 1 2 1 1 1 1 2 2 1 1 1 1 2 1 1 1 2 2 1 2 2 1 2 2 2 2 1 1 1 2 2 2 2 1 1 1 2 1 2 1 1 2 1 1 1 1 2 2 2 1 1 1 2 2 1 2 2 1 1 1 2 1 2 2 2 1 1 2 1 2 2 2 2 1 2 1 1 2 2 2 1 2 2 2 2 1 2 1 2 1 1 2 1 2 2 1 1 2 2 2 2 1 1 1 1 2 2 2 1 1 2 2 2 1 1 1 2 2 2 2 1 1 2 2 2 2 2 1 2 2 2 1 1 1 1 1 2 1 1 1 1 2 1 1 2 1 1 2 1 1 1 1 2 1 2 2 2
0 1 0 0 0 1 0 1 1 1 1 0 1 1 1 0 1 1 1 0 1 0 0 1 1 0 0 1 1 0 0 0 0 1 1 1 1 0 1 0 1 0 0 0 0 0 0 0 0 1 0 0 0 0 0 1 1 0 1 0 0 0 0 1 0 1 1 1 1 0 0 1 1 0 1 1 0 0 1 1 1 1 1 1 0 0 0 0 0 1 0 0 1 0 0 0 1 1 0 1 1 0 1 1 1 1 1 1 1 0 1 0 0 0 1 0 1 1 0 1 0 0 1 0 1 0 0 1 0 1 0 1 0 0 0 1 0 1 0 0 0 1 0 0 1 1 0 1 1 1 1 0 1 1 1 1 0 1 1 0 0 0 0 0 1 0 0 0 0 0 0 1 0 1 0 1 1 1 1 1 0 1 0 1 0 0 1 1 0 0 1 1 1 1 1 0 0 1 1 0 1 1 1 1 1 1 1 1 0 0 0 1 0 0 1 0 1 0 0 0 0 0 0 1 1 0 1 0 1 1 0 0 1 1 0 0 1 1 1 1 1 1 1 1 0 0 1 0 1 1 0 1 0 0 0 0 1 1 1
0 0 1 0 1 0 0 1 0 0 1 1 1 0 0 0 0 0 1 0 0 0 1 1 1 0 0 0 1 0 0 1 1 1 0 0 0 1 1 1 0 1 1 0 1 0 0 0 0 1 1 0 1 0 1 1 1 0 0 0 1 0 1 1 1 1 1 0 1 1 0 0 1 0 0 0 0 0 0 1 0 1 1 1 0 0 0 1 0 0 0 0 1 1 0 1 0 1 1 1 1 1 1 1 0 0 0 0 1 0 0 1 0 1 0 0 1 0 1 1 1 0 0 0 1 0 0 0 1 0 1 0 0 1 1 0 1 0 1 0 0 0 1 1 0 0 0 0 0 1 0 0 1 1 1 1 0 0 0 0 1 1 0 0 0 1 1 1 0 1 1 0 0 0 1 0 1 0 1 1 0 0 1 1 1 1 0 1 1 0 1 1 0 1 1 1 1 1 0 1 1 0 1 0 1 0 1 1 1 1 1 0 0 1 0 1 0 1 0 0 1 1 1 0 0 0 0 1 1 0 0 0 0 1 0 0 0 1 1 0 0 0 0 1 1 0 1 0 0 1 0 0 1 0 0 1 1 1 1
1 1 1 1 1 0 1 1 1 1 0 1 0 1 1 1 1 1 1 0 1 1 0 0 1 1 1 1 0 0 0 0 1 1 1 1 1 1 1 1 0 0 0 1 1 0 1 0 0 1 0 0 1 0 1 1 1 1 1 0 0 1 1 1 1 1 1 0 0 1 1 1 1 0 0 0 1 1 1 1 0 1 0 1 1 0 1 1 1 0 1 0 0 0 0 1 0 0 0 1 1 0 1 1 1 1 0 1 1 1 0 0 1 1 1 1 0 1 1 1 1 1 1 0 0 0 0 1 1 0 1 0 1 1 0 1 0 0 0 1 1 0 1 1 1 1 0 1 0 0 0 1 0 1 0 1 1 0 0 0 1 0 1 1 0 1 1 0 1 1 0 0 0 1 0 0 1 0 0 1 1 1 1 1 0 1 1 1 1 1 1 1 0 1 0 0 0 1 0 0 0 0 0 0 1 1 1 1 1 0 0 0 1 1 0 0 0 0 0 0 1 1 1 0 0 1 0 1 0 1 1 1 0 0 0 1 1 1 0 1 1 1 0 1 1 1 0 0 0 0 1 1 0 1 1 1 1 1 1
1 0 0 0 0 0 0 0 1 1 0 1 1 0 1 0 0 1 0 0 1 1 1 0 1 0 0 0 1 0 1 0 0 0 0 0 0 0 1 1 1 0 1 0 0 1 0 0 0 1 1 1 1 0 0 1 0 0 1 1 1 0 0 1 0 0 0 1 1 1 1 1 1 0 0 1 1 1 0 1 0 0 0 0 1 1 0 1 1 0 1 1 0 0 1 1 1 0 0 1 1 1 0 0 0 1 1 1 0 1 0 1 1 0 1 0 0 0 0 1 1 0 0 0 0 1 1 0 0 0 1 1 0 1 0 0 1 0 0 1 0 0 0 0 1 1 0 0 0 1 0 1 1 1 0 1 1 0 0 1 0 0 0 1 1 1 0 1 0 0 0 1 0 1 0 1 1 0 0 0 0 0 1 1 1 1 1 0 0 0 1 1 1 1 1 0 1 1 0 0 1 1 0 0 1 0 1 0 1 0 0 1 1 1 1 1 1 0 1 1 0 1 0 1 1 0 0 1 1 1 0 0 0 1 0 0 0 1 0 1 0 1 0 1 0 0 1 0 0 1 0 1 0 1 0 0 0 0 1
1 2 1 1 1 2 2 1 2 1 2 1 1 2 1 1 2 2 1 2 1 2 2 2 2 1 1 1 1 1 2 1 2 1 2 1 1 1 2 2 1 1 1 2 1 1 2 2 2 1 1 1 2 2 2 2 1 1 2 2 1 2 2 1 2 1 2 2 1 1 1 2 1 1 1 1 1 1 2 1 1 2 1 1 2 1 1 2 1 2 2 2 2 2 1 1 1 2 2 1 1 1 2 2 2 2 1 2 2 1 2 1 1 2 1 2 1 1 1 1 1 2 2 2 1 1 2 1 2 1 1 1 1 2 2 1 1 2 2 1 1 1 1 1 1 2 1 2 2 2 2 1 1 2 1 1 2 2 1 2 2 2 1 2 1 2 1 2 1 1 1 1 2 2 1 2 2 2 1 2 2 1 2 1 2 2 2 1 2 1 2 2 1 1 1 2 1 2 1 1 1 2 2 2 2 1 2 2 1 1 1 1 2 1 1 2 1 1 1 1 1 1 1 1 1 2 1 2 1 1 1 1 1 2 2 1 2 1 1 1 1 2 1 2 1 1 1 1 1 2 1 1 2 1 1 2 1 1 2
1 1 1 1 2 2 2 1 1 2 1 2 1 1 2 2 2 1 1 1 2 1 1 2 2 2 1 1 1 1 1 2 2 2 1 2 2 1 1 2 2 1 1 1 1 1 2 1 1 2 2 1 1 2 2 1 2 1 1 2 2 1 1 1 1 1 2 1 1 1 2 2 2 1 1 1 2 1 1 2 2 1 2 1 1 1 2 1 2 2 1 1 2 2 1 1 2 1 2 2 1 2 2 1 1 2 1 2 1 2 2 2 1 1 2 2 2 2 2 2 1 2 1 2 2 2 1 1 2 1 2 2 2 2 1 1 1 2 1 1 1 1 2 1 1 1 2 2 2 2 1 2 2 1 1 1 1 2 1 2 1 1 2 1 2 1 2 2 1 1 2 1 2 2 1 2 1 1 2 2 2 2 2 2 1 2 1 2 1 1 1 1 1 2 2 2 1 2 1 2 1 1 2 1 1 2 2 2 2 1 1 1 2 1 2 2 2 2 1 2 2 2 1 1 1 1 1 2 2 1 2 1 2 2 2 1 2 2 2 2 2 2 1 2 1 1 2 1 2 2 1 1 1 1 1 1 1 2 2
0 0 1 1 0 1 0 0 0 1 1 1 0 0 0 1 1 0 0 1 0 0 0 1 0 0 0 0 1 0 0 1 1 0 0 1 0 0 1 1 1 0 0 1 1 1 1 1 1 0 1 1 0 0 0 1 0 0 1 0 1 1 0 0 1 0 1 1 1 0 1 0 1 0 0 0 0 0 1 1 0 1 1 1 1 0 0 0 0 1 1 0 1 1 1 0 0 1 0 0 0 0 1 0 0 1 1 0 0 0 0 1 0 1 0 1 1 0 0 0 0 0 1 1 1 1 0 0 1 0 0 1 1 0 0 0 0 0 1 0 0 1 0 1 0 0 0 0 1 0 0 0 1 1 1 1 1 1 0 0 0 0 1 1 0 1 1 0 1 1 0 1 0 1 0 1 1 1 1 1 0 1 0 0 0 1 1 0 1 1 1 0 0 1 1 0 1 1 0 1 0 0 1 0 0 0 0 1 1 0 1 0 0 1 0 0 1 1 0 1 1 0 0 0 0 0 0 1 0 1 1 0 1 0 1 0 1 1 1 1 0 1 1 0 0 1 1 0 0 0 0 1 1 1 0 1 0 1 1
1 1 0 0 1 1 0 1 1 1 1 0 1 1 0 1 1 0 1 1 0 1 0 1 1 0 0 1 1 1 0 1 0 1 0 1 0 0 1 1 1 1 1 1 0 1 1 1 1 1 0 0 0 1 0 1 0 1 0 1 1 1 1 1 1 1 0 0 0 0 1 1 0 1 0 0 0 1 0 1 1 0 1 0 1 0 0 1 1 0 0 1 1 1 1 1 0 0 0 0 1 0 0 0 0 1 0 0 1 1 0 1 1 1 0 0 1 1 1 1 1 1 0 0 0 0 1 0 1 0 1 0 0 1 1 1 1 0 1 1 1 1 1 0 0 1 1 1 1 1 1 0 1 1 1 0 0 1 0 1 1 0 0 1 1 1 0 0 1 1 1 1 0 1 0 1 0 0 0 1 1 1 0 0 1 1 1 1 0 0 1 1 0 0 1 1 1 1 1 0 0 0 0 1 0 0 0 1 1 0 0 0 0 0 1 1 0 0 1 0 1 0 0 0 0 0 0 1 0 1 1 1 1 1 0 1 1 0 0 1 1 1 0 1 0 0 1 0 1 1 1 1 1 0 0 0 0 0 0
2 1 2 2 1 2 2 2 2 2 1 2 2 2 2 2 2 1 2 2 2 2 2 1 2 1 1 2 2 1 1 1 1 1 1 1 1 1 2 1 1 1 2 2 1 1 2 1 2 2 2 1 2 2 2 2 1 1 2 1 2 2 1 2 1 2 2 1 1 2 2 1 1 2 2 1 2 2 2 1 1 1 2 1 2 2 1 2 1 1 1 1 2 2 2 1 2 1 1 1 1 2 1 1 2 1 2 1 1 2 1 1 1 1 2 1 1 1 1 1 2 1 2 1 1 2 2 1 1 2 2 1 2 2 2 2 1 1 2 2 1 2 2 2 1 2 1 1 2 2 2 1 2 1 2 1 2 2 1 1 1 1 1 2 2 1 2 2 1 2 1 1 1 1 2 2 2 1 1 2 1 1 2 1 2 2 2 1 1 2 2 2 1 1 2 2 2 1 2 1 2 2 2 2 1 2 2 1 2 2 2 2 2 1 2 1 1 2 2 2 2 2 2 1 1 1 2 2 2 1 2 2 1 2 2 2 2 1 1 2 1 2 1 1 1 1 2 2 1 2 2 2 1 2 2 2 2 2 2
0 1 1 1 1 1 1 1 1 1 0 1 0 1 1 1 0 1 1 1 0 0 1 0 1 1 1 0 0 1 1 0 1 1 1 1 1 1 0 1 1 1 0 1 0 1 0 1 1 0 0 1 1 0 0 1 1 1 1 0 1 0 0 1 0 0 1 1 0 0 0 0 0 1 0 1 0 0 1 1 0 0 0 0 0 0 1 0 1 0 1 1 1 0 1 1 1 1 1 0 1 0 0 1 0 1 1 0 1 1 1 0 1 1 1 0 0 0 0 0 1 0 0 1 1 0 0 1 1 1 0 1 0 0 0 1 0 0 0 1 0 0 1 1 0 0 0 1 1 0 1 1 1 0 1 0 1 0 1 0 0 0 0 0 1 1 0 0 1 0 1 0 1 1 1 1 1 1 0 1 1 0 1 1 1 0 1 0 1 0 1 1 0 1 1 1 0 1 1 1 1 0 1 0 0 1 0 0 0 1 1 0 1 0 0 0 1 0 0 1 0 1 1 0 1 0 1 1 0 1 0 1 1 0 0 0 1 1 0 0 0 1 1 0 1 0 1 0 1 1 1 0 0 1 0 1 0 1 1
0 0 0 1 0 0 0 1 1 0 0 0 0 1 1 0 1 1 0 1 1 1 1 1 1 1 0 1 1 0 0 1 1 0 1 0 1 1 1 0 0 0 0 0 0 1 0 0 0 0 0 0 1 1 0 0 0 0 1 0 1 1 0 1 0 1 1 0 0 0 0 1 1 1 0 1 1 1 1 0 1 1 1 0 1 0 1 1 0 1 0 0 1 1 1 1 1 0 1 1 0 1 1 1 1 0 0 1 0 1 1 1 0 1 0 0 0 1 1 1 0 1 0 1 1 0 0 1 0 1 0 1 0 1 1 1 1 0 1 0 0 1 1 0 1 1 0 0 1 0 1 1 1 1 0 1 0 1 0 0 1 1 0 1 0 0 0 0 0 1 1 1 1 1 0 1 1 0 1 1 0 1 0 1 1 1 1 0 0 1 1 1 0 1 1 1 1 0 1 0 1 1 1 0 1 1 1 0 1 0 1 1 1 0 1 0 0 1 1 0 1 0 0 0 0 0 0 0 0 1 1 0 1 1 1 0 1 1 0 1 1 0 0 1 1 0 1 1 0 0 0 0 0 1 1 1 0 0 1
1 1 2 1 1 2 1 2 1 2 1 2 2 2 2 1 1 2 2 1 1 1 2 2 1 2 2 2 2 1 1 1 1 2 1 1 2 1 2 1 2 2 2 1 1 2 2 1 1 2 2 1 1 1 1 1 1 2 1 1 2 2 1 2 1 2 2 2 2 1 1 1 1 1 1 1 2 2 2 2 1 1 2 1 1 1 2 2 1 1 2 2 2 2 1 2 2 2 2 1 1 2 2 2 1 2 1 2 1 1 1 2 1 1 2 2 1 2 2 2 2 1 2 2 2 1 1 1 1 1 1 1 2 1 2 1 1 1 1 2 2 1 1 2 1 2 2 1 1 2 1 1 1 2 1 1 2 1 1 1 1 1 2 1 1 1 2 1 1 1 2 1 1 1 2 2 2 1 2 1 2 2 1 1 2 2 2 1 1 1 1 2 1 2 1 1 1 1 2 2 1 1 2 1 2 1 2 1 2 1 1 2 2 2 2 2 1 2 2 1 1 2 1 1 2 2 1 1 2 2 2 2 2 2 1 1 2 2 2 2 1 2 1 2 1 1 2 1 1 1 1 1 1 2 1 2 1 1 2
1 2 1 2 1 1 1 2 2 1 1 1 2 1 2 1 2 2 2 2 1 1 1 1 1 2 1 1 2 2 2 2 2 2 1 2 1 1 2 2 1 1 2 1 2 2 2 1 1 1 1 1 2 2 1 2 1 2 2 1 2 2 1 1 2 2 2 2 1 1 2 2 2 2 2 2 1 2 1 1 1 2 1 1 2 1 2 2 1 2 2 1 2 1 2 1 2 2 1 2 1 1 1 1 1 1 2 2 2 2 1 1 1 1 2 2 1 2 2 2 2 1 2 2 2 2 1 1 2 1 1 1 1 1 2 1 2 1 1 1 1 2 2 1 1 2 2 1 2 1 1 2 2 2 1 1 2 1 1 1 2 2 2 2 2 1 1 1 1 2 1 1 1 2 1 2 1 2 1 2 1 1 2 1 2 1 2 1 2 2 2 1 1 1 2 2 1 1 1 1 2 1 2 1 1 1 2 1 1 2 1 1 1 2 2 1 2 1 1 2 1 1 1 1 2 2 1 2 2 2 1 2 2 2 1 2 2 1 1 1 2 2 1 2 1 1 1 1 1 2 1 1 2 2 2 2 1 2 2
1 2 2 1 2 1 2 1 2 2 1 1 1 1 2 1 2 2 2 1 1 1 2 1 2 2 2 1 1 1 2 1 1 2 1 2 2 1 1 2 2 1 1 2 1 2 1 1 1 2 2 1 2 2 2 2 1 2 1 1 1 2 2 2 2 1 2 1 1 2 2 2 2 1 1 1 1 1 2 1 1 1 2 2 1 1 1 2 1 2 1 1 2 2 2 2 1 1 1 1 2 1 2 1 1 2 2 1 2 2 2 1 2 1 1 1 1 1 2 1 1 2 2 1 1 1 1 1 2 2 2 2 1 2 2 1 2 2 2 2 2 2 1 1 2 2 1 1 2 2 2 1 1 2 2 2 1 1 2 2 1 2 2 1 2 2 1 1 0 1 0 0 1 1 0 1 1 0 1 1 1 0 0 1 0 1 1 0 0 0 0 0 0 0 0 0 0 0 1 0 1 0 0 1 1 0 0 1 1 1 0 1 0 0 1 1 0 1 1 0 1 1 0 0 0 1 0 0 0 0 1 1 0 0 0 1 1 1 0 1 1 1 1 0 0 1 0 0 0 1 0 0 0 1 0 1 0 1 1
2 2 2 1 2 1 2 1 1 1 2 2 2 1 2 2 2 1 2 1 2 1 1 1 1 1 1 1 1 1 2 2 2 1 1 1 1 2 2 1 1 1 1 1 1 2 1 2 2 1 2 2 2 1 1 1 1 1 2 2 1 1 1 2 1 2 2 1 2 2 2 1 2 1 2 2 1 2 2 1 1 2 1 2 1 2 2 1 1 1 1 1 2 2 1 1 1 2 2 2 1 2 1 1 2 2 1 1 2 2 1 2 2 1 2 1 1 2 2 1 1 1 1 1 2 1 2 2 1 1 2 1 2 1 2 1 2 1 1 1 2 1 1 1 2 2 2 2 1 1 2 1 2 1 1 2 2 2 1 1 2 2 2 1 1 2 2 2 2 2 2 2 2 2 2 2 2 2 1 2 1 1 1 2 1 1 2 1 1 1 1 2 1 2 1 2 1 2 2 1 2 2 1 2 1 1 1 1 2 2 1 2 1 2 2 1 2 2 1 1 1 1 2 2 1 1 1 2 2 1 1 2 2 1 1 1 1 2 1 2 1 1 2 2 1 2 2 1 1 2 1 1 2 1 2 2 1 2 2
1 1 0 1 0 0 0 0 0 1 0 0 1 1 1 1 0 0 1 1 0 0 0 1 1 0 1 0 1 0 0 1 1 1 1 0 0 0 1 0 1 0 0 0 0 1 1 0 1 0 1 0 1 1 0 1 1 0 1 0 1 1 1 0 0 0 0 0 1 0 0 0 0 1 0 0 1 0 0 1 0 1 0 1 0 1 0 0 1 1 1 0 1 0 1 0 0 1 0 1 0 1 0 0 0 0 1 0 0 0 1 1 1 0 0 1 0 0 0 1 1 0 0 0 0 0 0 0 0 0 1 1 0 1 1 0 1 1 1 1 1 1 0 0 0 0 1 1 1 0 0 0 0 1 1 1 1 0 1 0 1 1 0 0 0 1 1 1 1 0 1 0 1 0 0 1 0 0 0 1 0 0 1 0 1 1 1 0 0 1 0 1 0 1 1 0 0 1 1 0 1 1 0 0 0 0 1 0 1 0 0 1 0 1 0 1 1 0 1 1 0 1 0 1 0 0 0 1 1 1 0 1 1 0 0 0 1 0 0 1 0 1 0 1 1 1 0 1 1 0 1 0 0 0 1 0 1 0 0
1 1 0 0 1 0 0 0 1 0 1 1 0 0 1 0 1 1 1 0 1 1 1 1 1 0 1 0 1 0 1 1 0 1 1 1 0 0 1 0 1 0 0 1 0 0 0 0 1 0 0 0 1 0 0 1 1 0 1 1 0 0 0 1 1 1 0 1 0 1 1 1 1 1 0 1 0 0 1 0 1 1 1 1 1 0 1 0 1 1 0 1 0 1 1 1 1 1 1 0 0 1 1 0 0 1 0 0 0 0 0 0 1 0 0 1 1 0 1 1 0 0 0 1 1 0 1 1 0 0 0 1 1 0 1 1 1 0 1 1 0 1 1 1 0 0 0 0 0 1 1 0 1 1 0 1 1 1 0 0 0 1 1 0 1 1 0 1 0 1 0 0 0 1 1 1 1 1 0 1 0 1 1 0 1 1 0 1 1 1 1 1 0 1 1 1 0 1 1 0 0 1 0 1 0 1 0 1 1 1 1 1 0 1 0 1 0 1 0 1 0 0 0 1 0 0 0 1 0 0 0 0 0 0 0 1 0 1 0 1 0 1 0 1 0 0 1 1 1 1 0 0 1 1 0 0 0 0 0
1 1 1 0 0 0 0 1 1 0 0 1 0 0 1 1 1 1 1 1 1 0 1 0 0 0 0 0 0 0 1 0 1 0 1 0 1 1 1 0 0 0 1 0 0 1 0 0 1 1 1 0 1 0 1 1 0 1 0 0 1 1 1 1 0 0 0 0 0 1 0 1 1 0 1 0 0 1 0 1 0 1 0 0 1 1 1 0 0 0 1 1 1 0 0 0 1 1 1 1 1 1 1 1 1 1 1 1 0 0 1 0 0 0 0 1 0 1 0 0 0 1 0 0 1 1 1 1 1 1 0 1 0 1 0 0 1 1 0 1 1 0 0 1 0 0 0 1 1 1 1 0 1 1 1 0 0 1 1 0 1 1 0 1 1 1 0 0 0 0 1 0 0 1 0 1 1 1 0 0 1 1 0 0 1 0 0 0 0 1 1 1 1 1 1 1 1 1 1 1 0 1 1 1 0 1 1 0 0 1 0 0 0 1 0 1 1 1 1 0 1 1 0 1 0 0 0 1 0 1 0 0 1 1 1 0 0 1 0 1 1 1 0 1 0 0 1 1 0 1 0 1 1 1 1 1 0 1 1
0 1 0 0 0 0 0 1 0 0 1 0 1 0 0 1 0 1 1 1 0 0 0 0 0 1 1 0 1 0 1 0 1 1 0 0 0 0 1 0 1 1 0 1 0 0 1 0 0 0 0 1 0 1 0 1 1 1 1 1 1 0 0 0 0 1 0 1 1 1 1 1 1 0 0 1 0 0 1 1 1 1 1 0 1 1 1 1 0 1 0 1 0 1 1 1 1 0 0 0 0 0 1 0 0 1 0 1 1 0 0 0 0 1 0 0 1 0 0 1 1 1 0 0 0 1 1 0 0 1 0 0 1 1 0 1 1 1 0 0 1 0 1 1 0 1 0 1 1 0 1 0 1 1 0 0 1 0 0 1 0 0 0 0 1 1 0 0 0 0 0 0 0 1 1 1 0 0 0 0 0 0 0 0 1 0 1 0 1 0 1 1 1 1 0 1 1 1 1 1 1 0 0 0 0 1 1 0 0 0 1 1 1 1 0 1 0 1 1 0 1 0 1 1 0 0 1 0 0 1 0 0 1 0 1 0 1 0 1 1 0 1 1 1 0 1 1 0 1 1 0 0 1 1 0 0 0 1 1
1 2 1 1 2 2 2 1 2 1 1 1 1 2 2 2 2 1 2 2 1 1 2 2 2 2 2 1 2 2 1 1 2 1 2 2 1 2 2 1 2 1 1 2 2 1 1 2 2 1 1 2 1 2 1 2 1 1 1 1 2 1 1 2 2 2 2 1 2 2 1 2 2 2 1 1 2 1 2 1 1 1 2 1 1 2 1 1 2 2 2 2 2 1 1 2 2 2 1 1 1 1 1 1 1 1 2 2 2 2 1 2 1 1 2 2 2 1 1 1 2 1 2 1 2 1 2 1 1 1 2 2 2 1 1 2 2 1 2 2 1 2 1 1 1 2 1 1 1 1 2 1 1 2 1 1 1 1 1 2 1 2 1 1 2 2 2 1 1 1 1 2 1 2 2 2 1 2 1 1 1 1 1 2 1 2 1 1 2 2 2 2 2 1 1 2 2 2 1 2 2 1 1 2 1 1 2 2 2 2 2 1 2 2 2 2 2 1 2 1 2 1 1 2 1 2 2 2 1 2 1 2 1 2 2 1 2 2 2 1 1 1 1 2 2 1 1 2 1 2 2 1 2 2 2 2 1 2 1
0 1 0 0 0 0 0 1 0 1 1 0 1 1 0 1 1 0 1 1 1 1 0 1 0 1 0 1 0 1 1 0 0 0 0 0 1 1 0 0 1 0 1 1 0 1 1 1 1 0 1 0 1 0 0 1 1 0 1 1 1 1 1 1 0 0 0 0 0 0 1 1 0 0 1 0 0 0 0 0 1 0 0 1 0 0 0 0 0 0 1 0 0 0 0 1 0 0 1 1 0 0 1 1 0 1 1 0 0 1 1 1 0 0 1 0 1 1 0 1 0 0 1 1 0 0 1 0 0 0 1 0 0 1 1 1 1 1 0 0 1 1 0 0 0 0 0 1 1 0 1 0 0 0 0 1 0 0 0 0 0 0 0 0 1 1 0 0 0 0 1 0 0 0 0 0 0 0 0 1 1 1 0 1 1 1 0 0 0 1 1 1 0 1 0 0 0 1 0 1 1 1 0 1 1 0 1 0 1 0 0 1 0 0 0 1 1 1 0 1 1 1 0 0 1 1 1 1 1 0 0 1 0 0 0 0 1 0 1 1 0 0 0 1 1 0 1 0 1 1 0 0 0 1 0 0 1 1 0
1 1 2 2 2 2 2 1 1 2 2 2 2 1 1 2 2 1 2 1 1 1 1 2 1 2 1 2 2 2 1 2 2 2 2 1 1 1 1 2 1 1 1 1 2 1 1 1 2 1 2 1 2 2 1 2 2 1 1 2 2 2 1 1 1 1 2 2 2 2 2 1 1 1 2 2 1 2 1 2 1 2 2 1 1 2 1 2 1 1 2 1 2 1 1 2 1 2 2 2 1 2 1 2 1 1 1 2 1 2 2 2 1 2 1 2 1 1 1 1 2 1 2 1 1 2 1 2 2 2 2 1 1 1 2 2 1 1 1 1 2 2 1 1 1 1 2 2 2 2 2 1 2 1 1 1 2 1 2 1 2 1 2 2 2 2 2 2 2 2 1 2 2 1 2 2 2 1 1 1 1 1 2 1 2 2 1 1 2 2 2 1 2 2 1 2 2 2 1 1 2 1 1 1 1 1 1 2 1 1 2 2 2 1 1 1 1 2 1 2 2 1 1 2 2 2 1 1 2 2 1 1 2 1 1 1 2 1 2 1 2 1 1 2 2 1 1 2 2 1 2 1 1 1 2 1 1 2 1
1 1 2 2 2 2 1 1 1 2 1 2 1 2 2 1 2 1 2 1 1 2 1 2 2 1 2 1 2 1 2 2 2 2 1 2 1 2 2 2 1 2 2 2 1 1 1 1 2 1 2 2 2 2 2 2 1 1 2 1 2 1 1 1 1 2 2 1 1 1 1 1 1 1 2 2 1 1 1 1 2 2 2 1 2 1 2 1 1 2 2 2 1 2 1 1 1 1 2 1 2 2 2 2 1 2 2 1 1 2 1 1 2 1 2 2 2 1 1 2 2 2 2 2 1 1 2 1 2 2 1 2 1 2 2 1 1 2 2 2 1 1 1 1 2 1 2 2 2 2 1 2 1 2 2 2 1 2 2 1 2 1 1 1 2 2 1 2 1 1 1 1 1 1 1 2 2 2 1 1 1 1 1 1 2 1 1 1 2 1 2 2 1 2 2 1 1 2 1 2 2 1 1 1 2 2 2 2 2 1 2 1 2 2 2 2 1 2 1 1 1 1 2 1 1 2 1 2 1 2 2 1 2 1 2 1 2 2 2 2 2 2 1 1 1 1 2 2 1 2 1 1 1 2 2 1 2 2 2
1 1 0 1 0 1 0 1 0 1 1 0 1 0 1 0 1 1 1 1 0 0 1 1 1 0 0 1 0 0 0 1 1 1 0 1 1 1 0 0 1 0 1 1 1 1 1 0 1 1 1 1 1 0 1 0 1 1 0 0 1 1 0 1 0 0 0 0 0 1 0 0 1 1 0 1 0 0 1 0 0 1 1 0 0 0 0 0 0 0 0 0 0 1 0 1 0 1 2 2 1 2 1 1 2 2 1 1 2 2 2 1 2 2 2 1 1 1 1 1 2 1 2 2 1 1 1 2 1 2 1 2 2 2 2 2 2 2 1 2 1 1 2 2 2 1 1 2 2 2 2 1 2 1 2 2 2 2 1 2 2 1 2 1 2 1 2 1 1 2 2 1 1 1 1 1 2 2 2 1 1 2 1 1 1 1 2 1 1 1 1 2 1 2 2 1 1 1 1 1 2 1 2 2 1 2 2 1 1 1 1 1 1 1 2 1 1 2 1 1 2 1 1 1 2 2 1 1 2 1 2 2 2 2 1 1 1 1 2 2 1 2 1 2 1 1 2 1 1 1 2 1 1 2 2 2 1 1 1
2 2 2 2 2 1 2 1 1 1 1 1 1 1 2 2 2 1 2 1 1 1 2 2 1 2 2 2 2 2 1 1 2 2 1 1 2 1 1 1 1 2 2 2 1 2 1 1 2 1 2 1 1 2 1 2 2 2 1 1 1 2 1 1 1 2 1 2 1 1 1 1 2 1 1 2 2 1 2 1 2 1 1 1 1 2 2 1 1 2 1 2 1 1 2 1 1 1 1 1 1 2 2 1 1 1 1 2 1 2 1 2 1 1 2 2 1 1 2 1 2 1 2 1 1 1 1 2 1 2 2 1 1 2 2 2 1 1 2 1 1 1 1 2 1 2 2 1 2 1 1 1 2 2 2 2 1 2 2 2 2 2 2 2 2 1 2 1 1 1 1 1 1 1 2 2 1 2 1 1 1 1 2 1 2 2 1 1 2 1 2 2 1 1 2 2 1 2 1 1 2 2 2 1 1 2 2 2 1 2 2 1 1 2 2 1 2 2 1 2 2 2 2 1 2 1 2 1 2 2 1 2 2 1 1 1 2 1 2 2 1 2 1 2 2 1 2 2 1 1 1 2 1 2 2 1 2 2 2
2 1 1 2 2 2 1 1 2 2 1 1 1 2 1 1 2 1 1 1 2 1 1 2 1 1 1 1 1 1 1 2 2 2 1 2 1 2 2 1 2 1 1 2 1 1 1 1 2 2 1 1 2 2 1 2 2 2 1 1 1 2 1 1 1 2 1 1 1 2 2 1 2 1 2 1 1 2 2 1 2 2 2 1 1 1 2 2 2 1 1 2 1 1 2 1 1 2 1 1 1 1 1 2 1 1 2 2 2 2 2 1 2 1 1 1 1 1 1 2 1 2 1 1 1 1 2 2 1 2 2 1 1 2 1 2 2 2 1 2 2 1 1 2 1 2 1 2 1 2 2 2 1 1 2 2 1 1 2 1 1 1 1 2 2 2 1 2 1 1 1 1 1 1 2 2 2 1 1 2 1 1 1 1 2 1 1 1 2 2 2 1 1 2 1 2 2 1 2 1 2 1 1 1 2 2 1 2 1 2 2 1 1 2 1 1 2 2 1 1 1 1 1 2 2 1 1 2 2 1 1 1 1 2 2 2 2 1 1 2 1 2 1 1 1 1 1 1 2 2 1 1 1 2 2 2 1 2 2
0 1 1 0 0 1 1 0 1 0 1 1 0 0 1 1 0 1 1 0 1 0 1 1 1 0 1 1 0 0 0 0 1 1 1 1 0 1 1 0 1 0 1 1 0 1 1 1 0 1 1 0 1 1 1 1 0 0 0 0 1 1 0 1 0 1 0 0 0 1 0 0 1 0 0 1 1 0 0 1 0 0 1 1 1 1 0 1 1 1 1 1 0 1 1 0 1 1 0 0 0 0 0 0 0 1 1 1 1 0 1 1 1 1 0 1 0 0 0 0 1 0 1 1 1 0 0 0 0 0 1 1 0 1 0 1 1 1 0 1 0 1 1 1 0 1 0 1 1 1 0 0 0 0 0 0 0 1 1 1 0 0 1 0 0 1 0 0 0 0 1 0 1 0 0 1 1 0 1 0 0 1 0 1 0 1 1 0 0 0 0 1 1 1 1 1 1 1 1 0 0 0 1 0 1 0 1 0 0 0 0 0 1 1 1 0 1 1 1 0 1 0 0 0 0 0 1 1 1 1 0 0 1 0 1 0 0 0 1 1 0 1 0 1 1 0 1 1 0 0 1 0 0 1 0 1 0 0 1
2 1 2 1 1 2 1 2 2 2 1 1 2 2 1 1 2 2 2 2 2 1 1 1 2 1 1 1 2 2 2 2 1 2 2 1 1 2 2 2 2 2 2 1 2 1 1 1 2 2 1 1 2 1 1 1 2 2 1 2 2 2 1 2 1 2 2 1 1 2 1 1 2 1 2 1 2 2 1 1 2 1 2 2 1 1 2 1 2 2 1 1 2 2 1 1 2 1 2 1 1 1 2 1 2 2 2 2 1 2 2 1 1 1 1 1 1 1 2 1 1 2 2 1 2 1 2 1 2 2 1 2 1 2 1 2 1 2 1 1 2 1 2 2 1 1 2 2 2 1 1 1 2 1 1 1 0 0 1 1 1 0 1 0 1 1 0 1 1 1 0 1 1 0 1 0 0 1 0 0 0 1 0 1 1 0 1 0 1 0 1 0 0 1 0 0 1 1 0 0 1 0 1 0 1 1 0 1 0 1 0 1 1 0 0 1 1 0 0 1 1 1 1 0 1 1 0 1 1 1 0 0 0 1 0 1 0 0 1 0 0 1 0 0 0 0 0 1 0 1 0 0 0 1 0 1 1 1 0
1 2 1 2 2 1 2 1 1 1 2 2 1 2 2 1 1 2 2 1 2 1 1 1 2 1 1 1 2 1 1 2 2 2 2 1 1 2 1 2 2 2 1 1 1 1 1 2 1 2 1 1 2 1 1 1 2 2 1 2 1 1 1 2 2 1 2 2 2 2 1 2 2 2 2 1 1 2 2 2 1 2 1 1 2 2 2 1 1 1 2 1 2 2 1 2 1 1 1 2 1 2 2 1 2 1 2 1 1 2 2 2 1 1 1 2 2 2 1 2 2 1 2 2 2 2 2 1 1 2 1 1 1 1 2 2 1 2 2 2 1 2 1 2 1 1 1 2 2 2 2 1 1 1 1 2 1 2 2 1 1 2 2 1 1 1 2 1 1 2 2 1 1 1 2 2 2 1 2 2 1 1 1 1 1 2 1 1 2 1 2 1 1 2 2 2 1 2 2 2 2 1 2 2 2 2 2 2 2 2 2 1 1 2 1 1 2 1 2 1 2 2 1 1 2 1 2 2 2 1 2 1 2 1 1 1 2 2 2 2 1 2 2 1 2 1 1 1 1 2 2 1 1 1 1 2 1 2 1
2 2 1 1 2 2 2 1 2 1 1 1 1 1 2 1 1 2 1 1 1 2 2 1 2 2 1 1 2 1 1 1 2 2 1 1 2 2 2 1 2 1 1 1 2 1 2 2 1 1 2 2 1 1 1 2 1 1 2 2 2 2 1 1 1 1 2 1 2 2 2 2 1 1 1 1 1 2 2 2 2 2 1 1 2 1 2 2 2 1 2 2 1 1 1 2 2 2 2 2 1 2 2 2 1 2 2 2 2 2 2 2 2 1 1 2 2 1 2 1 1 1 1 1 1 1 1 1 1 1 1 1 1 1 2 2 1 2 1 1 1 1 2 1 2 2 2 1 2 1 2 1 1 2 2 2 1 1 2 2 1 2 1 1 2 2 2 2 1 1 1 2 1 2 2 2 1 2 2 1 2 1 1 1 1 1 1 1 2 1 2 1 1 1 2 2 1 2 1 1 2 1 2 2 2 1 1 2 1 1 2 1 1 2 2 2 2 2 1 1 2 2 1 1 2 1 1 1 1 2 2 1 1 1 2 2 2 2 2 2 1 1 1 2 1 1 1 1 1 2 1 2 1 1 2 2 2 1 2
1 0 0 0 1 0 0 0 0 1 0 0 1 1 1 0 1 0 1 1 1 0 1 1 0 1 1 1 1 0 0 0 0 1 1 1 0 0 0 0 1 0 0 0 0 0 0 0 1 0 1 1 1 1 1 1 1 0 0 0 0 1 1 1 0 1 1 0 0 1 1 0 0 1 0 0 1 0 1 1 0 1 1 1 0 1 0 0 0 1 1 0 1 1 1 0 1 0 1 0 0 1 0 1 0 1 1 0 0 1 0 0 1 0 0 0 0 0 1 0 0 0 1 0 0 1 0 1 1 0 0 0 1 1 0 0 1 0 0 0 0 0 0 0 0 1 1 0 1 1 0 0 0 1 1 0 1 0 1 1 0 1 0 1 1 0 0 0 0 1 1 0 0 0 1 0 1 0 1 1 0 0 0 0 0 1 1 0 1 1 0 0 1 0 1 1 0 0 0 0 1 1 1 0 1 0 0 1 1 1 0 0 1 0 0 1 1 1 1 1 1 1 1 1 0 1 0 0 0 1 1 0 0 0 0 1 0 0 0 0 1 1 0 0 1 0 1 0 1 1 1 0 0 0 0 0 1 1 1
0 0 1 1 0 1 1 1 1 0 1 1 0 0 0 0 0 1 1 1 0 0 0 0 0 1 0 1 0 0 0 0 1 1 1 0 1 0 1 1 0 0 0 1 0 1 0 0 1 0 1 0 0 1 1 0 0 0 1 1 0 1 1 1 0 1 1 1 0 1 0 1 1 0 1 1 0 0 0 0 0 0 1 0 1 0 0 1 0 1 0 1 0 0 0 0 1 0 1 0 0 1 0 0 1 1 1 1 0 1 0 1 0 1 1 0 0 0 1 0 1 0 0 0 1 1 0 1 0 0 1 0 0 0 1 1 1 1 1 1 1 0 0 1 1 1 1 0 1 1 1 0 1 0 1 0 0 1 1 0 1 1 1 1 0 1 0 1 0 1 1 0 0 1 0 1 1 1 1 0 0 0 1 1 1 0 1 1 0 0 1 1 0 0 1 1 0 0 0 1 1 0 1 1 0 0 0 1 1 1 1 1 0 1 1 0 1 0 1 0 1 1 1 0 0 0 1 1 1 1 0 0 1 0 1 0 1 1 1 1 1 1 0 0 0 0 1 0 0 1 1 0 0 0 0 0 1 1 1
1 1 2 2 2 2 2 1 2 1 1 2 1 2 1 2 2 2 2 2 1 2 2 2 1 1 2 2 2 1 1 2 1 2 1 2 2 1 1 1 2 1 1 2 1 2 2 1 2 1 1 1 2 2 2 1 1 2 1 1 1 2 1 2 1 1 1 1 1 1 2 2 2 2 1 2 1 2 1 1 2 2 1 2 1 1 2 2 1 2 2 1 1 1 1 1 1 2 2 2 1 1 2 2 1 1 1 2 1 2 2 1 2 2 1 1 1 2 1 2 1 2 1 1 1 1 1 2 1 1 2 1 1 1 1 1 2 2 1 2 1 1 1 2 1 2 2 1 1 2 2 1 1 2 2 1 1 2 1 1 1 2 1 2 1 1 1 2 1 1 1 1 1 2 1 1 0 1 1 1 1 0 1 1 1 0 1 0 1 0 1 1 0 1 1 0 0 0 0 0 0 0 1 0 1 1 1 1 0 0 1 1 0 0 0 0 1 1 1 1 1 1 0 1 0 1 1 1 0 1 1 0 0 1 1 0 1 1 0 1 0 0 1 0 1 0 0 1 0 1 0 0 0 0 0 0 1 1 0
0 1 1 0 1 1 1 0 0 1 1 0 0 0 0 1 1 1 0 0 1 0 0 0 1 0 0 0 1 1 0 1 1 1 1 0 0 1 0 0 1 0 1 0 0 1 0 0 0 0 1 1 0 1 0 1 1 1 0 0 0 1 0 1 1 1 0 0 1 0 0 1 0 0 0 1 0 1 1 1 1 0 0 0 1 0 0 1 0 1 1 0 0 0 0 0 1 0 1 1 1 1 1 0 1 0 1 0 0 0 0 1 0 0 1 0 1 1 1 0 0 1 1 0 1 0 1 0 0 0 0 1 1 1 0 0 0 0 1 0 1 1 1 1 0 1 0 1 0 0 1 0 1 0 0 0 1 1 1 1 0 1 1 0 0 0 0 1 0 1 1 0 0 0 1 1 1 1 0 1 0 1 1 1 0 1 1 1 1 1 1 1 1 1 0 0 0 0 0 1 0 1 1 0 0 1 0 1 0 0 0 0 1 0 1 1 1 0 1 0 1 1 1 0 0 0 0 0 0 1 0 0 1 0 1 0 0 0 0 1 0 1 1 1 0 0 0 1 0 0 0 0 0 1 0 0 0 0 1
2 1 1 1 2 2 2 1 2 2 2 2 1 1 1 2 1 2 1 1 2 1 2 1 1 2 2 1 1 1 2 1 1 2 2 1 2 1 2 1 2 1 1 1 1 1 1 1 2 1 2 2 1 1 1 2 1 1 2 2 2 1 1 1 1 2 2 2 1 1 2 2 2 1 2 2 1 1 1 2 2 2 1 2 1 1 2 2 2 1 2 2 1 2 1 1 2 1 1 2 2 2 2 1 1 1 2 1 1 1 2 1 1 2 2 1 2 2 1 2 1 2 1 2 2 2 2 2 2 2 2 2 2 1 2 2 1 1 1 1 1 2 2 1 1 2 1 1 1 2 2 2 2 1 2 1 2 2 1 2 1 1 2 2 1 1 1 1 2 1 1 2 1 2 2 2 1 2 1 2 1 1 2 2 1 2 2 2 1 2 2 2 1 2 2 1 2 2 2 1 1 1 2 2 2 1 1 1 1 2 1 1 2 1 2 2 2 2 2 2 2 2 1 1 2 2 1 1 2 2 2 2 2 2 1 2 1 1 2 1 1 2 2 2 2 1 2 1 1 2 2 2 1 2 1 2 1 1 1
2 1 2 1 2 2 1 2 2 2 2 1 2 1 1 2 1 2 2 1 1 1 1 2 2 1 1 2 2 1 1 2 2 1 2 2 2 1 2 1 2 2 1 1 1 1 2 1 1 2 2 1 2 2 2 2 2 2 1 1 2 2 1 1 2 2 1 2 1 2 1 2 2 1 2 2 2 1 2 1 2 2 1 1 1 2 2 2 1 1 2 2 2 1 1 2 1 1 1 2 1 1 1 2 2 2 1 1 1 2 2 1 1 2 1 1 1 2 1 1 2 1 2 2 2 1 1 1 2 1 2 2 1 1 2 1 2 1 1 1 2 2 1 1 2 1 1 1 2 2 1 1 2 2 2 1 1 2 2 2 1 1 1 2 2 2 2 1 1 2 2 1 2 1 2 1 2 2 1 2 1 2 1 1 1 2 2 1 2 2 2 1 1 1 2 1 1 2 1 1 1 2 2 1 1 1 1 1 2 2 1 1 1 2 2 1 2 1 1 2 2 1 1 1 1 2 1 2 1 1 2 1 2 2 1 1 1 1 2 2 1 1 1 2 1 2 2 2 1 2 2 2 1 1 2 1 1 2 2
2 2 1 1 1 2 1 1 1 2 2 1 1 1 1 2 2 1 2 1 1 1 1 1 2 2 2 1 2 2 2 1 2 2 1 1 1 1 2 1 2 1 1 2 1 2 2 1 2 1 2 2 2 1 1 2 1 1 1 2 1 2 1 1 1 1 2 1 1 1 2 1 2 1 1 2 1 2 1 2 1 2 1 2 2 2 2 2 1 2 2 2 1 1 1 1 2 1 1 1 1 2 1 2 2 1 2 1 2 2 2 1 1 2 2 2 2 1 1 1 2 2 1 1 1 1 2 1 2 1 2 2 1 2 2 2 2 2 1 2 2 1 2 2 1 1 1 1 1 2 1 1 2 1 2 1 1 2 2 2 1 2 2 1 2 2 1 2 1 1 2 1 1 2 2 1 2 2 1 1 1 2 2 1 2 2 2 1 1 1 2 1 1 1 2 2 1 1 1 1 2 2 2 1 1 1 2 1 2 2 2 2 1 2 1 1 2 1 2 1 1 1 2 1 1 1 2 2 1 2 2 1 2 2 2 1 2 1 2 2 2 2 2 2 1 1 2 2 2 2 2 1 2 1 2 1 2 2 2
1 0 0 1 1 1 1 0 0 1 0 0 1 0 1 1 1 0 0 1 1 0 0 0 1 0 0 1 1 1 0 0 0 0 1 1 0 1 0 1 1 0 1 0 0 1 0 0 0 0 1 0 1 0 1 0 0 1 0 0 0 1 1 1 0 0 0 0 0 0 0 0 0 0 1 0 0 0 0 1 0 1 1 0 1 0 1 0 1 0 0 1 0 1 1 0 1 1 1 0 1 1 1 1 1 0 0 1 0 0 0 1 0 0 1 0 0 0 1 0 0 0 0 1 0 1 1 1 1 0 1 0 1 0 1 1 1 1 0 0 0 1 0 1 0 1 0 1 1 1 1 0 1 0 0 0 0 1 0 1 0 0 1 1 1 1 0 0 0 0 1 0 1 1 1 0 0 0 0 1 0 0 1 1 0 0 0 0 1 1 1 1 1 1 1 1 1 1 1 0 0 1 0 0 0 0 1 0 1 1 0 0 0 1 0 1 1 1 0 1 1 0 0 1 0 0 1 0 0 1 1 1 0 0 0 1 1 1 0 1 1 0 0 0 0 1 1 1 1 0 0 1 0 1 0 1 0 1 1
0 1 0 0 0 0 1 1 0 1 0 1 1 0 1 1 0 1 0 1 1 0 1 1 0 0 0 0 1 0 0 1 1 1 0 1 0 0 1 0 1 1 0 0 0 1 0 1 0 1 1 0 1 0 1 0 0 0 1 1 1 0 0 1 1 0 0 0 0 1 1 1 1 1 0 0 1 0 1 0 0 1 0 1 1 1 1 0 1 0 0 0 1 0 0 0 0 0 0 0 0 1 0 0 0 1 0 1 1 0 0 0 0 1 1 0 0 0 1 1 1 0 0 0 1 1 1 1 0 0 0 1 1 0 0 0 0 1 0 0 0 1 1 1 0 0 0 1 1 0 1 0 0 0 1 1 1 0 1 1 0 1 1 0 1 1 0 1 0 0 0 0 0 0 1 1 1 0 1 1 0 0 0 1 1 1 1 0 0 1 0 1 0 1 1 1 0 1 0 0 1 0 1 1 1 0 1 1 1 1 1 1 0 0 0 0 0 1 0 0 0 0 1 0 1 1 0 1 1 1 0 0 1 1 0 0 1 0 1 1 1 0 0 0 1 0 1 0 0 1 0 0 1 1 1 1 1 1 1
0 1 1 1 0 0 1 1 0 0 0 1 0 1 1 1 1 0 1 1 0 1 1 1 1 0 0 0 0 1 0 0 1 0 1 0 1 1 0 1 1 0 1 0 0 1 0 0 1 1 0 1 1 0 0 0 1 0 1 1 1 1 0 0 1 1 1 0 0 1 1 1 0 1 1 0 0 0 0 1 1 1 0 0 1 1 1 0 0 0 0 1 1 1 1 0 0 0 1 0 0 1 0 0 1 1 1 1 0 1 0 1 0 0 0 0 1 0 0 1 1 0 0 0 1 1 1 0 1 1 1 1 0 1 1 0 1 1 0 1 0 1 1 1 0 1 1 0 0 0 1 0 1 0 1 0 0 0 1 0 0 1 1 0 1 0 0 0 1 1 0 0 0 1 1 1 0 1 0 0 1 1 0 1 0 0 1 1 1 1 1 1 0 1 1 0 1 1 0 0 1 1 1 1 0 1 1 1 0 1 1 1 0 1 0 0 0 1 0 1 1 1 1 1 1 0 0 0 1 1 1 0 1 1 0 1 1 0 0 1 0 1 0 0 0 1 1 0 0 1 0 1 1 0 0 0 1 0 0
2 2 1 2 2 1 1 2 1 2 1 1 2 1 1 2 1 1 2 2 1 1 1 1 2 2 1 1 2 1 2 2 1 2 2 1 1 1 2 1 1 1 2 1 1 2 1 2 2 2 2 2 2 2 1 1 2 2 2 2 2 1 1 1 1 2 2 1 1 1 1 1 1 2 1 1 1 2 2 2 2 1 1 1 2 1 2 2 2 1 2 1 2 2 1 2 2 2 2 2 2 2 2 2 2 1 2 1 1 2 1 1 2 2 1 2 1 2 2 2 1 1 2 2 1 2 1 2 2 1 1 1 2 2 2 1 1 2 2 2 1 2 1 1 1 2 2 2 2 2 2 2 1 1 1 1 2 2 2 2 1 2 1 1 1 2 1 2 2 1 1 2 1 2 1 2 2 2 1 1 2 1 1 1 2 2 1 1 2 2 2 2 1 1 2 2 1 2 1 1 2 2 1 2 1 1 1 2 2 2 1 1 2 2 2 2 1 1 1 2 1 1 1 2 2 2 2 2 2 2 1 1 2 2 2 2 1 2 1 2 2 2 1 2 1 2 1 1 1 2 1 2 1 2 2 1 1 2 1
0 0 0 0 0 0 1 1 1 0 1 0 1 1 1 1 1 1 1 1 0 1 0 1 0 1 1 1 1 0 1 1 1 0 1 1 0 1 1 1 0 0 0 0 1 1 1 0 1 1 0 0 0 0 0 1 1 0 0 0 1 1 1 0 0 0 1 1 0 1 1 1 1 1 1 1 1 1 1 1 1 1 0 0 0 0 1 1 0 0 0 1 0 1 1 0 1 0 1 1 0 1 0 1 1 1 1 1 0 0 1 1 0 0 1 0 0 1 0 1 1 0 1 1 1 0 1 1 0 1 0 0 0 1 0 1 1 0 1 0 1 0 0 1 1 1 0 1 0 1 1 0 1 1 1 0 0 1 0 1 0 1 0 0 0 0 1 0 0 0 1 0 1 1 1 1 0 0 1 1 0 1 0 0 1 0 1 0 1 0 1 1 1 0 1 1 0 1 0 0 0 1 1 1 0 0 0 0 0 1 1 0 0 1 0 0 0 1 0 1 0 1 0 1 0 1 1 1 1 0 0 1 0 1 1 0 0 0 0 0 0 1 1 1 0 0 1 1 1 1 1 1 1 1 1 0 0 0 0
0 0 0 0 0 1 1 0 1 1 0 0 0 1 1 1 0 1 0 1 0 0 1 1 0 0 1 0 0 1 0 0 1 1 1 0 1 0 0 0 1 0 0 0 0 1 0 0 1 0 1 1 0 1 1 1 1 0 0 1 0 0 0 1 1 0 0 0 0 1 0 0 0 0 1 0 1 1 0 0 0 0 1 0 0 1 0 0 0 1 0 0 0 0 0 0 1 0 1 1 1 0 1 0 1 0 0 0 0 0 0 1 0 0 1 0 1 1 0 0 1 0 1 1 1 1 1 1 0 1 0 0 0 1 0 0 1 1 0 0 1 1 0 1 0 1 0 0 1 0 1 0 0 1 1 1 0 1 1 1 0 1 1 1 1 0 0 0 0 0 0 0 0 1 1 1 1 1 0 1 0 0 0 0 1 1 0 0 0 1 1 1 1 1 0 1 1 0 0 1 0 0 1 0 0 0 1 1 1 0 0 0 0 1 0 1 1 1 0 1 0 1 0 1 1 0 1 0 1 1 1 0 1 1 0 0 1 0 0 1 0 0 0 1 1 0 0 0 0 0 0 1 1 0 0 1 0 1 1
2 2 2 2 1 1 1 2 2 2 2 2 1 2 1 2 2 2 2 2 2 2 1 1 1 2 1 1 2 2 1 1 1 2 1 2 1 2 2 1 1 1 1 1 1 2 2 1 1 2 2 1 1 2 1 2 1 2 1 1 2 1 1 1 1 1 2 1 2 1 2 1 1 1 2 2 1 2 1 1 2 2 1 1 2 2 2 2 1 1 2 2 1 2 1 1 2 2 2 2 2 2 1 2 1 1 2 2 1 1 2 2 1 1 1 1 2 2 1 2 1 1 2 1 2 1 2 1 1 2 2 1 2 2 2 1 2 1 1 2 2 2 1 2 1 1 2 1 2 2 2 2 2 2 1 1 1 2 1 2 2 2 2 2 1 2 1 1 1 1 2 2 1 2 2 2 2 2 1 1 1 2 1 2 1 2 2 1 2 2 2 1 1 2 1 2 2 2 1 1 2 2 2 1 1 1 1 2 1 2 1 2 2 2 2 2 2 1 2 1 1 1 1 2 2 2 1 1 2 1 1 2 1 2 1 2 2 2 1 2 1 2 1 2 1 2 2 2 2 2 1 2 1 1 1 1 1 1 1
1 0 1 1 0 0 1 1 1 1 1 1 1 0 1 1 0 0 1 1 1 1 0 1 1 1 1 1 1 0 1 0 1 1 1 0 0 0 0 1 1 1 1 1 1 0 0 1 0 0 1 0 0 0 0 0 0 1 0 0 1 1 1 1 0 1 0 1 1 1 0 0 0 1 0 0 0 0 0 0 0 1 0 1 1 1 0 1 0 1 1 0 0 1 0 0 1 1 1 0 0 0 0 1 0 0 0 1 0 0 1 0 1 1 0 0 0 1 1 0 0 1 0 0 1 1 0 1 0 0 0 0 1 1 0 1 1 1 0 0 1 1 1 1 1 0 0 0 1 1 0 0 0 0 1 0 0 1 0 1 1 0 1 1 1 1 1 1 0 1 0 1 0 1 1 0 1 1 0 1 0 1 0 1 1 1 0 0 1 1 1 0 1 1 0 1 0 0 1 0 0 0 1 1 0 0 0 1 1 1 0 0 1 1 0 1 1 0 1 0 1 0 1 1 0 0 1 1 1 0 0 0 1 1 1 0 0 0 0 0 0 0 0 1 0 0 1 0 0 1 0 0 0 1 0 0 0 1 0
2 1 1 2 1 1 1 1 1 1 2 1 2 2 2 1 2 1 1 1 1 1 1 1 2 2 2 1 2 2 2 1 2 2 2 1 2 2 2 1 2 2 1 1 1 2 2 1 2 2 1 1 2 2 1 2 1 2 2 2 1 1 2 2 1 1 1 2 2 1 2 2 1 2 1 2 2 2 1 2 2 2 1 1 2 1 1 2 1 1 2 1 2 2 1 2 1 2 2 2 2 2 2 2 2 2 2 2 1 2 2 2 2 1 2 2 1 2 2 2 1 1 1 2 2 2 1 1 1 1 1 1 1 1 2 2 2 2 1 2 2 2 2 2 2 2 2 2 2 2 2 1 2 2 1 1 1 2 1 1 2 2 2 2 1 2 1 2 1 1 1 1 1 1 2 1 1 1 2 2 1 2 1 1 2 2 2 2 2 2 1 2 1 2 1 2 2 1 2 2 2 2 2 1 2 1 2 2 1 1 2 1 2 1 2 1 2 2 1 1 2 1 2 2 1 1 1 2 1 2 1 2 2 2 1 2 1 1 1 2 2 2 1 1 2 1 2 2 2 2 1 1 2 1 1 1 2 2 1
2 2 1 1 1 2 1 2 2 1 1 2 2 1 1 1 1 2 1 1 1 1 1 2 1 1 1 1 2 2 1 2 2 1 1 1 1 1 2 2 2 1 2 2 2 1 1 1 1 1 2 2 2 2 1 1 2 2 2 1 2 1 1 2 1 2 2 2 2 1 2 2 2 1 1 2 1 1 1 2 2 2 1 2 1 1 1 1 2 1 2 2 1 2 1 1 2 2 1 1 2 1 1 1 1 1 2 1 1 1 2 1 1 2 1 2 1 1 2 1 2 2 1 1 2 1 1 1 1 1 1 1 1 2 1 2 2 1 2 2 1 2 1 1 1 2 1 2 1 1 2 1 1 2 1 2 1 2 2 2 1 2 2 2 2 1 2 2 2 1 1 1 1 1 1 1 2 2 1 2 2 2 2 2 2 1 2 2 1 1 2 1 1 1 2 2 1 1 2 1 1 1 2 1 2 2 1 2 2 2 2 2 1 2 1 2 1 2 2 1 2 1 1 1 2 1 2 2 2 2 2 1 2 2 1 2 1 2 1 2 1 2 1 2 2 2 2 1 1 2 2 1 2 2 1 1 1 2 2
1 1 0 1 0 0 1 0 1 0 1 0 1 0 0 1 1 0 0 1 1 0 1 0 0 0 0 0 1 1 1 0 0 0 0 1 1 0 0 1 1 0 0 1 0 1 1 0 0 0 0 1 1 0 1 0 1 0 1 1 0 1 0 1 1 1 0 0 0 1 1 0 1 0 0 1 1 0 1 0 1 1 1 0 0 0 0 0 1 0 1 0 1 1 0 1 0 1 1 0 0 1 0 0 1 1 0 1 1 1 1 1 0 0 0 0 1 0 1 1 0 0 1 1 0 0 0 1 0 0 0 0 1 1 1 0 0 1 1 0 1 0 1 1 1 0 0 1 0 0 0 0 1 1 1 0 0 0 0 0 1 0 0 0 1 1 0 1 1 1 1 0 0 1 1 0 1 0 0 1 1 1 1 0 1 1 1 1 1 0 0 1 1 1 1 1 0 0 0 1 1 1 1 1 1 1 0 0 0 1 1 0 0 0 0 1 0 1 0 0 1 1 1 1 1 1 0 1 1 1 0 1 1 1 0 0 1 1 1 1 1 1 1 1 0 0 0 0 1 0 0 0 0 1 0 0 0 0 0
1 0 1 0 1 0 0 0 1 1 1 1 1 0 0 0 1 0 0 1 1 0 1 1 0 1 0 1 1 0 1 0 1 0 0 1 0 0 0 0 0 1 1 1 0 1 1 0 0 1 1 1 1 0 1 1 0 1 1 0 1 1 1 0 1 1 1 1 0 1 1 1 1 1 0 0 1 1 0 0 0 0 1 0 1 1 0 1 0 1 1 0 1 0 0 1 1 1 0 1 0 1 1 0 1 1 0 0 1 0 0 0 0 0 0 1 0 0 1 0 0 0 1 0 1 0 0 0 0 1 1 0 1 1 1 1 1 0 1 0 0 1 1 1 1 0 1 1 1 1 0 0 0 1 1 1 0 1 1 1 0 0 1 0 1 1 0 0 0 1 1 1 0 1 0 1 0 0 1 1 1 1 1 1 1 1 1 0 1 0 1 1 0 1 0 1 0 1 1 0 1 0 1 1 0 1 1 1 0 0 1 1 1 1 0 1 1 0 1 0 0 0 1 0 0 1 0 0 0 1 0 0 1 0 0 0 1 1 0 1 1 0 0 1 1 0 0 1 1 0 1 1 0 2 1 1 1 1 1
2 1 1 1 2 1 2 2 2 2 2 1 1 1 2 1 2 1 2 2 2 2 1 1 2 1 2 1 2 1 1 1 2 1 2 1 1 1 1 1 1 1 1 1 1 2 1 2 1 1 2 1 2 2 2 1 1 2 2 1 2 2 2 1 2 1 2 1 2 1 1 1 2 1 1 2 2 2 2 2 1 2 1 2 2 1 2 1 1 1 2 2 2 1 1 1 1 1 1 1 2 2 1 1 2 2 1 2 1 2 1 1 1 1 1 2 2 2 2 1 2 1 1 2 1 1 1 1 2 2 1 2 2 1 2 2 1 1 1 2 1 1 2 2 1 2 1 2 2 1 2 1 1 2 2 2 2 2 2 2 1 1 1 1 1 2 2 1 1 2 1 2 2 1 1 2 1 1 1 2 2 1 1 2 1 1 2 1 2 1 1 2 1 1 2 2 1 2 1 1 2 1 2 1 1 2 2 2 1 2 1 1 1 2 2 1 1 1 1 1 1 2 2 1 2 1 1 2 1 1 1 1 2 2 2 1 2 2 1 1 1 1 2 1 2 1 2 2 1 2 2 2 1 1 2 2 1 2 1
1 1 2 1 2 1 2 1 1 2 1 2 1 2 1 2 2 1 1 2 1 2 1 2 2 1 1 1 2 1 1 1 2 2 1 2 1 1 2 2 2 1 1 1 1 1 1 1 1 2 1 1 2 2 2 2 1 1 2 1 1 2 2 1 2 2 2 2 1 2 1 2 2 1 2 2 1 1 2 1 1 2 2 1 2 1 2 1 1 1 1 2 2 1 1 2 2 2 1 2 1 2 1 2 2 1 1 1 1 1 1 1 2 1 1 1 1 2 2 2 1 1 1 2 2 1 1 1 1 1 1 1 2 2 2 2 2 2 1 1 1 2 1 1 2 2 1 1 1 1 1 1 2 2 2 1 1 2 1 2 2 2 2 1 2 1 1 1 2 2 1 2 1 2 2 2 1 2 2 1 1 2 2 2 1 1 2 2 1 2 2 2 1 1 2 1 1 1 1 1 2 1 2 1 2 2 2 2 2 1 1 2 2 2 1 2 2 2 1 1 1 2 2 2 1 1 1 2 2 2 1 2 1 1 1 2 2 1 1 1 1 2 2 2 2 2 2 1 2 2 2 1 1 2 2 1 2 2 2
1 1 2 1 2 1 1 2 2 1 1 1 2 1 2 2 1 1 1 1 1 1 1 1 2 2 2 2 2 1 1 1 1 2 1 2 1 1 1 1 2 1 1 1 2 2 2 1 2 1 2 1 1 2 2 1 2 1 1 1 2 1 1 1 1 2 2 2 1 2 2 2 1 1 2 2 2 1 2 1 1 2 2 2 2 2 1 2 2 2 2 2 2 1 2 1 2 1 2 1 1 2 1 1 2 1 1 1 2 2 2 2 1 2 2 1 1 1 2 2 2 1 1 1 2 1 2 2 2 1 2 2 1 2 2 1 1 1 2 2 2 1 1 1 1 2 1 1 1 1 2 1 2 1 1 2 1 2 2 2 1 1 1 2 2 1 2 2 2 2 1 1 2 2 1 1 2 1 1 2 1 2 1 2 2 2 2 1 1 1 2 2 1 1 2 1 1 2 1 1 2 2 1 1 1 2 2 2 2 2 2 2 1 2 2 1 2 1 1 1 1 1 1 1 1 2 1 2 1 2 2 2 1 2 1 2 2 2 2 1 1 2 2 2 1 2 2 2 2 2 1 1 2 1 1 2 1 2 1
0 0 0 0 0 0 1 0 1 0 1 0 1 1 0 1 1 1 0 1 0 1 0 1 0 0 0 0 0 0 0 0 0 1 1 1 0 1 1 1 1 0 0 0 1 1 0 0 0 1 0 1 0 0 0 1 0 1 1 0 0 1 0 1 0 0 1 1 1 1 0 1 1 1 0 1 1 1 1 1 0 0 1 0 1 0 0 1 1 1 1 1 0 1 1 1 0 1 1 0 1 0 1 0 0 1 0 1 0 0 1 0 0 1 1 1 0 1 1 1 1 0 0 1 0 1 0 0 1 0 0 0 0 1 0 1 1 1 1 1 0 1 0 0 0 1 1 1 1 1 1 1 1 1 0 1 0 1 0 0 1 1 1 1 0 0 1 0 1 0 0 0 0 0 0 0 1 1 0 1 0 0 0 0 1 1 1 1 1 1 1 1 0 1 1 1 0 0 1 0 0 1 1 1 0 1 0 0 1 1 0 1 0 1 1 0 0 0 0 0 1 1 0 0 0 0 0 1 1 1 1 1 1 1 0 0 1 0 0 0 0 0 1 0 0 1 0 1 0 1 0 1 1 0 0 0 0 1 0
2 2 2 2 1 2 2 1 2 1 1 2 1 1 2 2 1 1 2 1 2 2 1 1 1 1 1 1 1 1 1 1 2 2 2 1 1 1 1 1 2 1 1 2 1 2 2 1 1 1 2 2 2 1 2 1 1 2 2 2 1 2 1 2 2 1 2 1 2 2 2 2 1 2 1 1 1 1 1 2 2 1 2 2 1 2 2 2 1 2 2 2 1 1 1 1 1 1 1 1 1 1 2 1 2 1 2 1 1 2 2 1 2 2 1 2 2 1 2 2 1 2 2 1 2 1 1 1 1 1 2 1 2 2 2 2 1 2 1 1 1 1 1 2 1 2 2 2 2 2 2 1 2 2 2 2 2 2 1 1 2 1 2 1 2 1 1 1 2 2 1 1 1 2 1 2 2 1 1 2 1 1 2 2 1 2 2 2 2 1 2 2 1 2 1 1 1 1 2 1 1 1 2 2 2 2 1 2 2 2 1 1 2 1 2 1 2 1 1 1 2 1 2 1 1 2 1 2 2 2 1 1 2 1 2 1 2 1 2 2 1 1 2 2 2 2 1 1 2 1 1 2 2 2 1 1 1 2 2
0 1 0 1 0 1 1 0 1 1 1 0 1 1 1 1 1 1 0 0 0 0 1 1 1 1 0 0 0 0 0 0 0 0 1 0 0 0 1 0 1 0 0 0 0 0 0 1 0 0 1 1 1 1 0 1 0 1 1 1 0 0 0 1 1 0 1 0 0 1 0 1 0 0 0 0 1 0 1 1 0 1 1 0 1 1 1 0 1 0 0 1 1 0 1 0 1 1 1 1 0 0 1 1 0 1 1 1 1 1 1 0 0 1 1 0 0 1 0 0 0 0 1 1 0 1 1 1 1 1 1 0 0 0 1 0 0 0 0 0 1 1 1 1 1 1 1 0 1 1 0 0 1 0 1 1 0 0 1 0 0 1 0 1 1 0 0 1 1 1 0 0 0 1 1 0 1 1 1 1 0 1 0 0 1 1 1 0 1 0 1 1 0 1 1 0 0 1 0 1 0 1 0 0 0 0 1 1 1 1 0 0 0 1 0 0 1 0 0 0 0 1 1 1 1 1 2 2 2 2 2 1 2 2 1 2 2 1 2 1 1 1 2 1 2 1 2 2 2 2 1 2 1 2 1 1 1 2 2
1 1 0 1 1 0 0 1 0 1 0 1 1 0 0 1 1 0 1 1 1 0 0 0 0 1 0 0 0 1 1 0 1 0 0 1 0 0 0 0 0 0 1 1 0 0 0 1 1 1 0 1 1 1 0 0 0 1 0 0 0 1 1 1 0 0 0 1 1 1 1 1 1 1 1 0 1 1 0 1 0 0 1 0 0 0 0 0 1 0 0 1 1 1 0 0 1 1 1 1 1 1 0 0 1 0 0 1 0 1 0 1 1 0 0 1 1 1 0 1 0 0 0 0 1 1 1 0 1 0 0 1 1 1 0 0 1 0 0 0 0 1 0 0 0 0 1 0 1 1 0 1 1 1 1 0 0 1 1 1 1 1 0 0 0 0 0 1 1 1 1 0 1 1 1 0 1 1 1 0 0 1 0 1 0 0 1 0 1 1 1 1 0 1 1 1 1 1 0 0 1 0 1 0 0 1 0 0 0 0 1 0 0 1 0 0 1 1 1 1 1 1 1 0 0 1 1 1 0 1 1 0 1 1 1 0 1 0 1 1 1 1 0 1 0 0 0 1 0 0 1 1 0 0 0 1 1 0 0
1 2 1 2 2 1 1 2 2 1 2 2 1 2 1 2 1 2 1 1 2 1 1 1 2 1 2 2 1 2 1 2 1 2 1 2 2 1 2 1 1 1 2 1 2 1 1 1 2 1 1 2 1 1 1 2 1 2 2 1 2 1 1 1 1 2 2 2 1 1 1 1 2 2 1 2 2 2 2 2 1 1 1 1 2 2 1 2 1 2 2 1 2 2 1 1 2 2 1 1 2 2 2 1 2 2 2 2 2 2 2 1 2 2 1 1 2 1 1 2 1 1 2 2 1 2 2 1 2 1 1 2 1 2 1 2 2 1 2 2 2 1 2 2 2 2 1 1 1 1 2 2 2 1 2 2 2 2 1 1 2 1 1 2 2 2 2 2 2 2 1 2 2 2 2 2 1 1 1 2 2 1 2 1 1 2 2 2 2 2 2 1 1 1 2 1 1 2 2 1 1 1 1 1 2 1 1 1 1 2 1 2 2 2 1 1 2 2 1 1 1 2 2 2 1 1 1 1 1 2 1 2 2 1 2 2 2 1 1 2 1 2 1 1 1 2 1 2 1 1 1 1 2 1 1 1 1 2 1
1 2 2 1 1 1 1 2 1 2 1 2 2 1 2 1 2 2 2 2 1 1 1 2 2 1 1 1 1 1 2 2 2 2 2 1 1 1 2 1 2 2 1 2 1 2 2 1 2 2 1 1 1 1 2 2 2 1 2 2 2 1 2 2 2 2 1 2 1 1 2 1 2 2 2 1 1 2 1 2 2 1 1 2 1 1 1 2 2 1 1 1 2 2 1 1 1 2 2 2 2 1 2 1 2 2 1 2 2 2 1 1 2 2 2 2 2 2 1 1 1 2 1 2 2 2 2 2 2 1 2 1 2 2 2 1 1 1 2 1 1 2 2 2 1 2 1 1 2 1 2 1 1 2 1 1 1 1 1 1 2 1 2 2 2 2 2 1 2 1 1 1 2 2 1 2 2 2 1 1 1 2 2 1 1 2 2 1 1 1 1 1 1 2 2 2 1 1 1 1 2 2 2 2 1 2 1 2 2 2 1 1 2 2 1 1 2 2 1 2 2 2 2 1 1 1 1 2 2 2 1 1 1 2 1 2 1 1 1 1 2 2 1 2 2 2 1 2 1 2 1 1 2 1 1 1 2 2 2
1 1 1 1 2 1 1 2 2 2 1 1 2 2 2 1 1 1 2 1 2 1 1 2 2 2 1 2 2 1 2 1 2 2 1 1 1 1 2 1 1 2 1 1 2 2 1 1 2 2 1 1 2 1 1 2 2 2 2 2 1 1 2 2 1 2 2 1 2 2 2 1 2 2 2 1 2 2 2 2 2 2 2 1 2 1 2 2 2 1 2 2 2 2 2 1 2 1 1 1 2 1 2 1 1 2 1 1 2 1 1 1 1 1 2 2 1 1 1 1 2 1 2 2 1 2 2 2 2 2 2 1 1 1 2 2 2 2 1 1 1 1 2 1 1 2 1 2 2 2 2 1 1 2 1 1 2 1 1 1 2 1 1 2 2 2 1 1 2 1 2 2 1 1 1 1 1 2 1 1 1 1 1 1 1 2 1 2 1 2 1 1 1 2 1 2 2 2 2 1 2 1 2 1 2 2 2 2 2 2 2 2 1 1 1 1 2 2 1 1 1 2 2 1 1 1 1 1 2 1 1 2 1 1 1 1 1 1 1 2 1 2 2 1 1 2 2 1 2 2 1 2 1 1 1 2 2 2 2
1 1 0 0 1 0 1 0 1 0 0 1 0 0 1 0 1 1 1 1 0 1 1 0 1 1 0 1 1 0 0 1 1 1 1 1 1 0 0 0 1 0 0 0 0 1 0 1 1 1 0 0 1 1 0 0 1 1 1 1 1 1 0 0 0 1 0 1 1 1 1 1 0 1 1 1 0 1 0 1 0 0 0 0 1 0 1 1 1 0 0 1 0 0 0 1 1 0 0 0 1 0 1 1 1 0 0 0 1 1 0 1 1 1 1 1 0 1 0 1 1 1 1 0 0 0 0 0 1 1 1 0 0 1 0 0 1 1 1 1 1 0 0 1 1 1 0 0 0 0 1 0 1 0 0 1 0 0 1 1 0 0 1 0 1 1 0 1 1 0 0 1 1 1 0 1 1 1 0 0 0 0 0 1 1 1 0 1 1 0 1 1 0 1 1 0 0 1 0 1 0 0 0 0 1 1 1 1 0 1 0 0 1 1 0 1 0 0 0 0 1 0 0 0 0 0 1 1 0 1 1 1 1 0 1 1 1 0 1 1 0 1 0 1 0 0 1 1 0 0 0 0 0 1 1 1 1 0 0
1 0 1 0 0 0 0 1 1 0 1 0 1 0 0 0 0 0 0 0 0 0 0 0 0 1 1 1 1 0 1 1 1 0 0 1 0 0 1 1 1 1 0 0 0 0 0 1 0 0 1 0 0 0 1 1 0 0 1 0 1 0 0 0 0 0 1 0 0 1 0 0 0 0 1 1 1 0 1 1 0 0 0 1 0 1 1 1 0 0 0 1 1 1 1 0 1 1 0 1 0 1 1 0 1 0 1 1 0 1 0 0 1 0 0 0 1 0 1 1 0 0 1 0 0 0 1 0 0 0 1 1 1 0 1 0 0 0 0 0 1 0 0 0 1 0 1 1 0 1 1 1 0 1 1 0 0 1 1 0 1 1 0 0 1 0 1 0 1 1 0 1 1 0 1 1 0 1 0 1 1 0 0 1 1 0 0 0 1 0 1 1 0 0 1 0 1 1 0 1 0 1 0 1 1 1 0 0 0 0 1 1 0 1 1 1 0 0 1 0 0 0 1 1 0 0 1 1 1 1 0 0 1 0 0 0 0 1 0 1 1 0 0 0 0 0 0 0 0 1 1 0 0 1 0 1 0 1 1
1 2 2 1 2 2 2 1 1 1 2 1 1 1 2 2 1 2 2 1 1 2 2 2 2 1 1 1 2 1 1 2 1 2 2 1 2 2 1 2 2 1 1 2 2 2 2 1 1 1 1 2 2 2 1 1 2 1 2 2 2 2 1 1 1 2 2 1 2 2 1 2 1 2 1 1 1 2 1 1 1 2 2 2 2 2 1 2 2 2 2 1 2 2 1 1 2 2 1 1 1 2 1 2 2 2 2 2 1 2 1 1 2 1 2 2 2 2 1 1 1 1 2 2 2 2 1 2 1 1 2 2 1 2 1 1 1 1 2 2 2 2 1 2 1 1 1 2 1 2 1 1 2 2 2 2 1 2 1 2 1 1 2 1 2 2 2 1 2 1 1 2 1 2 2 2 2 1 2 2 1 2 1 1 2 2 2 2 1 1 2 2 1 2 2 1 1 2 1 1 2 1 2 1 2 1 1 1 1 2 2 2 1 2 1 2 1 2 2 1 2 2 1 2 1 1 1 1 2 1 1 1 1 2 1 2 1 1 1 2 1 2 2 2 1 1 2 1 2 2 1 1 1 1 2 1 1 1 2
1 2 1 2 2 2 1 2 1 1 2 2 2 2 1 2 2 1 1 2 1 2 1 2 1 1 2 2 2 2 1 1 1 2 2 2 1 2 2 2 2 2 1 1 2 2 1 2 2 1 2 1 2 2 1 1 2 1 2 1 1 2 1 2 2 1 2 2 1 1 2 2 2 1 2 2 2 2 1 1 1 2 2 1 1 2 1 2 2 1 2 1 1 2 2 1 2 1 2 1 1 1 1 1 1 1 1 2 1 2 1 1 1 1 2 2 2 1 2 2 1 1 1 1 2 1 2 1 2 1 2 1 2 2 2 2 1 2 2 1 1 2 1 2 1 1 2 2 2 2 2 1 2 2 2 2 1 1 2 2 1 1 2 1 1 2 1 2 1 2 2 2 1 2 2 2 2 1 1 1 1 1 1 1 2 2 1 1 2 2 1 2 2 2 2 2 2 1 1 1 2 1 1 2 1 1 2 2 2 1 1 2 2 2 2 2 2 2 1 2 2 2 1 2 2 1 1 1 1 2 1 2 1 1 1 2 1 1 1 1 1 1 1 2 2 2 2 1 1 1 1 2 2 2 1 2 1 1 1
0 0 0 1 1 1 0 0 1 0 0 0 0 0 1 1 1 1 0 1 0 0 1 0 1 1 1 1 0 0 1 0 0 1 0 0 0 0 0 1 0 0 0 1 0 1 1 0 0 1 1 1 0 0 1 1 0 0 1 0 1 0 0 0 0 0 1 1 1 1 1 1 1 0 0 0 0 0 1 1 1 0 0 0 0 0 1 1 0 0 1 1 0 1 0 1 1 1 0 0 1 0 0 1 0 0 1 1 1 0 0 1 1 0 1 0 0 1 1 0 1 0 0 1 0 0 1 0 1 0 1 0 1 1 1 1 0 1 0 1 0 0 1 0 0 0 0 1 1 1 1 0 1 0 0 0 0 0 1 0 0 1 0 1 0 1 0 0 1 0 1 0 1 1 0 1 0 1 0 1 0 0 0 1 0 0 0 0 1 0 1 0 1 1 1 0 0 1 0 0 0 1 0 1 0 0 1 0 0 0 0 0 0 0 1 0 1 1 0 0 1 1 1 1 0 0 1 1 1 0 1 0 1 0 1 1 0 1 0 1 0 1 1 0 0 0 1 0 0 1 1 1 0 0 0 0 0 1 1
0 0 0 1 0 1 1 1 0 1 1 0 1 0 1 1 0 0 0 0 0 1 1 1 0 1 0 0 0 1 1 1 1 1 0 0 0 1 1 1 1 0 0 0 1 1 1 0 1 0 0 0 0 1 1 1 0 1 1 1 0 1 1 1 1 1 1 1 0 1 0 1 0 1 0 1 1 1 0 1 0 0 0 1 0 0 1 1 1 1 0 0 1 0 1 0 1 0 0 0 0 0 0 0 1 1 1 1 0 0 1 0 1 0 0 1 0 0 0 1 0 1 0 0 0 1 1 1 1 1 0 0 1 0 0 0 0 1 1 0 1 0 1 0 0 1 0 0 0 0 0 0 0 0 0 1 0 1 0 0 0 1 1 0 1 1 1 0 0 0 0 0 0 0 0 1 0 1 0 1 1 1 0 0 1 1 0 1 1 0 1 0 1 1 0 1 0 0 0 1 0 0 1 1 0 1 1 1 1 1 1 0 0 1 0 1 1 1 0 1 1 1 0 0 0 1 1 1 0 1 0 1 1 1 0 1 1 0 0 1 0 1 0 1 1 0 1 0 0 1 0 0 0 0 0 0 0 1 1
2 2 2 2 1 1 2 2 2 1 2 2 1 1 1 2 2 2 2 1 1 2 2 2 2 2 1 1 2 1 1 1 2 2 2 2 1 1 2 1 2 1 1 1 1 2 1 2 2 1 1 2 2 2 1 2 2 1 2 2 2 2 2 2 1 2 1 1 1 1 2 2 2 1 1 2 1 2 1 1 1 1 1 1 2 2 2 1 1 1 2 2 1 2 2 1 2 1 1 2 1 1 1 2 2 1 1 2 1 1 1 1 1 2 2 1 2 2 2 1 2 2 2 1 2 1 1 1 1 1 1 2 2 2 1 1 2 2 2 2 1 1 2 2 1 2 1 2 1 2 2 2 1 2 2 1 1 2 1 2 1 2 2 1 2 1 1 1 1 1 2 1 1 2 2 2 2 1 1 2 2 2 1 1 2 2 2 2 1 1 2 2 2 2 2 2 2 2 2 1 2 1 2 2 2 2 2 2 1 2 1 2 2 2 1 1 1 1 1 1 1 1 2 2 1 1 2 1 2 2 1 2 1 1 1 2 2 1 1 1 2 2 1 2 1 2 1 2 1 1 1 1 2 2 2 1 2 2 2
0 1 1 0 1 1 1 0 1 1 0 0 0 0 1 0 1 1 0 1 0 1 0 1 0 1 1 0 1 0 0 1 1 0 0 0 0 1 1 1 1 0 1 0 1 1 0 0 0 0 1 0 0 0 1 1 0 0 1 1 0 1 0 1 1 0 1 0 1 0 0 1 1 1 1 0 0 1 1 0 0 0 1 1 0 1 1 0 0 0 1 1 0 1 0 1 1 0 0 0 1 1 1 0 0 0 0 0 0 0 0 0 1 1 0 1 1 1 0 0 0 1 0 1 0 1 0 1 0 1 0 0 1 1 0 1 0 1 1 0 1 1 0 0 1 1 1 0 0 0 0 0 1 0 0 1 1 1 0 1 0 1 0 0 0 1 0 1 0 1 0 1 0 1 1 1 1 1 1 1 0 0 0 0 0 1 1 0 0 0 0 1 0 0 0 0 0 1 0 0 0 1 0 1 0 1 1 1 1 1 0 0 1 1 1 0 0 0 1 0 1 1 0 0 0 0 1 1 1 0 0 0 1 1 0 1 1 1 1 1 0 1 1 1 0 0 1 0 1 0 0 1 0 1 0 0 1 1 1
2 1 1 2 1 1 2 1 2 2 1 1 1 2 1 2 1 2 1 1 2 2 1 2 2 1 1 1 1 1 1 1 2 1 2 1 1 2 2 1 2 2 1 2 1 1 2 1 1 1 1 1 2 2 2 2 2 2 2 2 1 2 1 2 2 2 1 1 1 1 2 1 1 2 1 2 1 2 1 2 1 1 2 1 0 0 1 1 0 1 0 1 1 1 0 1 1 1 0 0 1 1 1 1 1 1 1 1 1 0 0 1 0 0 1 1 0 1 1 0 1 0 0 0 0 0 1 0 0 0 1 1 0 0 0 1 1 1 0 0 1 0 1 0 1 0 1 1 1 1 1 0 0 1 0 0 0 1 1 0 1 0 0 0 0 0 0 0 0 1 0 0 0 1 0 1 1 0 0 1 0 0 0 0 1 1 1 0 0 0 0 1 1 1 0 1 1 0 0 1 1 1 1 0 0 0 0 0 1 1 0 1 1 0 1 1 1 1 1 0 1 1 0 1 1 0 1 1 0 1 0 1 0 1 0 0 0 0 0 1 0 1 1 0 0 0 1 1 0 1 1 1 1 1 0 1 0 1 0
1 2 1 1 2 2 1 2 1 2 2 2 2 1 2 1 1 1 2 1 2 1 1 1 1 1 1 1 1 1 2 1 2 2 2 1 1 1 2 1 1 1 2 1 2 2 1 1 1 1 1 2 2 2 1 2 1 2 2 1 2 2 1 2 2 1 2 2 2 2 1 2 2 1 2 1 1 1 2 1 1 2 1 1 2 1 1 2 1 2 2 2 2 1 1 2 1 2 2 1 1 1 2 2 2 1 2 1 2 2 2 1 1 1 1 1 1 1 1 2 1 1 2 2 1 2 2 2 1 1 1 1 1 2 1 1 2 2 1 1 2 2 1 1 2 1 2 1 2 1 1 2 2 1 1 1 1 1 1 1 1 2 1 2 2 2 2 1 1 1 2 2 2 2 2 2 2 2 1 2 1 1 1 1 2 2 1 2 1 2 1 2 1 2 2 2 2 2 1 1 1 2 2 2 1 2 2 2 2 2 1 1 1 1 2 1 2 2 1 2 1 1 2 1 2 1 2 2 2 2 2 2 1 2 2 1 2 1 1 1 1 1 1 1 1 2 2 2 2 2 1 2 1 1 1 1 1 1 1
0 1 1 1 1 0 0 0 0 0 1 1 1 0 0 1 1 0 0 0 1 0 1 1 0 0 0 0 0 1 1 0 1 1 1 0 1 0 1 1 1 0 0 0 0 0 0 1 0 0 1 1 0 0 0 1 1 0 0 0 1 0 1 1 1 1 0 0 1 1 1 0 1 0 1 1 0 1 0 1 1 1 1 0 1 0 1 0 0 1 1 1 0 0 0 0 0 1 0 1 0 0 1 1 0 1 0 0 0 0 0 1 1 0 0 0 0 1 1 0 1 1 0 1 0 0 0 1 1 0 1 1 0 1 0 1 0 0 0 0 0 0 0 0 1 1 1 1 1 1 1 1 0 0 1 1 0 1 0 0 1 0 1 1 0 1 0 0 0 1 0 1 1 1 0 1 1 1 1 1 0 1 0 1 1 1 0 1 0 0 1 0 0 1 1 1 0 0 1 0 0 1 1 0 1 1 0 1 1 0 0 1 0 1 0 1 1 0 1 0 1 1 0 1 0 1 0 0 1 0 0 0 1 1 0 0 0 1 0 1 0 0 1 1 1 0 0 0 0 0 1 0 1 0 1 0 0 0 0
0 1 1 0 0 0 0 0 0 0 0 1 0 0 1 1 0 0 0 0 0 0 0 0 0 1 0 1 0 1 0 1 0 1 0 0 0 0 1 0 1 0 1 0 0 0 1 1 1 1 0 0 0 0 0 1 1 0 0 0 0 1 1 1 1 0 1 0 0 1 1 0 1 0 0 0 0 0 1 1 0 0 0 1 1 0 0 0 1 0 1 1 1 1 0 1 1 0 1 1 1 0 1 1 1 0 0 1 0 0 1 0 0 0 0 0 1 0 0 0 1 0 1 0 1 1 1 0 0 0 1 0 1 1 1 0 1 1 1 1 0 1 1 1 0 0 0 0 1 1 1 0 0 1 1 0 0 1 0 0 0 0 1 1 0 0 1 1 1 0 0 0 0 1 1 1 1 1 0 1 0 0 1 0 1 1 1 0 1 1 1 1 0 0 0 1 1 0 1 1 1 1 0 0 1 0 0 0 1 1 1 0 1 1 1 1 1 0 1 1 0 0 1 1 1 0 1 1 1 1 0 0 1 1 0 0 0 0 1 1 0 1 1 0 0 1 0 1 1 1 1 0 1 1 0 0 0 0 1
1 0 1 0 0 1 1 0 0 1 0 1 1 0 1 0 1 1 0 1 0 1 0 0 1 1 1 0 1 0 1 1 1 1 1 0 1 0 1 0 0 0 0 1 0 1 0 1 1 1 1 0 0 1 0 1 0 0 1 0 0 0 0 0 0 1 0 0 0 1 1 1 1 0 0 1 0 1 0 1 0 1 1 1 0 0 1 0 1 0 0 1 1 1 0 0 0 1 0 0 1 0 0 1 1 0 0 0 0 0 1 1 0 1 0 1 0 1 0 1 1 0 0 0 0 0 1 1 0 0 1 1 0 1 0 1 1 1 0 0 0 0 1 1 1 1 0 1 1 1 1 0 0 1 0 0 1 0 0 1 1 1 1 1 1 0 0 0 0 1 0 0 1 0 0 1 1 1 0 1 1 0 0 1 1 1 0 1 0 1 1 1 1 1 0 1 1 0 1 1 0 0 1 1 1 0 0 0 1 0 0 1 0 0 1 1 1 0 0 0 1 1 0 1 0 0 1 1 0 0 1 1 1 0 0 0 0 0 1 1 1 0 0 0 0 0 1 0 0 1 1 0 1 1 1 1 0 1 1
1 1 2 1 1 2 1 2 2 2 1 1 1 1 2 1 1 2 1 2 1 1 2 2 1 1 1 1 1 2 1 2 1 2 1 1 1 2 1 2 2 1 2 2 2 2 1 2 2 2 2 1 1 1 1 1 2 2 1 1 2 2 2 1 1 2 1 1 1 2 1 1 2 1 1 1 1 2 2 1 2 2 1 2 2 2 2 2 1 1 2 2 1 2 1 2 1 2 1 1 1 1 1 2 2 2 2 2 1 1 1 2 1 1 2 2 1 2 2 2 2 2 2 2 1 2 1 2 2 1 2 1 1 2 2 2 2 2 2 1 1 1 1 1 1 1 1 2 2 1 1 1 1 1 1 2 2 2 1 1 2 1 1 1 2 2 2 1 2 2 2 1 2 2 2 2 1 2 1 2 1 2 1 1 1 1 1 2 2 2 1 2 1 2 2 2 2 1 1 1 2 2 2 2 1 2 2 1 2 2 1 2 2 1 2 1 2 1 1 1 1 1 2 1 2 2 2 1 2 2 1 1 2 1 2 2 1 1 1 2 1 2 1 1 1 2 2 1 2 2 1 1 1 1 1 1 2 1 2
1 1 0 1 0 1 0 1 0 0 1 0 1 0 0 1 0 0 0 0 0 1 0 1 0 0 1 0 0 1 1 0 0 0 0 0 0 1 1 0 1 0 1 1 0 1 1 1 0 0 0 1 0 1 0 1 1 1 0 0 0 0 1 0 1 1 1 1 0 1 1 0 0 1 1 0 1 0 1 1 0 1 0 0 1 1 0 1 0 1 0 1 1 0 0 0 1 1 1 1 1 0 0 1 1 0 0 1 0 1 1 0 0 1 0 0 1 1 1 0 1 0 0 1 0 0 1 0 1 0 1 1 0 1 1 1 1 1 0 0 0 1 0 0 0 1 0 1 1 0 1 0 1 1 1 0 1 1 1 1 1 0 0 0 1 0 0 0 0 0 0 1 0 1 1 1 0 1 0 0 0 0 1 1 1 1 0 0 1 1 1 1 1 1 1 1 0 1 0 0 0 1 1 0 1 0 1 1 1 0 0 0 1 0 0 0 0 0 0 0 1 0 0 0 0 0 0 1 1 0 0 0 1 1 0 0 1 0 0 1 0 1 0 1 0 0 1 0 1 0 1 1 1 0 0 1 0 1 0
1 0 0 0 0 1 1 0 1 1 0 0 1 1 0 1 1 0 0 1 0 1 0 1 1 1 0 0 1 1 0 0 0 1 1 0 0 0 1 0 1 0 0 1 0 1 0 0 1 0 1 1 1 1 0 1 0 0 1 0 0 1 0 0 1 1 1 1 0 1 1 0 0 0 1 1 0 1 1 0 1 1 0 0 0 1 1 0 0 1 0 1 1 0 0 1 0 0 0 1 1 0 1 1 1 1 0 0 1 0 1 1 1 1 1 0 0 1 0 0 1 0 0 0 0 1 0 1 0 1 1 1 1 1 1 1 0 0 0 1 1 0 1 0 1 1 0 0 1 0 1 1 1 1 0 1 0 1 1 0 0 0 1 0 0 0 0 0 0 1 0 0 1 1 0 1 1 0 0 0 1 0 1 1 1 0 0 1 1 0 1 1 1 1 1 0 1 1 1 1 1 1 0 1 1 0 1 0 0 0 1 1 0 0 1 1 0 1 0 0 0 1 1 0 1 1 0 1 1 1 1 0 1 1 1 0 1 1 0 1 1 0 0 1 1 1 1 0 1 1 0 1 1 0 0 1 0 0 1
0 0 1 1 0 1 0 1 0 1 1 1 1 0 0 1 0 1 1 1 1 1 1 0 1 0 0 1 1 0 1 0 1 1 0 1 0 0 1 1 1 1 0 1 1 0 1 0 0 0 1 1 1 0 1 1 0 0 0 0 0 1 1 1 0 1 1 0 0 1 1 1 1 1 1 0 1 1 1 1 1 1 1 1 1 0 1 1 1 1 1 0 0 1 1 0 0 1 0 0 1 0 1 0 0 0 1 0 1 1 0 0 0 1 0 0 1 1 1 0 1 0 1 0 0 0 1 0 1 0 1 0 0 0 0 0 0 1 0 1 0 1 1 1 1 0 0 1 1 1 0 0 0 1 1 1 1 1 1 1 1 0 0 1 0 1 1 0 0 1 0 0 0 1 0 1 1 1 0 1 0 1 1 1 1 1 1 0 1 0 1 1 0 1 1 1 0 0 1 0 1 1 1 0 1 0 0 0 0 1 1 0 1 0 1 0 0 0 0 0 0 0 1 0 1 0 0 1 0 0 1 1 1 0 0 1 0 1 0 1 0 0 0 1 1 1 0 1 1 1 1 0 1 1 1 1 0 1 1
1 1 2 1 1 1 2 1 2 2 1 1 2 1 2 1 2 1 2 2 1 1 1 2 1 1 2 1 1 2 1 1 2 2 1 1 2 1 1 2 1 1 2 2 2 2 1 2 2 1 2 2 1 1 1 1 2 2 2 2 2 2 2 2 2 2 2 1 2 2 2 1 1 1 1 1 2 2 2 1 1 2 1 2 1 1 1 1 1 1 2 2 1 2 2 2 2 2 1 2 2 2 2 1 2 2 1 2 1 1 2 1 2 2 1 2 1 2 1 1 2 1 1 2 2 2 1 1 2 1 1 2 2 1 1 2 2 2 2 2 2 2 2 1 1 2 1 2 2 1 2 2 2 2 2 1 1 2 2 1 2 2 1 2 2 2 1 1 2 2 1 2 1 2 1 1 2 2 1 2 1 2 2 2 1 2 2 2 2 1 1 2 1 2 1 1 1 1 1 2 2 1 1 2 1 1 1 2 1 2 2 2 1 2 2 1 1 2 1 1 2 2 2 1 2 2 2 2 2 1 2 1 2 2 1 2 1 1 2 2 1 2 2 1 2 2 2 1 2 2 1 1 1 2 2 1 2 2 1
0 1 1 0 0 1 0 0 1 1 1 0 0 1 1 0 0 0 1 1 1 1 0 0 0 0 1 0 1 1 1 1 0 0 1 0 1 0 1 0 1 0 0 0 0 0 0 0 1 0 1 1 1 0 0 0 1 1 1 1 0 1 1 0 0 1 1 1 1 0 1 1 1 0 0 0 0 0 1 0 0 0 0 1 1 0 1 0 1 1 1 0 1 1 1 0 1 1 0 0 1 0 0 1 1 1 0 1 1 0 0 1 1 1 1 0 0 1 1 1 1 1 1 1 1 1 0 1 1 0 1 0 0 1 0 1 1 1 1 0 1 1 0 0 1 1 0 1 0 1 1 1 1 1 1 1 1 1 0 1 0 1 1 1 1 0 0 1 0 1 1 0 0 1 1 1 1 0 1 1 0 0 0 0 1 0 0 0 1 0 0 1 1 1 0 1 0 1 1 0 0 0 1 0 0 1 1 0 1 0 1 0 1 0 1 0 1 1 1 0 0 1 0 0 0 1 0 0 1 0 0 0 0 1 1 1 1 0 1 0 1 1 1 0 1 0 0 1 0 0 0 1 0 1 1 0 0 0 1
2 2 1 1 2 2 1 2 1 1 1 2 2 2 1 2 1 1 2 1 1 1 2 2 1 1 2 1 2 2 2 1 2 2 2 1 2 2 2 2 1 1 1 1 1 1 1 1 1 2 1 1 2 2 1 1 2 1 2 2 2 1 2 2 2 1 1 2 1 2 2 2 2 1 2 1 1 1 2 1 2 2 1 2 2 1 2 1 2 1 1 2 1 1 2 1 2 1 2 2 1 2 1 2 1 1 2 2 2 2 1 1 2 1 1 2 1 2 2 2 1 1 1 1 1 2 2 1 1 2 2 1 2 2 1 2 1 1 1 2 1 2 2 2 1 2 1 2 2 1 1 2 1 2 1 2 2 2 1 1 2 2 1 2 2 2 2 1 1 1 1 2 1 2 1 2 2 1 2 1 2 1 1 2 2 2 2 2 2 1 2 2 2 2 1 2 1 2 1 1 2 2 2 1 2 1 2 2 2 2 1 1 1 2 1 1 1 1 2 1 1 2 1 1 1 1 1 2 1 2 1 1 2 1 1 2 1 1 2 2 2 2 2 2 2 2 1 1 2 1 1 2 2 1 2 1 1 1 1
1 0 0 0 1 0 1 1 1 1 1 1 0 1 0 1 1 0 0 1 1 1 0 1 0 0 0 0 0 0 1 1 1 1 0 1 0 0 1 0 1 0 0 0 0 0 1 0 0 1 1 0 1 0 1 1 1 1 1 1 1 1 1 1 0 1 1 0 1 1 1 0 1 0 1 0 1 0 1 0 1 0 0 0 1 0 0 0 0 1 0 0 1 0 1 0 1 1 0 0 1 1 0 1 0 0 1 0 0 1 0 0 1 1 0 1 0 0 1 1 0 0 0 1 1 1 0 0 1 0 0 0 0 0 0 1 0 0 0 0 1 1 1 0 1 0 0 0 0 0 0 0 0 1 0 1 0 1 0 0 0 0 0 1 1 1 1 0 0 0 1 1 0 0 1 0 0 1 1 1 1 0 1 1 1 1 0 1 1 0 0 1 0 1 1 1 0 1 1 1 1 1 0 0 1 0 0 1 0 1 0 0 1 1 0 1 0 1 0 0 0 1 1 1 1 0 0 0 1 1 0 0 0 1 1 1 1 1 1 1 0 0 1 0 1 0 1 1 1 0 1 0 0 1 0 0 0 1 1
0 1 0 1 1 0 1 1 1 1 1 1 1 1 1 0 1 0 1 1 1 1 0 1 1 1 0 0 1 0 0 0 0 1 1 1 1 0 1 1 1 0 0 0 0 1 0 0 1 0 0 1 0 0 0 1 1 1 1 0 1 1 0 0 0 0 1 1 1 1 1 1 0 1 0 1 0 0 1 1 1 0 1 0 0 1 1 1 1 1 1 1 0 0 1 0 0 1 1 1 0 0 1 1 1 0 0 0 1 0 1 0 1 0 0 0 0 0 1 1 1 0 0 1 1 1 1 1 1 1 1 0 1 1 0 0 0 1 0 0 0 1 1 0 0 0 0 0 0 0 0 0 1 1 1 0 1 0 0 1 0 1 1 0 1 0 0 1 1 1 0 1 0 1 1 1 0 1 0 1 0 0 1 1 0 1 0 0 1 0 0 0 0 0 1 1 0 1 0 1 0 1 0 1 0 0 1 1 0 1 0 1 1 0 1 0 0 0 0 0 1 0 0 1 1 0 1 1 1 1 0 1 1 1 0 0 1 0 1 1 0 1 0 0 0 0 1 1 0 0 0 0 1 0 0 1 1 0 0
2 1 1 2 1 1 2 1 2 2 1 1 1 1 2 2 2 1 2 2 2 2 1 2 1 1 1 1 2 1 1 1 1 2 2 2 1 2 1 2 1 1 2 1 1 2 1 1 1 1 1 1 2 2 2 1 2 2 2 1 2 1 1 1 1 2 2 1 1 2 2 2 2 2 1 2 1 2 2 1 1 1 2 1 1 1 1 1 1 2 1 1 1 2 2 1 1 2 2 1 2 1 2 2 1 2 2 1 1 2 2 2 2 1 1 2 2 1 2 2 2 1 1 2 1 1 1 1 2 2 2 1 2 2 2 1 1 2 2 1 2 1 2 2 1 2 1 2 2 1 1 1 2 2 1 2 2 1 1 2 1 1 1 2 2 1 2 1 1 2 2 2 1 2 2 1 2 1 1 1 1 2 2 2 1 1 1 1 1 1 2 2 1 2 2 1 1 2 1 2 1 2 2 1 1 2 1 2 2 2 1 2 1 2 2 2 1 2 2 2 2 2 1 1 1 1 2 2 1 2 1 1 1 2 1 2 2 1 1 1 2 2 1 1 2 1 1 1 2 2 2 2 2 2 1 1 2 1 1
1 2 2 2 1 1 1 2 2 1 1 1 1 2 2 1 2 1 2 1 1 2 1 1 2 1 1 2 2 2 2 2 2 2 2 1 1 1 2 1 1 1 2 2 1 2 1 1 1 2 2 1 1 1 2 1 2 2 2 1 1 1 2 2 2 1 1 2 2 2 1 2 1 2 1 1 1 1 1 2 2 2 1 1 2 2 2 2 2 2 2 2 2 1 1 1 1 2 2 1 1 1 2 2 2 1 1 2 1 1 1 1 1 1 1 1 1 2 2 2 1 1 1 1 2 2 1 1 1 2 2 1 2 1 2 1 1 2 2 1 2 2 2 2 1 1 2 1 2 2 1 1 2 2 1 1 1 1 1 1 2 1 1 1 1 1 1 1 1 2 2 2 1 1 1 2 2 1 1 2 1 1 2 1 1 2 2 2 2 2 2 1 1 1 1 2 1 1 1 1 2 1 1 1 2 1 2 1 1 1 1 2 1 2 2 1 2 2 1 2 2 2 2 1 1 1 1 1 1 1 2 2 2 2 2 2 1 1 2 1 1 1 2 1 1 1 2 2 2 1 2 2 1 2 2 2 1 1 2
1 1 1 1 0 1 0 1 0 1 0 0 0 0 0 0 0 1 1 0 0 1 1 1 0 1 0 0 1 0 1 0 1 0 1 1 1 1 0 0 1 0 0 1 0 1 1 0 0 0 0 1 0 0 0 0 0 0 0 0 1 1 0 0 0 0 0 1 0 0 1 0 0 0 1 0 1 1 1 0 1 1 1 0 1 0 1 1 0 0 0 0 0 1 1 0 0 1 0 0 0 1 0 1 1 1 0 0 1 0 0 1 0 0 0 1 0 1 1 0 1 1 1 1 1 0 0 1 1 0 1 1 1 1 0 0 0 1 0 1 1 1 0 0 0 1 1 0 1 1 1 0 1 1 0 1 1 0 0 0 1 1 1 0 0 1 0 0 0 0 1 1 1 1 1 1 0 1 0 0 1 0 0 0 0 1 0 0 0 0 0 1 1 1 0 1 0 0 0 0 1 0 1 0 1 0 0 0 1 1 0 1 0 0 0 1 0 1 0 1 1 1 0 0 1 0 0 1 0 0 0 0 1 1 0 0 1 1 0 1 0 0 1 1 0 1 1 1 0 1 0 0 0 1 0 0 1 0 1
0 0 0 1 1 0 0 1 0 0 1 1 0 1 0 1 1 1 0 0 0 1 0 1 1 1 1 0 0 1 1 0 1 1 0 0 0 1 1 1 0 1 0 0 1 1 1 1 0 0 1 1 1 0 0 0 1 1 1 0 0 1 0 1 0 1 0 0 0 1 0 1 1 0 1 1 1 1 0 0 1 1 1 0 0 0 1 1 0 0 1 0 1 0 1 0 1 0 0 0 0 1 0 1 1 1 1 0 0 1 1 0 0 0 1 1 0 1 1 1 1 0 0 1 0 0 1 1 0 1 0 0 1 0 0 1 0 0 0 0 1 1 1 1 1 1 1 1 0 1 1 1 0 1 0 0 1 1 1 0 0 0 0 0 1 0 1 1 1 1 0 1 1 1 0 0 0 0 0 1 0 0 0 0 1 0 1 1 1 1 0 1 0 1 1 1 0 1 1 0 0 0 0 1 0 1 0 1 0 1 1 1 0 1 1 0 0 0 1 1 1 0 0 1 0 0 1 0 1 1 1 0 1 1 0 0 1 0 1 1 0 0 0 0 1 0 1 0 0 1 0 0 0 1 0 1 0 0 1
1 2 1 2 1 1 2 2 2 1 1 2 2 2 2 1 1 2 2 1 1 2 1 2 2 2 2 1 2 1 2 1 1 1 1 1 1 1 2 2 1 2 1 2 1 2 2 2 1 2 1 1 2 2 1 2 2 2 2 1 1 2 1 2 1 2 2 1 1 1 1 2 1 1 2 1 1 2 1 1 1 1 2 1 1 2 2 2 1 2 2 2 2 1 2 1 1 1 1 1 1 2 2 2 2 1 2 1 2 2 1 1 2 1 1 2 1 2 1 1 1 2 2 1 2 2 1 2 1 1 2 1 2 1 1 1 1 2 1 2 1 1 1 1 1 2 2 2 2 1 1 2 2 2 2 2 1 1 1 2 1 2 1 1 2 1 2 1 1 2 2 1 1 1 2 1 2 1 1 1 2 1 2 2 2 2 2 1 2 2 2 2 2 2 2 2 1 1 2 1 2 1 1 2 2 1 2 2 1 2 2 2 2 1 1 1 2 1 2 1 2 2 1 1 1 2 1 1 1 2 2 1 2 2 2 1 2 2 2 2 2 2 2 1 1 1 2 1 1 1 2 2 1 2 1 2 1 2 2
2 1 1 2 1 1 2 1 2 2 1 1 1 2 1 2 2 2 1 1 2 1 2 1 2 1 1 2 2 2 2 1 2 2 1 2 2 1 2 1 2 1 1 1 1 1 1 1 2 1 2 2 1 2 1 2 2 2 2 2 2 2 1 1 1 2 2 2 2 1 1 2 2 1 1 2 1 1 2 2 2 1 1 2 2 2 2 1 1 2 2 2 2 2 1 1 2 1 1 1 2 2 2 2 2 1 1 1 1 1 1 2 1 2 1 1 1 2 1 2 2 2 1 2 2 2 1 1 1 2 2 1 2 2 1 1 1 1 1 1 2 2 1 1 1 1 1 2 2 2 2 1 2 2 1 2 1 2 2 2 1 2 1 2 1 1 1 1 1 2 1 1 2 2 2 2 1 2 2 1 2 2 1 2 2 2 2 2 2 1 2 1 1 1 1 2 1 2 1 1 2 1 2 1 1 2 1 1 2 2 1 2 1 1 1 1 2 2 2 1 1 1 2 1 2 2 1 2 2 1 2 2 1 2 1 1 1 1 1 2 1 1 2 1 1 1 2 2 1 2 1 1 1 1 2 1 2 1 2
0 0 0 1 0 0 1 0 1 0 0 1 0 1 0 1 1 1 0 0 0 1 0 1 1 1 0 0 1 0 0 0 1 1 1 1 1 0 1 1 0 0 0 0 0 0 0 1 0 1 1 0 1 1 0 0 0 1 1 0 1 0 1 1 1 0 1 1 1 0 1 0 1 0 1 0 1 1 0 0 0 0 1 0 0 0 0 1 0 1 1 0 0 0 0 0 0 1 0 0 0 0 1 1 1 0 1 0 0 0 0 1 0 1 0 0 0 0 1 0 0 0 0 1 1 1 1 0 1 0 1 0 0 1 0 0 1 0 1 1 1 1 1 0 1 1 0 0 1 1 0 1 0 1 1 0 1 1 1 1 1 0 1 0 0 1 0 1 1 1 0 0 1 1 1 0 1 1 0 1 0 0 0 0 1 0 0 0 0 0 1 1 0 1 0 0 1 0 1 1 1 0 0 0 1 1 0 0 0 0 0 0 0 0 1 0 0 1 0 0 0 0 0 1 0 1 0 1 1 0 0 0 1 1 1 0 1 1 0 1 0 1 0 1 0 0 0 0 0 0 1 0 1 0 1 1 0 0 0
2 2 2 2 1 1 1 1 2 1 2 2 1 1 1 1 1 2 2 2 2 2 1 2 2 1 2 1 1 2 1 2 2 1 1 1 2 1 2 1 1 1 1 2 2 2 2 1 1 2 2 2 2 1 1 2 1 1 2 2 1 1 1 1 2 2 2 1 2 2 2 2 1 2 2 1 2 2 2 2 2 2 2 2 2 1 1 2 1 2 1 2 2 1 2 1 1 2 2 2 1 2 2 2 1 1 1 2 2 1 2 2 2 1 1 1 1 1 1 1 1 2 2 1 2 2 1 2 2 2 1 1 1 1 1 2 2 1 1 1 1 2 2 1 1 1 1 1 2 2 2 2 2 1 2 2 2 2 2 1 1 2 1 1 1 1 2 2 2 1 1 1 2 2 2 2 2 1 2 2 1 2 2 2 2 1 1 1 1 1 1 1 1 2 2 2 2 2 2 2 2 1 2 2 1 1 2 2 2 1 1 1 1 2 2 2 1 2 1 1 2 1 2 1 2 2 2 2 2 1 1 1 2 2 1 1 2 2 1 2 1 1 1 2 2 1 2 2 2 2 2 1 1 1 1 1 1 1 2
1 0 1 1 1 0 0 1 1 1 0 0 0 1 1 0 1 0 1 0 1 1 0 1 0 0 1 0 0 0 1 1 1 1 0 0 1 0 1 0 1 0 0 0 1 0 0 0 0 0 1 0 0 1 1 1 1 0 1 0 0 0 1 0 0 1 0 0 1 0 0 1 0 1 1 1 1 1 0 0 0 0 1 0 1 1 1 0 1 0 0 1 0 0 1 0 1 1 1 0 0 1 0 1 1 0 1 0 1 1 1 0 1 0 0 0 0 0 0 0 0 1 1 0 1 0 0 1 1 0 0 0 0 1 1 0 0 1 0 0 0 1 0 1 0 1 1 1 1 1 0 0 1 0 1 1 0 0 0 0 0 0 0 0 0 0 0 0 0 1 0 0 1 0 0 0 1 0 0 0 0 1 1 1 1 1 1 0 0 0 1 0 0 1 1 1 1 1 0 1 1 1 0 1 1 0 0 0 1 0 0 1 1 1 1 0 1 1 1 0 0 0 1 0 0 1 1 1 1 1 0 1 0 1 1 0 1 0 0 1 0 1 1 0 0 0 1 0 1 1 0 0 1 1 0 0 0 1 0
1 0 0 1 1 0 0 1 0 0 1 1 0 0 1 1 0 1 0 0 1 1 0 0 1 1 0 1 1 0 0 1 1 0 1 0 0 0 1 0 1 1 0 1 1 0 0 1 1 0 1 0 1 1 0 0 1 0 0 1 1 1 0 1 0 1 1 1 0 1 1 1 0 0 1 1 0 1 1 1 1 0 0 1 1 1 0 1 1 1 1 0 1 1 0 1 1 1 0 1 1 0 0 0 0 1 1 0 1 1 0 1 1 1 0 1 1 1 0 1 0 1 1 0 1 0 1 1 0 1 0 0 0 1 1 0 1 0 0 0 1 1 1 0 0 1 0 1 1 1 1 1 1 1 1 1 1 0 0 1 0 0 0 1 1 0 0 0 0 0 0 0 1 1 0 1 0 1 0 1 1 1 1 1 1 1 1 0 1 0 1 0 0 1 1 0 1 1 0 0 0 1 1 0 0 1 0 0 0 1 0 0 0 1 0 0 1 1 1 1 1 1 1 0 0 0 0 1 0 1 0 1 0 1 0 0 1 1 0 0 1 1 1 0 0 1 1 0 0 0 0 1 0 0 1 1 0 0 0
0 1 1 1 1 0 1 0 0 1 0 1 0 1 1 1 0 0 0 1 0 0 0 0 0 1 1 1 0 0 1 1 0 0 0 1 0 0 1 1 1 1 1 1 1 0 1 0 1 0 1 1 0 0 1 1 1 0 0 1 1 0 1 1 0 1 0 0 0 0 0 1 0 0 0 1 1 1 0 1 0 0 0 1 1 1 0 0 1 1 0 0 0 0 1 1 0 1 0 0 1 0 1 0 0 1 1 1 0 1 0 0 0 0 0 1 1 1 0 1 0 1 1 1 0 0 0 0 1 0 0 1 1 0 1 1 1 1 0 1 0 0 0 1 0 0 0 1 1 1 1 1 1 1 1 1 1 0 1 0 0 1 1 1 1 0 0 0 0 1 0 1 0 1 1 1 1 0 1 0 0 0 1 1 1 1 1 0 0 1 0 0 1 0 1 1 1 1 1 0 1 0 1 1 0 0 0 1 1 1 0 0 1 1 0 1 0 0 1 0 0 1 0 0 0 1 0 1 0 1 0 1 0 0 0 0 0 1 0 1 1 1 0 1 0 0 1 0 1 1 0 0 0 1 0 1 0 0 0
1 0 1 1 1 1 1 0 1 0 1 0 0 1 0 0 1 1 0 1 0 0 0 0 0 1 1 0 1 1 1 0 1 1 1 0 1 0 1 1 1 0 0 0 0 1 0 0 1 0 0 1 1 1 0 1 0 1 0 0 0 1 0 1 1 0 0 1 0 0 0 0 0 0 0 1 1 1 1 0 0 0 1 1 0 0 1 1 1 0 1 1 1 0 0 1 1 1 1 1 1 1 0 0 0 0 0 1 1 1 0 0 1 1 0 0 1 1 1 0 1 1 1 0 0 0 0 0 0 0 1 0 0 1 1 0 1 0 0 1 0 1 1 0 0 1 1 0 0 0 0 1 0 0 0 0 0 0 0 0 1 1 0 1 1 1 1 1 1 1 0 1 1 1 1 1 0 1 0 1 0 0 0 1 1 0 0 0 1 1 1 1 0 0 0 1 0 1 0 1 1 1 0 1 1 0 1 1 1 0 0 0 1 1 0 1 0 1 1 0 1 0 1 0 1 0 1 0 1 1 0 0 1 1 0 0 1 1 1 0 0 1 1 1 0 0 0 0 1 0 0 0 0 0 1 1 0 0 1
1 1 1 1 1 1 0 0 0 0 0 1 0 1 1 1 1 0 1 1 1 1 0 1 0 0 1 1 1 0 0 0 1 1 1 0 0 1 0 0 1 1 1 0 1 1 0 0 0 1 0 0 1 1 0 0 1 0 1 0 1 1 0 0 0 1 0 0 0 1 1 0 1 0 0 1 1 0 1 1 1 1 1 1 0 0 1 0 1 0 1 0 1 0 0 1 1 0 1 0 0 1 1 0 0 1 0 1 1 1 0 0 1 0 0 0 0 0 1 0 1 0 0 0 0 1 1 1 1 1 0 0 1 1 1 0 0 0 1 1 0 1 0 0 1 1 1 0 1 0 0 1 1 1 1 0 1 1 1 0 1 1 1 0 1 0 1 0 0 1 0 0 0 0 1 1 1 1 0 1 0 1 0 0 0 1 1 1 0 0 1 1 0 1 1 0 0 1 0 1 1 1 0 0 0 1 1 1 1 0 0 1 1 1 0 1 0 0 0 0 1 1 0 0 1 1 0 1 1 1 0 0 0 0 0 0 1 1 1 1 1 1 0 1 0 1 1 1 0 0 0 1 0 0 0 0 1 1 0
1 2 1 2 1 1 1 1 2 2 2 2 2 2 1 1 1 2 2 2 1 1 1 2 2 1 1 1 1 1 2 2 1 2 1 1 2 2 2 1 1 1 1 1 1 2 1 2 2 2 2 1 1 1 1 1 2 1 2 1 1 1 2 2 1 2 2 2 1 2 2 2 1 1 2 2 1 1 1 2 1 2 1 1 2 2 1 1 1 2 2 1 2 1 1 1 1 2 1 1 2 2 1 1 2 1 2 2 1 1 2 2 2 2 1 1 2 2 1 1 1 2 2 2 2 1 2 1 2 1 2 1 2 2 1 2 1 2 1 2 2 1 1 2 1 2 1 2 1 1 2 2 2 2 2 1 2 2 2 2 2 1 1 2 1 2 1 2 2 2 1 2 2 1 2 2 2 2 1 2 1 2 1 1 2 2 1 1 2 2 2 2 2 1 2 2 1 2 1 2 1 1 1 1 1 1 2 1 2 2 2 1 2 1 1 2 2 2 1 1 2 1 2 1 2 1 1 2 2 2 2 1 2 2 1 1 1 2 2 1 1 2 2 1 2 1 2 1 1 2 1 1 2 1 2 1 1 2 1
2 2 2 1 2 1 1 1 2 1 1 1 2 2 2 1 1 1 2 1 1 1 1 1 1 1 1 1 2 1 1 1 2 2 2 2 1 1 1 1 2 2 2 2 1 2 1 2 1 2 2 2 2 2 1 1 1 2 1 2 2 2 2 2 1 1 2 2 1 2 2 1 1 2 2 2 1 1 1 2 1 1 1 1 2 1 1 1 2 2 1 2 1 2 2 2 2 2 1 2 1 2 1 2 1 1 1 1 2 2 2 1 1 1 1 1 1 2 2 1 1 1 2 2 2 1 1 2 2 1 2 1 2 2 2 1 2 2 1 2 2 1 1 1 1 2 1 1 1 2 1 2 2 1 1 1 2 1 1 2 2 2 2 2 2 1 1 2 1 2 2 1 2 2 2 2 1 1 1 2 1 1 1 1 2 2 2 1 1 2 2 2 2 2 1 2 1 1 2 2 2 1 2 1 1 2 1 2 2 2 1 2 2 1 2 1 1 1 1 2 1 2 1 1 1 2 1 1 1 2 2 1 2 1 1 2 2 2 1 2 1 2 1 2 1 2 2 1 1 2 2 1 2 2 2 1 1 1 2
1 1 0 0 0 1 1 0 0 0 0 0 0 0 0 1 1 0 0 1 0 1 1 0 0 0 0 1 0 1 0 0 1 1 1 0 1 1 1 0 1 0 0 1 0 0 0 1 0 0 1 0 0 1 1 1 1 1 1 1 1 0 1 1 1 1 1 1 0 1 1 0 0 0 0 1 1 1 1 0 0 0 0 0 1 0 0 1 0 1 1 0 0 1 0 0 1 1 1 0 0 0 1 0 1 0 0 0 0 1 0 1 1 0 1 0 1 1 0 0 0 0 0 0 1 1 0 1 0 0 1 1 1 0 0 0 0 1 0 0 0 1 0 0 0 1 1 0 1 1 0 0 1 1 0 0 0 1 0 0 0 0 0 0 1 1 1 0 1 1 0 0 1 0 1 0 1 1 0 1 1 0 1 0 0 1 1 0 0 0 1 0 0 0 1 0 0 1 0 0 1 0 0 0 1 0 1 1 1 0 1 0 1 1 1 1 1 1 1 0 1 1 1 1 0 0 1 1 1 0 0 1 1 1 0 1 1 0 0 1 1 0 1 1 1 1 1 0 0 0 0 0 1 1 1 0 0 1 0
1 0 1 0 0 1 0 1 0 0 1 0 1 0 0 1 0 0 0 0 1 1 1 1 1 1 0 0 0 1 1 0 1 1 1 1 0 1 1 0 1 0 1 1 1 1 0 0 1 0 0 1 1 0 1 1 0 1 1 1 1 1 0 0 0 0 0 1 1 1 0 0 1 1 1 0 0 1 1 1 0 0 0 1 0 1 1 1 1 0 1 0 0 1 1 0 1 1 1 0 0 1 0 1 0 0 1 1 1 0 1 1 1 1 0 1 1 0 1 1 0 1 1 1 0 0 0 1 0 0 1 1 0 1 1 1 1 0 0 1 1 0 1 0 1 0 1 0 1 1 1 1 1 0 0 1 0 0 0 0 0 1 1 0 1 0 0 1 0 1 1 1 0 0 1 1 1 1 1 1 0 0 0 1 1 1 1 0 1 0 1 0 1 1 1 1 0 1 1 0 0 1 1 0 1 0 1 1 0 1 0 0 0 0 0 0 0 1 0 1 1 0 1 0 0 0 1 0 0 1 0 0 1 0 0 0 1 0 1 0 1 1 1 0 0 0 1 0 0 1 0 1 0 1 1 1 0 0 0
2 2 2 1 1 1 2 1 2 1 2 1 2 2 1 2 1 1 1 2 1 2 1 1 2 1 1 1 1 1 1 1 1 2 2 2 2 1 2 1 2 1 2 2 1 2 1 1 1 1 1 1 2 1 2 1 2 2 2 1 2 2 1 2 1 1 2 2 1 2 1 1 2 2 1 1 2 1 1 2 2 1 2 2 2 1 1 2 1 2 1 1 2 1 2 2 2 1 2 2 1 2 1 2 1 1 1 1 1 1 1 1 2 2 1 1 2 1 1 2 1 2 2 1 1 1 1 2 2 2 1 2 1 1 1 1 2 1 1 1 2 1 1 1 1 2 2 1 1 1 2 1 2 2 1 2 1 1 2 1 1 2 2 1 1 2 1 2 1 2 2 2 1 1 1 1 2 2 2 1 1 2 1 1 2 2 2 1 2 2 2 2 1 2 2 2 1 1 1 1 2 1 1 2 1 2 1 1 1 1 1 1 2 2 2 1 1 2 1 1 1 1 1 2 1 1 2 2 2 1 1 2 2 2 1 2 1 2 2 2 2 2 2 2 1 2 2 1 1 1 2 1 1 2 2 1 2 2 1
1 2 1 1 1 1 2 2 1 2 1 1 1 1 1 1 1 2 2 1 1 1 1 1 2 2 1 1 2 1 1 1 2 1 1 1 1 1 2 1 2 2 1 2 2 2 2 1 1 2 2 2 2 1 1 2 2 1 1 1 2 2 1 2 2 2 2 2 2 1 1 2 2 2 1 1 1 2 2 2 1 2 2 1 1 1 2 2 2 2 2 1 1 1 2 1 1 1 2 2 2 1 1 2 2 1 2 2 2 1 1 1 2 1 2 1 2 1 2 2 1 1 1 2 1 2 1 1 1 1 1 1 2 1 1 1 2 2 1 2 1 1 1 2 2 2 2 2 2 2 2 2 1 2 1 1 1 2 1 1 2 2 2 1 1 1 1 1 2 1 1 2 1 2 2 1 2 1 1 2 1 1 2 1 1 2 2 1 2 2 1 1 1 2 2 2 1 2 2 1 1 1 1 1 1 1 2 2 1 1 1 1 1 2 1 1 1 2 1 2 2 2 2 1 1 1 1 1 1 2 1 2 1 1 1 2 2 1 1 2 2 2 1 2 1 1 2 1 2 1 1 1 1 2 1 2 2 1 1
1 1 1 1 2 1 2 1 1 2 2 2 2 2 2 1 2 1 2 1 1 2 2 1 2 1 2 1 1 1 2 1 2 2 2 1 1 1 2 1 1 2 2 1 1 2 1 1 1 1 2 1 2 1 2 2 2 2 2 1 1 2 2 2 1 1 2 1 2 1 2 2 1 2 2 2 2 1 1 1 1 1 1 1 2 1 1 1 2 1 2 2 1 2 1 1 2 1 1 1 2 1 2 1 2 1 2 2 1 2 2 2 2 2 2 1 1 2 2 2 1 1 1 2 2 1 2 1 2 1 2 1 1 2 2 2 1 1 2 2 2 1 2 2 1 2 1 2 2 2 1 1 2 2 1 2 1 1 2 2 1 2 2 2 1 1 2 2 1 2 1 1 2 2 2 2 1 2 2 2 1 1 1 2 1 2 2 2 2 1 2 1 2 1 1 2 1 2 1 1 2 1 1 1 1 2 1 2 2 1 2 1 1 2 1 1 1 2 2 2 2 1 2 2 1 1 1 1 2 2 1 1 2 1 2 2 2 2 2 2 1 2 1 1 1 1 2 1 1 1 2 1 2 2 1 2 1 1 2
1 1 1 1 1 1 1 1 1 1 1 1 1 1 2 2 1 2 2 1 2 1 2 1 2 2 1 1 2 2 2 1 1 2 1 2 1 2 2 1 2 1 1 1 2 2 1 2 1 1 1 2 1 1 2 2 2 1 2 2 2 2 2 1 2 2 2 2 2 1 1 1 1 1 2 2 1 2 1 2 1 1 1 1 1 1 2 1 1 1 1 2 2 2 2 2 1 1 1 1 2 2 2 2 1 1 1 1 2 2 2 1 1 1 1 2 2 2 1 1 1 1 2 2 2 2 1 2 2 1 1 2 2 1 1 1 2 2 2 1 2 1 1 1 1 1 2 2 2 1 2 1 2 1 1 2 1 1 1 1 2 1 1 1 2 1 2 1 1 2 1 1 1 2 1 1 2 2 2 1 2 1 1 1 1 1 1 2 2 1 1 2 2 1 1 2 1 2 1 1 2 2 2 1 1 2 1 1 2 2 1 2 2 1 1 2 1 2 2 1 2 2 1 2 1 1 1 2 1 1 1 2 2 1 1 1 1 1 2 2 1 1 2 1 1 1 2 1 2 2 1 1 1 1 1 1 2 2 2
1 2 1 1 1 1 2 1 2 1 1 1 2 2 2 1 2 1 2 2 2 1 2 1 2 1 1 2 1 1 2 1 2 1 1 1 1 1 2 1 2 2 1 1 2 1 1 1 2 1 2 1 2 1 2 1 2 1 2 1 2 1 2 1 2 2 2 1 2 1 1 2 2 1 1 1 1 1 1 2 1 2 1 1 1 2 2 2 2 2 2 2 1 1 1 2 2 1 1 1 1 2 2 2 2 2 2 2 2 2 1 2 2 1 1 1 2 2 2 1 2 2 2 1 1 1 1 2 2 2 2 2 2 2 2 2 2 1 2 2 1 2 2 2 2 1 2 2 2 1 1 1 1 2 2 1 1 1 1 1 1 1 2 1 2 2 2 1 2 2 1 1 2 1 2 2 2 2 1 1 1 2 1 2 1 2 2 1 1 1 2 2 1 2 2 2 1 1 2 2 2 1 2 1 2 1 2 1 2 2 1 1 1 2 2 2 2 2 1 2 2 1 2 2 1 2 1 2 2 1 2 2 1 1 2 1 2 1 1 2 1 2 1 2 1 2 1 1 2 2 1 2 2 2 2 1 1 2 2
1 1 1 1 2 1 1 1 2 2 1 1 1 2 2 1 2 1 1 1 1 2 2 1 1 2 2 1 1 1 1 2 2 2 2 1 1 1 2 2 2 1 1 1 1 2 2 2 2 1 2 2 1 2 2 1 1 2 1 2 2 2 2 2 2 1 1 2 2 1 2 2 1 1 2 2 1 2 2 2 2 1 2 1 1 2 2 1 2 1 1 2 2 1 2 2 1 2 1 1 1 2 2 2 1 1 1 1 2 1 1 2 1 2 2 1 1 2 2 1 1 2 1 2 2 2 2 2 1 1 1 1 2 2 2 1 1 2 1 1 1 2 1 2 1 1 1 2 1 1 1 1 1 1 1 1 2 2 1 2 1 2 2 1 2 1 1 1 2 1 2 2 2 2 1 2 2 1 1 1 2 1 1 1 2 2 2 1 2 2 2 2 2 2 2 2 1 1 2 1 2 1 2 1 1 2 1 2 1 2 1 1 1 1 2 1 2 1 2 1 2 1 1 2 1 2 1 1 2 2 1 2 2 1 2 1 2 1 2 2 2 1 1 2 1 1 1 1 1 1 1 2 1 2 1 2 2 1 1
2 1 2 2 2 1 2 1 2 1 1 1 1 1 2 1 1 2 1 1 2 1 2 2 2 2 1 1 2 2 2 2 1 2 2 1 1 1 2 2 1 1 1 1 1 2 1 1 1 1 1 2 1 2 2 1 2 1 2 2 2 2 1 2 1 1 1 2 1 1 2 2 2 1 1 2 1 2 2 2 2 2 1 2 2 2 1 1 1 1 1 2 1 2 1 1 2 2 2 2 1 2 2 2 2 1 1 1 2 2 2 2 2 1 2 2 2 1 2 1 1 1 2 2 1 1 2 1 2 2 1 2 1 1 2 2 2 2 2 1 2 2 2 1 1 2 2 2 2 2 2 2 2 1 2 1 1 2 1 2 2 1 2 2 1 1 1 2 2 2 2 2 2 2 2 2 2 2 2 1 2 1 1 2 1 1 2 1 2 1 2 1 2 2 2 1 1 1 1 2 1 1 1 2 1 0 1 0 1 1 0 0 0 1 0 1 0 0 1 1 1 0 1 0 1 0 0 0 0 0 0 0 0 1 1 0 0 1 0 0 1 1 0 0 0 1 0 0 0 0 0 0 0 1 1 1 1 0 0
1 2 2 1 1 2 1 1 1 2 1 1 1 2 2 2 2 1 1 1 2 2 2 1 2 2 2 1 1 1 2 2 1 2 2 1 1 1 2 1 2 1 2 2 2 2 1 1 1 2 2 1 2 1 1 1 2 2 2 2 2 2 1 2 2 2 1 2 1 2 1 1 2 1 2 1 1 1 1 1 2 2 1 2 1 1 1 2 2 2 1 1 1 2 2 1 1 2 2 1 1 2 2 1 2 2 1 2 2 2 2 1 1 1 1 2 2 1 1 2 1 2 2 2 1 2 1 2 1 2 2 1 2 1 2 2 2 1 1 1 2 1 2 2 2 2 1 2 2 2 1 2 2 2 1 2 1 1 1 2 2 2 1 2 2 1 2 1 1 2 1 1 1 2 1 2 2 2 1 2 1 1 1 1 1 1 2 2 2 1 2 2 1 1 1 2 1 2 2 2 2 2 2 1 1 2 1 2 2 2 2 1 2 1 1 1 1 2 1 2 1 1 2 1 2 2 1 2 1 1 1 2 2 1 2 2 2 1 1 1 1 2 1 1 1 1 1 2 1 1 2 1 2 2 2 1 1 2 2
1 1 1 0 0 0 0 0 1 1 1 1 1 0 0 1 0 0 0 0 0 0 1 1 0 0 0 1 0 0 0 1 1 0 1 1 1 0 1 0 1 0 1 1 0 0 0 0 1 0 0 0 1 1 1 0 1 1 0 0 1 0 0 0 0 1 1 0 0 1 0 1 1 1 0 1 1 0 0 1 0 1 1 0 1 1 0 0 0 0 1 1 0 0 0 0 1 1 1 0 0 0 1 0 1 1 0 0 1 1 0 0 1 0 1 0 0 0 1 1 1 1 0 0 0 0 0 0 0 0 1 1 0 0 1 0 1 0 0 0 0 1 0 1 0 1 0 1 1 0 0 0 0 1 0 1 0 1 0 1 0 1 1 1 1 0 0 1 0 1 0 0 1 1 1 1 0 0 0 0 0 1 0 0 1 0 1 0 1 1 1 0 0 0 1 1 1 1 1 0 1 0 0 0 0 0 0 1 0 0 0 1 0 1 0 0 1 1 1 0 0 0 0 0 0 0 1 1 1 0 1 0 0 1 1 0 1 0 0 1 1 1 1 1 0 0 0 1 0 1 0 1 0 0 0 0 1 1 0
0 1 1 1 1 0 1 1 1 0 0 0 1 1 1 1 1 1 0 1 1 1 0 1 0 1 0 0 1 0 0 0 1 0 1 0 0 0 0 0 1 0 0 0 0 1 0 0 1 1 0 0 0 1 0 1 0 0 0 0 1 0 0 1 0 0 1 0 0 1 1 1 0 1 0 0 0 0 0 1 1 0 0 0 1 1 0 0 0 1 0 1 1 1 1 0 0 1 0 0 0 1 1 1 0 1 0 0 0 0 0 0 0 1 0 1 0 1 1 1 0 1 0 1 0 0 0 0 1 0 0 0 0 1 0 1 0 0 0 0 0 1 1 0 1 1 0 1 0 1 1 1 1 1 1 0 0 0 0 1 1 1 1 0 0 0 0 1 1 0 0 0 1 1 0 1 1 1 0 1 1 0 0 0 1 1 0 0 1 1 1 1 0 0 1 1 1 0 1 0 1 0 1 0 0 0 1 1 1 0 0 1 0 1 1 0 0 0 0 1 0 0 0 0 0 1 1 1 0 1 0 0 1 1 1 0 0 0 0 1 0 1 0 0 0 0 1 1 1 1 0 0 1 0 1 0 0 1 1
1 1 1 1 2 2 2 2 1 1 2 2 1 1 1 1 1 1 1 1 1 1 2 2 1 1 2 1 1 1 1 1 2 1 1 2 1 1 1 2 2 1 1 1 1 1 1 1 2 2 1 1 1 2 2 2 2 2 2 2 1 2 2 1 1 1 1 2 1 1 2 2 2 1 1 1 2 2 1 1 2 1 2 2 2 2 1 2 1 2 2 1 2 2 1 2 2 2 1 1 2 1 1 2 1 1 2 1 1 2 1 1 2 2 2 1 1 1 1 2 2 1 2 2 1 2 2 2 2 1 1 2 2 2 1 1 2 1 2 1 2 2 2 1 2 2 1 2 2 2 2 2 2 2 1 1 2 1 2 2 1 1 1 2 2 1 2 2 2 2 1 2 1 1 1 2 2 2 2 2 1 1 2 1 2 2 2 1 2 1 1 2 2 2 1 2 1 2 2 2 1 2 2 1 1 1 1 1 1 2 2 1 1 1 1 1 1 1 1 2 2 2 2 2 2 1 2 2 1 2 1 1 2 1 2 2 1 2 1 1 1 2 1 1 2 1 2 2 1 2 1 1 1 1 2 1 1 2 2
0 0 1 1 0 0 0 1 0 1 0 0 1 0 0 0 0 0 1 1 0 1 0 0 0 1 0 0 0 0 0 1 1 1 1 0 1 1 0 1 1 0 0 0 0 0 0 0 1 0 0 0 1 0 1 0 0 0 0 0 0 0 1 1 0 1 1 0 0 0 0 0 1 0 0 1 0 0 1 0 0 0 0 0 1 0 0 1 0 0 1 0 1 0 1 1 1 0 0 0 0 1 0 1 1 0 1 0 0 0 0 0 1 1 1 0 1 1 0 0 0 0 0 0 0 0 0 0 0 0 0 1 0 1 1 0 0 0 1 1 0 1 0 0 1 1 1 0 1 1 0 0 1 0 0 1 0 0 1 0 0 0 1 0 0 1 0 0 1 1 1 1 0 1 1 0 1 0 1 1 0 1 0 0 1 1 0 1 1 0 1 1 1 1 1 0 0 1 1 1 0 0 0 1 1 0 1 1 1 1 1 0 1 0 1 0 1 1 0 0 0 1 0 1 1 0 0 0 1 1 0 1 1 1 0 1 0 0 0 1 0 1 1 1 0 0 0 0 1 0 0 1 1 1 0 1 0 1 0
0 1 0 0 1 0 1 1 1 1 0 0 0 0 0 1 1 0 0 1 0 0 0 0 0 0 1 0 0 0 0 0 1 0 0 1 0 1 0 0 0 0 0 0 0 1 1 0 0 1 1 1 1 1 0 0 1 0 0 0 0 0 1 1 0 0 0 0 0 1 0 0 0 0 1 1 1 1 1 1 1 1 0 0 0 0 1 0 0 0 0 0 0 1 1 1 1 1 0 1 1 0 0 1 1 1 0 0 0 0 0 0 0 1 0 0 1 0 0 1 0 1 0 1 0 0 1 1 1 1 0 1 1 0 0 1 0 1 1 0 1 1 0 1 0 1 0 0 0 1 1 0 0 0 1 0 0 1 0 0 0 1 1 0 1 1 0 1 1 0 0 0 1 1 1 0 1 1 1 1 0 1 0 1 1 1 1 0 1 0 0 0 1 1 1 1 1 0 0 0 0 0 1 0 1 0 0 0 1 1 1 0 0 0 0 0 1 1 0 1 1 0 0 1 0 1 1 1 0 1 0 0 1 1 0 1 1 0 1 0 1 1 0 1 1 0 1 0 0 1 0 0 0 1 0 0 0 1 1
1 1 1 1 1 0 1 0 1 1 1 0 0 0 0 1 0 0 1 1 1 0 1 1 1 0 0 0 0 1 0 1 1 1 1 1 0 0 0 0 1 1 0 0 0 1 0 0 0 0 0 0 0 1 1 0 0 0 0 1 1 0 0 1 1 0 1 1 0 1 1 0 1 0 1 0 1 0 0 0 1 1 0 0 1 0 1 1 0 0 0 1 0 1 1 0 0 1 1 0 1 0 1 0 1 0 1 1 1 1 1 0 0 0 1 0 1 1 0 0 1 0 1 0 0 1 0 0 0 1 0 0 1 1 0 0 1 1 1 1 0 0 1 0 0 0 0 0 1 1 1 0 0 1 0 0 0 0 1 1 0 1 1 0 0 0 1 1 0 1 0 1 1 0 1 0 1 1 1 1 0 0 1 0 0 1 0 0 1 0 1 1 0 1 0 1 1 0 0 0 1 1 0 0 1 1 0 1 0 1 0 0 0 0 1 0 1 0 0 1 0 1 0 0 0 0 1 0 1 1 0 1 0 1 0 0 1 0 1 1 1 0 0 1 1 0 0 0 0 1 0 1 0 1 0 0 0 1 0
0 0 0 0 1 1 0 0 1 1 0 1 0 1 1 1 1 0 1 0 0 0 1 0 1 1 0 1 1 0 0 0 1 1 1 0 1 0 1 0 1 1 1 0 1 0 0 1 1 0 1 0 0 0 0 1 1 0 0 0 0 1 0 1 0 1 1 0 0 0 0 1 0 1 0 1 0 1 0 1 0 0 0 1 1 0 0 1 1 1 1 0 0 0 1 0 0 0 0 0 1 1 1 1 0 1 0 1 1 0 1 0 1 0 0 0 0 1 0 1 1 0 1 1 0 1 0 0 1 0 1 1 0 0 0 1 1 0 0 0 0 0 0 1 0 1 1 0 1 1 0 1 0 0 0 1 1 0 0 0 0 1 0 1 1 1 0 0 0 1 0 1 0 0 0 1 1 0 0 0 0 0 0 0 1 0 1 1 1 1 0 0 0 1 1 1 0 1 0 0 1 0 0 0 0 1 0 0 1 1 0 0 1 1 1 0 1 0 1 0 1 1 0 1 1 1 1 1 1 0 0 1 1 0 0 1 1 1 0 1 0 0 0 1 1 0 1 1 0 1 0 1 0 0 0 0 1 1 0
2 1 1 1 2 2 2 2 1 2 2 2 1 2 1 2 1 2 2 2 2 1 2 2 2 1 1 1 1 1 2 2 1 2 1 1 2 1 2 2 2 1 1 2 1 1 1 1 2 2 2 1 2 1 2 2 2 1 2 1 1 1 2 2 2 1 2 2 2 1 2 1 2 1 2 1 1 2 1 1 1 2 2 2 1 1 2 1 1 2 2 2 1 2 2 2 2 1 1 1 1 2 1 2 2 1 1 1 2 1 1 2 1 1 2 1 2 1 2 1 2 2 2 2 1 1 1 2 2 2 2 1 2 2 2 2 2 2 2 2 2 1 2 2 1 1 1 1 1 1 1 1 2 1 1 1 1 1 1 1 2 1 2 2 2 1 1 2 1 1 2 2 1 2 2 1 2 1 2 2 1 2 1 1 2 1 2 1 2 2 1 2 1 2 1 2 1 2 1 1 2 2 1 1 2 1 2 2 2 2 1 1 1 1 1 1 2 2 1 1 1 1 1 1 2 1 1 2 2 1 1 1 2 2 2 2 2 1 2 2 2 2 1 2 2 1 2 2 2 1 2 2 1 1 2 2 1 2 2
1 2 1 1 1 1 2 2 2 2 2 2 1 2 2 1 2 2 1 1 1 1 1 2 2 1 1 2 2 1 1 1 2 2 1 2 2 1 1 1 2 1 2 1 1 2 2 2 2 1 2 1 2 2 1 2 2 2 1 1 2 2 1 2 1 2 1 1 2 2 1 2 2 1 2 2 2 2 2 1 1 1 1 2 2 1 1 1 1 1 1 1 1 1 2 2 2 2 2 1 1 2 2 2 1 1 2 1 1 1 1 1 1 1 2 1 1 1 1 2 2 2 1 1 2 1 1 1 2 2 2 2 2 2 1 1 1 2 1 1 2 2 2 2 2 1 1 1 2 2 2 2 2 2 1 2 1 2 2 1 2 2 1 2 1 1 1 1 2 2 1 1 1 2 1 1 2 2 2 1 2 1 1 1 2 2 2 1 1 1 1 2 1 1 1 2 2 2 2 1 2 1 1 1 1 2 1 2 2 1 1 2 1 1 1 1 1 2 2 1 2 2 1 1 1 1 2 1 1 2 1 2 1 2 1 1 2 1 2 2 1 1 2 1 1 2 2 2 1 2 1 1 2 2 1 1 2 1 1
1 1 1 1 2 1 2 2 1 1 2 1 2 2 1 1 1 2 2 1 1 2 2 1 2 2 1 2 1 1 1 2 1 2 2 1 2 2 1 2 1 1 1 1 2 1 1 2 2 1 1 2 2 2 1 2 2 1 1 1 1 2 1 1 2 2 2 1 1 2 2 1 2 2 1 1 2 2 2 2 1 1 2 2 2 1 2 2 1 2 2 1 1 2 1 1 1 2 2 2 2 2 2 1 2 1 1 1 2 1 2 2 2 2 2 2 1 1 1 1 2 1 1 1 1 2 1 1 2 1 2 2 1 2 2 1 1 2 2 1 2 2 1 2 2 2 1 2 1 1 1 1 2 2 1 2 2 1 2 1 1 2 2 1 1 2 1 2 2 1 1 1 1 2 2 2 2 2 1 2 1 2 2 1 1 1 2 1 2 1 1 2 2 2 1 2 2 2 1 2 1 2 2 2 2 2 1 1 1 2 1 1 1 2 1 2 2 2 1 1 1 2 1 2 2 2 2 1 1 1 1 2 2 2 2 2 1 1 2 1 2 1 2 1 1 2 2 1 2 2 1 1 1 2 1 1 2 2 1
2 1 1 2 2 2 2 1 1 2 1 2 2 2 2 2 1 2 2 1 1 2 2 2 1 2 1 2 2 2 1 1 2 2 2 2 1 2 2 2 2 2 2 2 2 2 1 1 2 1 2 2 2 1 2 2 2 2 2 1 2 1 2 1 1 1 1 2 2 2 1 1 2 1 1 1 1 2 2 1 1 2 2 2 1 1 1 2 1 1 2 1 2 2 2 1 2 1 2 1 1 1 1 2 1 1 1 1 2 2 1 1 1 1 2 1 1 1 1 2 1 2 2 1 2 1 1 1 1 1 1 2 1 2 2 1 1 2 2 1 2 2 2 2 1 1 2 1 1 1 1 1 2 1 1 1 1 1 1 1 1 2 2 1 1 2 1 2 1 1 2 2 1 2 1 2 1 1 2 2 1 2 1 1 2 2 1 1 1 1 1 1 2 2 2 2 1 1 1 1 2 1 2 1 1 1 2 2 2 2 1 2 1 1 1 1 1 2 1 1 2 2 1 1 1 2 2 1 2 2 1 2 2 1 1 1 2 1 2 1 1 1 1 1 1 2 2 2 1 2 2 1 2 2 1 1 1 2 1
0 0 0 1 0 0 1 0 1 0 1 0 1 1 0 0 1 1 0 1 0 0 0 1 1 0 1 0 0 0 0 1 0 1 0 0 0 1 1 0 1 0 0 0 0 1 1 0 0 0 1 0 1 0 0 1 0 1 1 0 1 1 1 0 0 1 1 0 1 1 0 0 1 1 0 0 0 1 0 0 1 0 1 1 1 0 0 1 1 1 0 0 0 0 0 1 0 0 0 0 1 0 1 1 0 0 1 0 0 1 1 0 1 1 0 1 1 0 1 0 1 0 0 0 0 0 0 1 1 0 1 0 1 1 0 1 0 1 1 0 1 0 1 0 0 1 1 1 1 1 0 1 1 1 1 0 0 1 0 1 0 1 1 0 0 1 0 1 1 0 0 0 0 0 1 0 1 1 0 0 1 0 1 1 0 1 1 1 1 0 1 0 1 1 1 1 0 1 1 1 0 1 1 0 1 1 1 0 0 1 0 0 1 1 0 1 1 0 0 0 0 0 1 0 0 0 1 0 1 1 0 0 1 1 1 0 1 0 1 1 0 1 0 1 0 1 1 0 0 1 1 0 0 1 0 1 1 1 0
0 1 1 0 0 1 1 1 0 0 0 1 0 0 1 0 0 1 0 1 1 1 1 1 0 1 0 0 1 0 0 0 1 1 0 1 0 0 1 1 1 0 1 0 0 0 1 0 0 1 1 0 0 0 1 1 1 1 1 1 1 0 0 1 0 1 1 1 0 1 1 0 1 0 0 0 1 1 0 1 1 1 0 0 0 1 0 0 0 0 1 0 0 0 1 0 1 0 0 1 0 1 0 0 0 1 1 1 1 0 0 0 1 0 1 0 0 1 1 0 0 1 1 1 0 0 0 0 0 1 0 1 1 0 1 0 0 1 0 0 1 1 1 1 0 1 1 1 0 1 0 1 1 1 1 0 1 1 0 0 0 1 0 1 0 0 1 0 0 0 0 1 0 1 0 0 1 1 0 0 0 0 1 0 0 1 1 0 1 0 1 1 0 1 1 1 1 1 0 0 1 0 0 1 1 1 1 0 0 1 0 0 0 1 1 0 1 1 1 0 1 1 0 0 0 0 1 0 1 1 0 1 0 1 1 0 0 1 1 0 1 1 0 1 1 1 1 0 0 0 1 1 0 1 0 0 0 0 1
0 0 1 1 1 0 1 0 0 1 1 0 0 0 0 1 1 0 1 0 0 0 0 1 1 0 1 1 1 0 1 1 1 0 0 1 0 1 1 0 1 0 1 0 0 1 1 0 1 0 0 0 1 0 0 0 0 1 1 1 1 1 0 1 1 1 1 1 0 1 1 1 0 1 0 1 1 1 1 1 0 0 0 1 1 0 0 0 0 1 0 1 0 0 1 0 1 0 0 1 0 1 0 1 1 1 0 1 1 1 0 1 0 1 0 0 1 0 0 0 0 0 1 0 1 1 1 1 0 0 1 0 0 0 0 1 1 0 1 1 0 1 1 1 0 0 0 1 1 0 1 0 1 1 0 0 0 1 0 0 0 1 1 0 1 1 1 1 0 1 0 0 0 0 1 1 1 1 1 1 0 0 0 0 1 0 0 1 1 1 0 1 1 1 0 1 0 0 0 0 0 0 1 1 0 1 0 1 1 1 1 0 0 1 0 0 1 1 0 0 0 1 0 0 1 0 0 0 0 1 1 1 0 1 0 0 0 0 0 1 0 1 0 1 0 1 1 0 0 0 0 1 0 0 1 0 0 1 1
1 0 0 0 0 0 1 0 0 1 1 1 1 1 0 0 0 0 1 0 1 0 0 0 0 1 0 1 1 0 0 0 1 1 1 1 1 0 1 0 1 0 0 0 1 1 1 0 1 0 1 1 0 1 1 0 1 0 0 1 0 1 0 0 0 1 1 0 1 0 1 1 0 1 0 1 1 1 1 1 0 1 0 0 1 0 0 1 1 0 1 1 0 0 1 0 1 1 0 0 1 1 0 1 1 0 1 1 0 0 1 1 0 0 1 0 0 0 1 1 0 0 0 0 0 1 0 1 0 1 0 0 1 1 1 1 1 0 0 0 1 0 0 0 0 1 1 1 0 0 0 0 1 1 0 1 0 0 1 1 0 1 0 0 1 1 0 0 0 1 0 1 1 1 1 1 1 1 0 0 1 0 0 1 1 1 1 1 1 1 1 0 0 1 0 0 1 1 1 0 1 0 0 0 0 0 1 1 0 0 1 0 0 0 0 1 0 1 0 1 1 0 0 0 0 0 0 1 1 1 0 1 0 1 0 0 1 1 0 1 1 1 0 1 1 1 0 0 0 0 0 1 1 1 1 1 1 1 1
0 0 0 1 1 1 0 0 0 0 1 0 1 1 0 1 0 1 1 1 1 1 1 0 1 0 0 1 0 0 0 1 1 1 1 0 1 0 1 0 0 0 0 0 1 1 1 1 1 0 1 0 1 0 0 1 1 0 1 0 0 1 1 1 0 0 1 1 1 1 1 0 1 0 1 0 0 1 0 0 1 1 0 1 1 1 1 0 1 1 0 0 1 1 1 1 1 0 1 1 0 1 1 1 1 0 0 0 1 1 1 0 0 0 0 1 1 1 1 0 0 1 1 1 1 1 1 0 0 1 0 1 0 1 0 0 0 1 0 0 1 1 1 0 0 0 0 1 1 1 1 0 1 1 0 0 0 1 1 0 0 1 0 0 0 0 0 1 1 1 1 1 0 0 1 1 1 0 1 1 0 0 0 1 1 1 0 1 1 1 0 0 0 1 1 1 1 0 0 0 0 1 0 0 1 1 0 1 0 1 1 0 0 1 1 0 1 0 0 0 1 0 0 0 1 0 0 0 1 1 0 0 1 1 1 1 1 1 0 1 0 1 0 0 0 0 0 0 0 0 0 1 0 0 1 0 0 1 0
1 2 2 1 2 1 1 2 1 2 1 1 2 1 2 1 1 1 2 1 2 2 1 1 2 2 1 1 2 1 1 1 1 1 1 1 1 2 2 1 1 1 1 1 2 2 1 2 1 1 2 2 1 1 1 1 1 1 2 1 2 2 1 2 1 2 2 2 2 1 2 1 1 1 1 2 1 1 2 1 1 2 1 1 2 1 2 1 1 2 1 2 2 1 2 2 1 1 2 1 2 1 2 2 1 2 1 1 2 2 1 1 1 1 1 1 1 1 1 1 2 2 2 2 1 2 1 1 2 1 2 2 2 1 2 2 2 2 2 2 2 1 1 1 2 2 1 1 1 2 1 1 2 1 1 2 1 1 2 1 2 1 2 2 2 1 1 2 1 2 2 1 1 2 2 2 2 2 1 2 1 2 1 1 2 1 2 1 2 1 1 2 1 2 2 2 2 2 1 2 1 1 2 1 1 2 1 2 1 1 2 2 1 2 2 1 2 1 2 1 1 1 1 2 2 2 2 1 2 2 1 2 2 1 1 1 2 1 2 2 1 2 1 2 1 2 1 1 2 2 1 1 2 1 1 2 2 2 1
1 1 1 1 1 1 0 1 1 1 0 0 0 0 0 1 1 1 0 1 0 1 1 1 0 0 0 0 1 1 1 0 1 1 1 0 0 0 1 1 1 0 0 0 0 0 1 1 1 0 0 1 0 1 1 0 1 0 0 0 0 0 1 1 1 0 1 0 0 0 1 1 1 0 0 0 0 0 1 1 0 0 1 1 1 0 0 0 0 0 1 0 1 0 1 0 1 0 1 1 0 1 1 0 1 1 0 0 0 0 1 1 1 0 0 1 0 1 0 0 1 0 1 1 1 0 0 0 0 0 1 1 0 0 1 1 0 0 0 1 1 0 0 1 0 1 0 1 0 0 1 0 1 1 0 0 0 1 0 0 0 1 0 1 0 0 0 0 0 1 1 0 0 0 1 1 0 1 1 1 0 0 0 0 1 1 1 1 1 0 1 0 0 1 0 0 0 1 0 0 1 0 0 0 1 1 0 0 1 1 0 0 1 0 0 0 0 0 0 0 0 1 1 0 0 1 1 0 1 1 0 1 1 0 0 1 0 0 1 1 0 1 0 1 1 0 1 1 0 0 1 0 0 1 0 1 1 1 1
1 1 0 1 0 0 0 1 1 1 0 0 1 1 0 1 1 1 1 1 1 0 1 1 0 1 1 0 1 0 1 0 1 0 1 1 0 0 1 0 1 0 1 1 0 0 0 0 0 1 1 1 0 0 1 0 1 1 1 0 0 1 0 0 1 0 0 1 0 0 1 0 1 0 0 0 1 0 0 0 0 0 1 0 1 0 0 1 1 0 1 0 1 0 1 1 1 0 0 1 0 1 1 0 0 1 0 0 0 0 0 0 1 0 0 1 0 1 0 0 1 0 1 1 1 0 0 0 0 1 0 1 1 0 0 1 1 1 1 1 0 1 1 0 0 1 0 0 1 1 1 1 1 0 0 1 0 0 0 0 1 0 0 0 0 0 0 0 0 1 1 0 1 1 0 0 1 1 0 1 1 0 0 1 1 1 1 0 0 0 1 1 0 0 0 1 0 0 1 1 1 0 1 1 1 0 1 0 0 0 0 1 0 1 0 1 1 1 0 1 1 1 0 0 0 1 0 0 1 0 1 1 1 1 0 1 1 1 1 0 1 1 0 1 0 0 1 1 0 0 1 0 1 1 0 1 1 0 0
1 2 2 1 2 1 1 1 1 2 1 2 1 2 1 1 1 2 2 2 1 1 2 2 1 1 2 1 1 1 1 2 1 1 2 1 2 1 2 1 2 1 1 2 2 1 1 1 2 1 1 1 2 1 1 2 2 1 1 2 2 1 1 2 1 2 2 1 2 1 1 2 1 1 1 1 2 1 1 2 2 2 1 1 2 2 2 1 2 2 1 1 1 2 2 1 1 1 2 1 2 2 2 1 1 1 2 2 1 2 1 1 1 2 2 1 1 2 2 2 2 2 1 2 1 2 1 1 1 1 1 1 2 2 2 1 2 2 1 1 2 2 2 2 1 2 1 1 2 1 1 2 2 1 1 1 1 2 1 1 1 1 2 2 2 1 1 2 1 1 1 1 2 2 2 2 2 2 1 2 2 2 1 1 2 2 2 1 2 1 2 2 1 2 1 1 1 2 1 1 1 2 2 1 2 2 2 1 2 1 1 1 2 2 2 1 2 2 2 1 2 2 1 2 2 1 1 1 2 1 1 1 2 1 2 1 1 2 1 2 1 2 1 1 1 2 1 2 1 2 2 2 0 0 1 0 1 1 1
1 1 1 1 1 1 2 1 2 1 1 2 1 1 2 2 1 2 2 2 1 2 2 1 1 1 2 2 2 1 1 2 2 1 1 1 1 1 1 2 2 1 2 1 1 2 2 1 2 2 2 1 1 2 2 1 1 1 2 1 1 2 2 1 1 1 2 2 1 1 1 2 2 1 1 1 1 1 2 2 1 2 1 1 2 1 1 1 1 1 2 1 2 1 2 1 1 2 1 1 2 2 1 2 1 1 2 1 2 1 1 1 1 2 1 2 1 1 2 1 1 2 2 1 2 2 2 1 2 1 1 1 1 2 2 1 2 2 2 1 2 1 2 1 2 1 1 2 1 1 1 1 1 2 1 2 1 2 2 2 2 2 1 1 1 2 1 2 1 1 1 1 1 2 1 2 1 2 1 2 1 2 2 1 1 2 2 1 2 1 2 2 2 1 2 1 2 1 1 1 1 1 2 2 2 1 2 2 2 1 2 1 1 2 2 1 2 2 1 1 2 2 1 1 1 2 1 1 1 2 1 2 2 1 1 2 2 1 1 2 2 2 1 2 1 1 2 2 1 1 1 1 2 1 1 1 2 1 1
2 2 2 2 1 1 1 1 2 2 1 1 2 2 1 1 2 1 2 1 2 1 1 2 1 1 2 2 2 1 1 1 2 1 2 1 2 2 2 1 1 2 1 2 1 2 1 1 2 2 2 1 2 1 2 1 1 1 1 2 1 2 2 1 2 1 1 2 2 2 2 1 2 1 2 1 1 1 1 2 1 2 1 2 2 1 1 2 2 2 1 1 1 1 2 2 2 1 2 2 1 2 2 1 1 2 2 2 2 2 2 2 1 2 2 1 1 1 1 1 1 1 1 2 2 2 1 1 1 2 2 1 2 1 1 2 1 2 2 1 1 2 1 2 2 2 1 2 2 1 1 2 1 1 1 1 2 1 1 2 2 1 2 2 2 2 1 2 2 2 1 1 1 1 1 2 1 2 1 1 1 1 1 1 2 2 1 1 1 1 2 2 2 1 1 2 2 1 1 1 2 1 2 2 2 2 1 1 2 2 2 1 1 2 1 2 2 2 1 1 1 1 2 1 1 2 1 2 2 2 2 2 2 2 2 2 2 1 1 2 1 2 1 1 1 1 1 1 2 2 1 2 1 2 2 2 2 1 2
0 0 0 0 1 1 0 1 1 0 1 0 1 0 1 1 1 1 1 1 0 1 0 0 1 1 0 0 1 0 0 0 0 1 0 0 0 0 1 0 0 1 0 0 0 0 0 1 0 0 0 0 0 1 0 0 0 1 1 0 0 0 1 1 0 1 0 0 0 0 1 1 0 0 1 0 1 0 0 0 0 1 0 0 1 1 1 1 0 1 0 1 1 1 0 1 0 0 0 0 1 1 1 1 0 0 0 1 0 0 0 0 0 0 0 0 1 0 0 0 1 1 0 1 1 0 0 0 0 1 0 0 1 0 1 0 1 1 0 0 1 1 0 1 0 1 0 0 1 1 0 0 0 1 0 1 0 1 0 1 1 0 0 1 1 0 0 0 0 1 1 0 0 1 1 1 0 0 1 1 0 0 0 1 0 0 0 1 0 0 1 0 0 1 1 1 1 0 0 0 0 0 1 0 0 1 0 0 0 0 0 1 1 0 0 0 1 1 1 0 0 1 0 0 1 1 1 1 0 0 1 0 1 0 0 0 0 0 1 0 0 1 0 0 1 1 1 0 1 0 0 0 0 0 1 0 0 1 0
1 1 0 0 1 0 1 1 0 0 1 0 0 1 1 1 0 1 0 0 0 1 0 1 1 0 0 1 0 0 1 0 0 0 0 0 0 1 1 0 1 0 1 1 0 0 0 0 1 1 1 1 1 0 0 0 0 0 1 1 1 1 0 1 0 1 0 1 1 0 0 0 1 1 0 1 1 0 0 0 1 0 1 0 1 0 1 0 0 0 0 1 0 1 0 0 1 1 0 1 1 1 0 1 0 0 0 0 1 0 0 0 1 1 0 0 0 0 0 1 1 0 0 0 1 0 0 1 1 0 0 1 1 0 1 1 0 0 0 0 0 1 0 0 1 0 1 1 1 1 1 1 1 0 0 1 0 0 0 0 0 1 0 0 1 0 1 1 1 1 0 1 0 1 1 1 1 1 0 1 0 1 1 1 0 1 1 1 1 0 1 1 0 1 1 1 0 1 1 0 0 0 1 0 1 0 1 0 0 1 0 1 0 1 0 1 0 1 0 0 1 1 1 0 0 0 0 1 0 0 0 0 1 1 0 0 1 1 0 1 1 0 0 1 0 0 1 0 1 0 1 1 0 1 1 0 1 1 1
2 2 1 2 1 2 1 2 2 1 1 2 1 1 1 1 2 2 2 2 1 1 1 2 1 2 1 1 1 1 1 1 2 1 1 1 1 2 1 1 2 2 2 1 2 1 2 2 1 1 2 1 2 2 2 1 1 1 2 1 1 2 2 1 2 1 1 2 2 1 1 2 1 1 1 2 1 1 1 1 1 1 2 1 1 1 1 2 1 1 1 1 2 1 1 1 2 1 1 1 2 1 1 1 2 2 1 1 2 1 1 1 2 1 1 2 1 1 1 2 2 2 1 1 1 2 1 2 2 1 1 2 1 2 1 2 1 2 1 2 1 2 1 2 2 2 1 1 2 2 2 2 2 1 1 1 2 1 2 2 2 1 1 1 2 1 1 2 2 2 2 1 2 2 1 1 2 1 2 2 1 2 1 1 2 2 2 2 1 1 2 1 1 2 1 2 1 2 1 1 1 1 1 2 2 1 1 2 1 1 1 2 1 2 2 1 2 1 1 1 1 2 2 2 2 2 2 2 2 1 1 2 1 2 1 1 2 2 2 1 1 1 1 2 2 1 1 2 1 2 2 2 1 1 1 1 1 2 1
1 2 1 2 1 1 2 2 1 2 2 2 1 2 1 2 1 1 1 2 2 2 2 2 2 1 1 1 2 1 1 2 1 1 1 2 1 2 1 1 1 2 1 2 1 1 1 2 1 1 2 2 1 1 2 2 2 2 2 2 1 2 1 1 2 2 1 1 1 2 1 2 2 2 1 2 1 2 1 1 2 2 2 1 1 2 1 1 1 2 1 1 1 2 1 1 2 1 1 1 1 1 2 2 2 2 2 1 1 2 2 2 1 1 1 1 2 1 1 1 2 2 1 2 1 1 1 2 1 2 1 1 1 1 1 1 2 2 2 2 1 1 2 1 2 1 2 2 2 2 2 1 2 1 1 1 2 2 2 1 1 2 1 1 1 1 2 2 1 1 1 2 2 2 2 1 1 1 1 1 1 2 1 2 2 2 2 1 2 2 2 2 1 2 2 2 1 2 1 1 2 2 1 2 1 2 2 2 2 2 1 2 1 2 2 1 1 1 1 2 1 1 1 2 2 1 2 2 1 2 2 1 2 1 2 1 2 1 1 1 2 1 2 2 1 1 1 2 2 2 1 1 2 2 1 1 1 2 2
1 1 0 1 1 1 0 1 1 0 1 1 0 1 1 0 0 0 0 0 1 1 1 0 1 1 0 0 1 0 1 0 0 1 0 1 0 1 0 1 1 0 0 0 0 1 0 1 1 0 1 1 1 0 1 1 1 1 0 0 0 0 1 1 0 1 1 1 0 0 1 1 1 0 0 1 0 1 0 0 0 0 0 1 0 1 0 1 1 0 0 1 1 1 0 0 0 1 0 1 0 0 1 1 1 1 0 1 0 0 1 0 0 0 1 1 1 0 1 1 0 1 0 1 0 1 0 0 1 1 0 0 0 1 1 1 0 0 0 0 0 1 0 1 0 1 0 1 1 0 1 1 0 0 0 1 0 0 0 1 0 1 0 0 1 1 0 0 0 1 1 0 1 0 1 1 1 1 0 1 1 0 1 1 0 1 1 0 1 1 1 0 0 1 0 0 0 0 0 1 1 0 1 1 1 1 0 1 1 1 0 0 0 1 0 1 1 1 0 0 0 0 1 0 0 0 1 0 1 0 0 0 1 1 1 0 1 1 1 1 1 0 0 0 0 1 1 0 0 0 1 0 0 1 1 0 1 1 0
1 1 1 0 0 0 0 1 0 0 1 1 1 1 0 0 1 0 0 0 0 0 1 0 1 1 1 0 0 0 0 1 0 1 1 1 0 0 0 1 0 1 0 1 0 1 0 0 0 1 1 0 0 0 0 1 0 0 1 0 0 0 0 1 1 0 0 1 1 1 0 1 1 1 0 0 0 1 0 1 0 0 0 1 1 0 0 0 1 0 1 0 1 1 0 0 0 0 0 0 0 0 0 0 1 1 1 0 1 1 1 0 0 1 1 0 0 0 1 1 1 0 1 0 0 0 1 1 1 0 1 1 0 1 1 1 0 0 0 0 0 0 1 0 1 0 0 1 0 0 1 1 1 1 1 1 0 0 1 1 1 0 0 1 0 1 0 0 0 1 1 0 1 0 1 1 1 1 0 1 1 1 1 0 1 0 1 0 0 1 1 1 0 1 0 1 0 0 1 0 1 0 0 0 0 0 1 0 1 1 1 1 1 0 1 0 0 1 0 1 0 0 0 0 1 0 0 1 0 1 1 0 1 0 0 0 1 0 0 1 0 1 0 1 0 0 1 1 1 0 0 1 0 1 1 0 0 0 0
2 1 2 1 1 2 2 2 1 2 1 2 1 1 2 2 1 2 2 1 1 1 2 1 1 1 2 2 1 1 1 2 2 1 2 2 1 1 1 2 2 2 2 1 2 2 2 1 2 1 1 1 2 1 1 1 1 2 2 1 1 1 2 1 1 1 2 1 2 2 2 1 1 2 1 2 2 1 2 1 1 1 1 2 2 1 2 2 2 2 2 2 2 1 1 1 1 2 2 1 2 2 2 1 2 1 1 2 1 1 1 2 1 2 2 1 2 2 2 1 1 2 1 1 2 1 1 1 2 2 1 2 2 1 2 2 2 1 1 1 1 2 1 1 2 1 2 1 2 1 2 2 1 1 1 2 1 2 1 2 1 2 2 1 1 2 1 2 2 2 2 1 1 1 2 2 1 2 1 1 1 2 1 1 1 2 2 1 2 2 1 1 1 2 2 1 1 2 1 2 2 1 2 2 2 1 2 2 1 2 2 2 2 2 2 1 1 2 1 1 2 2 1 1 2 1 1 1 1 2 1 1 2 1 1 1 1 1 2 1 2 2 1 2 1 1 1 2 2 1 1 1 2 2 1 1 1 2 1
1 2 2 2 1 1 1 1 1 1 2 2 2 1 2 2 2 1 1 2 2 1 1 2 2 2 1 1 2 2 2 1 2 2 1 2 2 1 1 1 2 2 1 1 1 2 1 2 1 2 1 1 2 1 1 1 2 2 2 1 2 1 1 2 2 2 2 1 2 2 2 2 2 2 1 2 1 1 1 2 2 2 1 1 2 2 1 1 2 2 1 1 2 1 1 1 2 2 1 1 2 1 1 1 2 1 1 1 1 1 2 2 1 2 2 1 2 2 2 2 1 1 1 2 2 2 1 1 2 1 2 1 2 1 1 2 2 2 1 1 2 2 2 2 2 2 2 1 2 2 2 1 1 2 2 1 2 2 2 1 2 2 1 1 2 1 2 1 1 2 1 2 1 2 1 2 2 1 2 1 2 1 1 1 2 2 1 1 2 1 2 1 1 2 1 1 1 2 2 2 1 2 2 1 2 2 2 2 1 1 2 1 2 2 1 1 1 1 1 1 2 2 1 1 2 1 1 2 2 2 2 2 1 2 2 2 2 1 1 2 2 2 1 1 2 1 2 1 2 2 2 2 2 2 1 1 2 2 1
0 0 1 0 0 0 0 1 1 1 1 0 1 1 0 1 1 1 1 0 1 0 1 0 0 0 1 0 1 1 1 1 1 1 0 1 1 0 0 1 0 1 0 0 0 0 1 0 0 1 1 0 0 0 0 0 0 0 0 0 0 1 0 1 0 0 0 1 0 1 0 0 1 1 1 0 0 0 0 1 0 0 0 0 0 1 0 1 1 1 1 0 1 1 1 0 0 1 0 0 0 1 1 1 0 0 1 0 1 1 1 1 0 0 1 0 1 1 1 1 1 0 1 0 1 1 0 1 0 0 0 0 0 1 0 1 0 1 1 0 0 1 1 0 0 1 0 0 0 0 1 0 0 1 0 0 1 0 1 0 1 1 1 0 1 0 0 1 1 1 0 1 0 0 1 1 1 0 1 1 0 0 0 1 1 1 0 1 1 0 1 1 0 1 0 1 0 1 0 0 0 0 0 1 1 1 0 0 0 0 1 0 0 1 1 0 1 0 0 0 0 0 1 0 0 0 1 0 1 0 1 1 1 1 1 0 0 0 0 1 1 0 0 1 1 0 0 1 1 0 0 0 0 1 0 1 0 0 1
2 1 2 2 2 1 1 1 1 2 2 1 2 1 2 2 2 2 1 1 1 2 1 2 2 1 1 2 1 1 2 1 2 2 2 2 1 1 1 2 2 1 2 2 2 2 2 2 2 1 2 1 1 1 2 2 2 2 2 2 1 2 2 2 2 1 2 2 1 1 1 1 1 1 1 1 1 1 1 1 1 2 2 2 1 2 2 1 1 2 1 1 2 1 2 2 2 2 2 1 2 2 1 2 1 1 2 2 1 2 2 2 1 1 1 2 2 1 2 1 1 1 2 1 1 2 1 1 2 1 2 1 2 2 1 1 2 1 2 1 2 2 2 2 1 2 1 2 1 2 2 2 2 1 2 1 1 1 1 2 1 2 2 2 1 1 2 1 1 2 1 1 1 2 1 1 2 2 2 2 1 1 1 2 2 2 2 2 2 1 2 1 1 2 2 1 1 2 1 1 1 1 1 1 1 1 1 1 2 2 1 1 1 2 1 2 1 2 1 2 1 1 1 1 2 2 1 1 1 1 1 1 2 1 1 2 2 1 1 1 2 1 2 2 2 1 2 2 2 2 2 1 1 2 1 2 2 1 2
1 0 0 1 1 1 0 1 0 0 0 0 0 0 1 1 0 0 1 1 0 0 0 1 1 0 1 1 1 0 1 0 0 1 0 0 0 1 1 1 1 0 0 0 1 1 0 1 1 1 0 0 0 0 1 0 0 1 1 0 1 1 0 1 0 0 1 1 0 0 1 0 1 1 0 0 0 1 1 0 1 1 0 0 0 0 1 0 1 1 0 0 1 1 1 0 0 1 0 1 0 1 0 0 0 0 1 0 0 0 1 0 0 1 1 1 0 0 1 1 1 0 1 0 0 1 1 0 0 1 0 0 1 1 0 1 1 0 0 1 0 1 0 0 1 0 0 1 1 0 1 1 1 1 1 0 1 1 0 1 0 0 0 0 0 0 0 0 0 1 0 0 0 0 0 0 1 1 0 0 1 0 0 0 1 0 1 0 0 1 1 1 0 0 1 0 0 1 0 0 1 1 0 1 1 0 1 1 1 0 0 0 1 1 1 1 1 1 0 1 1 1 0 0 1 0 1 0 1 0 0 1 1 0 0 0 1 0 0 0 0 1 1 0 0 0 1 0 0 1 0 1 0 0 1 0 0 1 0
0 1 0 0 1 0 1 0 0 0 1 0 0 0 1 1 1 1 1 1 1 0 1 1 0 1 0 0 1 0 1 0 0 1 1 0 1 0 1 1 1 1 0 0 0 0 1 1 1 1 1 0 0 0 0 1 1 1 1 0 0 1 0 1 0 1 1 0 0 1 0 1 0 0 0 0 0 1 0 1 1 0 0 0 0 0 0 1 0 1 1 0 1 0 1 0 1 1 0 1 0 1 1 0 0 0 1 1 0 0 0 1 0 0 1 1 1 1 0 1 0 0 1 0 0 0 0 1 0 0 1 1 0 1 1 1 1 1 0 1 0 0 0 1 1 1 0 1 0 0 1 1 1 0 1 0 1 0 0 1 0 0 0 1 1 0 0 0 1 1 0 0 0 1 1 0 1 1 1 0 0 1 1 0 0 1 0 0 0 1 0 1 0 1 1 0 0 1 1 0 1 0 1 1 1 1 0 1 1 1 0 1 1 0 1 0 1 0 0 1 1 0 0 0 0 0 1 0 1 0 1 0 0 1 0 0 1 0 1 0 0 0 0 0 1 1 1 1 1 1 0 0 1 0 0 0 0 1 1
0 0 0 0 1 1 0 1 0 1 1 0 0 0 0 1 1 1 0 0 0 1 0 1 1 1 1 1 0 0 0 0 1 0 1 0 1 1 1 0 1 0 1 0 1 0 0 1 1 0 1 0 0 0 0 1 1 1 1 1 0 1 0 0 0 1 0 0 0 0 1 1 1 0 1 1 0 1 1 0 1 0 0 0 1 0 0 0 1 1 0 1 1 1 1 0 0 1 1 0 1 1 1 1 0 0 0 0 0 0 1 0 0 0 0 1 1 1 1 0 0 0 1 1 1 0 0 0 0 0 1 0 1 0 1 1 0 1 0 0 0 0 0 0 1 0 1 0 1 1 0 1 0 1 0 1 0 1 0 1 0 0 0 1 0 0 1 0 1 0 1 1 1 1 1 1 0 1 1 1 0 0 0 0 1 1 1 1 1 0 1 1 1 1 0 0 0 0 0 0 1 0 1 0 0 0 0 0 1 1 1 1 0 1 1 1 1 1 0 1 0 1 0 0 0 1 0 1 0 1 0 1 1 1 1 0 1 0 0 1 1 1 1 0 0 1 0 1 0 0 0 0 0 1 1 1 0 1 1
1 1 1 1 0 1 1 0 0 1 0 1 1 1 1 1 1 1 0 1 1 0 1 0 1 0 0 0 1 1 1 0 0 1 1 1 0 0 1 0 1 0 1 1 1 0 1 0 0 1 1 1 1 1 0 1 1 0 1 1 0 0 1 1 1 0 1 0 0 1 1 1 1 0 1 0 1 0 0 0 1 1 0 0 1 0 0 1 0 0 0 1 0 0 0 0 0 0 0 0 0 0 0 1 0 0 1 0 0 1 1 0 1 0 0 1 1 1 0 1 1 0 0 0 1 1 0 0 1 0 0 1 1 0 1 1 0 0 1 0 1 0 0 1 0 1 0 0 0 1 1 0 0 1 0 0 1 1 0 0 0 0 1 0 0 0 0 0 0 1 0 0 1 1 1 0 1 1 0 1 0 0 0 0 1 1 1 0 1 0 1 1 0 0 1 1 0 1 0 1 0 0 0 0 1 0 1 0 0 0 0 1 1 1 1 1 1 0 1 1 0 0 1 1 1 1 0 1 1 1 0 0 1 1 1 0 1 1 0 0 1 1 1 0 1 1 1 0 1 1 0 0 0 0 1 1 0 1 1
1 0 1 1 1 0 1 0 1 1 1 1 1 1 0 1 0 0 1 0 1 1 0 1 0 0 0 0 0 1 1 0 1 0 1 0 0 0 1 0 0 1 0 0 0 1 0 1 1 0 0 0 0 0 1 1 0 0 1 0 0 1 1 0 0 1 1 0 1 0 1 0 0 1 1 1 0 0 1 1 0 0 0 1 1 1 1 0 1 1 1 0 0 0 1 0 1 1 0 1 0 1 1 1 0 0 0 0 0 0 1 1 0 0 1 1 0 1 0 1 0 1 0 1 0 1 0 0 0 0 1 0 0 1 0 0 0 0 0 1 0 1 1 1 1 1 0 1 0 1 1 0 0 1 0 0 1 0 1 0 1 1 1 0 1 1 0 0 0 1 0 0 0 0 1 0 1 1 0 1 0 1 0 0 1 1 1 0 1 1 1 1 1 1 0 1 1 1 0 0 1 1 1 0 0 0 1 0 0 0 1 0 0 1 0 1 0 0 0 0 0 1 0 1 0 1 1 1 1 1 1 0 1 0 1 1 1 0 0 1 0 1 0 0 1 1 1 0 1 1 0 1 0 0 0 0 1 0 1
2 2 2 2 1 2 1 2 2 2 1 1 2 2 1 1 1 2 2 2 1 1 2 1 2 1 2 2 2 1 1 1 2 2 2 1 1 1 1 2 1 2 2 2 1 1 1 2 1 1 1 2 1 2 1 1 2 2 2 1 2 1 2 2 1 1 2 1 2 1 1 2 2 2 1 2 2 2 2 2 2 2 2 1 2 2 1 2 2 1 2 1 1 2 1 2 2 2 1 1 1 1 1 2 2 2 2 2 2 2 2 2 1 2 1 1 2 1 1 1 1 1 1 1 1 2 2 2 1 1 2 1 2 2 2 2 1 2 1 1 2 2 1 2 1 2 2 2 2 1 2 1 2 2 2 1 1 2 2 2 1 2 2 2 2 2 1 2 2 1 2 1 2 2 2 2 2 1 1 1 2 2 2 1 2 1 1 2 2 2 2 2 1 2 2 2 2 2 1 1 1 1 2 2 2 2 1 2 1 1 1 2 2 2 2 1 1 2 2 2 2 2 1 2 2 2 2 1 1 1 1 1 1 2 1 2 2 1 1 1 1 2 1 2 1 1 2 1 2 1 2 2 2 2 2 1 1 2 2
2 2 1 1 1 2 1 2 2 1 1 2 1 2 1 1 1 2 1 1 2 2 1 2 2 1 1 1 1 1 1 1 2 1 2 2 1 1 2 1 2 2 1 1 1 1 1 2 2 1 1 1 1 2 1 1 2 1 2 2 2 2 1 1 2 2 2 1 2 2 1 2 2 1 1 2 2 1 0 0 0 1 1 1 0 0 1 0 1 0 1 0 0 1 0 1 1 1 1 1 1 0 1 0 0 1 0 0 0 0 1 1 0 1 0 1 0 0 0 0 1 0 0 1 0 1 0 1 1 1 1 1 1 1 1 0 0 1 1 1 0 0 1 0 0 1 0 0 1 1 0 0 1 1 1 1 0 1 1 1 1 1 0 0 0 1 0 0 0 1 0 0 0 0 1 0 1 0 1 0 0 0 0 0 1 1 0 1 1 0 1 0 1 1 1 1 0 0 0 0 1 0 1 0 0 1 1 0 1 0 0 0 0 1 0 1 0 0 0 1 0 1 1 0 1 1 1 0 1 1 0 1 1 0 1 0 0 0 0 0 1 1 0 1 1 0 1 0 1 1 1 0 0 1 0 0 1 0 0
0 1 1 1 0 0 0 0 0 1 0 0 0 0 0 1 0 1 0 0 1 1 1 1 1 1 0 0 0 0 1 1 1 0 0 1 1 0 0 0 1 1 2 2 1 1 2 1 1 1 2 2 2 1 1 2 1 2 1 1 2 2 2 2 1 2 1 2 1 2 2 1 2 2 1 1 2 2 1 1 1 2 2 2 1 2 2 2 2 1 1 2 2 1 2 2 2 2 2 1 2 1 1 2 1 2 2 2 2 2 1 2 1 1 2 1 1 2 1 1 1 1 2 1 2 2 1 1 2 1 2 1 2 1 1 2 1 2 1 1 1 2 2 2 2 1 1 1 2 1 1 2 2 1 1 1 2 1 1 1 1 2 1 2 2 2 1 1 1 1 1 1 1 2 1 2 2 2 2 2 1 1 1 1 1 1 1 1 2 1 2 2 2 1 2 1 1 1 1 2 2 1 2 1 1 1 1 2 2 2 1 1 1 2 1 2 2 2 2 1 1 1 2 2 1 2 2 2 1 2 1 2 2 1 2 1 2 2 1 1 1 2 1 2 1 1 2 2 2 2 1 1 1 1 2 1 1 2 2
1 2 2 2 1 1 2 2 1 2 1 2 1 1 2 2 2 1 2 2 2 2 1 2 2 1 2 1 2 1 1 1 1 2 2 1 2 1 1 2 2 1 1 1 2 1 1 2 1 1 2 2 2 2 1 2 2 2 2 2 2 2 1 1 2 1 2 1 1 1 1 1 1 2 1 1 1 1 1 2 2 1 1 2 1 2 1 2 2 1 1 1 2 2 2 1 2 2 1 2 1 2 2 1 2 1 1 2 1 1 1 2 2 1 1 2 2 2 1 1 1 2 1 1 1 2 1 2 1 2 1 1 2 2 2 1 2 1 1 1 1 1 1 2 2 1 2 1 2 2 1 1 1 1 2 1 2 2 2 1 2 2 1 1 2 2 1 1 1 2 2 1 2 2 1 2 1 2 1 2 1 1 1 2 1 1 1 2 2 1 2 2 1 2 2 1 2 1 1 1 2 1 1 1 1 1 1 2 1 1 1 1 1 2 2 1 2 2 2 1 2 2 1 2 1 2 1 2 2 2 1 1 1 2 1 2 1 1 2 1 1 2 2 1 1 1 2 2 2 2 1 1 2 1 2 1 1 1 2
2 1 2 2 2 1 1 2 1 2 2 1 2 1 1 2 2 1 2 2 2 2 2 1 2 1 2 1 1 2 2 1 1 2 1 2 2 2 2 2 2 1 2 1 1 2 2 1 2 2 1 2 2 1 2 2 1 2 2 1 1 1 1 1 1 2 1 1 2 2 2 1 1 1 2 2 2 1 1 2 1 1 2 1 2 1 2 1 1 2 2 1 2 2 1 2 2 1 1 2 1 2 1 2 2 2 1 1 2 2 1 1 2 1 1 2 1 2 1 1 1 2 1 1 2 1 2 1 2 1 1 2 2 2 2 2 1 1 2 1 2 1 2 1 2 2 1 2 1 1 2 1 1 2 1 2 2 2 2 2 2 1 1 2 2 2 2 1 2 2 2 1 1 1 2 2 1 1 2 2 1 1 1 1 2 1 2 2 1 2 1 2 1 1 2 2 2 1 2 2 1 1 1 1 1 1 2 1 1 2 1 1 1 2 1 2 2 2 2 2 2 2 1 1 1 1 2 2 2 1 1 1 2 2 1 1 2 1 1 2 2 2 2 2 1 1 2 1 2 2 2 2 1 2 2 2 2 1 2
2 2 2 2 2 1 1 1 2 1 1 2 2 2 1 2 2 1 1 2 2 2 1 2 1 2 2 1 2 1 1 1 2 2 2 1 1 1 2 1 1 2 1 1 2 2 1 1 1 2 2 1 2 2 2 1 1 1 1 1 1 2 2 1 2 1 2 2 2 1 2 1 1 2 2 1 2 2 2 1 1 1 1 1 2 2 2 2 2 2 1 1 2 2 2 1 2 2 1 2 1 1 2 2 1 2 2 2 2 1 1 2 1 1 2 1 2 2 2 1 2 1 2 2 1 1 1 1 1 1 1 1 1 2 2 1 1 2 1 1 1 2 1 2 1 2 2 2 1 2 1 1 1 1 2 1 1 2 2 2 1 2 1 2 1 2 2 1 2 2 2 2 2 1 1 1 2 1 2 1 1 1 1 1 1 2 2 2 2 1 2 2 1 2 2 2 1 2 1 1 2 2 2 1 1 1 1 2 2 2 1 1 1 2 1 2 1 1 1 1 2 2 2 1 1 1 1 1 2 2 1 1 1 2 1 1 2 1 2 2 1 2 1 1 1 1 1 1 1 2 1 1 2 2 2 2 2 1 1
1 0 1 0 0 0 1 1 0 0 1 0 1 0 0 0 1 0 0 1 0 0 0 1 0 1 0 0 1 0 0 0 0 1 0 1 0 1 1 0 0 0 1 1 0 0 0 0 1 1 0 1 1 0 0 0 0 0 0 0 1 0 0 0 0 1 0 1 0 1 0 1 1 1 0 0 0 0 1 0 0 1 0 1 1 1 0 1 0 1 1 1 1 1 1 0 1 1 1 1 0 1 0 0 1 0 1 0 0 0 0 0 1 0 0 0 0 1 1 0 0 1 0 1 0 0 1 0 0 1 1 1 0 0 0 1 0 1 1 1 1 1 1 0 0 0 1 1 0 0 1 0 1 1 0 1 0 0 1 1 0 1 1 1 1 0 1 0 0 0 0 0 1 1 0 1 0 1 1 1 0 0 0 0 1 1 1 0 1 0 1 1 0 1 1 0 0 0 0 0 1 1 1 1 0 0 1 1 1 1 1 0 0 1 0 0 1 1 0 1 1 0 0 1 0 0 0 1 0 1 0 0 0 1 0 1 1 0 0 1 0 0 1 1 0 0 1 0 0 1 1 1 1 1 0 0 0 0 0
1 1 1 0 1 1 1 0 1 0 0 1 0 1 1 0 1 1 1 0 1 1 0 0 0 0 0 1 1 1 0 1 0 1 1 1 0 0 0 0 1 0 1 0 0 1 1 0 1 1 1 1 1 1 0 0 1 0 1 0 0 0 1 0 0 0 0 0 1 1 1 0 1 0 0 0 1 1 1 0 0 0 1 1 0 1 0 0 0 1 0 1 1 1 1 0 1 1 0 0 1 0 1 0 1 0 0 0 0 0 0 0 0 0 0 0 1 1 0 1 1 0 1 0 1 0 0 0 1 1 1 0 0 1 1 1 1 1 1 1 0 0 0 1 0 0 1 1 0 1 0 1 1 0 0 1 0 1 0 0 1 1 1 0 1 0 0 0 0 0 1 0 1 1 0 0 0 1 0 1 0 0 0 0 1 1 1 1 0 0 1 0 1 1 0 1 1 1 0 1 1 0 1 0 0 0 1 0 0 1 0 0 1 0 1 0 0 1 0 1 1 1 1 0 1 0 0 1 0 1 0 1 1 1 0 0 0 0 1 1 0 1 1 1 0 0 1 0 1 1 1 0 0 0 1 0 0 0 1
1 1 1 1 1 2 1 1 1 1 2 2 2 2 2 2 2 2 1 2 1 1 2 1 2 2 1 1 2 2 2 1 2 2 1 1 1 1 1 1 2 2 2 1 1 2 2 2 2 2 1 2 1 1 1 1 2 1 2 1 2 1 1 2 2 1 2 1 2 2 1 1 1 2 2 2 2 1 1 1 2 1 1 2 2 1 2 2 1 1 2 2 1 2 1 2 2 2 1 1 1 1 2 2 1 1 2 2 1 2 1 1 1 1 2 1 1 1 2 2 1 2 2 2 2 2 2 2 1 2 1 1 1 1 1 2 2 1 2 1 2 1 2 2 1 2 2 2 1 1 1 1 2 1 1 1 1 1 1 2 2 1 1 2 1 2 2 1 1 2 2 2 2 1 2 2 2 2 1 1 2 2 1 1 2 1 1 1 2 1 2 2 2 1 1 1 1 2 2 2 1 1 2 1 1 2 1 2 2 2 2 2 2 1 2 1 2 2 1 1 1 2 1 1 1 2 1 2 1 2 1 1 1 2 1 2 2 1 1 1 1 1 0 0 0 0 0 1 1 1 0 1 0 1 0 0 0 1 1
2 1 2 2 1 2 2 1 2 2 2 1 2 1 2 2 1 2 2 1 2 1 2 1 1 1 2 1 2 1 2 1 1 2 1 1 1 2 2 2 1 2 2 1 1 1 1 2 2 2 1 1 1 1 1 1 1 2 2 1 1 1 2 1 2 1 2 1 1 2 2 1 1 1 2 1 2 1 1 1 2 1 1 1 1 1 2 1 1 2 2 1 2 2 2 1 2 1 1 1 2 1 1 1 1 1 1 1 1 1 1 1 1 1 2 2 2 2 1 1 1 1 2 2 1 1 1 1 1 1 2 1 2 1 1 1 2 1 1 1 1 2 2 2 2 1 2 2 1 2 1 1 2 2 2 1 2 2 2 2 2 1 1 2 2 1 2 1 2 2 1 1 2 1 2 2 2 2 1 1 1 1 1 1 2 2 2 2 2 1 1 2 1 2 1 1 1 1 2 1 1 2 2 1 1 2 1 2 2 2 1 1 2 1 1 1 1 2 2 2 1 2 1 2 2 2 1 1 2 2 1 1 2 2 1 1 2 1 1 1 1 1 1 2 2 2 2 1 1 2 2 2 1 1 1 1 1 2 1
1 2 1 1 2 1 1 1 1 1 2 1 2 2 2 1 2 1 2 2 1 1 2 2 1 2 1 2 2 1 2 2 2 2 1 1 1 1 2 2 2 1 2 2 1 1 1 1 1 1 2 2 2 2 1 2 2 2 1 1 2 2 2 1 1 2 2 2 1 1 2 1 1 2 1 1 1 2 2 1 2 2 2 2 2 1 2 2 1 2 2 2 2 1 1 1 2 1 2 1 2 2 2 1 2 1 1 2 1 1 2 2 1 1 1 2 2 1 1 2 1 2 2 2 2 1 2 1 2 1 2 1 2 1 2 1 2 2 2 2 2 2 2 2 2 2 1 2 1 1 1 1 1 1 1 1 1 2 1 1 1 2 2 1 2 1 1 1 2 1 1 1 1 2 2 2 1 1 2 1 1 1 1 1 2 2 2 1 2 1 2 2 1 2 1 2 1 2 1 1 1 1 2 2 1 1 1 1 1 1 1 1 2 1 1 1 2 2 2 2 2 2 1 1 2 1 2 2 2 2 1 2 2 1 1 2 1 1 1 2 1 1 1 1 1 1 2 2 2 2 1 1 1 2 1 1 1 2 2
1 1 1 2 1 1 1 2 2 2 2 1 2 2 2 2 1 2 2 1 1 1 2 2 2 1 2 1 2 2 1 2 2 2 2 1 1 1 2 2 2 2 2 2 2 2 1 2 1 2 2 2 2 1 1 2 1 2 2 1 1 1 1 2 1 2 1 1 1 1 2 1 2 2 2 2 2 2 2 1 2 1 1 2 2 2 1 2 1 1 1 1 2 2 1 1 1 1 2 1 2 1 1 1 1 1 1 2 1 1 1 1 2 1 1 1 1 2 2 2 1 1 1 1 2 2 1 2 2 2 1 2 1 1 2 2 2 2 2 1 2 1 1 1 2 1 2 2 2 2 2 1 2 2 1 1 2 1 1 2 2 1 2 2 1 2 2 1 2 1 2 1 2 2 2 1 2 1 1 2 2 1 1 1 2 1 2 1 2 2 2 1 2 2 1 2 1 1 2 2 1 2 2 1 1 2 2 2 1 2 1 2 2 1 1 2 2 1 2 2 2 1 1 1 2 1 1 2 1 2 1 2 2 2 1 2 1 1 2 1 2 2 1 2 2 1 1 2 2 2 2 1 1 1 1 1 1 1 2
0 1 1 1 0 0 0 1 1 0 1 0 0 1 0 1 1 1 1 0 1 0 0 0 1 0 0 0 1 1 1 1 0 1 0 1 0 0 1 0 1 1 0 1 1 0 1 0 1 0 0 0 1 1 0 0 1 0 1 1 1 1 0 1 1 0 1 1 1 1 0 0 0 0 1 0 0 1 1 1 1 1 1 1 1 1 0 1 1 1 1 0 1 0 0 0 0 1 0 0 0 0 0 1 0 0 0 0 0 1 0 1 0 1 1 1 0 0 1 0 0 0 1 1 0 0 1 1 0 0 0 1 0 0 0 1 0 1 0 1 0 1 0 0 1 0 0 1 1 1 1 0 0 1 0 1 0 1 1 1 0 0 0 0 1 0 1 1 1 1 0 0 0 1 0 1 0 1 0 1 1 0 1 0 1 1 1 1 1 1 1 1 0 1 1 1 0 1 1 0 1 0 1 0 0 0 0 0 1 0 1 0 0 1 1 1 0 1 1 1 1 1 1 0 0 0 1 1 1 1 1 0 1 1 0 0 1 0 1 0 1 1 1 1 1 0 0 1 1 1 0 1 0 0 0 0 1 0 1
2 2 2 2 2 1 1 1 2 1 1 2 1 1 2 2 1 2 1 1 1 1 2 2 2 2 1 1 2 1 2 1 2 2 1 1 1 1 1 1 1 1 2 2 2 2 2 1 2 1 2 1 2 2 1 2 2 2 1 1 1 2 2 1 1 2 1 1 1 1 2 1 1 1 1 2 1 1 1 2 1 1 1 1 1 1 1 1 2 2 2 1 2 2 2 1 2 1 2 1 1 2 1 1 2 2 1 2 1 1 2 2 1 1 1 1 2 2 2 1 1 2 2 2 2 2 1 2 2 2 1 2 1 1 2 1 2 1 1 2 1 2 1 2 1 2 2 1 1 2 1 2 1 2 1 2 2 1 1 2 2 1 2 1 2 1 1 1 1 2 1 1 1 2 2 1 1 2 1 2 1 1 2 1 2 2 1 1 2 1 2 2 2 2 2 2 2 1 2 2 2 1 1 1 2 2 2 1 2 2 1 1 1 1 1 1 2 2 1 1 2 1 1 2 1 1 2 2 2 1 1 1 2 2 2 1 2 1 2 2 1 2 1 2 2 1 1 1 1 2 1 2 1 2 1 1 1 2 2
0 1 1 1 1 1 1 1 0 1 0 1 1 1 0 1 1 0 0 0 1 0 1 1 0 0 1 0 1 0 0 1 0 0 1 0 0 0 0 0 1 0 0 1 0 1 1 0 1 0 1 1 1 0 0 0 1 1 0 1 1 0 0 1 0 1 1 0 1 1 0 0 1 1 0 0 1 1 1 1 1 0 0 0 0 1 1 1 0 0 1 0 0 1 1 1 0 1 1 0 1 0 1 0 1 0 1 0 1 0 0 1 0 0 1 1 1 0 0 1 1 0 1 1 1 0 0 0 0 0 1 1 1 1 0 1 1 0 0 0 1 1 1 1 1 1 0 0 0 0 0 0 1 1 0 0 0 0 0 1 0 1 0 1 1 1 1 0 0 1 0 0 0 0 0 0 1 0 0 1 0 0 1 1 1 0 1 0 1 1 1 0 1 0 1 0 1 0 0 0 1 1 0 0 0 0 0 1 1 0 0 1 1 1 1 1 1 1 1 1 0 1 1 1 1 0 0 1 1 0 0 1 0 1 1 0 0 1 0 1 0 1 0 0 0 1 0 0 0 1 0 0 0 1 0 1 1 1 1
2 1 1 2 1 1 1 1 1 2 1 1 1 1 1 1 1 1 1 1 1 2 1 2 2 1 2 2 2 2 1 1 1 1 2 2 2 2 2 1 1 1 2 2 2 2 2 1 1 1 2 2 2 2 1 2 1 1 2 1 1 2 2 1 1 2 2 2 2 2 1 2 1 1 2 2 1 1 2 1 1 2 1 1 1 2 1 1 1 2 2 1 2 1 2 2 1 2 1 2 2 1 1 2 2 1 2 2 1 1 2 2 2 2 1 2 2 2 1 1 1 2 1 2 1 2 1 2 1 1 2 1 2 1 2 2 1 1 1 1 2 2 1 2 1 2 2 2 2 2 1 1 1 1 1 2 2 1 2 2 1 2 2 2 2 1 1 2 1 2 1 1 2 2 2 1 2 1 1 2 1 1 1 1 2 2 2 1 2 1 2 1 1 1 1 2 1 2 1 2 2 1 1 2 1 1 2 1 1 2 1 2 2 2 2 2 2 2 1 2 2 1 1 1 2 2 1 2 1 2 1 1 1 2 2 2 2 1 2 2 2 2 2 1 1 1 2 1 1 2 1 1 1 2 1 1 2 2 1
0 1 1 0 1 1 1 1 1 1 0 1 1 0 0 1 0 0 1 1 0 0 0 0 1 0 0 1 1 0 0 1 1 1 1 0 1 0 0 0 0 0 1 0 0 0 0 0 1 1 1 1 0 1 0 1 1 0 1 1 1 0 0 0 1 1 1 0 1 1 1 1 0 1 0 0 1 1 1 1 1 0 0 0 1 1 0 1 1 0 0 0 1 1 0 0 0 0 1 1 0 0 1 0 0 1 0 1 1 0 0 1 1 0 1 0 1 1 1 1 0 1 1 0 0 0 0 0 0 1 0 1 0 1 1 0 0 1 0 0 1 1 0 1 0 0 0 1 0 1 1 0 2 2 1 2 2 1 2 2 2 1 1 2 2 2 2 1 1 2 1 1 2 1 1 2 2 2 1 2 1 1 1 1 2 1 2 2 2 1 2 1 2 2 2 1 2 2 2 1 2 1 2 2 1 2 1 2 2 1 1 1 1 1 1 1 2 2 2 2 2 1 2 2 2 1 2 2 2 1 1 1 2 2 2 2 1 1 1 2 2 1 2 1 1 1 2 1 1 2 1 1 1 2 1 2 1 1 1
1 0 1 1 1 1 0 0 0 0 0 1 1 0 0 0 0 1 1 0 1 0 0 1 1 0 1 0 1 1 0 0 1 1 1 1 1 0 0 0 0 0 0 1 0 1 0 0 1 1 1 0 1 0 1 0 1 1 1 0 1 0 0 1 0 1 1 0 1 1 2 2 2 1 2 2 1 1 2 2 2 2 1 2 2 1 2 2 2 1 1 1 1 2 2 1 2 2 2 1 2 1 1 1 2 1 1 1 2 2 1 1 2 1 1 2 1 1 1 2 2 1 1 2 2 1 2 2 2 1 2 2 2 2 2 2 2 2 1 1 2 1 2 2 1 2 2 2 2 2 2 1 1 2 1 2 2 2 1 2 2 1 2 2 2 1 1 2 1 1 2 2 2 2 1 1 2 2 1 2 1 2 1 2 2 2 2 1 2 1 2 2 1 1 2 2 1 2 1 2 2 1 1 1 1 1 1 2 1 1 1 2 2 2 2 1 2 2 1 1 1 1 2 1 2 1 1 2 2 1 1 1 2 1 1 1 1 1 1 2 1 1 2 2 2 1 2 1 2 2 1 2 2 2 1 2 1 2 2
1 2 2 1 1 1 2 1 1 1 1 2 2 1 2 1 1 1 2 1 1 2 1 2 1 2 1 2 2 2 1 1 2 1 2 2 2 1 2 2 1 2 2 1 1 2 2 2 1 1 1 2 2 2 2 2 2 2 2 1 2 2 1 1 2 2 1 2 2 2 2 2 1 2 1 1 1 2 1 2 2 2 1 2 1 2 2 1 1 2 1 2 2 1 2 1 1 2 2 1 1 2 1 2 2 1 2 2 1 1 2 2 2 1 1 2 2 2 1 1 1 2 1 2 1 2 2 1 1 1 1 1 1 0 0 0 0 1 0 0 1 0 0 0 1 1 1 1 1 0 1 1 1 1 0 1 1 1 0 1 1 0 0 0 1 1 0 0 0 0 0 0 1 1 1 1 1 1 1 1 0 1 0 1 1 1 0 0 0 0 1 1 0 0 1 0 0 1 0 0 1 0 1 0 0 1 1 1 1 0 0 1 1 1 1 1 0 0 1 1 1 1 0 1 0 0 0 0 1 1 0 1 1 0 0 1 1 1 0 1 1 1 1 1 1 0 0 0 1 0 0 1 1 0 0 1 0 1 0
0 1 0 0 0 1 1 0 1 0 0 0 0 1 0 0 1 1 0 1 0 0 1 0 1 0 0 0 0 1 0 0 1 1 1 0 0 0 0 0 0 0 0 1 1 0 1 1 0 0 0 0 1 1 0 0 1 0 1 0 0 1 1 1 0 1 1 0 1 1 1 1 1 0 1 1 0 0 0 1 0 0 0 1 0 0 0 1 1 1 1 0 0 0 0 0 0 1 1 0 1 0 0 0 1 0 0 0 1 0 1 0 1 0 1 0 1 0 1 1 1 0 1 1 0 1 1 1 0 1 0 1 1 0 1 1 0 1 0 1 1 0 1 1 0 1 0 1 1 1 1 1 1 1 1 0 1 0 0 0 1 0 1 0 0 0 0 0 0 1 0 0 0 0 0 1 0 0 0 0 1 1 0 1 1 1 1 1 1 0 1 1 1 1 1 1 1 0 1 0 1 0 1 0 1 1 1 0 1 1 1 0 0 1 0 1 1 1 0 1 0 1 0 1 0 0 0 1 1 1 0 0 0 1 0 0 0 0 0 0 0 0 0 1 0 1 0 0 0 0 0 0 1 1 1 1 1 1 1
0 0 1 1 1 0 1 1 0 1 0 1 1 0 1 1 1 0 0 0 1 1 0 0 1 0 1 1 1 1 0 0 1 0 0 1 1 1 1 0 0 0 0 1 1 0 0 1 1 0 1 0 1 1 0 0 0 0 1 0 0 1 1 0 1 0 0 1 1 0 1 0 0 0 0 1 0 1 1 0 0 1 1 0 0 0 0 1 1 1 1 0 1 1 1 0 1 1 0 0 1 0 0 0 1 1 1 1 1 1 0 1 1 1 0 1 1 0 1 0 0 0 0 0 0 1 0 1 0 0 0 1 0 1 0 0 0 1 1 0 0 0 1 1 1 1 0 0 1 1 1 0 1 1 0 1 1 1 0 1 0 1 0 0 1 0 0 0 1 0 0 1 0 1 1 0 1 1 0 1 1 1 1 0 0 0 1 0 1 0 1 1 0 0 0 0 0 1 0 0 1 0 1 0 0 0 0 1 0 1 1 0 0 0 1 0 0 1 0 1 0 0 1 1 0 1 1 0 1 1 1 0 0 1 0 1 1 0 0 1 0 1 0 1 0 1 0 0 1 1 1 1 0 1 0 0 1 1 0
2 2 1 1 1 1 2 1 1 2 1 2 1 2 2 1 1 1 1 1 1 2 1 1 2 2 2 1 2 1 1 1 2 1 1 2 2 1 2 1 2 2 2 1 2 2 2 1 1 1 1 1 1 1 1 2 1 1 2 1 1 2 1 2 1 2 1 1 1 2 1 1 2 1 1 2 1 1 2 2 1 1 2 1 1 2 2 1 1 1 2 2 2 2 1 1 1 1 1 2 1 2 1 2 2 2 1 2 1 2 2 1 2 2 2 2 1 1 1 1 1 2 1 1 1 2 2 1 1 1 2 1 2 1 1 2 2 1 1 1 2 1 2 2 2 2 1 1 1 1 2 2 2 2 2 2 1 1 1 2 1 2 2 1 2 1 2 1 1 2 1 1 2 1 1 1 1 1 2 2 1 1 1 2 1 2 2 2 2 2 1 2 1 2 2 2 1 2 1 2 1 2 2 1 1 2 1 1 2 1 2 1 2 2 1 2 2 1 2 1 2 2 1 2 1 1 1 1 2 1 1 1 1 2 2 1 1 1 1 2 2 1 2 2 2 1 1 2 1 2 1 2 2 2 1 1 1 2 1
1 2 1 1 1 2 1 1 1 2 1 2 1 1 1 1 2 1 2 2 2 2 2 1 2 1 1 2 1 2 2 1 2 2 1 2 1 2 2 2 2 1 1 2 1 2 1 2 1 2 2 2 1 2 2 2 1 1 2 1 1 1 2 1 1 2 2 1 1 1 1 2 2 1 2 2 1 2 2 1 1 2 1 1 1 1 2 1 1 2 1 1 1 1 1 1 1 2 1 2 2 1 2 1 1 1 1 2 1 1 2 1 2 2 1 2 1 1 1 1 1 1 2 2 2 1 2 1 1 1 1 1 1 1 2 1 1 1 2 1 1 1 2 1 2 2 2 1 1 2 1 1 2 2 2 1 2 1 1 1 1 1 1 2 2 1 1 1 1 2 1 1 1 2 2 1 2 2 1 2 2 1 2 1 2 1 2 1 1 1 2 2 1 1 1 1 1 2 1 1 1 1 1 1 2 1 1 2 2 2 1 2 1 2 1 1 1 1 1 1 1 1 2 2 2 1 1 1 2 2 1 2 2 2 2 2 1 1 1 2 1 2 1 2 1 1 1 1 1 2 1 1 1 1 2 2 1 1 2
2 1 2 2 2 2 1 1 2 2 1 2 1 2 1 1 1 2 1 2 1 2 1 1 2 1 1 1 1 2 2 2 2 1 2 1 1 2 2 2 2 1 1 1 2 0 0 0 0 1 1 1 0 1 1 1 0 1 1 1 1 1 0 0 1 0 0 1 0 0 1 0 0 1 0 0 0 1 1 0 1 1 1 0 0 0 0 0 0 1 1 0 1 1 1 0 1 1 0 1 1 1 1 0 0 1 0 0 1 1 0 0 0 1 0 0 0 1 0 1 0 1 1 1 0 0 0 1 1 0 1 0 0 0 1 1 1 1 0 0 1 0 0 1 0 1 0 0 0 1 1 0 0 1 0 0 1 0 0 1 0 1 0 0 0 1 0 1 0 0 0 1 1 1 0 1 1 0 1 0 1 0 0 0 1 1 1 0 1 0 1 1 0 1 1 0 0 1 1 1 1 1 1 1 1 1 0 0 0 1 0 0 1 0 0 0 1 1 1 0 1 1 0 0 0 1 0 1 1 0 1 1 1 1 0 0 0 0 1 0 0 0 1 1 0 1 0 1 0 1 0 1 0 1 1 1 0 1 1
0 0 1 0 1 0 1 1 0 0 0 1 0 0 1 1 1 0 0 1 0 0 1 0 0 0 0 0 1 0 0 1 1 1 1 1 0 0 1 0 1 1 0 0 0 0 1 0 1 1 1 1 0 0 0 1 1 1 1 1 0 1 1 1 0 1 0 1 1 1 0 0 0 1 1 1 0 1 1 1 1 1 1 1 0 0 0 0 1 1 1 1 1 1 0 0 1 1 0 0 0 1 1 0 1 1 1 1 0 0 1 0 0 1 1 1 0 0 0 0 0 1 0 1 0 1 0 0 0 0 1 1 1 0 1 0 0 1 0 1 0 0 1 1 0 0 0 1 1 1 0 0 1 1 0 1 1 1 1 0 0 1 0 0 1 1 1 0 1 1 0 0 1 1 0 0 1 1 0 1 0 1 0 0 0 1 0 1 0 0 1 1 1 1 0 1 1 1 0 0 0 1 1 0 0 0 1 0 1 1 0 1 0 1 1 0 1 1 0 0 1 0 0 1 1 1 1 1 1 1 1 0 1 0 0 0 1 1 0 1 0 1 1 1 1 0 1 0 0 0 1 0 0 1 1 1 0 1 0
0 1 0 0 1 1 1 1 0 1 1 0 0 1 1 0 1 0 0 0 1 0 0 1 1 1 0 0 1 0 0 0 1 0 1 1 0 1 1 0 1 0 1 1 0 1 0 0 0 1 1 1 1 0 0 1 1 0 0 0 1 0 0 1 1 1 1 0 0 1 1 1 0 1 0 0 0 0 1 1 1 1 1 0 0 1 1 1 1 1 1 1 0 1 0 0 1 1 0 1 1 1 0 1 1 1 0 1 0 1 0 1 1 0 0 1 1 1 0 1 1 0 1 0 1 0 0 0 0 1 1 1 1 1 1 1 1 0 1 1 1 1 1 1 0 1 1 1 0 1 0 0 1 0 1 0 0 0 1 1 0 0 0 0 0 0 0 1 1 0 0 0 0 1 1 0 0 1 1 1 0 1 0 0 1 1 0 0 0 0 1 1 0 1 0 1 1 1 0 1 1 0 0 1 0 1 1 1 1 0 1 1 1 1 1 0 0 0 1 0 0 1 0 1 1 1 1 0 0 1 0 1 0 0 0 0 0 1 0 0 0 1 0 0 1 1 0 0 0 0 0 0 0 1 0 1 1 1 0
1 0 1 0 1 0 0 0 0 1 0 0 0 1 1 0 1 0 1 0 0 0 1 0 1 1 0 1 0 1 1 0 0 0 0 0 0 0 0 0 1 0 0 0 0 1 0 0 1 0 0 0 1 1 0 0 0 0 1 1 1 0 0 1 0 1 0 0 1 1 1 1 0 0 0 1 0 1 0 1 0 0 1 1 1 0 0 1 1 1 1 1 0 1 0 1 0 1 1 0 0 0 0 0 1 1 1 1 0 0 1 0 1 0 1 0 0 1 0 0 1 0 1 0 0 0 0 1 0 0 1 1 0 1 1 0 0 0 0 0 1 0 1 0 0 1 0 1 1 1 1 0 0 1 1 1 0 0 0 0 0 1 1 0 1 0 0 1 0 1 1 0 0 0 1 0 1 0 0 0 0 1 1 1 1 1 0 0 1 0 1 0 1 0 0 1 0 0 0 0 1 0 1 0 1 0 1 1 1 1 0 1 0 1 1 0 0 1 0 0 0 0 1 0 1 0 0 1 0 1 0 0 0 1 0 0 0 1 0 1 1 1 1 1 0 1 1 1 0 1 0 0 0 1 1 0 0 0 0
2 2 2 2 1 2 1 1 2 1 2 2 1 1 2 1 1 2 2 2 1 2 2 2 1 2 2 1 1 1 2 1 1 1 2 1 2 2 1 1 1 1 2 2 2 2 1 2 2 1 1 1 1 2 2 2 1 2 2 1 2 1 1 1 2 2 1 1 1 2 2 2 2 2 1 2 1 2 2 2 1 2 2 2 1 1 2 2 2 2 1 1 2 1 2 1 2 2 1 1 1 2 2 2 2 2 2 2 1 2 1 1 1 2 2 2 1 2 1 2 2 1 2 1 2 2 2 2 1 1 1 2 1 1 2 2 2 2 1 1 1 2 2 2 1 1 1 2 2 1 1 1 2 1 2 2 1 1 1 2 2 2 1 1 2 2 2 2 2 1 1 1 2 2 2 2 2 1 1 1 2 1 2 2 1 2 2 1 1 1 2 2 1 2 2 2 1 2 2 2 2 1 1 1 1 2 2 2 2 2 2 1 2 1 1 1 1 2 1 2 1 1 1 1 2 2 1 1 2 1 1 0 1 1 1 0 1 0 0 1 0 0 1 1 0 0 1 0 1 1 1 1 0 1 1 1 0 0 1
1 0 1 1 0 1 0 0 1 0 0 1 1 1 0 1 1 1 1 1 1 1 1 1 1 0 1 1 1 1 1 0 0 0 0 0 1 0 0 1 1 0 0 1 0 1 0 0 0 0 1 1 0 1 1 1 0 1 1 0 0 0 0 1 0 1 1 1 1 0 0 1 0 0 0 1 1 1 1 0 0 1 0 0 1 1 1 1 1 1 0 0 0 1 0 1 0 1 0 1 0 0 0 0 0 0 0 1 0 0 1 0 1 0 0 0 0 1 0 0 1 1 1 0 0 1 0 0 0 0 0 1 1 0 1 0 0 1 1 0 1 0 1 0 1 1 1 1 1 1 0 1 0 0 0 0 1 1 0 0 1 0 0 0 1 1 1 0 0 1 1 0 0 0 0 1 0 1 0 1 0 0 0 1 1 1 1 0 1 0 1 0 1 0 0 1 1 0 1 1 0 0 0 0 1 1 0 1 1 0 0 0 0 1 1 0 1 1 1 0 0 0 0 0 0 0 0 1 0 1 0 1 1 1 1 0 0 0 1 1 0 0 0 0 1 0 1 1 1 1 0 1 0 0 0 0 0 1 1
0 1 1 1 1 1 1 0 1 0 0 0 1 1 1 1 0 1 0 0 0 0 1 1 0 1 0 0 1 0 0 0 0 1 1 1 1 0 0 1 1 0 0 0 1 0 1 0 0 0 0 1 0 1 1 1 1 0 0 0 1 1 0 1 1 0 1 0 1 1 0 0 1 0 0 0 1 1 0 1 1 1 1 0 1 0 0 1 1 0 1 0 1 0 1 0 1 1 0 0 0 1 1 1 0 0 1 1 1 1 1 1 0 0 0 1 1 1 0 0 0 0 1 1 1 1 0 0 0 1 1 0 0 1 0 1 0 1 0 1 1 1 0 0 0 1 0 0 1 0 1 1 1 1 1 1 1 0 0 1 0 1 0 1 0 0 0 1 1 1 0 0 0 1 1 1 1 0 0 0 0 0 0 1 1 1 1 0 1 0 1 1 0 1 1 1 0 1 0 0 1 0 1 1 0 0 0 0 0 1 1 0 0 1 0 0 0 0 0 0 1 1 0 0 1 1 1 1 0 1 0 1 0 1 1 0 1 1 0 1 0 1 1 0 0 1 1 0 0 1 0 0 1 1 0 0 1 0 0
2 1 1 1 2 1 1 1 2 1 1 2 2 1 1 2 2 1 1 1 2 1 2 1 1 2 1 1 1 2 1 1 1 1 2 1 1 2 2 1 2 1 1 1 2 2 1 1 2 1 2 1 2 2 1 2 1 1 1 2 2 2 2 2 1 1 1 2 1 2 1 1 2 1 1 2 1 1 2 1 1 2 1 2 2 1 1 2 1 2 1 2 2 1 1 1 2 2 2 2 1 1 2 2 2 1 1 1 1 2 2 1 2 1 2 2 2 1 2 1 1 1 2 1 2 1 2 1 2 2 2 2 2 1 1 2 2 2 2 2 2 2 1 1 1 2 2 2 2 2 2 2 2 2 1 2 1 1 1 1 1 2 1 2 1 2 1 1 2 2 2 1 1 1 1 2 1 2 1 2 1 2 2 1 2 2 2 1 2 1 2 2 1 1 1 2 2 2 1 2 2 2 1 2 1 2 1 1 2 1 2 1 2 1 1 2 2 1 1 1 2 2 2 1 1 1 1 1 2 2 2 2 2 1 1 1 2 1 1 2 1 2 2 2 1 2 2 1 1 2 1 1 1 2 1 2 2 1 2
1 2 1 1 1 2 2 1 1 1 1 2 1 2 2 1 2 2 1 2 2 1 2 2 2 2 1 2 1 2 1 1 1 2 1 1 1 1 2 2 2 2 2 2 1 1 1 2 2 2 2 1 2 1 2 1 2 2 2 2 2 1 2 1 1 1 1 1 1 1 2 2 2 1 1 2 1 1 2 2 1 2 1 2 2 2 1 2 1 2 2 1 2 1 1 1 2 1 2 2 2 2 2 2 1 2 1 2 1 1 2 1 1 2 2 2 2 1 1 2 2 1 1 1 1 1 2 2 1 1 2 1 1 1 2 1 1 1 1 1 2 2 2 2 1 2 2 1 2 1 2 1 1 2 1 2 2 2 2 1 1 2 2 1 1 2 1 1 2 2 1 1 2 2 2 2 2 2 1 1 1 2 1 1 2 2 2 1 2 1 2 2 1 1 1 2 1 2 1 2 2 1 1 1 2 1 1 1 2 1 2 1 1 2 2 1 1 1 1 2 1 1 2 1 1 1 2 2 1 2 1 2 2 2 2 2 1 2 1 2 1 1 1 1 1 1 2 1 1 2 1 1 2 2 1 1 1 2 1
1 1 1 1 1 1 1 1 0 1 1 0 1 1 0 1 1 0 0 1 1 0 0 0 1 1 0 0 1 0 0 0 1 0 1 1 1 0 0 1 0 0 0 0 0 1 1 0 0 1 0 0 0 0 0 0 0 1 0 0 1 1 0 1 1 1 1 1 1 1 0 0 0 1 0 1 0 0 0 1 0 0 0 0 1 1 0 1 1 0 1 1 0 0 0 1 0 1 1 0 0 0 1 1 0 1 1 0 1 0 0 0 1 1 0 1 0 0 0 1 1 1 0 0 1 1 0 0 1 0 0 1 1 0 1 1 0 1 1 1 1 1 0 1 0 1 0 0 1 1 0 0 0 1 0 1 1 1 0 0 1 0 1 1 0 0 0 0 1 1 1 1 1 0 0 1 1 0 0 1 0 1 1 0 0 1 1 0 0 1 1 0 0 1 0 0 0 1 1 1 0 1 1 0 1 1 0 1 0 0 0 0 1 1 1 1 1 0 0 1 1 1 0 1 0 0 0 0 0 1 1 0 0 0 0 0 0 0 0 0 0 1 0 0 0 0 0 1 1 0 0 0 0 1 0 1 0 1 1
1 1 1 0 1 1 1 1 1 1 0 1 0 0 0 0 0 1 0 1 0 1 1 1 0 1 1 1 0 0 0 0 1 1 1 0 0 1 1 0 1 1 0 0 1 1 1 1 1 1 1 0 0 1 0 0 1 0 1 0 0 1 1 1 0 1 1 1 0 0 1 1 1 1 1 1 0 0 0 1 0 1 1 1 1 1 1 0 0 1 0 1 1 1 1 0 0 1 0 0 0 1 0 1 0 0 1 1 1 1 1 0 0 0 0 1 0 0 1 1 0 0 0 0 0 1 1 0 0 1 1 0 1 1 0 0 1 1 0 0 0 1 1 1 0 0 0 1 0 1 1 0 1 1 0 1 0 0 1 1 0 1 0 0 1 1 1 0 0 0 0 0 0 1 0 0 0 1 0 0 0 0 0 0 0 1 1 1 0 0 1 1 1 1 1 1 0 1 1 0 1 0 1 0 1 0 1 1 0 1 0 0 1 1 0 0 0 0 1 1 1 0 0 0 0 0 1 1 0 1 0 0 1 0 1 0 1 0 1 0 0 0 0 0 0 0 0 0 0 1 0 1 0 1 1 0 1 0 1
0 0 1 1 1 0 0 0 0 1 1 1 1 1 1 0 0 1 0 0 1 0 1 1 0 1 0 0 0 1 0 1 1 1 1 0 0 1 0 0 0 0 0 0 1 1 0 1 1 0 1 0 1 0 0 0 1 1 1 0 0 1 1 0 0 0 0 0 1 1 1 1 0 0 0 0 1 1 1 1 0 1 1 0 0 0 1 1 0 1 1 0 0 1 1 0 0 1 0 1 0 1 0 1 1 0 0 1 0 0 0 1 1 0 0 0 0 1 0 0 1 1 1 0 1 0 0 0 0 1 0 1 1 0 1 1 1 1 0 1 1 0 1 0 0 0 0 0 0 0 0 1 0 1 0 1 0 1 1 1 0 1 1 0 0 0 0 1 1 0 0 0 1 0 1 1 1 1 0 1 0 1 1 0 1 1 1 1 0 0 1 1 1 1 0 0 0 0 0 0 1 0 1 0 0 0 0 1 1 0 1 0 0 1 0 1 1 1 0 1 0 0 1 1 1 0 1 1 0 1 0 1 1 0 1 1 1 1 0 1 0 1 1 1 0 1 0 0 1 0 1 0 0 1 1 1 0 0 0
1 0 0 1 0 0 1 0 1 0 0 1 1 1 0 1 1 0 1 1 0 1 0 0 0 0 0 0 1 0 0 0 1 0 1 0 1 1 1 0 0 0 0 0 1 1 1 1 1 1 0 0 0 0 1 0 0 1 0 0 0 1 1 1 0 0 0 0 0 0 1 1 1 1 1 0 1 1 1 0 0 1 1 1 1 0 0 1 0 1 0 0 0 1 0 0 0 1 1 1 1 1 1 0 1 1 1 0 0 0 1 1 0 0 0 1 1 1 0 0 1 1 1 0 1 1 0 0 0 0 1 0 1 1 1 0 1 1 0 1 0 0 1 1 0 1 0 0 0 1 0 0 1 1 0 1 1 1 0 0 0 0 1 0 1 1 0 1 0 0 0 1 0 1 0 0 1 1 0 0 1 1 1 0 1 1 0 0 0 0 0 1 0 1 1 0 0 0 0 0 0 0 0 0 1 0 0 1 1 0 0 0 1 0 1 0 0 1 0 0 1 1 0 0 1 1 1 0 1 1 0 1 0 1 0 1 1 1 0 1 0 0 1 0 0 0 0 1 1 0 0 0 1 0 0 0 0 0 1
2 1 2 2 2 1 1 2 1 1 1 2 2 1 2 1 2 1 2 1 1 1 2 2 2 1 1 1 2 1 1 1 2 2 1 2 1 1 2 1 2 2 1 1 1 2 2 1 2 1 2 2 1 1 1 2 2 1 1 1 2 2 2 1 1 2 1 1 2 2 2 2 1 1 2 2 1 2 1 2 1 1 1 1 1 2 2 1 2 2 2 1 1 1 2 1 2 1 2 2 1 1 2 1 2 1 1 1 2 1 2 2 2 2 1 1 1 1 1 2 1 1 2 2 2 1 1 1 1 1 2 2 1 1 1 2 1 1 1 2 2 1 1 1 2 1 1 2 1 1 2 1 2 2 2 1 1 2 2 1 1 1 2 2 2 1 1 1 2 2 1 1 1 2 1 2 2 2 2 2 1 1 2 1 1 2 2 1 2 1 2 2 1 2 2 2 1 2 1 2 2 1 1 1 1 1 1 1 2 2 1 1 1 2 2 2 1 2 1 2 2 2 1 2 1 2 2 2 2 1 1 2 1 2 1 2 1 1 2 2 1 2 2 1 1 2 1 1 1 1 1 2 1 1 1 2 2 1 1
2 1 1 1 1 2 2 2 2 1 2 2 2 2 2 2 2 1 2 2 1 2 2 1 2 2 2 1 1 1 1 2 1 2 2 1 2 2 2 2 2 1 1 2 1 2 1 2 2 1 2 2 1 2 1 2 1 2 2 1 1 1 1 2 1 2 2 1 1 2 1 1 2 1 1 1 1 2 2 2 1 1 1 2 1 2 1 2 2 2 1 1 1 1 2 1 1 2 1 1 1 1 2 2 1 2 1 1 1 2 1 2 2 2 1 1 1 1 2 2 2 2 2 1 1 1 2 1 1 1 1 1 1 1 1 1 2 2 2 1 2 2 2 2 1 2 2 2 2 1 1 2 1 1 1 2 1 2 2 2 2 2 2 1 1 1 2 2 1 2 1 2 1 2 2 2 2 2 2 2 1 1 1 2 2 2 1 1 2 1 1 1 2 1 2 2 1 1 1 1 2 1 2 1 1 2 2 2 1 1 1 2 2 2 2 2 2 2 2 1 2 1 1 2 1 1 2 2 1 1 2 2 2 2 1 1 1 2 1 2 1 2 1 2 2 1 1 1 1 2 2 1 2 2 2 1 2 2 2
1 0 0 1 0 0 0 0 1 0 1 0 0 1 1 1 0 0 1 0 1 0 1 0 1 1 1 1 1 1 0 0 0 0 1 0 1 1 1 1 1 0 0 0 0 2 1 1 2 1 2 1 2 2 1 2 1 1 2 1 2 2 1 1 1 1 1 1 1 2 2 2 1 1 1 2 2 2 1 2 2 1 1 1 2 1 1 1 2 2 2 2 1 2 2 1 2 1 1 1 2 2 2 2 2 2 1 2 2 2 1 2 1 1 2 2 1 1 2 1 2 2 2 2 2 1 2 1 1 1 1 1 2 1 2 2 2 1 1 1 1 1 2 2 1 1 1 2 2 2 1 1 1 2 1 1 1 1 1 1 2 1 1 1 2 1 2 1 1 1 1 1 1 1 2 2 1 1 1 2 1 2 1 2 1 2 2 1 2 1 1 1 1 1 2 2 2 2 2 1 1 1 2 1 1 1 2 1 2 1 1 1 2 2 1 1 1 2 2 2 1 2 2 1 2 2 1 1 1 1 2 1 2 1 1 2 2 1 1 2 1 2 2 1 2 1 2 1 1 1 1 1 1 1 1 2 1 2 1
1 1 0 0 1 1 0 1 1 0 1 1 0 0 0 0 0 1 1 0 0 0 0 0 1 0 0 0 1 0 0 0 1 1 1 0 0 0 1 0 1 0 0 1 0 1 1 0 1 1 0 0 1 0 1 1 0 0 0 0 1 0 0 1 1 0 0 0 1 1 1 1 0 0 1 1 1 1 0 1 1 1 0 0 0 1 0 1 1 0 1 0 1 0 0 1 0 1 0 1 0 1 0 0 1 0 1 1 1 0 0 0 1 0 1 0 0 0 0 1 1 0 0 0 1 0 1 1 1 1 0 0 0 1 1 0 1 1 0 0 0 1 1 0 1 0 1 0 1 1 1 0 1 0 0 0 1 0 1 1 0 0 1 0 0 0 0 1 1 0 0 1 0 1 0 1 1 0 0 1 0 0 0 1 0 0 1 0 0 0 0 1 0 1 1 0 0 0 0 0 1 1 1 0 0 0 0 0 0 1 1 0 0 1 0 0 0 0 0 1 0 0 0 1 1 0 0 0 1 1 0 1 1 1 1 0 0 0 1 1 1 0 0 1 1 0 1 0 0 1 0 1 0 0 0 1 1 0 0
0 0 1 0 0 0 1 1 0 1 0 1 0 1 1 1 1 1 1 0 0 1 1 0 1 1 1 0 1 0 1 0 0 1 0 0 0 0 0 1 1 0 0 0 1 1 0 1 1 0 1 1 0 0 0 0 1 1 0 1 0 0 0 1 1 1 1 0 1 0 1 0 0 1 0 1 1 1 1 1 1 1 0 0 0 1 0 1 1 0 1 1 1 1 1 0 1 0 1 0 0 0 0 1 1 1 1 1 0 0 0 1 1 1 0 1 1 0 0 1 0 0 1 0 0 0 1 1 0 1 0 0 0 1 1 1 1 0 1 0 0 0 0 0 1 0 0 0 1 1 0 1 0 1 1 0 1 1 0 1 1 0 0 0 1 1 1 0 0 1 0 0 0 0 1 1 1 0 1 1 0 1 0 1 1 0 1 1 1 1 0 0 1 1 0 0 1 0 1 0 1 0 0 0 1 1 0 0 1 0 1 1 0 0 1 1 1 1 1 0 1 1 0 1 1 0 0 1 1 0 1 1 0 1 0 0 1 1 0 0 1 1 0 0 1 0 1 0 1 0 1 0 1 1 0 0 1 1 1
2 2 1 1 2 2 1 2 1 1 1 2 2 1 1 1 1 1 1 1 2 1 2 2 2 2 1 1 1 2 1 2 1 2 1 2 2 1 2 1 2 1 2 1 1 2 2 2 2 1 2 1 2 2 2 1 2 2 2 2 1 2 2 2 2 2 1 2 1 2 1 1 1 2 2 1 1 1 2 1 2 2 2 2 2 1 1 2 2 2 1 2 2 2 1 1 2 1 2 1 2 2 2 2 2 2 1 2 2 1 2 1 2 1 1 2 1 2 2 1 1 2 2 2 1 1 1 1 2 1 2 1 1 1 1 1 2 1 1 1 1 2 2 2 1 1 1 2 2 2 1 2 2 2 1 2 1 1 1 1 1 2 1 1 2 2 2 2 2 1 1 2 2 1 1 2 1 2 1 2 1 2 1 2 2 1 2 2 1 1 2 1 1 2 1 1 1 2 1 2 2 1 2 2 2 2 2 2 2 1 1 2 1 1 1 2 2 1 1 1 1 2 1 1 2 2 2 2 1 2 2 2 2 2 1 1 2 2 2 2 1 1 1 2 1 1 2 1 2 2 1 1 1 2 2 2 1 2 2
2 2 1 2 1 2 2 1 2 1 1 2 1 1 1 1 1 1 1 1 2 1 2 2 1 2 1 1 2 1 1 2 1 2 1 2 1 1 2 1 2 2 2 1 1 2 1 1 1 1 2 2 2 1 2 1 1 2 2 2 2 2 1 2 1 1 2 1 1 1 2 1 1 2 1 2 2 2 2 2 2 2 2 2 1 1 1 2 1 1 2 1 1 2 1 2 1 2 2 2 1 2 1 1 2 2 2 2 1 1 2 1 2 2 2 1 1 1 1 2 1 2 2 1 1 2 2 2 1 1 2 1 1 2 1 2 1 2 1 1 2 1 1 2 2 2 2 2 1 1 2 2 2 2 1 1 1 1 2 2 2 2 1 1 2 1 1 1 2 2 1 2 1 1 1 2 2 1 1 2 1 1 2 2 2 2 1 1 2 2 2 1 1 2 2 1 1 1 1 2 1 2 2 1 1 2 1 2 2 2 2 1 2 2 2 2 2 1 1 1 2 2 1 2 2 1 2 1 1 1 2 1 2 2 1 1 2 1 1 2 2 2 1 2 2 1 1 1 2 1 2 1 2 2 2 1 2 2 1
0 1 1 1 1 0 1 1 0 0 0 0 1 1 0 0 0 0 0 1 0 0 0 1 1 0 0 0 1 0 0 1 1 1 1 0 0 0 0 0 1 0 0 1 1 1 1 0 0 1 1 0 0 1 0 1 0 0 0 1 0 1 0 1 1 0 1 1 1 1 1 1 1 0 0 1 1 0 0 1 0 0 0 0 0 1 1 1 1 0 0 0 0 0 1 1 0 0 0 0 1 0 1 1 1 0 0 0 0 1 0 0 1 0 1 0 1 0 0 1 0 0 0 1 0 1 0 1 1 0 0 0 1 1 1 0 1 1 1 0 1 0 0 1 1 1 0 1 0 1 1 0 1 1 1 0 1 1 0 1 1 0 0 0 1 1 1 1 0 0 0 1 0 0 1 1 1 1 0 1 0 0 0 0 1 0 1 0 0 0 1 1 1 0 0 0 0 0 0 1 1 1 0 0 0 1 0 1 1 1 0 1 0 1 0 0 1 0 1 1 0 0 0 0 1 1 0 0 1 0 0 0 1 0 0 1 1 1 0 0 1 0 0 1 1 0 1 1 1 1 0 1 1 0 0 0 1 1 1
1 1 1 0 1 0 1 0 0 1 0 0 0 0 0 1 0 0 1 0 0 0 1 0 0 0 1 1 0 0 0 0 0 1 1 0 1 0 1 0 0 0 0 1 1 1 0 0 1 0 0 1 1 1 0 1 0 0 1 0 0 0 1 0 0 1 1 0 0 1 1 2 2 1 2 2 2 1 2 2 1 2 2 2 2 1 1 1 1 2 1 1 2 2 2 2 1 1 2 2 1 1 1 2 2 2 1 1 2 1 1 2 2 1 1 1 2 1 2 1 1 1 2 1 1 1 2 1 1 1 2 2 1 2 1 1 1 2 2 2 2 2 2 1 2 2 1 2 2 1 2 1 2 2 1 1 2 2 2 2 2 1 1 2 1 1 1 1 2 2 1 1 1 1 2 2 1 2 1 1 2 2 1 1 1 1 2 1 2 1 1 2 1 1 2 1 2 1 2 1 1 1 2 1 2 1 1 1 1 1 1 2 1 2 1 2 1 1 2 1 2 2 1 2 2 2 2 1 1 1 2 1 2 2 1 2 2 1 1 2 2 2 2 1 1 2 1 2 1 2 1 2 1 2 1 1 2 2 1
1 1 2 1 2 1 2 1 1 2 2 2 1 1 1 1 1 2 2 1 2 1 2 2 2 1 1 1 2 1 1 1 1 2 1 1 1 2 2 2 2 1 1 2 2 2 1 1 2 2 1 1 2 2 1 2 1 2 2 1 1 2 2 1 2 1 1 2 2 1 1 1 1 2 2 1 1 1 2 1 2 2 1 1 1 2 2 1 1 2 2 2 2 1 2 2 1 2 1 1 1 2 1 2 1 2 1 2 2 1 2 2 1 1 1 1 2 1 2 2 2 1 2 2 1 1 1 2 1 1 2 1 1 1 2 2 1 1 2 1 1 2 2 2 1 1 1 2 1 2 2 1 1 1 1 2 1 2 1 1 2 1 1 2 2 1 2 1 2 1 2 2 1 1 1 2 2 1 1 1 1 2 1 1 2 2 1 2 2 1 1 2 1 1 2 1 1 1 1 2 1 1 2 1 1 2 1 2 2 2 1 1 1 2 2 1 2 2 1 1 2 2 1 1 1 1 1 1 2 1 1 2 2 2 1 1 2 1 1 1 1 2 1 1 1 1 2 2 1 1 1 1 2 1 1 1 1 1 1
1 1 1 2 1 1 2 1 1 1 2 1 1 1 1 2 1 1 2 1 1 2 2 2 2 2 1 1 2 2 2 2 2 2 1 1 2 1 2 1 2 1 1 1 2 2 2 1 2 2 1 1 1 1 1 2 2 1 1 2 2 1 1 2 2 1 2 2 2 2 2 1 2 1 1 1 2 2 2 2 2 1 1 1 1 2 1 1 1 2 2 2 2 1 1 2 1 2 1 1 1 1 2 2 1 1 2 2 1 2 1 2 2 1 1 2 1 1 2 2 1 2 2 2 2 2 2 2 1 1 1 1 2 1 1 2 1 2 1 2 1 2 2 2 1 1 1 2 2 2 2 1 2 2 2 1 1 2 2 2 2 2 1 2 1 2 2 1 1 2 1 1 1 2 2 2 1 2 1 1 2 1 2 1 1 2 2 1 1 2 2 2 1 2 1 2 2 2 1 1 2 1 1 1 1 1 1 1 2 1 2 2 1 2 2 2 1 2 1 2 2 2 1 1 1 1 1 2 1 2 1 1 2 1 1 1 1 1 2 1 1 2 2 2 1 1 2 2 2 1 1 2 2 2 1 2 2 2 2
1 0 0 1 1 1 0 0 1 0 1 0 0 1 1 1 0 0 1 1 0 1 0 1 0 0 0 1 1 0 0 1 0 1 1 0 0 1 0 1 1 0 0 1 1 0 0 0 1 1 1 0 1 0 0 0 0 1 1 0 1 1 1 1 0 1 0 0 0 1 0 1 1 0 1 0 0 0 1 0 0 1 0 0 1 0 0 0 0 0 1 0 0 0 1 1 0 0 0 0 1 0 1 1 1 0 1 0 0 0 0 0 0 0 0 0 1 1 1 0 1 0 1 0 1 0 0 1 0 0 1 1 0 0 0 1 1 0 0 0 1 1 0 1 1 1 0 0 1 1 0 0 1 0 0 1 0 0 0 1 1 1 0 0 1 0 1 1 0 1 1 1 0 1 1 1 0 1 0 0 1 0 0 0 1 0 1 0 0 0 0 1 0 1 1 1 1 1 1 1 0 0 0 1 0 1 0 1 0 0 1 0 1 0 0 0 1 1 0 1 1 0 1 1 0 0 0 1 1 1 0 1 0 1 0 1 1 0 0 0 1 1 0 1 0 0 0 0 1 1 0 1 1 1 1 1 1 0 1
1 1 2 1 2 1 1 2 2 2 1 1 2 2 2 1 2 2 2 2 2 2 1 1 1 1 1 2 2 1 1 1 2 2 1 2 2 1 2 1 1 1 1 2 2 1 1 1 1 1 1 1 2 2 2 2 1 2 2 2 2 2 1 2 1 2 1 2 2 1 2 1 1 1 1 2 2 1 2 1 1 2 2 2 1 2 2 1 1 2 2 1 2 2 2 1 1 1 1 2 1 2 1 1 2 1 2 1 1 2 2 1 2 2 1 1 1 1 1 1 1 2 2 2 1 2 2 2 1 1 1 2 1 1 2 2 2 2 1 2 2 2 1 2 2 2 2 1 1 2 2 1 1 2 1 1 1 2 2 1 1 1 2 1 1 2 1 1 1 1 1 2 1 1 2 2 1 1 2 1 1 2 1 2 2 1 2 1 2 2 2 1 1 2 1 2 1 2 1 1 2 1 2 1 2 2 1 2 2 2 2 2 2 2 2 2 2 2 1 2 2 2 1 2 2 1 2 1 2 2 1 1 2 1 1 2 2 1 2 1 1 1 1 1 1 1 2 1 1 2 1 1 1 2 1 2 1 2 2
0 1 1 0 0 1 0 0 0 1 1 1 0 1 1 1 0 1 1 1 0 0 0 1 0 0 0 1 0 1 0 1 0 0 1 1 1 1 1 0 1 0 0 1 1 1 0 0 0 0 0 0 0 1 0 0 1 1 1 0 0 0 0 0 0 0 0 0 0 0 1 1 1 1 0 0 0 1 0 0 0 1 0 1 1 0 0 1 0 1 1 1 0 1 1 1 0 1 0 1 0 1 1 0 0 0 0 1 0 1 1 0 1 1 0 0 0 0 1 1 0 1 1 1 0 1 1 1 0 0 1 0 0 0 1 0 0 0 0 1 1 0 1 0 0 1 1 1 0 0 1 0 0 1 0 0 1 1 0 1 0 1 1 0 0 0 0 1 0 0 1 0 0 1 0 1 0 0 0 0 0 1 1 0 1 1 1 1 1 1 1 1 0 0 1 0 0 1 0 0 1 0 1 0 0 0 0 0 0 1 1 1 1 1 1 0 1 0 1 0 0 0 0 1 1 0 0 0 0 1 0 0 1 0 0 0 1 0 0 0 1 1 0 1 0 1 0 0 0 1 0 0 0 1 1 0 1 1 1
2 1 2 1 1 2 2 2 2 1 2 1 2 1 2 1 2 1 1 1 1 2 2 2 2 2 2 2 2 2 1 1 2 2 1 2 1 2 1 2 2 1 1 1 1 1 1 1 2 1 2 1 1 2 1 1 2 2 1 1 2 2 1 2 1 1 1 2 2 2 1 1 2 2 2 2 2 1 1 1 1 1 1 2 1 2 2 1 2 2 2 2 1 2 1 2 1 1 2 1 2 1 2 1 2 2 2 2 2 2 2 2 2 2 1 2 2 1 2 1 1 2 2 1 2 1 2 2 2 2 2 1 2 2 1 1 1 2 1 2 2 1 2 1 1 1 1 2 1 2 1 2 2 1 2 2 2 1 1 2 2 2 1 1 1 1 1 1 2 2 1 2 1 1 2 1 1 2 1 2 1 1 2 2 2 1 2 1 1 1 1 2 2 2 2 2 2 2 2 1 2 2 2 1 1 1 1 2 2 1 1 1 2 1 2 2 2 2 1 2 2 1 1 2 1 1 1 2 2 2 1 1 2 1 2 1 2 1 1 2 1 1 1 1 1 2 1 2 1 2 1 2 2 2 1 2 1 2 1
1 1 1 0 1 1 1 0 1 1 1 1 0 0 1 1 0 1 1 1 0 0 0 0 1 0 0 0 1 1 1 1 1 0 0 1 0 1 1 1 1 1 0 1 0 1 0 0 1 0 0 0 0 1 1 1 1 0 1 1 0 0 0 1 0 1 0 1 0 0 1 1 0 1 1 0 1 0 1 1 0 1 1 0 0 1 0 1 0 0 1 1 0 1 0 1 0 1 1 0 1 1 0 1 0 1 0 1 1 0 0 1 0 0 0 0 0 0 1 0 0 0 1 0 0 0 0 0 1 1 0 1 1 1 1 1 1 1 0 0 1 1 0 1 0 0 0 1 0 1 0 0 1 1 1 0 0 1 1 1 0 1 1 1 0 0 0 0 0 0 0 0 0 0 1 1 0 0 1 1 1 1 1 0 1 1 1 0 1 0 1 0 1 1 1 0 0 1 1 0 1 1 0 1 1 1 0 1 0 0 1 0 1 1 0 0 1 1 1 0 0 0 0 0 0 1 0 1 1 1 0 0 0 1 0 0 1 0 0 1 0 1 1 1 0 0 1 0 1 1 0 1 0 1 1 1 1 1 0
0 0 1 1 1 0 0 0 1 0 1 1 1 1 1 0 0 1 0 0 1 1 0 1 1 0 0 0 1 1 0 0 1 0 0 0 0 0 1 1 0 0 0 1 0 0 1 0 0 0 1 1 0 0 0 1 1 0 1 0 0 1 0 0 1 0 0 1 1 1 0 1 1 0 1 0 1 1 0 0 0 0 0 1 0 1 1 0 1 0 1 1 1 1 0 0 1 0 0 1 1 0 0 1 1 0 1 1 0 0 1 1 1 1 1 1 1 0 1 0 0 0 1 0 0 0 0 0 1 1 1 1 0 0 1 0 1 1 1 1 1 1 0 0 1 1 0 0 1 0 0 1 1 0 1 0 1 1 1 1 1 0 1 0 1 1 1 0 0 0 0 0 0 1 0 0 0 1 0 1 1 0 1 0 1 0 1 1 0 0 0 0 1 1 0 0 0 0 0 0 0 1 0 0 1 0 1 0 1 0 0 0 1 1 0 1 1 1 1 1 1 1 0 0 0 0 1 1 0 1 1 1 1 0 1 0 0 0 0 0 0 1 0 0 1 0 1 0 1 0 1 1 1 0 0 0 0 1 1
0 1 0 1 0 0 0 1 1 0 1 1 1 0 0 1 1 0 0 0 0 0 0 1 0 0 0 1 1 0 1 0 1 1 0 1 1 1 1 0 1 1 0 0 1 1 0 0 0 0 1 0 0 0 1 0 1 1 0 1 1 1 1 1 1 0 1 1 0 1 1 1 1 1 0 1 0 1 1 0 1 0 1 1 0 0 1 0 1 1 1 1 0 1 1 0 1 0 1 0 0 1 1 0 1 1 1 0 0 0 1 0 0 1 1 1 0 0 0 0 1 0 0 0 1 0 1 1 0 0 0 1 1 0 0 1 1 0 0 1 1 1 0 0 1 1 0 0 1 0 1 1 0 1 1 1 0 0 1 0 0 0 1 1 0 1 0 0 0 1 1 0 1 0 1 0 1 1 0 1 0 1 1 0 1 1 1 0 0 0 1 1 0 1 0 1 1 1 0 0 1 0 1 0 0 1 1 1 1 1 0 0 0 1 0 1 0 1 1 0 0 1 1 1 1 1 1 1 1 0 0 1 0 1 0 1 1 1 0 1 1 2 1 2 1 2 2 2 1 1 1 1 2 2 2 2 2 2 2
2 1 2 2 1 2 1 1 2 1 1 1 2 2 1 1 1 2 2 2 2 2 2 2 2 2 1 1 1 1 1 1 2 1 2 2 1 2 2 1 1 1 1 1 1 2 1 1 2 1 1 1 2 1 2 2 2 1 2 1 1 2 1 2 1 1 1 1 1 2 2 1 1 1 2 2 1 2 2 2 2 2 1 1 1 2 2 1 2 1 2 1 2 1 2 1 1 1 1 2 2 1 1 2 1 1 1 2 2 2 2 2 2 1 2 1 1 1 1 1 2 2 1 1 2 2 1 2 2 2 2 2 2 2 2 1 2 2 1 2 2 2 2 2 1 2 2 2 1 2 1 1 1 1 2 2 1 1 2 2 2 1 1 2 2 1 1 2 2 2 1 2 1 1 2 2 1 2 1 2 2 1 1 2 2 2 1 2 2 2 2 1 1 2 2 2 1 2 1 1 1 1 1 1 2 1 1 1 2 2 2 1 1 2 1 2 2 1 2 1 2 2 2 2 1 2 1 2 2 2 1 2 2 1 2 1 2 2 2 2 1 1 2 1 1 1 2 1 2 2 2 2 1 1 2 1 1 2 2
1 1 1 1 0 0 1 0 1 0 1 0 1 0 1 0 1 0 0 1 1 0 1 0 1 0 1 0 1 1 0 1 0 1 1 1 1 1 1 1 0 1 0 0 0 0 0 0 1 1 1 0 1 1 0 1 1 0 0 1 1 0 0 1 0 0 1 1 0 0 0 1 0 0 1 0 1 1 0 1 1 1 1 0 1 1 1 0 0 1 1 1 1 0 1 1 0 1 0 1 1 0 1 1 1 0 0 1 0 1 1 0 0 0 1 1 1 1 1 0 1 0 0 1 1 1 0 0 1 0 1 0 1 1 1 0 1 1 0 0 1 1 0 0 0 0 0 0 0 1 0 1 0 1 0 1 1 1 1 0 1 1 0 0 1 1 0 0 0 0 1 1 1 0 1 1 1 1 0 0 0 0 0 0 0 1 1 1 1 0 0 1 1 1 1 1 1 1 0 0 0 0 1 1 1 0 0 1 1 0 1 0 1 0 1 0 1 1 0 1 0 1 0 0 0 1 0 0 1 0 0 0 1 0 0 1 1 0 1 1 0 1 1 0 0 0 0 0 0 1 0 1 1 1 1 0 0 1 0
0 0 1 1 1 0 0 0 0 1 1 0 1 1 0 0 0 0 0 1 1 0 1 1 0 0 1 0 1 0 1 1 0 1 1 0 0 1 0 0 0 0 1 0 0 0 1 1 1 0 0 1 1 0 1 1 0 0 0 0 0 1 0 1 1 1 1 0 0 0 1 0 0 0 0 0 1 1 0 0 0 0 0 0 0 0 0 1 1 0 1 0 0 0 1 0 1 0 1 0 1 1 0 0 0 0 0 1 1 1 0 1 1 1 1 0 0 1 1 0 0 0 1 0 1 0 1 0 0 0 1 0 0 1 1 1 0 1 1 0 0 1 1 1 1 1 1 0 1 1 1 0 0 1 0 1 0 0 0 1 1 1 0 0 0 0 1 0 0 0 1 1 0 1 0 1 0 0 1 0 1 1 1 0 0 0 1 1 0 1 1 1 1 1 0 0 1 0 1 1 0 0 1 1 0 0 0 0 0 0 1 1 0 0 0 0 0 1 0 1 1 1 0 0 0 0 1 1 1 1 0 1 0 1 0 0 0 1 1 0 0 1 1 1 0 1 1 1 0 1 0 1 1 1 0 0 0 0 1
1 1 2 2 1 2 1 1 1 1 1 2 2 2 1 2 1 1 2 1 1 1 2 1 2 2 1 1 2 2 2 1 2 2 1 2 1 1 1 1 2 2 1 1 1 1 1 2 1 2 2 1 2 1 1 1 1 2 1 2 2 2 1 1 2 1 2 1 1 1 2 1 1 2 2 1 2 2 2 1 1 1 2 1 2 2 2 1 2 1 1 1 1 1 2 1 2 1 2 2 2 2 1 1 1 2 2 2 1 1 2 2 2 1 2 2 2 1 1 2 1 2 2 2 1 2 1 2 1 2 2 2 2 2 2 2 2 1 2 2 2 2 2 2 2 2 2 2 2 1 1 1 1 2 1 1 1 1 1 1 1 2 2 2 2 1 1 1 1 1 1 1 1 1 2 1 2 1 1 1 2 1 1 1 1 2 1 1 2 2 1 2 1 1 2 1 2 2 1 2 2 2 2 2 1 2 1 2 2 1 1 2 2 2 1 1 1 2 1 1 1 1 2 1 1 1 2 2 1 2 1 1 2 2 2 1 1 1 1 2 1 2 2 1 1 1 2 2 2 2 1 1 1 1 2 1 1 1 2
2 1 1 2 2 2 1 2 2 2 2 1 2 2 1 2 2 1 1 2 1 1 2 1 1 1 1 1 1 2 2 1 1 2 2 2 1 1 2 2 1 2 1 2 2 2 2 1 1 2 2 1 1 2 1 1 1 1 1 1 2 2 1 2 1 1 1 1 1 2 2 2 2 1 2 2 2 2 1 2 1 1 1 1 2 2 1 1 2 1 2 2 2 2 2 2 1 1 1 2 1 2 1 2 1 1 1 1 2 2 1 2 2 1 1 2 1 2 1 2 2 2 1 1 2 2 1 2 2 1 2 1 1 1 1 2 1 2 2 1 1 2 1 2 2 1 2 2 2 2 1 1 2 2 1 1 2 1 1 1 2 1 1 1 2 1 1 2 2 1 1 1 2 2 2 2 1 1 1 2 2 2 1 1 2 2 1 1 2 1 2 2 1 1 2 2 1 2 2 1 1 2 2 1 1 1 2 2 2 2 2 1 1 1 1 2 2 2 2 2 1 2 1 1 2 1 1 2 1 2 1 1 2 1 2 1 2 2 1 1 1 1 1 2 2 1 1 2 2 2 2 1 1 2 2 1 2 2 1
1 1 2 2 2 1 1 2 2 1 2 1 2 2 1 2 2 1 1 1 2 2 2 1 1 1 1 1 1 1 1 1 1 2 1 1 2 2 1 1 2 2 1 1 1 2 1 2 1 1 2 1 1 2 1 2 1 2 1 1 1 2 1 2 1 2 1 1 2 1 1 2 1 2 2 1 1 1 2 2 2 1 1 1 1 2 1 1 1 1 2 1 2 2 2 2 1 2 2 1 1 1 2 2 1 1 2 1 2 2 2 1 1 2 2 2 2 1 2 1 2 1 1 1 2 1 1 1 1 2 1 1 2 2 1 1 1 2 2 1 1 1 2 2 2 2 1 1 2 1 1 2 2 2 2 2 1 2 1 1 1 1 2 2 2 2 2 1 1 1 1 2 1 1 2 2 1 2 2 2 1 2 2 1 2 2 1 1 2 2 2 2 2 1 1 2 1 2 1 1 2 1 2 1 1 2 1 2 2 2 2 2 1 1 1 1 2 1 2 2 2 2 1 2 2 1 1 1 2 2 2 1 1 2 1 2 1 2 2 2 1 2 1 2 2 1 1 2 2 2 1 2 1 1 2 2 1 1 2
1 1 2 2 1 1 2 1 2 1 2 1 1 2 1 2 2 1 1 2 2 2 1 1 1 1 1 1 1 2 2 2 2 2 1 1 1 1 2 2 2 1 1 1 1 2 1 1 2 2 2 1 2 2 1 1 1 1 1 2 2 1 2 1 1 2 1 1 1 2 1 1 1 1 1 1 2 2 2 1 2 2 2 2 2 1 2 2 1 1 2 2 2 1 1 2 2 2 1 1 2 1 2 2 2 1 1 2 1 2 2 1 1 1 1 2 1 2 2 1 2 1 2 2 1 2 1 2 2 2 2 1 2 2 2 2 2 1 2 1 2 2 2 2 2 2 1 1 2 2 2 2 1 2 1 2 2 2 1 1 2 2 2 2 1 2 1 1 2 1 2 1 2 2 2 1 1 2 2 1 1 1 1 2 2 2 2 1 2 1 2 2 1 2 1 2 1 2 2 1 2 2 2 1 2 1 2 2 1 1 2 2 1 2 2 1 2 2 1 2 2 2 1 1 2 1 2 2 2 2 1 1 2 1 1 1 2 1 1 1 1 2 1 2 1 1 1 2 2 1 1 2 1 1 1 2 2 1 1
2 1 1 2 2 2 2 1 2 2 2 1 1 2 2 2 2 2 2 1 1 1 1 1 1 1 2 2 1 1 1 2 2 2 2 2 1 1 2 1 1 1 2 1 1 2 2 1 2 2 1 1 1 2 2 1 2 2 1 2 2 2 1 2 2 1 2 1 1 2 1 1 2 1 1 2 1 2 2 2 2 1 2 1 1 1 1 1 1 2 2 1 1 2 2 1 1 1 1 2 1 1 2 2 2 2 1 2 2 1 2 1 1 2 2 2 2 1 2 2 2 1 2 2 2 2 2 1 1 1 2 1 1 2 2 2 1 2 2 1 2 2 2 2 2 1 2 2 2 1 1 2 1 1 2 2 1 2 1 2 1 2 1 1 2 1 1 1 1 2 1 2 1 2 1 2 1 2 1 2 1 1 1 1 2 1 2 1 2 1 2 2 1 1 1 1 1 2 1 1 1 1 1 2 1 2 1 1 1 2 2 2 1 1 1 2 2 1 1 2 2 1 2 1 1 2 1 1 2 2 2 2 2 1 2 2 2 1 1 2 2 2 2 2 1 1 2 1 1 1 2 1 1 1 1 1 2 2 1
0 0 1 0 0 1 1 0 1 1 1 1 0 1 0 0 1 1 0 1 1 0 1 0 1 1 1 1 0 0 0 1 0 1 0 1 0 1 1 1 1 0 1 2 1 2 1 1 2 1 2 1 2 2 1 2 1 2 1 1 2 2 2 2 1 2 2 1 2 2 2 1 2 1 2 2 1 2 2 2 2 2 2 1 1 1 1 2 1 1 1 2 2 1 2 2 1 1 2 1 1 1 1 2 2 1 1 2 1 1 1 2 1 1 2 2 1 1 2 1 2 1 2 2 2 1 1 2 1 2 2 2 2 2 1 1 1 2 2 2 2 2 2 2 1 1 1 2 2 2 1 2 2 1 1 1 1 2 1 1 1 1 1 2 2 1 1 1 1 1 1 2 2 2 1 2 1 2 2 1 1 1 1 1 2 2 1 2 1 1 2 1 1 2 2 1 1 2 1 1 2 1 1 1 1 2 1 2 2 2 2 1 1 1 1 1 1 2 1 2 2 1 1 1 1 1 2 1 2 2 2 2 1 1 1 1 1 1 2 2 1 2 2 2 2 1 1 1 1 2 1 1 2 2 1 1 1 2 1
1 1 1 0 1 1 0 1 0 0 1 0 1 1 1 1 0 1 1 0 1 1 0 1 1 0 0 0 1 1 1 0 1 1 1 0 1 0 1 0 1 1 1 0 0 0 1 1 0 0 0 1 0 0 0 1 0 1 0 1 1 1 1 0 1 1 0 0 0 1 1 0 1 0 0 1 0 1 1 1 1 0 1 0 1 0 0 0 0 1 0 1 0 0 1 0 1 0 1 1 1 0 1 1 0 1 1 0 1 1 1 1 0 1 1 1 0 1 0 0 0 1 1 0 1 1 1 1 1 1 1 1 0 0 0 0 0 1 1 0 1 1 0 0 0 1 0 1 0 1 1 1 1 0 0 1 1 0 0 0 0 0 0 0 1 0 0 1 0 1 0 0 0 0 1 1 0 1 0 1 0 0 1 0 0 1 1 0 1 0 1 1 0 1 1 0 1 0 1 0 0 1 0 0 1 1 1 0 1 1 0 0 0 1 1 0 0 0 0 0 1 0 0 1 1 0 0 0 1 1 0 0 1 0 0 1 1 0 1 1 0 1 0 1 1 0 1 0 0 0 0 0 0 1 0 1 1 1 1
1 1 0 0 0 0 1 0 0 1 0 1 1 1 0 0 0 0 0 1 0 0 0 0 0 1 0 1 1 1 0 0 1 1 1 1 0 1 1 0 1 1 1 1 1 1 1 1 1 1 0 0 0 0 0 0 1 1 0 0 1 1 0 1 1 1 1 0 1 0 1 1 1 1 1 0 1 1 1 0 1 1 1 0 1 0 1 1 0 0 0 0 1 0 1 1 0 1 0 0 0 0 0 1 1 1 0 1 0 0 0 0 1 1 1 1 1 0 1 1 0 0 0 0 1 1 0 0 1 1 1 0 1 0 0 1 1 0 1 0 1 1 1 1 1 1 1 1 1 1 1 1 0 1 0 1 0 0 0 1 0 0 0 0 0 1 0 1 0 0 0 0 0 0 1 0 0 1 0 1 0 0 0 1 1 1 0 0 1 1 1 1 1 0 1 1 1 1 1 1 0 1 0 1 1 1 0 1 1 0 0 0 0 1 1 0 1 0 1 0 0 1 0 0 1 1 0 1 1 1 1 0 0 1 0 0 1 1 0 1 0 1 0 0 1 1 1 0 0 1 1 0 0 0 1 1 0 0 1
2 1 2 1 2 2 2 1 2 2 2 1 1 1 1 1 2 2 2 1 1 2 1 2 1 1 1 2 2 2 2 1 1 1 2 2 1 2 1 1 1 2 1 1 1 2 1 1 1 1 2 2 2 1 1 2 2 1 1 2 2 1 2 2 1 2 2 1 1 2 1 2 1 2 1 1 1 1 1 1 1 2 1 2 1 1 1 2 1 1 1 2 2 1 1 2 2 1 2 2 2 1 2 1 1 1 1 2 1 1 2 1 2 2 2 1 2 2 1 1 1 1 1 2 2 2 2 1 1 1 1 2 1 2 2 1 1 2 1 1 2 2 2 2 1 2 2 2 1 1 2 1 2 2 1 2 2 1 1 2 1 1 2 2 1 2 2 2 2 2 1 2 1 2 2 2 1 2 2 1 2 1 1 1 1 2 2 1 2 2 2 2 2 2 1 1 1 2 2 2 2 1 2 2 1 1 2 2 1 2 1 2 2 2 2 1 1 1 2 2 2 2 2 2 2 1 1 2 2 1 1 2 2 1 2 2 1 2 1 2 1 2 1 2 2 1 2 2 1 2 1 1 1 2 2 2 1 1 2
0 0 1 1 0 1 1 0 0 1 1 0 0 0 0 0 1 1 1 0 0 0 0 1 1 1 0 1 1 0 0 0 1 1 0 1 0 1 0 0 1 1 0 0 0 1 1 1 0 0 0 0 1 1 1 1 0 1 0 0 1 1 1 1 1 1 0 0 0 1 0 0 1 1 1 1 0 0 1 0 0 0 1 0 1 0 0 1 0 0 1 1 0 1 1 0 1 1 0 1 0 1 0 0 1 0 1 1 0 0 1 1 1 0 0 1 0 0 1 0 1 1 0 0 0 0 1 1 0 0 1 1 0 0 0 1 1 0 0 0 1 1 0 0 0 1 1 0 1 1 0 0 1 1 1 0 1 0 0 0 1 1 1 0 1 1 0 0 0 1 1 0 0 1 0 1 1 0 0 1 0 0 0 0 0 1 1 1 1 1 0 1 1 0 1 1 0 0 0 1 0 1 1 1 0 0 1 1 0 0 0 0 0 0 1 0 0 0 0 0 0 0 1 1 1 1 1 1 0 0 0 1 1 1 0 0 1 0 0 0 0 1 0 0 0 1 1 1 1 0 0 0 1 1 0 1 0 1 1
1 2 1 2 1 1 1 2 2 1 2 2 1 2 2 2 1 1 2 1 1 1 2 2 1 2 2 1 2 2 2 1 1 1 2 2 1 2 2 1 1 1 2 2 1 2 2 1 2 1 1 2 1 1 1 1 1 1 2 2 1 2 2 2 1 1 2 1 1 1 2 2 2 2 2 2 2 2 2 2 1 1 1 1 2 2 2 2 1 2 1 2 1 2 1 2 1 2 2 2 1 2 1 2 1 1 2 1 2 1 2 1 1 1 1 2 2 2 2 1 1 1 1 1 1 1 2 1 2 2 1 1 2 1 2 2 1 2 2 1 2 1 1 1 1 2 1 1 2 2 2 2 2 2 1 2 1 2 2 2 2 2 1 2 1 1 1 1 2 2 1 1 2 2 2 1 2 2 2 2 1 1 2 1 1 2 1 1 2 2 1 2 1 1 1 2 1 2 2 1 2 2 1 1 1 1 1 1 1 2 1 2 1 2 1 2 1 1 1 2 2 1 1 2 2 1 2 2 2 1 1 2 2 1 1 1 1 1 1 2 1 1 1 2 1 1 2 1 2 2 1 1 1 1 2 2 1 2 1
1 1 2 1 1 2 2 1 2 2 2 2 2 1 2 1 1 1 2 2 1 2 2 2 1 1 2 2 2 2 1 2 2 2 2 2 1 1 1 2 1 1 1 1 1 2 1 2 1 1 2 2 2 1 1 1 1 2 2 2 1 1 2 2 2 2 1 1 1 1 2 2 1 1 1 2 2 2 1 2 1 2 2 1 2 2 1 1 1 2 2 2 2 1 1 1 1 1 2 1 2 2 1 1 1 1 2 2 1 1 1 2 2 1 1 2 1 1 1 2 2 1 1 2 2 2 2 1 1 2 1 2 2 2 1 2 1 1 1 1 2 2 2 2 2 2 1 2 2 2 2 2 2 1 1 1 1 2 1 2 1 1 2 1 2 2 1 2 2 2 1 1 2 2 1 1 2 2 1 2 2 1 1 2 2 2 2 1 1 2 2 2 1 1 2 2 1 1 2 2 1 1 2 1 2 1 2 2 2 1 2 1 1 2 2 1 2 1 1 1 2 2 2 2 2 2 1 2 2 2 1 1 1 1 2 2 2 1 2 2 2 2 1 2 1 1 2 1 1 1 2 2 1 1 1 1 1 1 1
1 1 1 2 2 1 2 2 2 1 2 2 1 1 1 1 1 2 1 1 2 2 1 2 2 2 2 2 1 2 1 1 2 2 2 1 2 1 2 1 1 1 1 2 2 1 1 2 2 2 1 1 2 1 2 1 2 1 1 1 2 2 1 2 1 2 2 1 2 2 2 1 1 2 1 2 1 1 2 2 2 2 1 1 2 1 2 2 2 2 2 1 1 1 1 2 2 1 1 2 2 2 1 2 1 2 2 2 2 1 1 1 1 2 1 2 1 2 1 1 1 2 2 2 1 2 2 2 2 1 1 2 2 1 1 2 2 1 2 2 2 2 2 2 2 2 1 2 2 2 2 1 2 2 2 1 2 1 1 2 1 2 2 1 2 2 2 2 1 2 2 1 2 1 1 1 1 1 1 2 1 2 2 2 2 2 2 1 1 2 1 2 2 1 2 1 2 1 1 1 2 2 1 1 2 2 1 2 1 2 1 2 1 1 1 1 1 1 2 1 2 1 2 1 1 1 2 2 1 2 1 2 2 2 1 1 2 1 2 2 1 2 1 2 2 2 2 1 2 1 1 2 1 2 1 2 1 1 1
0 1 1 1 1 1 1 0 0 1 1 0 1 0 0 0 1 0 0 0 1 0 1 0 1 1 1 0 0 1 0 0 1 1 0 1 0 0 1 0 1 0 1 1 1 1 0 1 1 1 1 1 1 1 0 1 0 0 0 0 0 0 1 1 0 1 0 0 0 0 0 0 0 0 0 1 1 0 1 0 0 1 0 0 0 1 1 0 0 1 1 0 0 0 0 0 1 0 1 1 1 0 1 1 0 0 1 0 0 1 0 0 0 0 0 0 1 1 1 1 0 1 0 1 0 0 1 0 1 0 1 0 0 0 0 0 0 0 1 0 1 1 1 1 1 0 1 1 1 0 1 0 1 1 1 1 1 1 1 0 1 1 0 0 1 0 1 0 0 1 0 0 0 1 0 1 0 1 1 0 0 0 0 1 0 1 1 1 1 0 0 1 1 1 0 1 0 1 1 0 1 0 0 1 0 1 0 1 1 1 0 1 1 1 0 1 1 0 0 0 0 0 1 1 0 0 0 0 0 1 1 0 1 1 0 1 1 1 0 0 1 1 0 0 0 0 1 0 1 0 1 0 0 0 1 0 0 1 1
1 1 2 1 2 1 2 2 1 2 2 2 1 1 1 2 2 1 1 1 2 1 2 1 2 1 2 1 2 1 1 1 2 2 1 1 1 1 2 1 2 1 1 1 1 1 1 1 2 1 1 1 1 1 2 2 2 2 2 1 2 2 2 1 1 1 2 2 1 2 2 1 1 1 1 2 1 1 2 1 1 2 2 2 1 2 1 2 1 1 2 2 2 2 2 2 2 2 1 2 1 2 2 1 1 2 1 1 2 2 1 1 2 1 2 1 1 1 1 1 1 2 2 1 1 1 1 2 1 1 2 1 2 2 2 2 2 1 1 2 1 2 1 1 1 1 2 2 1 2 1 2 2 1 2 1 2 1 1 2 2 1 1 2 2 2 1 1 1 1 1 1 1 1 1 1 2 1 2 1 1 1 1 1 2 2 2 2 1 2 2 2 1 1 1 1 2 1 1 1 2 1 2 2 1 2 2 1 1 2 1 1 1 1 2 1 1 1 2 1 1 1 1 1 1 1 1 1 2 2 1 1 2 1 1 1 2 1 1 2 2 2 1 2 1 1 1 1 1 1 1 1 1 2 1 1 2 2 1
2 2 2 2 2 2 2 2 2 1 1 1 1 1 2 1 2 2 2 1 2 2 2 2 2 1 1 1 1 2 1 2 2 1 2 2 1 1 1 1 2 1 2 2 2 2 1 1 2 1 1 1 2 1 2 1 1 1 2 2 2 1 1 2 1 2 1 2 1 2 2 2 1 1 2 2 1 2 1 2 1 1 2 2 1 1 1 0 1 1 1 1 0 1 0 0 1 1 0 1 0 0 1 1 0 0 0 1 1 0 0 0 0 0 1 1 0 1 1 0 1 1 0 1 0 0 0 0 1 1 0 1 0 1 1 1 0 1 0 0 0 0 1 0 0 1 0 0 0 1 1 0 0 1 0 0 1 0 1 1 1 0 1 1 1 1 1 0 1 1 1 0 1 1 1 1 1 1 1 1 0 0 0 1 1 1 1 0 1 1 1 0 0 1 1 1 1 1 0 0 1 0 0 1 0 0 1 0 0 1 1 1 0 0 1 1 1 1 0 0 1 0 0 0 1 1 0 1 1 0 1 1 1 1 1 0 0 1 1 1 1 0 0 1 0 0 1 0 0 1 0 0 0 1 0 1 0 0 0
2 1 1 1 2 2 1 1 2 1 1 1 1 1 2 2 2 1 2 2 2 1 1 2 1 1 2 2 2 1 2 2 2 1 1 2 2 2 2 1 1 2 1 1 1 2 1 2 2 1 2 1 1 1 1 2 1 1 1 2 2 1 1 1 2 1 1 1 1 2 2 2 1 2 1 1 1 1 2 2 1 1 2 2 2 1 1 2 1 2 2 2 2 2 1 1 2 2 1 2 1 2 2 1 2 1 1 1 1 2 1 1 2 2 2 1 1 1 1 2 1 1 2 1 1 1 1 1 2 2 2 2 1 2 1 1 1 1 1 1 1 2 1 2 1 2 2 2 1 2 2 1 2 1 1 1 2 1 1 2 2 2 2 1 1 1 2 1 2 2 1 2 2 2 1 1 2 2 1 2 1 2 1 1 2 2 2 1 2 1 2 1 1 2 2 2 2 1 1 1 2 2 2 1 1 1 2 1 1 2 2 1 2 1 1 1 2 1 1 1 1 2 2 2 1 2 1 1 2 2 1 1 2 1 2 2 1 1 2 1 2 2 1 2 1 1 1 1 1 1 1 1 2 2 2 1 1 2 2
0 1 1 1 1 1 0 0 0 0 1 1 1 0 1 1 1 1 0 1 0 0 0 1 1 0 0 0 1 0 0 0 0 1 1 1 1 0 1 0 0 1 1 1 1 1 0 1 1 1 1 0 0 1 0 1 1 1 0 1 1 0 0 0 0 0 1 0 1 0 1 0 0 1 1 1 0 1 0 0 1 0 1 1 1 1 1 1 1 1 0 1 1 1 0 1 0 0 1 0 0 1 0 0 0 0 0 1 0 0 0 1 1 0 1 0 0 1 0 0 0 1 1 0 0 1 0 0 1 0 1 0 1 0 1 0 0 1 0 0 0 0 0 1 0 0 0 0 0 0 1 1 1 1 1 0 0 0 1 0 1 0 1 0 0 0 1 1 0 0 1 0 0 1 0 1 1 1 0 1 1 0 0 1 0 1 1 0 0 0 1 0 1 1 1 0 0 0 1 0 1 0 0 1 1 0 0 1 1 0 0 0 0 1 0 0 1 0 1 0 1 0 0 0 1 0 0 1 1 1 0 0 1 0 0 0 0 1 0 1 1 1 0 0 0 0 1 0 0 0 0 0 1 0 0 0 1 0 1
0 0 0 0 0 0 1 0 1 0 1 0 1 1 0 1 0 0 1 1 1 0 0 0 0 0 1 1 1 0 1 0 0 1 1 0 1 0 1 0 1 1 0 0 1 1 0 1 1 0 0 0 1 0 0 1 0 0 0 1 1 1 0 1 0 1 1 1 1 1 0 0 0 0 0 1 1 0 1 0 1 0 1 0 0 1 1 1 0 1 0 1 0 0 1 0 0 0 0 0 1 1 0 0 0 0 0 0 1 1 1 0 0 0 0 0 0 0 0 0 0 1 1 0 0 0 1 1 0 0 0 0 1 1 1 1 0 0 0 0 1 1 0 1 1 1 0 1 1 1 1 1 1 0 1 0 0 1 0 1 0 0 0 1 0 1 0 0 0 1 0 0 1 1 1 0 0 0 0 0 0 1 0 0 1 1 1 1 1 0 1 0 0 1 0 1 1 0 0 1 1 1 1 0 0 0 0 0 1 0 1 0 1 0 0 1 1 0 1 0 0 1 0 0 0 0 1 1 0 1 1 0 1 1 0 1 1 1 1 0 0 0 0 1 0 0 1 0 0 1 1 0 0 0 0 0 1 1 1
2 2 1 2 2 1 2 1 1 1 2 2 1 1 1 1 2 1 1 2 1 1 1 1 1 1 1 2 2 2 1 1 1 1 1 2 2 1 1 1 2 1 1 2 1 2 1 2 2 1 1 1 1 2 1 1 1 2 1 1 2 2 1 1 2 2 1 1 1 1 2 2 1 1 1 2 2 2 2 2 1 2 1 2 2 2 1 2 2 2 2 1 1 2 1 1 2 1 1 1 1 1 1 2 1 1 2 2 1 1 2 1 1 1 1 2 1 1 1 2 1 2 2 2 1 1 1 1 1 1 1 2 1 1 2 2 1 2 1 1 1 1 1 2 1 1 1 2 1 2 2 1 2 2 2 1 2 2 1 1 1 2 2 1 2 2 1 1 1 2 1 2 1 1 1 1 1 1 1 1 2 1 2 2 1 1 1 1 2 1 2 2 2 2 2 1 2 1 1 2 2 2 2 1 2 1 1 1 1 2 1 1 2 1 2 1 1 2 1 2 1 2 2 2 2 1 1 1 1 1 1 2 1 2 2 1 2 1 1 2 1 2 2 1 1 1 1 2 2 1 1 2 2 2 1 2 2 1 1
2 1 2 2 1 2 2 1 2 1 1 2 1 2 1 1 1 1 2 1 2 1 1 2 2 1 1 1 2 2 2 2 1 1 2 2 2 1 2 1 2 1 2 1 2 2 1 1 2 1 1 1 2 1 2 1 1 1 2 2 1 2 1 1 1 2 2 1 1 2 2 1 1 2 1 1 1 2 1 2 2 2 2 1 1 1 2 1 2 2 2 2 2 2 2 1 2 2 2 2 1 2 2 1 2 2 2 2 2 1 2 1 2 1 1 2 1 2 2 2 2 1 1 2 1 1 2 2 1 2 2 2 1 1 2 2 1 2 2 1 2 2 2 2 2 1 1 1 1 1 1 2 2 2 1 1 1 1 1 2 2 1 2 2 1 2 1 2 1 2 2 2 1 1 1 2 1 1 2 1 1 1 1 2 1 2 2 2 2 1 2 1 2 2 1 2 2 1 2 2 2 2 2 1 2 2 1 2 2 1 2 1 1 1 1 2 2 2 1 2 2 2 1 1 2 2 1 2 2 2 1 2 2 1 1 1 2 1 1 2 1 1 1 1 1 1 2 1 1 2 1 1 1 1 1 2 1 2 1
1 0 0 1 0 1 1 0 1 0 0 0 0 1 0 1 1 0 0 0 1 1 1 0 1 0 1 0 0 0 1 0 1 0 0 0 0 0 1 0 1 0 1 1 1 1 0 0 1 0 0 1 1 1 0 0 1 1 1 1 1 0 1 0 0 0 0 0 1 0 1 1 1 1 0 0 1 0 1 0 1 1 0 0 1 1 1 1 1 1 0 0 1 1 0 1 1 1 0 1 1 1 1 0 0 1 0 0 1 1 1 0 1 1 0 1 1 1 1 1 1 1 1 0 0 0 0 1 1 1 0 1 1 1 1 1 0 1 1 0 0 1 1 0 0 0 0 1 1 0 1 0 1 0 0 0 1 0 0 0 0 0 1 1 0 1 1 1 1 0 0 0 1 0 0 1 1 0 1 1 1 0 0 0 1 1 1 0 1 1 0 1 0 1 1 1 1 1 0 1 1 1 1 1 0 1 1 1 0 1 0 0 1 1 0 1 1 0 0 1 0 0 0 0 1 0 1 1 1 1 1 1 1 1 0 0 0 1 1 1 0 1 0 1 0 0 1 0 0 1 0 0 0 1 0 0 1 1 0
1 1 2 2 2 1 2 2 2 2 1 1 2 1 1 2 2 2 1 1 2 2 1 1 1 1 2 2 2 2 2 2 2 1 1 2 2 1 2 2 2 1 2 2 2 1 1 1 2 2 1 1 1 2 1 2 1 2 2 1 2 2 1 1 1 1 1 2 1 2 2 1 1 1 1 2 1 1 1 2 2 1 1 1 2 2 1 2 1 2 2 2 1 2 2 2 1 1 2 1 1 1 1 1 2 1 1 2 1 1 1 2 1 2 2 1 2 1 2 2 1 2 1 2 2 2 2 2 2 2 2 1 1 1 2 2 1 1 1 2 2 2 2 2 1 1 1 2 1 1 2 2 1 2 1 1 1 2 2 1 1 1 1 2 2 2 2 2 1 2 1 2 1 2 2 2 2 1 1 2 1 1 2 1 2 2 2 1 2 1 1 2 1 2 2 2 2 1 1 1 2 1 1 2 2 1 1 2 2 2 1 2 1 2 1 2 1 2 1 1 2 2 2 2 2 2 1 1 2 2 2 1 1 1 2 2 2 1 1 2 1 1 2 1 2 2 2 1 1 2 1 1 1 2 1 1 1 2 1
1 0 0 1 0 0 0 0 0 0 1 1 1 0 0 0 1 1 0 0 0 1 0 1 1 0 1 0 1 0 0 1 1 0 0 0 1 0 1 1 1 0 0 0 0 1 1 1 1 0 0 0 0 1 1 0 0 0 1 0 0 1 0 1 0 0 1 1 1 0 1 1 0 1 0 1 0 1 1 0 1 1 0 0 1 0 0 1 0 1 1 1 0 1 0 1 0 0 1 1 1 0 0 0 1 0 0 0 1 1 0 1 1 0 1 1 1 1 0 0 1 0 0 0 1 1 1 0 0 1 0 1 1 1 0 0 1 0 0 0 1 0 1 1 1 1 1 0 1 0 1 0 0 0 0 1 0 0 1 0 1 1 1 1 0 0 1 0 0 0 0 0 1 1 1 0 0 0 0 1 0 0 0 0 1 1 1 0 1 0 1 0 0 1 0 1 1 0 1 1 0 1 0 1 1 0 0 0 0 0 1 0 0 1 0 0 1 1 0 0 1 0 0 1 1 0 0 1 1 1 0 0 1 1 0 0 1 0 1 1 0 1 0 0 1 0 0 0 0 0 1 0 1 0 0 0 1 0 1
1 1 0 1 0 0 0 1 0 0 0 1 1 1 1 1 1 0 1 1 1 1 1 0 0 1 1 1 1 1 1 0 0 1 1 1 1 0 0 1 1 1 0 0 0 1 1 0 0 1 0 0 0 1 0 1 0 1 1 0 1 1 0 0 1 0 1 0 0 0 1 1 0 1 0 1 1 0 0 1 0 1 0 0 0 1 0 0 0 0 1 0 1 1 0 1 0 1 0 0 0 1 1 1 0 0 1 1 1 1 1 0 0 1 0 0 1 1 1 0 0 1 1 0 0 0 0 0 0 0 0 1 1 0 0 1 0 0 1 1 0 0 1 1 0 1 0 0 0 0 1 0 0 1 0 1 0 1 1 1 1 0 0 0 0 0 0 0 0 1 0 0 0 1 1 1 1 0 1 1 0 1 1 0 0 1 1 1 0 0 1 1 0 1 0 1 1 1 1 1 1 0 0 0 1 0 0 1 0 0 0 0 0 0 0 0 1 0 0 1 1 0 1 0 1 0 0 1 0 1 0 0 1 0 1 1 0 0 0 1 1 1 0 1 0 1 1 0 0 1 0 0 0 0 0 0 0 0 0
2 1 1 1 2 1 1 2 1 2 1 1 1 2 1 1 1 1 2 1 1 2 2 2 2 2 1 1 2 2 1 2 2 1 1 1 1 1 2 2 2 2 1 2 2 2 2 1 2 2 2 1 2 2 2 2 1 1 2 1 2 1 2 1 1 2 1 1 2 1 2 2 2 2 1 2 1 2 1 1 2 2 1 2 1 2 2 1 1 1 1 2 2 1 1 1 1 2 1 2 2 1 2 1 1 2 2 1 2 1 1 1 1 1 1 2 1 1 1 1 1 2 2 1 2 1 2 2 1 1 2 1 1 1 1 2 2 2 2 2 1 2 2 1 2 2 1 2 1 1 2 1 2 1 2 1 1 1 1 1 1 1 1 1 2 2 2 1 2 2 1 1 1 2 1 2 2 1 1 2 1 1 1 1 2 1 1 1 1 1 1 2 1 2 2 1 1 2 1 2 1 1 1 1 1 2 1 1 1 2 1 2 1 2 1 1 2 1 2 1 2 2 1 2 2 2 1 1 2 1 1 2 1 2 1 2 1 1 1 2 1 1 2 2 1 1 2 2 2 1 1 2 2 2 1 1 2 1 2
2 2 2 1 1 2 1 1 1 1 2 2 1 1 2 2 1 2 2 1 2 1 2 1 2 1 1 1 2 1 1 1 1 2 2 2 2 1 1 1 2 2 1 1 1 2 1 1 2 2 1 1 1 2 1 2 2 1 1 2 2 2 2 1 1 2 1 1 1 2 2 1 2 2 2 1 2 1 2 1 1 1 1 2 2 2 1 2 2 2 2 1 1 1 2 1 1 2 1 1 2 2 2 1 1 1 1 2 1 1 1 2 2 2 1 1 1 2 1 1 1 2 1 1 1 2 1 1 1 2 2 2 1 2 2 1 2 2 2 2 2 2 1 2 1 1 1 1 1 2 2 1 1 2 2 2 1 2 2 2 2 1 2 2 1 1 1 2 1 2 2 1 2 1 2 1 1 1 1 2 1 1 1 2 1 2 1 2 2 1 2 1 2 2 1 1 1 2 1 1 1 1 1 2 1 2 1 1 1 1 2 1 2 1 2 2 2 2 1 1 2 2 2 1 1 2 2 1 1 2 1 2 1 2 1 1 2 1 1 2 1 1 2 2 1 1 2 1 2 2 1 1 1 2 1 1 2 1 1
2 1 2 1 2 1 2 1 2 1 2 2 1 2 2 1 1 2 2 1 2 2 2 2 2 1 1 1 1 1 1 1 1 2 1 2 1 1 1 1 2 1 1 2 1 1 2 2 2 2 1 2 2 1 1 1 2 2 2 2 2 1 2 2 1 1 1 1 2 1 2 2 2 1 1 2 2 2 1 2 1 2 1 1 2 1 2 2 1 2 2 1 2 1 2 1 2 1 1 2 1 2 1 2 2 2 1 2 2 1 2 1 1 2 1 1 2 1 1 1 1 1 2 1 1 2 1 1 2 1 2 1 2 1 1 1 2 2 1 2 1 2 2 2 1 1 2 2 2 2 1 1 2 2 1 1 2 1 1 2 2 2 1 1 1 2 2 1 2 1 1 2 1 2 1 2 1 1 2 2 1 2 2 2 1 1 2 1 1 2 2 1 1 2 2 1 1 2 1 1 2 1 2 2 1 1 1 1 1 2 1 2 1 2 1 1 1 2 1 1 1 1 1 2 1 2 2 2 2 2 2 1 2 2 1 2 1 1 2 2 1 1 2 2 2 1 2 1 1 1 1 1 1 2 2 2 1 2 1
1 0 0 1 1 1 1 0 0 0 0 1 1 0 1 0 1 0 0 1 1 1 1 1 1 1 0 0 1 1 1 1 0 0 0 1 0 0 1 0 1 1 0 0 1 1 1 1 0 0 1 1 0 1 1 1 0 0 1 0 1 1 1 1 0 1 1 0 0 1 0 1 1 1 0 0 0 0 0 1 1 0 0 1 1 0 0 0 0 0 1 1 0 0 0 1 1 0 1 1 0 0 1 1 1 1 0 1 0 1 1 1 1 0 0 1 1 0 0 1 0 0 0 0 1 0 1 1 0 0 0 1 0 0 1 1 0 0 1 0 0 1 1 0 0 1 0 1 1 1 1 0 0 1 0 0 0 1 1 1 1 0 1 1 1 0 0 1 1 0 1 1 1 1 0 1 1 1 0 0 1 0 0 0 1 0 1 1 0 0 1 1 1 1 0 0 1 1 0 1 1 1 1 0 0 1 0 1 1 1 1 0 1 1 0 0 1 1 0 0 1 0 1 1 1 0 1 1 1 0 0 0 1 0 1 1 1 0 0 1 0 1 0 1 0 0 1 0 0 1 0 0 0 1 1 1 0 1 1
0 0 0 1 0 1 1 1 0 1 0 1 1 1 1 1 1 1 0 0 0 0 1 1 1 0 0 0 1 0 1 1 1 1 1 0 0 0 1 0 1 0 0 0 0 1 0 0 1 0 1 0 0 1 0 1 1 1 0 1 0 0 1 0 0 0 0 0 0 0 1 0 1 1 1 0 0 1 1 1 0 1 0 0 1 0 1 1 1 0 1 1 0 1 1 0 1 0 1 1 0 0 0 0 1 1 1 1 0 1 1 1 0 1 1 0 0 1 1 0 1 1 1 0 0 0 1 0 1 1 0 1 0 0 1 0 0 1 0 0 0 0 1 1 1 0 1 1 0 1 0 0 0 1 0 1 1 0 0 0 0 0 0 0 1 0 1 0 1 1 0 0 0 1 1 0 1 0 0 0 0 0 1 1 0 1 0 1 1 1 1 0 0 1 1 1 0 1 1 0 0 1 1 0 1 0 1 1 0 0 1 0 1 0 1 0 0 1 1 0 1 1 0 0 1 0 0 0 1 0 1 0 1 1 0 0 0 0 0 1 1 0 0 0 1 0 0 1 1 0 0 0 0 1 1 0 0 1 1
1 1 2 1 1 1 2 1 2 1 2 2 1 2 2 2 2 2 1 2 1 1 1 2 1 1 2 2 2 1 1 1 2 1 2 1 2 2 2 1 2 2 1 2 2 2 2 1 2 2 2 2 1 2 2 2 2 1 2 2 2 2 1 1 1 2 2 2 2 1 1 1 2 1 1 1 2 2 2 2 2 2 1 2 1 1 2 2 2 1 2 2 2 2 2 1 1 1 2 1 2 2 2 2 1 2 1 2 2 1 1 2 1 1 2 1 1 2 2 1 2 2 1 2 2 2 2 1 2 1 2 2 2 2 2 2 2 2 1 2 1 2 2 2 2 1 2 2 2 1 1 2 2 2 1 1 1 2 1 1 1 2 2 2 2 2 2 1 1 1 1 1 1 2 1 1 2 2 1 2 1 1 2 1 1 1 2 1 2 1 1 1 2 2 1 1 1 1 1 1 2 2 1 1 1 1 1 1 1 1 2 1 1 1 1 2 2 2 1 1 2 1 1 1 1 2 1 2 2 1 1 1 1 2 2 1 2 2 1 2 2 1 1 1 2 1 2 2 2 1 2 2 2 2 1 2 2 1 1
1 2 2 2 1 2 2 2 1 1 2 1 2 2 1 1 2 2 2 2 1 1 2 2 2 2 2 2 2 1 2 1 1 2 2 1 2 1 2 1 1 1 2 1 1 1 2 1 2 2 2 2 2 1 1 2 2 1 2 1 2 2 1 1 2 2 1 2 1 1 2 2 2 1 1 2 2 1 2 1 2 2 1 1 2 1 1 1 1 2 1 1 1 2 2 2 1 2 2 1 1 1 2 1 2 1 2 2 1 2 1 2 2 1 1 2 1 2 1 2 1 2 2 2 2 1 1 1 1 1 2 2 2 1 2 1 2 2 2 2 2 2 2 2 1 2 2 2 1 2 1 1 1 2 1 1 2 2 1 1 1 2 2 1 1 1 2 1 1 1 2 2 1 1 1 1 2 2 1 1 2 1 1 2 2 1 1 1 1 1 2 1 1 1 2 1 2 2 1 1 1 2 2 2 1 2 1 1 1 2 1 2 2 1 1 1 2 2 2 2 1 2 2 1 1 2 2 1 2 1 1 1 2 2 1 2 1 1 1 2 2 2 1 2 2 2 2 1 2 2 1 1 2 2 1 2 2 1 1
1 1 1 0 1 0 0 0 1 0 0 1 0 0 0 1 1 0 1 0 0 0 0 1 0 0 1 1 0 1 1 0 0 0 0 1 0 1 0 0 1 0 1 0 0 0 0 1 0 0 0 1 1 0 0 1 1 0 1 0 1 0 0 0 0 1 0 0 0 1 1 1 1 1 0 0 1 1 0 0 0 0 0 0 0 0 0 0 1 1 0 1 0 0 0 0 1 1 0 0 0 0 1 1 1 1 0 1 0 1 0 1 0 0 1 1 1 0 0 1 1 0 0 0 1 0 0 0 0 1 0 0 0 1 1 0 1 0 0 1 0 1 1 1 0 0 1 1 1 1 0 0 1 1 1 1 1 1 0 1 0 0 1 1 1 0 0 1 0 1 0 1 0 0 0 1 1 1 1 1 0 0 1 1 1 1 0 0 1 0 1 1 0 0 1 1 0 0 1 0 1 1 1 0 0 0 0 1 0 0 0 1 1 0 1 1 1 1 0 1 0 0 1 0 0 1 0 1 1 1 1 0 0 1 0 0 1 0 0 1 0 1 0 1 0 0 1 0 1 1 1 0 0 0 0 0 1 1 1
2 1 1 1 1 2 2 2 2 2 2 1 2 1 1 2 1 1 1 2 2 1 2 1 2 2 2 2 1 2 1 1 2 2 2 1 1 1 2 1 2 1 1 1 1 2 1 1 2 2 2 1 2 1 1 1 2 1 2 1 2 2 1 1 1 2 2 2 2 1 2 2 1 1 2 2 2 1 2 1 1 2 1 1 1 2 2 2 1 2 1 1 2 2 1 1 2 2 1 1 1 1 2 1 2 2 2 2 2 2 1 2 1 1 2 1 2 1 1 1 1 2 1 2 1 1 2 1 2 2 2 2 1 2 1 1 2 1 1 2 2 1 1 1 2 2 2 2 1 2 2 2 1 1 1 1 1 1 1 2 2 2 1 1 2 2 1 1 1 2 2 1 1 2 2 1 2 2 1 2 1 2 1 1 1 2 2 1 1 2 2 2 1 2 2 2 1 2 1 1 1 2 2 1 2 2 2 1 1 2 1 1 2 2 1 1 1 2 1 2 1 1 2 1 2 1 2 1 2 1 1 2 1 2 1 1 2 2 1 2 1 1 2 1 1 1 1 1 2 2 1 1 1 1 1 2 1 1 2
2 1 1 2 2 2 2 2 1 1 2 2 2 1 1 1 1 2 1 1 1 1 2 1 1 2 2 2 1 1 1 1 2 1 2 2 1 1 1 2 2 1 1 1 1 2 1 2 2 1 2 2 1 2 2 1 2 1 1 1 2 1 1 2 2 2 2 2 1 1 1 1 1 1 2 2 2 1 1 2 1 2 2 2 2 2 1 2 1 2 2 2 1 2 2 2 1 2 2 1 1 1 2 2 1 2 1 1 1 2 2 1 2 2 1 2 1 1 2 2 1 1 1 1 1 1 2 1 2 1 2 1 1 2 1 2 1 2 2 1 2 2 1 2 2 2 2 2 2 2 1 2 2 1 1 1 2 2 1 2 2 2 1 1 2 2 2 1 1 1 1 1 2 2 1 2 2 2 1 2 1 1 2 1 2 2 2 1 2 2 2 1 1 2 2 2 2 2 1 1 1 1 2 1 1 2 2 1 1 2 2 1 2 2 2 2 1 1 1 2 1 2 1 2 2 2 1 2 1 1 1 1 2 1 1 2 1 1 1 2 2 2 2 2 1 2 1 1 2 1 1 1 1 1 1 1 1 2 2
1 2 1 1 1 1 1 2 1 1 2 1 1 2 1 1 2 2 1 1 2 1 1 2 2 2 2 1 2 1 1 1 1 1 2 1 1 1 1 1 2 2 1 2 1 2 2 1 2 1 1 1 1 2 2 2 1 1 1 1 2 1 1 2 1 1 2 2 1 2 1 1 1 1 1 2 2 1 1 1 1 2 1 1 2 1 2 2 1 2 1 2 2 1 1 1 1 2 1 2 2 2 2 1 1 2 1 2 1 2 2 1 2 2 2 2 2 1 1 1 1 2 2 1 2 1 1 2 1 1 2 2 2 1 2 1 2 2 2 2 2 1 2 1 2 2 2 2 1 2 2 1 2 2 2 2 2 2 2 1 1 1 1 1 2 2 2 1 1 2 1 1 2 2 2 2 2 1 1 2 1 1 1 2 1 1 2 1 2 2 2 1 2 2 2 1 1 1 1 2 2 1 1 1 1 1 2 2 2 2 1 1 1 1 2 2 2 1 2 2 1 2 1 2 2 2 2 1 2 2 1 2 1 1 1 1 2 2 1 2 1 2 1 1 1 1 2 1 1 2 2 1 1 2 2 1 1 1 2
0 0 0 1 1 0 1 0 1 0 1 1 0 0 1 0 0 1 0 1 0 0 0 1 1 1 0 0 0 0 0 0 1 0 1 0 0 1 1 1 0 1 0 1 1 0 0 0 1 1 1 0 1 0 0 1 0 1 1 1 1 1 0 1 0 1 1 1 1 0 1 0 0 0 0 0 1 1 1 1 0 0 1 0 1 0 0 0 1 1 0 1 1 0 1 1 0 0 1 0 1 0 0 1 1 0 0 0 0 0 1 0 1 0 0 0 1 1 1 0 1 1 1 1 1 0 0 0 0 0 1 1 1 1 1 0 0 1 1 1 1 1 0 1 1 0 0 0 0 1 1 1 1 0 0 1 1 1 0 1 0 0 1 1 1 0 0 1 1 1 1 1 0 0 0 0 1 1 0 0 0 0 0 0 0 1 1 0 1 0 0 1 0 0 0 1 0 1 1 1 0 1 0 0 1 0 0 1 1 0 1 0 0 1 1 0 0 1 0 1 0 0 1 0 0 1 1 1 1 1 0 0 1 0 0 1 1 1 0 1 0 1 0 1 1 0 0 0 0 1 0 1 1 1 0 0 1 1 1
2 1 2 2 2 2 1 2 1 2 1 1 2 2 2 2 2 1 1 2 1 2 2 1 2 2 1 1 1 2 1 1 1 1 2 1 2 1 1 1 1 1 2 1 1 2 1 1 1 1 1 1 1 1 1 2 2 2 2 1 2 1 2 2 1 1 1 1 1 2 2 2 2 1 1 2 1 2 1 1 1 2 1 1 1 1 1 2 1 2 1 1 2 2 2 1 2 2 1 1 1 2 2 2 1 2 2 2 1 2 1 1 1 2 1 2 2 2 1 1 1 1 2 1 2 1 2 2 2 2 2 1 2 2 2 1 2 2 2 2 1 1 1 1 1 1 2 1 2 2 1 2 2 2 1 1 2 2 2 1 1 2 1 1 1 1 1 1 1 2 1 2 2 2 2 2 1 2 1 2 2 2 1 1 2 1 2 2 1 1 2 2 1 2 1 2 1 1 2 1 2 1 1 2 1 1 1 2 2 2 2 2 1 1 1 2 2 1 1 2 2 2 1 1 1 1 2 2 2 2 2 2 2 1 1 1 1 1 2 1 1 1 2 1 2 1 2 2 2 1 1 1 2 2 1 1 2 2 2
2 2 1 1 2 1 1 2 1 1 2 1 2 2 1 1 1 1 2 2 2 1 2 2 2 1 1 2 2 2 1 1 2 1 1 2 1 2 2 2 1 1 1 1 1 1 1 1 2 1 1 1 2 2 1 1 2 1 1 1 2 2 1 2 1 2 2 2 1 2 1 2 1 1 1 2 2 2 1 1 2 1 1 2 1 2 2 1 1 1 2 2 1 1 1 1 2 1 2 2 2 2 1 1 1 2 2 2 2 1 1 1 1 2 1 2 1 1 1 1 1 2 1 1 2 1 1 2 1 1 2 1 2 2 2 1 1 2 2 1 0 1 1 0 1 1 1 1 0 0 1 0 1 0 0 1 1 0 0 1 0 1 0 0 1 1 0 0 1 1 0 1 1 0 0 1 1 1 1 0 0 1 0 1 1 1 0 0 0 1 1 1 1 1 1 1 0 1 0 0 0 1 0 0 1 0 1 0 1 0 0 1 1 0 1 0 0 1 1 0 0 0 1 1 0 0 1 0 1 1 0 1 1 1 1 1 1 1 1 0 0 1 0 0 0 0 1 0 0 0 0 1 0 0 1 0 1 1 1
2 2 1 1 1 2 2 1 2 1 2 2 2 1 2 2 2 1 1 2 1 1 2 2 2 2 2 2 1 1 1 1 2 1 2 2 2 1 2 1 2 2 2 1 1 2 1 1 1 1 1 1 2 2 2 1 2 2 1 1 2 1 2 1 1 2 2 1 1 1 2 2 2 2 1 2 1 2 2 1 1 0 0 1 1 0 0 1 1 1 1 0 0 0 0 0 0 0 1 0 0 0 1 1 1 1 1 0 0 1 0 0 0 0 0 0 0 0 1 0 1 0 0 0 1 1 0 0 0 0 0 1 0 1 1 1 0 0 0 0 1 1 1 0 0 1 1 0 0 0 0 0 1 1 0 0 0 0 1 1 1 1 1 0 0 1 1 0 0 0 0 1 0 1 0 1 0 1 0 1 0 0 0 1 0 1 1 0 1 0 1 1 0 1 0 0 1 0 0 0 0 0 0 1 0 0 0 0 1 0 0 0 1 1 1 1 0 0 1 0 0 1 0 1 0 1 1 1 1 0 0 0 1 1 0 0 1 1 1 1 1 1 1 1 0 0 0 1 0 0 1 1 0 1 0 0 1 0 0
1 1 1 1 2 1 1 2 2 1 2 2 1 2 2 1 1 1 2 2 2 2 1 1 1 2 1 1 2 1 1 2 1 2 1 1 1 1 1 1 2 1 1 1 1 2 1 1 2 1 2 2 1 1 1 1 1 1 1 2 2 1 1 2 2 1 2 1 1 2 2 1 2 2 1 2 1 2 1 2 1 1 1 2 1 1 1 2 1 1 2 1 1 1 1 1 2 1 2 2 1 1 2 1 2 1 2 1 2 2 2 2 1 1 1 2 1 1 1 2 2 1 1 1 2 2 1 2 2 1 1 1 1 1 1 2 1 2 2 2 1 1 2 2 1 1 1 1 2 2 2 2 1 2 2 2 2 1 1 2 2 2 1 2 1 1 1 2 2 2 2 1 1 2 2 2 1 2 1 1 2 1 2 1 1 2 1 2 2 2 2 2 1 2 2 2 1 1 1 2 1 2 2 2 2 1 1 2 1 1 2 2 1 2 1 2 2 2 2 1 1 1 1 1 1 1 2 2 1 1 1 1 2 1 2 1 2 2 1 2 1 2 1 1 1 2 2 1 1 2 2 1 1 2 1 2 2 2 1
2 1 1 1 1 1 2 2 1 2 1 2 1 2 1 1 1 1 2 2 1 2 2 2 2 1 2 1 1 1 2 1 2 2 2 1 1 1 1 1 2 1 2 1 2 1 1 1 2 1 2 1 2 1 2 2 1 1 1 1 1 2 1 1 2 1 2 1 1 2 2 2 1 1 1 1 2 2 2 1 1 2 2 1 1 1 1 1 2 1 1 2 1 1 2 2 1 2 2 1 2 2 1 1 1 1 2 1 1 1 2 2 2 2 2 1 1 2 2 2 2 2 1 1 2 2 2 1 1 2 2 2 1 1 1 2 2 2 1 1 1 2 2 2 1 2 2 2 2 2 2 2 2 1 2 1 2 2 2 1 1 1 1 1 2 1 2 1 2 2 1 1 1 2 1 1 1 1 1 2 2 1 2 2 2 2 2 2 2 1 2 2 1 1 2 1 2 1 2 1 2 2 1 1 1 2 1 2 2 2 1 2 2 2 1 1 2 2 1 2 1 1 2 2 1 1 1 1 2 2 1 1 2 1 1 2 2 2 1 1 2 2 2 2 1 2 1 1 2 1 1 1 1 2 1 2 2 1 2
0 0 0 0 1 1 0 0 1 0 0 0 0 1 1 0 0 1 0 1 1 0 1 1 0 0 0 1 0 0 0 1 1 1 1 1 1 0 0 0 1 1 0 1 0 1 0 1 1 0 1 0 0 1 1 0 1 0 0 1 0 1 0 1 0 0 1 0 0 0 0 1 0 0 1 1 0 1 1 1 1 1 0 1 1 0 1 0 0 1 1 0 1 1 1 1 0 1 1 0 0 1 1 1 1 1 0 0 0 1 0 0 1 0 1 0 0 0 0 0 0 0 1 1 1 1 0 1 0 1 1 0 1 0 1 1 0 1 1 1 0 1 0 1 0 1 0 1 1 0 1 0 0 0 0 1 0 1 1 1 1 1 1 1 1 0 0 0 0 0 0 1 0 1 1 1 1 1 0 1 0 0 1 1 0 0 0 0 0 0 1 0 1 1 1 1 0 1 1 0 0 0 1 0 1 1 0 1 1 1 0 0 1 1 0 0 0 1 0 1 0 0 1 1 0 1 0 1 1 0 1 0 1 1 0 1 1 1 0 1 1 1 0 0 0 0 1 1 0 1 1 0 1 1 0 0 0 1 1
1 1 0 0 1 0 1 0 0 1 0 1 1 1 1 0 1 0 0 1 0 0 0 0 0 0 0 0 0 1 0 1 0 0 0 1 1 0 1 0 1 0 0 1 0 0 1 0 1 1 1 0 0 0 1 0 1 0 1 1 0 1 0 0 0 1 1 1 0 0 0 1 0 0 0 0 1 1 1 0 0 1 1 1 0 1 0 1 0 0 0 1 1 1 0 0 0 1 1 1 1 0 1 0 0 0 1 1 0 1 0 0 1 0 1 0 0 1 0 0 0 1 0 0 0 0 0 1 0 1 0 0 0 0 1 1 0 1 1 0 0 0 1 0 0 1 0 0 1 1 1 1 1 1 0 0 1 1 1 1 0 0 0 0 0 0 0 1 0 1 0 1 1 0 0 1 1 1 0 1 1 0 1 0 0 1 1 0 1 0 1 1 1 0 1 1 0 0 0 1 0 1 1 1 1 0 1 0 1 1 1 1 0 0 1 0 0 0 0 0 1 1 0 0 1 1 0 1 0 1 1 0 0 0 0 1 1 0 0 1 0 1 0 1 0 0 1 1 1 1 0 0 1 1 1 0 1 0 1
1 2 2 2 1 1 2 1 2 1 1 2 1 2 1 1 2 1 2 1 1 2 1 2 2 2 1 2 1 2 2 1 2 2 2 2 1 1 1 1 2 2 1 1 2 1 1 2 2 1 1 2 2 1 1 2 2 1 1 2 2 1 2 2 1 1 1 1 1 1 2 1 2 1 2 2 1 1 2 1 1 1 2 2 1 1 1 2 2 2 2 2 1 2 2 2 2 2 1 2 2 1 2 2 2 2 1 2 1 1 2 1 1 2 1 1 2 2 1 1 2 1 1 1 2 1 1 2 2 2 2 2 1 2 1 2 1 1 2 2 2 1 1 2 2 1 1 2 1 2 2 2 2 1 1 1 1 1 2 1 1 1 2 2 2 1 1 2 1 2 1 2 1 1 2 1 1 1 2 2 1 1 2 1 1 2 2 2 2 2 2 1 1 2 2 1 1 2 1 1 2 2 2 1 1 1 1 1 2 2 2 1 1 2 2 1 2 2 1 1 2 1 1 2 1 2 1 2 2 2 1 1 2 1 2 2 2 1 1 1 2 2 1 2 1 1 2 1 2 2 1 1 2 2 1 2 2 2 2
1 2 1 1 1 2 2 1 2 2 2 1 1 1 1 2 1 2 2 2 2 1 2 2 1 2 2 1 1 1 2 1 2 2 2 2 1 1 2 1 2 1 2 1 2 1 2 1 2 1 2 1 1 2 2 2 1 2 1 1 1 1 1 1 1 2 1 2 1 1 2 2 2 1 1 1 1 1 2 1 1 2 2 2 2 1 1 2 1 2 1 2 1 2 1 2 1 1 2 2 1 1 2 1 2 1 2 1 2 2 2 2 1 1 2 2 1 2 2 2 2 2 2 1 2 2 1 1 2 1 2 2 2 2 1 2 1 1 1 2 1 2 2 1 2 1 2 1 1 2 1 2 2 2 2 2 1 2 1 2 2 1 1 2 2 2 1 2 1 1 1 2 1 2 2 2 2 2 1 2 1 1 1 1 1 2 1 1 2 1 1 1 1 2 2 2 1 1 1 2 2 2 2 1 1 1 2 2 1 2 1 2 1 1 1 2 2 2 1 1 2 2 2 1 1 1 1 2 1 1 1 2 2 2 1 1 2 1 1 2 1 1 1 2 1 1 2 2 2 2 2 1 1 1 2 2 2 1 1
2 2 2 2 1 1 1 2 2 2 2 1 1 2 2 2 2 2 2 1 2 2 2 2 2 2 1 1 1 1 2 2 2 1 2 1 1 2 1 2 2 1 2 1 1 2 1 2 2 1 1 2 2 2 1 2 2 1 2 1 2 2 1 2 1 1 1 2 1 2 2 2 2 1 1 2 2 1 2 2 1 2 1 2 2 2 2 1 2 2 1 1 1 2 2 1 2 1 1 1 2 2 2 1 2 2 1 2 2 2 1 2 1 2 2 1 2 2 2 2 1 2 1 2 1 1 2 1 2 2 1 1 2 1 2 1 2 2 2 2 1 2 1 2 1 1 1 1 1 2 2 1 2 2 2 2 2 2 1 2 1 1 2 2 1 1 1 2 1 2 1 1 2 1 2 2 1 2 2 2 1 2 1 2 2 1 2 2 2 1 1 2 1 2 1 1 1 2 2 1 2 1 1 1 1 1 2 1 1 1 1 1 2 2 2 2 1 2 1 1 1 1 1 2 1 1 2 2 1 2 1 1 1 2 1 2 2 1 1 2 1 2 2 1 2 1 2 2 2 2 1 2 1 1 2 2 1 2 1
1 2 1 2 1 1 2 2 2 1 1 2 1 1 1 1 1 2 1 1 2 1 1 2 2 1 2 1 1 1 2 2 1 2 1 2 2 2 2 2 2 1 1 2 1 1 1 1 2 1 2 2 2 2 2 1 2 2 1 1 2 2 2 2 1 1 1 2 1 2 2 2 2 1 2 2 2 2 1 1 1 2 2 2 2 2 2 2 1 2 2 2 2 2 1 1 1 1 2 1 1 1 2 1 1 2 2 1 2 1 1 2 1 1 2 2 2 1 1 1 2 2 1 1 2 2 2 1 2 2 1 2 1 2 2 2 2 1 2 2 2 2 1 1 1 2 1 1 2 2 1 2 1 2 1 1 2 2 2 1 1 2 2 1 1 1 2 2 2 2 1 2 1 2 2 1 2 2 1 2 1 1 1 1 2 1 2 1 2 1 2 2 1 2 2 2 1 2 2 1 2 1 1 2 1 1 2 1 1 1 2 2 1 2 2 1 2 1 2 1 2 1 2 1 1 1 1 2 1 2 2 1 1 2 2 1 2 1 2 2 1 1 1 1 1 1 2 1 2 1 1 2 1 1 1 2 1 1 1
0 1 1 1 0 0 0 1 0 1 1 0 0 0 1 1 0 1 1 1 1 0 0 1 0 0 1 1 1 0 0 0 0 0 0 1 0 0 0 1 1 0 0 0 0 1 1 0 1 1 1 0 1 1 1 1 0 0 1 0 1 0 1 1 1 1 1 1 0 1 0 1 0 0 1 0 0 1 1 0 1 1 1 1 1 0 1 1 1 1 1 1 1 1 0 1 0 1 0 0 0 0 1 1 1 1 1 0 0 1 1 0 0 1 0 0 0 0 0 1 0 1 1 0 0 0 0 1 0 0 1 1 0 0 1 1 0 0 0 1 1 0 0 1 1 0 0 1 0 1 1 1 1 1 1 1 0 1 0 1 1 0 0 0 0 0 1 0 0 1 1 0 0 1 0 1 1 0 0 1 0 1 0 1 1 1 0 0 1 0 0 1 0 0 1 0 1 1 0 0 1 0 1 0 0 1 1 0 1 1 0 1 1 0 1 0 0 1 1 0 1 0 1 1 0 1 1 1 1 1 1 0 1 0 0 0 1 0 0 0 0 1 0 0 1 0 1 1 0 1 1 1 1 1 0 1 0 0 1
2 1 2 1 2 1 2 1 1 1 2 2 2 1 2 1 1 1 1 1 1 1 1 2 1 2 1 1 2 1 2 1 1 2 1 1 2 1 2 1 2 1 1 2 2 2 2 1 1 1 1 1 2 1 1 1 1 1 2 1 2 2 1 1 1 2 1 2 1 2 1 1 2 1 2 2 2 1 2 2 2 1 1 1 2 1 1 1 1 1 2 2 2 2 1 1 2 2 2 1 1 1 1 1 1 1 2 2 2 1 1 2 2 2 1 1 1 2 2 1 2 1 1 2 2 1 2 2 1 1 2 1 2 1 2 2 1 1 1 2 2 2 1 2 1 1 1 2 1 2 2 1 1 2 2 1 1 2 1 2 1 2 1 2 1 2 2 2 1 2 2 1 1 2 2 1 2 2 2 2 1 1 2 1 1 2 1 1 1 1 2 2 1 2 1 2 2 2 2 2 2 1 2 1 1 2 1 2 2 1 1 1 1 2 1 1 1 1 2 2 2 1 1 2 2 2 2 2 2 1 1 2 1 2 1 1 1 1 2 1 1 1 2 2 1 2 2 1 2 2 1 1 2 2 1 1 1 2 1
0 1 1 0 1 1 0 0 1 0 1 1 0 1 0 1 1 0 0 0 1 1 1 0 1 1 1 1 1 1 0 0 1 1 1 1 0 1 0 1 0 0 0 0 1 0 1 0 1 0 1 1 0 0 1 1 1 1 0 1 1 1 0 0 0 0 0 0 0 1 1 1 1 0 0 1 1 0 0 1 1 0 1 1 1 0 1 0 0 0 0 1 1 0 0 0 0 0 0 1 0 0 0 1 0 1 0 0 0 1 1 0 1 1 1 0 0 1 0 0 0 1 1 1 1 0 1 1 0 0 0 1 0 1 0 0 1 1 1 1 1 1 1 1 0 1 1 1 1 1 0 0 0 0 0 1 0 1 0 0 0 0 1 0 0 1 0 0 1 1 0 0 0 0 1 2 2 2 1 2 1 1 2 1 1 2 2 1 1 1 2 1 2 1 1 2 1 2 1 2 1 1 2 1 2 2 2 2 2 2 2 1 1 2 2 1 2 1 2 2 2 2 1 1 1 2 1 2 1 2 1 1 1 2 2 2 1 1 2 2 2 2 1 1 1 2 2 2 2 1 2 1 1 1 1 2 1 1 2
1 1 1 1 2 1 1 2 2 2 1 2 2 1 2 2 1 1 2 2 2 2 2 2 2 2 1 2 2 1 1 2 2 1 1 1 1 1 1 1 2 1 1 1 1 1 2 1 1 1 2 1 1 1 1 1 1 1 1 1 1 2 2 1 2 1 1 2 1 1 1 2 2 2 1 1 1 1 1 1 2 2 2 1 1 1 1 2 1 2 1 1 1 1 1 2 1 2 2 1 2 2 2 1 1 2 1 1 1 2 2 1 1 2 1 1 2 2 2 1 2 2 1 2 1 2 2 1 1 1 2 2 2 2 1 2 1 1 2 1 2 2 2 2 1 1 1 2 2 2 2 2 2 2 2 1 2 2 2 1 2 2 1 2 2 2 1 1 1 1 1 2 1 2 2 2 1 2 1 1 2 2 1 2 1 2 2 2 1 1 2 2 2 1 2 1 1 2 2 1 1 2 1 2 2 1 2 2 2 1 2 1 1 2 1 1 2 2 2 2 2 2 2 2 2 1 1 2 2 1 2 2 2 1 1 2 2 1 2 1 1 2 2 2 1 1 2 1 2 1 2 1 2 1 2 2 2 2 1
2 1 1 2 2 2 1 1 1 2 2 2 2 1 1 1 2 1 2 1 1 1 1 2 2 1 1 1 2 1 1 1 1 1 2 1 2 1 1 1 2 2 1 2 2 2 1 2 2 1 2 1 1 1 2 2 1 1 1 2 2 1 1 2 2 2 1 1 2 2 2 2 2 1 2 2 1 1 1 2 2 1 1 2 1 1 1 1 1 2 1 1 1 1 2 1 2 2 2 1 2 1 1 2 2 2 1 1 2 2 1 1 2 2 1 2 1 1 1 1 1 2 1 1 1 2 2 1 1 1 2 2 2 2 1 1 1 1 1 1 1 2 2 2 2 1 1 1 2 2 2 2 2 2 1 1 2 2 1 2 1 1 1 1 2 1 2 2 2 2 2 1 2 2 1 2 1 1 2 2 1 2 2 2 2 2 1 2 1 1 2 2 1 2 1 2 2 2 2 2 1 2 2 2 2 2 2 2 2 1 1 2 2 2 2 1 1 1 2 1 2 2 1 2 1 1 2 2 2 2 1 1 2 2 1 2 1 2 2 2 2 1 1 2 1 2 2 2 2 2 1 1 2 1 2 1 1 1 1
2 2 1 1 2 1 2 1 1 1 1 1 1 2 2 2 1 2 1 2 2 2 2 2 1 1 1 1 1 2 1 1 2 2 2 2 1 1 2 1 2 1 1 2 1 1 1 2 2 1 2 1 1 2 1 2 2 1 1 2 1 2 1 2 1 1 2 1 2 1 2 2 1 1 2 2 1 2 1 2 1 2 1 1 1 1 1 1 1 1 2 2 2 1 2 2 2 2 1 1 1 2 1 1 2 1 1 2 1 1 2 2 2 1 1 1 2 1 1 2 1 1 2 1 1 2 1 1 1 2 2 2 2 1 1 2 1 1 2 2 2 2 2 2 2 1 1 1 1 2 2 1 2 2 1 1 1 2 1 2 1 1 2 1 2 2 1 1 2 2 2 1 1 2 1 1 2 2 1 2 1 1 1 2 1 2 1 1 2 1 1 2 1 2 1 2 1 1 2 2 2 2 1 1 1 1 1 1 1 1 2 1 1 1 2 2 2 1 1 1 2 2 1 2 1 1 1 2 2 2 2 1 2 2 1 1 2 1 1 1 2 2 2 2 1 1 2 1 1 2 1 1 1 2 1 1 1 2 1
1 2 1 2 1 1 2 1 1 2 1 1 2 1 1 2 1 1 1 2 1 2 2 2 2 2 1 1 2 2 1 2 1 2 1 1 1 2 2 1 2 2 2 1 2 2 2 2 2 1 1 1 2 2 1 2 1 2 1 2 1 1 1 2 1 1 2 2 1 2 2 1 2 1 2 1 1 2 1 1 2 1 2 2 2 1 2 2 1 2 1 2 2 2 1 1 1 2 2 1 1 1 1 2 2 1 2 1 2 1 1 2 1 1 2 2 2 1 2 1 1 1 2 2 1 1 1 2 2 2 2 2 2 2 1 2 2 2 2 1 1 1 1 2 2 1 2 2 2 1 2 1 2 2 2 1 2 2 1 1 2 1 2 1 1 1 1 2 1 2 1 1 2 1 2 2 2 2 2 2 1 1 1 2 2 2 2 1 2 1 2 2 1 2 2 1 1 2 1 2 2 2 1 1 1 1 2 2 2 1 1 2 1 1 2 2 1 1 1 1 2 1 2 1 2 2 2 1 2 2 1 1 1 1 1 1 2 1 2 2 1 1 2 2 1 1 2 1 1 1 1 1 2 2 1 2 2 2 2
0 0 0 1 1 0 1 0 0 1 1 1 1 1 1 1 0 0 1 1 0 1 0 1 0 0 0 0 1 0 0 1 0 1 1 0 1 0 0 0 1 0 0 0 0 1 1 0 1 0 1 1 1 0 0 0 1 1 0 0 0 0 1 0 1 0 0 0 1 1 0 1 1 1 1 0 0 1 0 1 1 0 1 1 1 0 0 0 1 1 0 0 1 1 1 0 1 1 0 0 1 0 1 1 1 0 1 0 1 0 0 1 1 1 1 0 1 1 0 0 0 0 1 0 1 0 1 0 1 1 0 1 0 1 1 1 1 0 1 1 1 1 0 0 1 1 0 1 1 0 1 0 0 1 1 0 1 0 0 1 0 1 1 0 1 0 0 0 1 0 0 1 0 0 1 0 1 1 0 0 1 0 0 0 1 1 1 0 1 0 0 1 1 1 0 0 0 1 0 1 1 0 0 0 0 0 1 1 0 1 1 1 0 1 0 0 0 1 1 0 0 1 0 0 0 1 1 1 0 1 0 0 1 1 0 0 1 1 1 0 0 1 0 0 1 0 0 0 1 1 1 1 0 1 0 1 0 0 0
0 1 0 0 1 0 0 0 1 0 1 0 0 0 1 1 0 1 0 0 0 1 0 1 0 0 0 0 0 0 0 0 1 0 0 1 0 0 1 1 1 0 0 0 0 0 0 0 0 1 0 1 0 0 1 1 1 1 0 0 0 0 0 1 0 1 1 1 0 1 0 0 1 1 0 1 1 0 0 0 0 1 0 0 1 0 0 1 0 0 0 0 0 0 1 1 0 0 1 1 0 1 1 1 1 0 1 1 0 0 0 1 1 1 1 1 0 1 1 1 0 0 1 1 0 1 0 1 1 1 0 0 1 1 1 1 1 0 0 0 1 1 1 1 0 0 0 0 0 0 1 0 0 1 0 0 0 1 1 0 0 0 1 1 1 0 0 0 0 1 1 0 1 1 1 0 0 1 0 1 0 0 0 1 0 0 0 1 0 0 0 1 0 1 1 0 1 1 0 0 0 1 1 1 1 1 0 1 0 0 1 0 0 1 0 0 1 0 1 0 1 1 0 0 0 0 0 0 0 0 0 0 1 1 1 0 1 1 0 1 0 0 0 1 0 0 0 0 1 0 0 1 0 1 0 0 1 1 1
0 0 0 0 1 1 0 0 1 1 1 1 1 1 1 0 0 1 1 1 1 0 1 1 1 1 1 1 1 0 0 1 1 1 1 1 0 0 0 1 0 1 0 0 1 0 0 1 0 0 1 1 1 1 0 1 1 0 1 0 0 0 1 1 0 0 1 1 0 1 1 1 1 0 1 1 0 1 1 1 0 0 1 0 0 0 0 0 0 0 0 0 0 0 0 1 0 0 0 1 1 0 0 1 0 0 1 0 0 0 1 0 1 0 0 0 0 0 0 1 1 1 1 0 1 0 1 1 1 1 1 1 0 1 1 0 1 0 1 1 1 1 0 1 0 1 0 1 0 1 1 0 1 0 1 1 1 1 1 1 0 0 0 1 1 0 1 1 0 0 0 1 0 1 1 1 1 1 0 0 0 0 1 1 1 1 0 1 1 0 1 1 1 0 1 1 0 0 0 0 0 0 1 0 1 0 0 1 1 0 1 0 0 1 0 0 0 0 1 0 0 0 0 0 1 0 1 0 0 1 1 0 0 0 0 0 1 0 0 0 1 0 0 0 0 0 1 1 1 1 0 0 0 1 1 1 0 0 0
1 2 1 1 2 2 1 2 1 2 2 2 1 1 1 2 2 1 2 2 1 2 2 2 2 2 2 2 2 2 1 1 1 2 2 1 1 2 2 1 1 1 1 1 2 2 2 2 1 1 2 2 1 2 2 1 2 2 2 1 1 2 1 2 1 1 2 2 1 1 1 1 2 1 1 2 1 2 1 1 1 1 2 1 1 2 1 1 1 1 1 1 2 1 1 2 1 1 1 1 2 1 2 2 2 2 2 2 1 2 1 1 2 2 2 1 1 1 2 1 2 1 1 2 2 1 2 1 1 2 1 2 1 1 2 1 2 1 2 1 2 2 2 2 1 1 1 2 2 2 2 1 2 1 2 2 1 2 2 2 1 2 2 2 2 2 1 2 1 1 1 1 1 2 1 1 2 1 1 2 1 2 1 2 1 1 2 1 2 1 2 2 2 2 2 2 1 1 1 1 2 1 1 1 1 2 1 2 2 2 1 2 1 1 1 1 1 2 2 2 2 2 1 1 2 1 2 1 2 2 2 1 2 2 1 1 1 1 2 1 1 2 2 1 2 1 2 2 2 1 1 1 1 2 2 1 1 1 2
1 0 1 1 0 0 0 0 1 0 0 1 0 1 1 0 1 0 0 1 0 1 1 1 1 1 0 0 1 0 1 0 1 0 1 1 0 0 0 0 1 0 0 0 0 1 1 0 1 1 1 1 1 0 1 1 1 1 0 1 0 1 0 1 0 1 1 1 1 0 0 1 1 1 0 0 0 0 1 1 1 1 1 1 0 0 1 1 0 0 0 0 1 0 0 0 1 1 1 0 0 1 1 1 0 0 1 1 1 0 0 1 1 1 1 1 1 1 0 1 1 0 0 1 1 0 1 1 1 0 1 0 0 0 0 1 1 1 0 1 1 1 0 1 1 0 1 1 0 0 1 0 0 0 0 1 0 1 0 1 0 1 0 0 1 1 1 0 1 1 1 1 0 0 0 1 0 1 0 1 1 0 1 0 1 1 1 0 1 0 0 1 0 0 0 0 0 1 0 1 1 0 0 0 1 0 0 1 1 1 0 0 1 1 1 1 1 0 0 0 0 1 0 0 1 0 1 1 0 0 0 1 1 1 0 1 1 0 0 1 1 1 1 0 0 0 1 1 1 1 1 1 1 0 0 0 0 0 0
0 0 0 1 1 0 0 1 0 1 0 1 0 0 0 1 0 0 1 0 1 1 0 0 0 0 1 0 0 0 0 0 1 1 1 0 0 0 1 0 1 1 0 0 0 0 1 0 1 0 1 0 1 0 1 0 1 1 0 0 1 0 1 1 0 1 1 0 0 0 0 1 1 1 0 0 1 0 0 1 1 1 1 1 1 1 0 1 0 1 0 0 0 1 0 1 1 0 0 1 0 1 1 1 1 0 0 1 0 1 0 0 1 1 1 0 0 0 0 0 1 1 1 0 0 0 1 0 1 1 0 0 0 0 0 1 0 1 1 1 1 1 0 0 1 1 0 1 0 1 0 0 0 0 1 0 0 1 1 0 0 1 0 0 1 0 0 0 0 1 1 0 0 1 0 1 1 0 0 1 0 1 0 0 1 0 0 0 0 1 1 1 0 1 0 0 0 1 0 0 0 0 0 0 1 0 1 1 1 0 0 0 1 0 1 1 1 0 0 0 1 1 0 0 1 0 0 1 1 1 0 1 1 1 1 0 1 0 0 1 0 1 1 1 0 1 0 1 0 1 1 1 0 1 0 0 1 1 1
2 2 1 1 2 2 1 2 1 2 2 2 1 1 1 1 2 2 1 2 2 1 2 1 2 1 1 1 2 1 1 1 2 2 1 1 2 2 2 1 1 1 1 1 1 1 2 1 2 2 2 1 1 1 1 2 2 1 2 2 1 2 2 2 1 2 1 2 2 1 2 1 1 2 2 2 2 2 2 1 2 1 2 2 2 2 1 2 1 2 2 2 1 2 2 2 1 1 1 1 1 2 2 2 1 1 2 1 2 1 1 1 2 2 2 2 1 2 1 1 2 1 2 2 2 2 2 1 1 2 1 1 2 2 2 1 2 1 1 1 1 2 2 2 1 2 1 2 1 2 2 2 2 1 1 1 2 1 2 2 1 2 1 1 2 2 1 1 1 1 2 2 2 1 1 1 2 2 1 1 1 1 1 1 2 2 2 2 2 1 1 2 1 2 2 2 1 2 1 2 2 2 2 1 1 2 1 1 1 1 1 1 1 1 1 1 2 1 1 2 2 1 2 1 1 2 2 1 2 1 1 1 1 2 2 1 2 1 2 1 2 2 1 1 1 1 2 2 1 2 1 1 1 1 2 1 1 2 1
0 0 0 0 0 1 0 1 1 0 0 1 2 2 2 2 2 2 1 1 2 1 1 1 2 2 1 1 2 2 2 1 1 2 2 2 1 1 2 1 2 2 1 1 1 2 1 1 1 1 2 2 1 2 1 1 2 2 1 1 1 2 2 2 1 1 1 2 2 2 2 2 2 2 2 2 1 1 2 2 2 2 2 1 1 2 2 1 2 2 2 1 2 1 2 1 2 2 1 2 2 2 2 2 1 1 2 1 1 1 1 2 1 2 1 1 1 1 1 2 2 2 2 2 1 1 2 1 2 2 1 2 1 2 2 2 2 2 2 1 1 1 1 1 1 2 1 1 2 2 2 1 2 2 1 1 2 2 1 2 2 2 1 1 1 2 1 1 1 2 1 2 2 2 1 2 2 2 1 1 2 1 1 1 1 1 2 1 1 2 1 2 2 1 2 1 1 2 2 1 1 1 1 1 1 1 1 1 2 2 1 2 1 2 1 1 2 1 1 1 1 2 2 2 2 2 1 2 1 2 2 1 1 2 1 1 1 2 1 2 1 1 2 2 2 1 2 1 1 2 1 1 2 2 2 2 1 2 2
2 1 1 1 2 2 2 1 2 1 2 1 2 1 2 2 1 2 1 1 2 2 1 2 2 1 1 1 2 2 2 1 2 1 1 1 1 1 1 1 2 1 1 1 1 1 1 1 2 1 2 2 2 1 1 2 2 2 1 1 2 2 2 1 1 2 2 1 1 2 2 2 1 1 2 2 2 1 1 1 2 1 1 2 2 1 1 1 2 2 2 2 2 2 1 2 2 1 2 2 1 2 1 2 1 1 1 1 1 1 2 2 2 2 1 2 1 1 1 2 2 1 2 1 1 2 2 2 1 1 2 1 1 2 2 2 2 1 1 2 2 2 2 1 1 2 1 2 2 2 2 1 2 2 1 1 2 1 2 2 1 1 2 2 1 2 1 1 2 2 2 1 2 1 1 1 2 2 2 2 1 2 2 1 2 2 2 1 1 2 2 2 1 2 1 1 1 2 1 2 2 1 1 1 1 2 2 1 1 2 2 1 2 2 1 1 2 1 2 1 1 2 1 2 1 1 1 2 2 2 1 2 2 2 1 2 1 2 1 2 2 1 2 2 2 2 2 1 2 1 1 1 1 2 1 2 2 1 1
2 1 2 2 2 2 1 1 2 2 2 1 1 2 1 2 2 2 1 2 1 2 1 2 2 2 1 1 1 1 2 2 2 2 2 1 1 1 2 1 2 1 1 1 1 2 2 1 2 2 1 2 2 1 2 2 2 1 2 2 2 1 2 1 1 2 1 1 2 2 1 1 2 1 1 2 2 2 1 2 1 2 1 1 2 2 1 2 2 2 2 2 1 1 2 2 2 1 2 2 2 1 2 2 1 2 2 2 1 1 1 2 2 2 1 1 1 1 1 1 2 1 1 1 2 2 2 1 2 2 1 1 2 2 1 2 2 2 1 1 2 1 2 2 1 1 1 2 2 1 1 1 2 2 1 1 1 1 2 1 2 2 2 2 1 1 1 1 1 2 1 2 2 1 2 2 2 2 1 2 1 2 1 1 1 2 2 1 1 1 2 2 1 1 1 2 1 1 1 1 1 1 2 1 1 1 1 2 2 1 1 1 2 2 1 1 2 1 1 1 2 2 1 1 2 1 1 2 1 1 2 1 2 2 2 1 2 1 1 2 1 2 2 1 1 2 1 1 1 2 1 1 1 1 2 1 2 1 2
1 0 0 0 1 0 1 0 1 0 1 0 1 0 0 1 0 0 1 1 1 0 0 0 1 1 0 1 1 1 0 0 1 1 1 0 0 0 1 0 0 1 0 0 0 0 0 1 0 1 1 0 0 1 0 0 1 1 1 1 1 1 0 1 1 1 0 1 1 1 1 1 1 1 0 0 0 0 1 1 0 0 1 0 1 0 0 0 0 1 1 1 1 0 1 1 1 0 0 0 0 0 0 0 0 0 0 0 1 0 0 0 1 1 1 0 0 1 1 1 1 0 1 1 1 1 0 0 1 0 1 0 1 1 1 0 1 1 0 1 0 0 0 0 1 0 0 1 1 1 1 0 0 1 0 0 0 1 1 1 0 1 0 1 0 1 1 1 1 1 0 0 0 0 0 0 0 1 1 0 1 0 0 1 1 0 1 1 1 0 1 0 1 1 1 1 0 1 1 0 1 0 1 1 0 0 0 0 1 0 0 0 1 0 1 1 0 1 1 0 1 1 1 0 0 1 0 1 1 1 0 1 0 1 0 0 1 1 0 1 0 0 0 0 0 0 0 1 1 1 0 0 1 0 1 0 0 0 0
1 0 1 0 0 0 1 0 1 1 0 0 1 1 1 0 1 1 1 0 1 0 1 0 0 1 0 1 1 1 0 0 1 1 0 0 0 0 1 0 1 0 0 0 0 1 0 0 1 0 1 0 1 1 0 0 1 0 1 0 0 0 1 0 0 1 1 0 1 1 0 1 0 0 0 0 1 1 1 0 0 1 1 0 1 1 1 0 1 1 1 1 1 0 1 1 0 1 0 0 0 1 1 1 0 0 0 0 0 0 1 1 0 1 0 1 0 1 1 0 0 1 0 1 0 1 1 1 0 0 0 0 0 1 1 0 0 1 0 1 0 1 0 1 1 0 0 1 1 1 1 0 1 1 0 1 0 1 0 0 0 0 1 0 1 1 1 1 1 1 1 0 0 0 0 0 1 0 0 1 1 0 0 0 0 0 0 0 0 0 1 1 0 0 1 1 0 1 1 0 1 1 0 0 0 0 0 1 1 1 1 1 1 1 0 1 1 0 1 0 1 0 1 0 0 0 0 0 1 0 0 1 0 1 0 0 1 1 1 1 0 0 0 0 0 0 1 1 0 1 0 0 0 0 0 1 0 0 1
1 1 1 0 1 0 0 0 1 0 1 1 0 0 1 0 0 0 0 0 0 0 0 1 1 1 0 0 1 0 0 0 0 1 1 0 0 0 0 0 1 1 1 0 0 1 1 0 0 0 0 1 0 1 0 1 0 1 0 0 1 0 0 1 0 1 0 0 1 1 0 0 1 1 0 1 1 1 1 1 1 1 1 1 1 0 1 0 1 0 0 0 0 0 1 0 1 1 0 1 0 1 1 0 1 0 0 1 1 0 0 0 0 1 0 1 0 1 1 1 1 1 1 0 0 1 1 0 0 0 0 1 0 1 1 0 0 1 0 1 1 1 1 1 1 1 0 1 1 1 0 0 1 0 1 1 0 1 0 1 0 0 1 1 0 0 1 1 0 0 1 1 1 0 1 1 1 0 0 0 0 0 1 0 1 1 1 0 1 0 0 1 0 0 1 0 0 1 0 1 1 0 1 0 0 0 0 1 0 1 1 0 1 1 1 1 1 1 0 1 0 1 1 0 0 0 0 0 1 0 1 1 0 1 0 0 1 0 0 1 0 0 0 0 1 1 0 0 0 1 0 1 1 0 0 0 1 1 1
1 1 1 0 1 0 1 1 1 1 0 1 0 0 1 1 1 1 1 0 1 1 1 1 0 1 1 1 1 0 0 0 0 1 0 1 0 0 0 0 1 0 0 0 0 0 1 1 0 0 1 0 0 0 0 1 1 0 1 0 1 1 0 1 1 0 1 1 0 1 1 0 1 1 1 0 0 1 1 1 1 0 0 0 0 1 0 1 0 1 1 1 1 1 1 1 0 1 1 1 1 0 0 1 0 1 0 0 1 0 1 0 0 1 1 1 0 0 1 1 0 0 1 0 1 0 1 0 1 0 1 0 1 0 0 0 0 1 0 1 0 0 0 0 0 0 1 1 1 2 1 2 1 1 1 1 1 1 2 1 1 1 1 1 1 1 2 2 1 1 1 1 2 1 2 2 1 2 1 2 2 1 2 2 2 1 1 1 2 1 1 2 2 2 1 2 1 1 1 1 2 1 1 1 2 1 1 1 2 2 1 1 2 1 2 1 2 2 2 2 1 2 1 2 1 1 1 1 1 2 2 1 2 2 2 2 1 2 1 2 1 2 2 1 1 1 1 1 1 2 2 1 2 1 1 1 1 1 1
1 1 2 2 1 1 2 1 2 2 2 1 1 1 1 2 1 2 2 1 1 2 2 1 1 1 1 1 2 2 1 1 1 2 2 2 2 1 1 1 2 1 1 1 1 2 1 1 2 1 2 2 2 2 1 2 2 2 2 1 1 1 2 2 2 1 1 2 1 2 1 1 2 1 1 2 1 2 1 2 1 2 1 1 1 2 2 1 2 2 1 1 2 2 1 2 1 1 1 1 2 2 2 1 1 1 1 1 2 2 1 2 1 2 1 1 1 1 1 1 2 1 2 2 2 1 1 1 2 2 1 2 1 2 2 1 1 1 2 2 2 1 1 2 1 2 2 2 1 2 1 2 2 2 1 1 1 2 1 2 1 1 1 1 2 2 1 1 1 1 2 1 2 2 1 1 2 2 2 1 2 1 1 2 1 1 1 2 1 1 1 1 1 1 1 2 1 2 1 1 2 2 1 1 1 1 1 1 2 1 1 1 1 2 1 2 2 1 1 1 1 2 1 2 1 2 2 1 2 1 1 1 1 2 2 2 2 2 1 2 1 2 2 2 1 1 2 1 1 2 2 1 2 1 2 2 1 2 1
0 1 0 1 1 1 1 1 1 2 1 1 2 1 2 2 1 2 1 1 1 2 2 2 2 2 1 1 2 1 2 2 2 2 2 2 2 1 1 1 2 1 1 2 2 2 1 1 1 2 2 1 1 2 1 1 1 2 2 1 1 2 1 1 1 2 1 1 1 2 2 2 1 2 2 1 2 2 2 1 2 2 2 1 1 1 2 1 1 1 1 1 2 2 2 1 2 1 2 1 2 1 1 1 1 2 1 1 2 2 2 2 2 2 2 2 2 2 2 2 2 1 2 1 2 2 1 1 2 1 2 1 1 2 2 2 2 1 2 1 1 1 2 2 1 1 1 2 1 2 1 2 1 1 2 1 2 1 1 1 1 2 1 2 2 1 1 1 1 2 1 1 2 2 2 2 1 1 1 2 1 1 1 2 1 2 2 2 2 1 2 2 2 2 2 2 2 1 1 1 2 1 1 1 2 1 2 1 2 2 1 1 1 1 2 2 2 2 2 1 1 2 2 1 1 1 1 2 2 2 2 1 2 2 2 2 2 1 1 2 1 1 1 2 2 1 2 1 2 2 2 2 1 2 1 2 2 1 2
1 0 0 1 0 1 0 0 0 1 0 0 1 1 1 1 1 1 1 0 0 1 1 1 1 1 0 0 1 1 0 0 0 1 0 0 0 1 1 2 2 2 1 1 2 2 1 2 2 2 1 1 2 2 1 2 1 2 2 2 1 1 1 1 2 1 2 1 2 2 2 2 1 1 1 2 2 2 1 1 1 2 1 2 2 2 1 2 1 1 1 1 1 2 1 1 1 1 1 2 2 1 2 1 2 2 2 2 2 1 2 2 1 1 2 1 1 1 2 1 2 2 1 2 1 2 1 2 1 1 2 1 1 1 2 1 1 2 2 2 2 1 1 1 2 2 2 1 2 1 1 1 1 1 1 1 2 2 2 2 1 2 2 2 1 2 2 1 1 1 1 1 2 1 1 1 2 1 1 2 1 2 1 1 1 1 2 1 2 1 2 2 1 2 2 1 2 1 2 2 1 1 2 2 2 1 2 2 2 1 2 2 1 1 1 1 2 2 2 2 2 2 2 1 2 1 1 1 2 2 1 1 1 2 1 2 2 2 1 2 2 2 1 1 2 2 2 1 1 2 2 1 1 1 2 2 1 1 2
2 2 1 2 1 1 1 2 1 2 1 2 2 1 2 2 2 2 2 2 2 2 2 2 1 2 2 1 2 1 1 1 1 2 2 1 1 2 2 2 1 1 1 1 2 1 1 1 1 1 2 1 1 2 1 1 2 1 1 2 2 2 2 1 1 1 1 1 2 2 2 2 1 1 1 1 2 2 2 2 1 1 2 2 1 1 1 1 1 2 1 1 1 2 1 1 1 2 2 2 1 2 1 2 2 1 2 2 1 2 2 1 1 1 2 1 1 2 1 1 1 1 2 2 2 1 1 1 1 2 1 1 1 2 1 2 2 1 1 1 2 1 2 1 1 1 2 2 1 1 2 1 2 1 1 1 1 2 1 2 2 1 2 1 1 1 2 1 2 2 2 2 1 2 2 2 2 2 1 1 1 2 1 2 2 2 2 1 2 1 2 2 2 2 2 2 1 2 1 2 2 1 2 2 1 1 1 1 2 1 2 1 2 1 2 2 1 2 2 2 1 2 1 1 1 1 2 1 2 2 2 2 2 2 1 1 2 1 1 1 1 2 2 2 1 1 1 1 1 2 1 2 2 1 2 1 1 2 1
0 1 1 1 1 1 0 1 1 1 1 1 1 1 0 1 1 0 1 1 1 1 0 1 1 0 0 0 0 0 0 0 1 1 0 1 0 0 0 0 1 0 1 0 0 1 0 0 0 0 0 1 1 0 1 1 0 0 0 0 1 0 1 1 0 1 1 0 0 1 1 0 0 0 1 1 0 0 1 0 1 0 0 1 1 1 0 0 0 1 0 0 1 1 0 1 1 0 0 1 1 1 0 1 1 1 1 0 1 1 0 1 1 0 0 0 0 1 0 1 0 1 1 0 1 0 0 0 0 0 1 1 0 1 1 1 1 0 0 1 0 1 1 0 0 1 1 1 1 0 0 0 1 0 0 1 1 0 1 1 0 1 1 0 1 0 0 0 0 1 0 1 1 0 1 1 1 1 1 1 1 1 0 0 0 1 1 1 0 1 1 1 0 1 1 0 1 1 0 1 1 0 1 0 1 0 0 1 1 1 0 0 1 1 0 1 0 1 1 0 0 1 0 0 0 1 1 0 1 1 1 1 0 1 1 0 1 1 1 1 0 0 1 1 0 0 1 0 0 1 0 0 0 1 1 0 1 1 1
0 1 1 0 0 0 0 0 0 1 1 1 1 0 1 1 0 1 1 1 1 0 0 1 1 1 0 1 1 0 0 1 0 1 1 1 0 0 1 0 1 0 0 0 1 0 0 1 1 0 1 1 1 1 0 1 0 0 0 0 1 0 0 0 1 0 1 1 0 1 1 1 1 0 0 1 1 0 0 0 0 0 1 1 1 1 0 0 0 1 0 1 1 0 0 0 0 1 1 1 1 1 1 1 1 0 1 1 1 0 1 1 0 0 0 0 0 0 1 1 1 1 1 0 1 0 0 1 0 0 1 1 0 1 0 0 1 1 0 0 0 0 1 1 1 0 0 1 0 1 0 0 0 0 1 0 0 0 0 0 0 1 0 1 0 1 0 0 1 0 0 1 1 1 1 0 0 1 0 1 0 0 1 1 0 0 0 1 1 0 0 1 0 0 0 1 0 0 0 1 1 0 1 0 1 1 1 0 1 1 0 0 0 1 1 1 0 0 1 0 0 0 0 0 0 0 1 1 1 0 0 0 1 1 0 0 1 0 0 1 0 0 0 1 0 1 1 0 0 0 0 1 1 1 0 1 1 1 0
2 2 2 2 1 1 1 2 1 1 2 2 1 2 1 2 2 2 2 1 1 2 1 2 1 2 2 2 1 1 2 1 2 2 2 1 1 1 1 1 1 1 1 1 2 2 1 1 2 1 2 2 2 2 1 2 2 1 2 2 1 2 2 2 1 1 1 1 1 2 2 1 1 2 1 1 1 2 2 2 2 2 1 2 1 2 2 1 1 1 1 1 2 1 1 2 2 2 1 2 2 2 1 1 1 1 2 1 2 1 1 2 1 1 1 1 1 2 1 2 1 2 2 2 1 1 1 1 2 1 1 1 2 2 1 2 1 2 2 1 1 2 2 2 2 1 1 1 1 1 2 1 2 2 1 2 1 2 1 1 2 1 1 1 2 1 1 1 2 2 2 2 2 2 2 1 1 1 2 2 1 1 2 2 1 2 1 1 2 2 1 1 1 2 2 2 1 2 1 1 2 2 2 1 2 1 1 2 1 1 1 1 1 2 2 2 1 2 1 2 2 1 2 2 2 2 2 2 2 1 2 2 1 2 1 1 1 1 1 2 2 2 1 1 2 2 2 1 2 1 1 1 1 1 1 2 1 2 1
0 1 1 0 1 1 1 0 0 1 1 1 0 1 1 0 0 0 1 1 0 1 1 1 1 0 0 0 1 0 0 0 1 1 0 0 0 0 1 1 1 0 1 0 0 1 0 0 0 0 1 0 1 0 0 0 0 1 1 1 1 1 0 0 0 1 1 1 0 0 0 0 1 0 0 1 1 1 1 0 0 0 1 0 0 0 1 0 0 0 1 1 0 1 0 0 1 0 1 0 0 1 1 0 1 0 0 0 0 0 1 1 0 0 1 0 1 0 0 0 0 1 0 0 1 0 0 0 0 0 0 0 0 0 1 1 0 1 0 1 0 1 1 1 1 1 0 0 0 0 1 1 0 0 1 1 1 1 1 1 1 0 0 1 1 1 0 0 1 0 1 1 1 1 2 2 2 1 1 1 1 1 1 1 2 2 2 2 1 1 1 2 1 1 1 2 1 2 1 1 2 1 2 1 1 1 1 2 2 1 1 1 2 2 1 2 2 2 1 2 2 2 1 1 1 1 1 2 2 2 2 1 1 2 1 2 1 2 1 2 1 2 2 1 1 1 1 1 1 2 2 1 1 2 1 1 1 1 2
0 0 0 1 0 1 1 0 0 1 0 1 1 1 1 1 1 0 1 1 1 1 1 0 0 0 0 1 1 1 0 1 1 1 0 1 1 1 1 0 1 0 1 0 0 0 0 1 1 0 1 0 0 1 0 1 1 0 1 1 1 0 1 0 0 1 0 0 1 1 1 1 0 1 0 1 1 1 0 1 0 1 1 0 0 2 1 2 1 2 2 1 1 2 1 1 2 2 1 1 2 1 2 1 1 2 2 2 1 2 1 1 1 1 1 1 1 2 1 2 2 1 2 1 1 2 2 2 2 2 2 2 1 2 2 2 1 1 1 2 2 2 2 2 2 1 1 2 2 1 2 1 1 2 1 2 2 1 2 1 2 2 2 2 2 2 2 1 2 1 2 1 2 2 2 1 2 2 2 2 2 2 2 1 2 1 2 1 2 1 1 2 1 2 2 1 1 2 1 1 1 1 2 2 1 1 1 1 1 2 2 1 1 1 2 2 2 2 2 2 2 1 1 1 2 1 2 2 1 1 1 1 2 2 1 2 1 1 2 2 1 2 1 2 1 2 2 1 1 2 1 1 1 1 1 1 2 2 1
0 1 1 0 0 1 0 1 0 1 1 0 1 0 1 1 0 1 0 0 0 0 0 1 0 0 0 1 0 0 0 1 1 0 0 0 0 0 0 1 0 1 1 0 0 0 0 1 0 0 1 1 1 0 0 1 0 0 1 1 0 1 1 0 0 0 0 1 1 1 1 1 1 1 0 0 1 0 1 1 1 0 1 0 1 1 1 0 0 0 0 0 0 1 0 0 0 0 1 1 1 0 1 1 0 1 0 1 0 1 0 1 0 0 1 1 1 1 0 1 0 0 1 0 0 0 1 0 0 1 1 1 1 1 1 1 0 1 1 1 1 1 0 1 1 1 0 0 0 0 1 1 1 1 1 0 1 0 0 1 1 1 0 0 0 0 0 0 0 1 0 1 1 1 1 1 1 1 0 1 0 1 0 0 1 1 0 0 1 0 1 1 0 1 1 1 1 1 0 0 1 0 1 0 0 0 1 1 1 1 0 1 0 0 0 0 0 1 0 1 1 0 0 1 0 1 0 1 0 0 0 0 0 1 1 1 1 0 0 0 1 1 0 1 0 1 0 0 0 1 1 0 0 0 1 1 0 1 0
0 0 0 1 0 1 1 0 1 1 1 0 0 0 1 0 1 1 1 1 0 1 0 1 1 0 0 0 0 1 0 1 0 0 1 1 1 0 1 0 1 1 0 1 0 1 0 0 1 1 1 1 1 1 0 1 1 1 1 1 1 0 0 0 0 1 1 0 1 1 0 1 1 0 0 0 1 1 2 1 2 2 1 1 1 1 2 1 1 2 1 2 2 2 1 2 2 2 2 1 1 1 2 1 1 2 2 1 1 1 2 2 2 1 1 2 1 2 1 2 2 1 2 1 2 1 1 1 1 1 2 1 2 2 2 1 1 2 1 1 2 1 2 1 1 1 2 1 2 2 2 1 1 2 1 2 2 2 1 1 2 2 1 2 2 2 1 1 1 2 1 2 2 2 1 2 2 2 1 2 1 1 1 2 2 1 2 2 1 1 2 2 1 2 2 2 1 2 2 1 1 2 2 2 1 2 1 1 2 1 2 1 1 2 1 2 1 2 1 1 2 1 1 1 1 2 2 2 2 1 1 1 1 2 2 2 2 1 2 2 1 1 1 2 2 1 2 1 1 2 1 1 1 2 1 1 2 1 1
1 1 0 0 0 0 1 1 0 1 0 1 1 0 1 1 1 1 0 0 0 0 1 0 0 0 0 0 1 1 0 0 1 1 1 1 0 1 0 0 1 0 1 0 0 0 0 1 1 1 0 0 1 1 0 0 0 0 0 0 0 0 0 1 1 1 1 1 1 1 0 1 0 1 1 1 1 1 0 1 1 0 1 0 0 1 0 1 0 0 0 1 1 0 1 1 1 1 1 0 1 0 1 1 0 1 1 0 0 0 0 0 1 0 1 1 1 0 1 0 0 0 1 1 1 1 1 0 0 1 1 0 1 1 0 0 0 0 1 0 0 1 1 0 0 0 0 1 1 1 1 1 0 0 0 0 0 1 1 1 0 1 1 1 1 0 0 0 0 1 0 0 0 1 0 1 0 0 1 0 1 0 0 0 1 1 1 1 1 1 1 1 1 1 1 1 1 1 0 1 0 1 1 0 0 0 1 0 1 0 1 1 1 0 0 0 1 0 1 0 0 0 0 0 0 0 0 1 1 1 0 0 1 0 1 0 1 0 1 1 1 1 0 1 1 1 1 0 0 1 0 0 0 0 0 0 0 0 1
2 2 2 2 2 1 2 2 1 1 2 2 1 2 2 2 1 2 2 2 2 1 1 1 1 1 1 2 1 2 1 1 2 2 2 1 2 1 1 2 2 1 1 2 1 2 1 1 1 1 1 2 2 2 2 2 2 1 2 1 1 2 2 2 2 2 2 1 1 1 1 2 1 1 2 2 1 2 2 2 1 2 1 1 1 1 2 2 2 2 2 2 1 2 2 1 1 1 2 1 1 1 2 1 1 1 2 2 1 1 2 2 2 2 2 1 2 2 2 2 1 2 2 2 1 2 1 1 1 2 2 2 1 1 1 2 2 2 1 1 2 2 1 2 2 1 1 2 1 1 1 2 2 1 1 2 1 1 1 1 1 2 1 2 1 2 2 1 1 2 1 1 1 2 1 2 2 2 1 1 2 1 1 2 1 2 2 1 1 1 2 2 1 1 2 2 2 2 1 1 1 1 1 2 2 2 1 1 1 2 1 1 2 1 1 1 1 2 2 1 1 2 2 1 1 1 1 2 2 1 1 1 1 2 2 1 1 1 2 1 2 2 2 2 1 1 1 1 1 2 2 1 2 2 2 1 1 2 2
1 0 0 1 0 1 1 1 0 0 1 0 0 1 1 2 2 2 2 1 2 2 1 2 1 1 1 1 2 2 2 1 2 1 2 1 1 2 1 1 1 1 1 2 2 2 2 2 2 1 1 2 2 2 1 1 1 1 1 2 2 1 1 2 1 1 1 1 1 1 2 2 2 1 1 2 1 1 2 1 2 2 1 1 2 2 1 1 1 1 2 2 2 1 1 2 2 1 2 2 1 2 2 1 2 2 2 1 1 2 2 2 1 2 1 2 1 2 2 1 2 2 2 1 2 2 1 1 1 1 2 2 2 1 1 1 2 2 2 2 1 1 2 2 1 1 2 1 1 2 1 2 2 1 2 1 1 1 1 2 1 2 2 2 2 1 2 1 1 1 2 2 1 1 2 2 1 2 1 2 2 1 2 1 2 2 1 1 2 2 2 2 2 1 2 1 1 2 2 2 2 1 2 2 1 2 2 1 1 2 1 1 2 2 2 1 1 2 1 1 2 2 1 1 2 1 1 2 2 2 1 2 1 2 2 1 2 1 1 2 2 2 1 1 2 1 2 1 1 2 1 1 2 2 2 1 1 1 2
2 1 1 1 1 2 1 2 1 1 2 2 2 1 2 1 2 2 2 1 1 2 1 1 1 1 1 2 2 1 1 2 2 1 2 2 1 1 2 2 2 1 1 1 1 1 1 2 2 1 2 2 2 2 1 2 2 1 2 1 2 2 2 1 2 2 1 2 1 2 1 1 2 2 2 2 1 1 1 1 1 1 2 1 2 2 1 1 1 2 2 1 1 2 1 1 1 2 1 2 2 1 2 1 2 1 1 2 2 1 2 1 1 2 2 2 1 1 2 2 1 1 1 2 1 1 1 2 2 2 2 2 1 1 1 2 2 2 2 1 1 1 2 1 1 2 2 1 2 2 1 2 2 1 2 1 2 2 1 1 1 2 1 2 2 2 2 2 1 2 2 1 1 2 1 2 2 1 2 2 1 2 1 2 2 2 1 1 2 1 1 1 2 2 2 2 2 1 2 1 2 2 2 1 2 1 1 1 2 2 1 1 2 2 2 2 2 1 1 2 2 2 2 1 2 1 2 1 2 2 2 2 2 2 1 1 1 2 1 2 2 1 2 2 1 1 1 2 2 2 1 1 2 2 1 2 1 2 2
1 0 1 1 0 1 1 0 0 0 1 1 1 0 1 0 1 0 0 0 0 0 0 0 1 0 0 0 1 0 0 0 0 0 1 1 1 0 0 0 1 0 1 0 1 1 0 0 0 0 0 0 0 0 0 1 0 1 0 0 1 1 0 0 0 0 1 1 0 1 1 0 1 0 0 0 1 0 1 1 0 1 0 0 1 0 1 1 0 1 0 0 1 0 0 0 1 0 0 0 0 0 1 1 1 1 0 0 0 0 0 0 0 0 1 1 1 0 0 1 1 0 0 1 1 1 0 1 1 1 0 1 1 0 0 0 1 0 1 1 1 0 0 1 0 1 1 0 0 0 1 1 1 1 0 0 1 1 1 0 1 1 0 1 0 0 1 1 0 0 0 0 1 0 1 1 0 1 1 0 1 0 0 0 1 1 1 0 0 0 0 1 0 1 1 1 0 0 0 0 0 1 1 1 0 0 0 0 1 1 1 0 0 1 0 1 0 1 0 1 0 1 0 1 0 0 0 1 1 1 0 1 1 1 0 1 1 0 0 0 0 1 0 1 0 0 1 0 1 1 1 0 0 1 1 0 1 1 1
1 0 0 0 0 0 1 0 0 0 1 0 1 0 0 1 0 0 1 0 1 0 1 0 1 0 1 0 1 1 0 0 1 1 1 0 0 0 1 0 1 0 0 1 0 1 0 0 0 0 1 1 0 1 0 0 0 0 1 1 1 1 0 0 0 0 0 1 0 0 1 1 1 1 1 1 0 0 0 1 1 1 0 0 1 1 0 1 0 0 1 1 0 1 0 0 0 1 1 0 1 1 0 0 0 0 1 0 1 0 1 1 1 0 1 0 1 1 1 0 0 0 1 0 0 0 1 0 0 0 1 1 1 1 0 1 1 1 0 1 0 1 1 0 0 1 1 1 0 1 1 0 0 1 0 0 0 1 0 0 1 0 1 1 0 0 0 0 1 1 0 0 1 1 1 1 1 1 0 0 0 0 0 0 1 1 0 0 1 0 1 1 0 0 1 1 0 1 0 0 1 0 1 0 0 0 0 1 1 1 1 0 0 0 0 1 1 1 0 0 1 1 0 1 0 1 0 1 0 1 1 1 0 1 0 0 1 0 0 0 0 1 1 1 0 1 0 1 0 1 0 0 0 0 0 1 1 1 1
1 0 1 1 1 1 1 0 1 0 1 1 0 0 1 0 0 0 1 1 0 1 0 1 0 0 0 0 1 1 0 0 1 1 1 0 0 0 1 0 0 0 1 0 0 1 0 1 1 0 0 1 0 0 0 1 1 0 1 1 1 1 1 1 1 0 1 1 0 0 1 0 1 1 1 1 1 0 1 0 1 0 0 0 0 0 1 1 1 1 1 1 1 0 0 1 0 0 0 0 1 0 1 1 1 0 0 1 1 1 0 0 1 0 0 0 1 0 1 1 0 1 0 0 1 0 0 1 1 0 1 1 1 1 1 1 1 0 0 0 0 0 0 0 0 0 0 1 1 1 1 1 0 0 0 1 0 0 0 1 0 1 0 0 0 1 1 0 1 1 1 1 1 1 1 1 0 0 0 1 1 1 0 0 0 1 1 0 1 1 1 0 0 0 0 1 0 0 0 0 1 0 0 1 1 0 0 0 1 1 1 0 1 1 1 0 1 0 0 0 1 1 1 0 0 0 0 1 1 1 0 0 0 0 1 1 0 1 0 0 0 1 0 1 1 0 1 1 1 0 1 0 1 1 1 0 1 0 0
0 1 1 1 0 1 0 0 1 1 1 0 1 0 1 1 0 1 0 1 0 0 0 0 0 1 1 1 1 0 1 1 1 0 0 0 0 1 1 0 0 0 0 1 0 1 0 0 1 0 0 0 0 1 0 1 0 1 0 0 1 0 0 1 0 0 1 1 0 1 1 1 1 0 0 0 0 0 1 1 1 1 0 1 1 0 1 0 1 0 1 0 1 0 0 0 0 1 1 0 0 1 0 1 1 1 1 0 0 0 1 1 0 0 1 0 0 1 0 0 0 0 0 1 1 0 1 1 1 1 1 1 0 1 1 0 1 0 0 1 1 0 0 1 1 1 0 1 0 0 1 0 1 1 0 1 0 0 0 0 1 1 0 0 1 1 0 0 0 1 1 0 0 1 1 0 0 0 0 1 1 1 0 0 1 0 1 0 1 0 0 1 0 0 1 1 0 0 1 0 1 0 1 0 1 0 1 1 1 1 1 0 0 1 1 1 1 1 1 1 0 0 0 0 1 1 0 1 0 1 0 0 1 0 0 0 1 0 0 0 1 1 1 1 0 1 0 0 1 0 0 1 1 1 0 0 1 1 0
1 2 2 2 1 1 1 1 1 1 1 2 2 1 2 2 1 2 1 1 1 2 1 1 1 2 1 2 1 2 2 1 1 2 2 2 2 1 2 1 2 1 1 1 2 2 1 1 1 2 2 2 2 1 1 1 1 1 1 1 2 1 1 2 1 2 2 1 1 2 1 2 1 1 2 2 1 2 1 2 2 1 1 1 2 2 2 2 2 2 2 2 2 1 1 1 1 1 2 1 1 1 1 2 1 1 2 2 2 2 1 1 1 1 1 2 2 1 1 1 2 2 2 1 1 1 2 1 2 1 2 1 1 2 1 2 2 1 2 1 2 2 1 2 2 1 1 1 2 1 2 1 2 2 2 1 2 2 2 2 2 2 1 1 1 2 2 2 2 2 2 2 2 2 2 1 2 1 1 2 1 2 1 1 2 2 2 2 2 2 2 1 2 2 1 1 2 1 1 2 2 1 2 2 1 1 2 2 2 1 2 2 2 2 1 1 2 2 1 1 2 1 1 2 1 1 1 2 2 1 1 1 2 1 2 1 1 2 2 1 1 1 1 2 1 1 1 1 1 2 1 1 1 1 1 1 1 2 2
1 0 1 0 1 1 0 0 0 1 0 0 1 0 0 1 1 1 1 0 0 0 1 0 0 0 0 0 1 1 0 0 1 1 1 1 0 1 1 0 0 0 0 0 0 1 0 0 0 0 1 1 1 0 0 1 0 0 1 0 0 0 0 1 0 1 0 0 1 2 1 2 2 1 2 2 1 2 2 1 1 2 1 2 2 1 2 2 1 2 2 1 2 2 1 1 2 1 1 2 2 1 2 2 2 2 2 2 1 2 1 2 1 2 2 2 2 2 1 2 2 1 1 1 1 1 2 2 2 1 2 2 2 2 2 1 1 1 2 1 1 1 1 2 1 2 1 2 2 1 1 2 1 2 1 2 2 1 2 2 1 2 2 1 2 1 2 1 2 2 1 2 1 2 1 2 2 2 2 1 2 2 2 1 1 1 2 1 2 1 2 2 1 1 1 2 1 1 2 2 1 1 1 1 1 2 2 1 1 2 2 1 2 2 1 1 2 2 1 1 2 1 1 1 1 1 2 2 1 2 1 1 1 2 1 1 2 2 1 1 1 2 2 2 1 2 2 1 1 2 2 2 1 2 1 1 1 1 2
1 1 0 1 1 1 1 0 0 1 1 0 1 0 1 1 0 0 1 1 0 0 1 1 1 0 1 1 1 1 0 0 1 1 0 0 0 1 0 1 0 0 0 0 0 1 0 0 1 1 1 0 1 0 0 0 1 0 0 1 1 0 1 0 1 1 1 1 0 0 1 0 1 0 1 1 1 0 1 1 0 1 0 1 0 1 0 1 0 1 1 1 1 0 0 0 0 1 0 0 1 1 1 1 0 0 2 1 1 2 2 2 2 1 1 1 2 1 1 2 1 2 1 2 1 1 2 1 2 1 1 1 2 2 1 2 1 2 1 2 1 1 1 1 1 2 2 2 1 2 2 1 1 2 2 1 1 1 1 1 1 1 2 2 2 2 2 2 2 2 1 2 1 2 1 2 2 2 1 1 1 1 2 1 2 2 2 1 2 1 2 2 1 1 2 1 1 1 2 1 2 1 1 1 2 2 2 2 1 2 2 1 1 2 1 1 2 2 2 2 1 1 1 2 1 1 1 2 1 2 1 1 2 2 1 1 1 2 2 2 1 1 1 2 1 1 2 1 1 2 1 2 2 2 1 2 2 2 1
1 2 2 2 2 1 2 2 2 1 2 2 1 1 2 1 1 2 2 2 2 2 1 1 2 1 1 2 2 1 2 1 2 2 1 1 2 1 2 1 2 2 2 2 2 1 2 1 1 1 1 1 2 2 1 2 2 1 1 2 2 1 1 1 2 1 2 1 2 2 2 1 2 1 2 2 1 2 2 1 2 1 2 2 2 2 1 2 2 2 2 1 2 1 2 1 2 2 2 1 2 2 1 1 1 2 1 2 2 1 2 2 1 2 2 2 2 1 2 2 1 1 2 2 1 1 2 1 1 1 1 2 1 1 2 1 2 2 2 2 1 1 1 2 1 2 2 2 2 1 1 2 1 2 1 2 2 1 1 1 2 1 2 1 1 2 1 1 1 2 2 2 2 2 1 2 1 2 2 2 2 2 2 2 2 2 2 1 2 1 2 1 1 2 2 1 1 2 1 2 2 1 1 1 2 1 2 1 1 2 1 1 2 1 1 2 1 1 1 2 2 2 1 1 2 1 2 1 1 2 2 2 2 2 1 2 2 2 1 1 1 1 1 2 1 1 2 2 2 2 1 1 2 2 2 1 2 1 2
1 0 1 1 0 1 1 0 1 1 1 1 1 0 0 1 1 1 1 0 0 1 1 0 1 0 0 0 1 1 0 0 1 1 0 0 0 0 0 0 0 0 0 0 0 1 0 0 0 0 1 0 0 1 0 1 0 0 1 0 1 1 1 0 0 1 0 0 0 0 1 0 1 0 0 1 1 1 1 0 0 0 0 0 1 1 0 1 0 1 0 1 1 0 1 0 0 0 0 0 1 1 1 1 1 1 1 1 0 1 1 0 0 0 0 1 1 0 0 1 0 0 1 0 1 1 1 0 1 0 1 0 1 0 1 1 0 1 1 0 1 0 1 1 1 1 0 0 1 1 1 0 1 0 0 0 0 0 1 1 1 1 0 0 1 1 0 0 0 0 1 0 0 1 1 1 1 1 0 1 0 0 0 0 0 1 1 0 0 0 1 1 0 1 0 1 1 1 0 0 1 1 1 0 0 0 1 1 1 1 0 0 1 0 0 0 0 0 1 0 1 1 0 1 0 0 0 0 1 0 1 1 1 1 0 0 1 0 1 1 0 0 0 1 0 0 0 1 0 0 0 0 0 1 1 1 1 1 1
1 1 1 1 0 1 1 0 1 1 1 0 0 0 1 1 1 0 0 0 0 1 1 1 0 0 0 1 0 1 0 0 1 1 1 1 1 1 1 0 1 0 1 1 1 0 0 0 1 0 1 0 1 1 1 0 0 1 0 0 1 0 1 0 0 1 1 0 0 1 0 1 1 1 1 0 1 1 0 0 1 1 0 0 0 0 1 1 0 1 0 0 0 0 0 0 1 1 0 0 1 1 1 0 1 1 0 1 1 1 1 1 0 1 0 1 0 1 1 0 0 0 0 0 1 0 1 1 1 1 0 1 0 1 1 1 0 1 1 1 0 0 1 0 1 0 0 0 0 1 0 0 0 1 0 1 1 1 0 1 0 1 1 0 1 0 0 0 1 1 1 0 1 1 1 1 1 1 1 1 0 0 0 0 1 0 1 0 0 0 1 0 0 1 1 1 0 1 1 0 1 1 1 0 0 0 0 0 1 0 0 1 0 1 1 0 1 1 0 0 0 0 0 0 0 0 0 1 1 0 1 0 0 1 0 0 0 0 0 1 1 1 0 1 1 0 1 0 0 1 0 1 1 1 0 0 0 1 1
2 2 2 1 1 2 2 1 1 1 1 2 2 2 1 2 2 2 2 2 2 2 2 2 2 2 1 1 2 2 2 1 2 1 2 1 1 1 2 2 2 1 1 1 2 1 1 1 2 2 2 1 1 2 1 1 2 1 1 2 2 2 1 2 1 2 2 2 2 2 2 2 2 2 2 1 1 2 2 1 1 2 2 1 2 1 2 2 1 1 1 1 2 2 1 1 1 1 2 2 2 1 2 1 1 1 1 1 2 1 1 1 1 2 1 1 2 1 2 1 1 1 1 2 2 2 1 1 2 1 2 2 2 1 1 1 2 2 2 1 1 1 1 2 1 2 2 1 1 2 2 2 2 1 1 1 1 2 2 2 1 1 1 1 2 1 1 1 2 2 2 1 1 1 2 2 2 1 1 1 1 2 1 1 2 1 1 1 1 2 2 2 2 1 1 0 0 1 1 0 0 0 1 1 0 1 0 1 0 1 1 0 1 0 1 1 1 1 0 0 0 1 1 1 0 1 0 0 0 1 1 0 0 1 0 1 1 0 0 1 0 1 0 1 1 0 1 0 0 0 1 1 0 1 1 1 0 0 1
2 1 2 2 2 1 2 2 1 2 2 2 2 2 2 2 2 2 2 1 1 1 2 2 1 1 1 2 2 1 1 2 1 2 2 2 2 1 1 2 2 1 1 1 2 1 1 2 2 1 2 2 2 1 2 1 2 1 2 2 1 2 2 1 2 2 2 1 1 1 2 1 1 1 1 2 2 1 2 1 1 1 1 2 2 1 2 1 2 1 2 1 2 1 1 2 2 2 2 1 2 1 2 2 1 2 2 1 1 1 1 2 1 1 1 2 2 1 1 2 1 1 1 1 1 1 1 1 1 1 1 1 1 1 2 1 1 1 1 1 2 1 2 1 2 1 2 2 2 2 1 2 1 2 1 1 1 1 1 2 2 2 1 1 2 1 2 1 1 1 2 1 1 1 2 2 2 2 1 2 1 1 1 2 1 1 2 1 1 1 1 2 2 2 2 2 2 1 1 1 2 2 2 2 2 1 2 2 1 2 1 2 1 1 1 2 1 2 1 2 1 1 2 2 2 2 2 1 2 2 2 1 2 1 1 1 1 2 1 2 1 2 1 1 1 1 2 2 1 2 1 1 2 2 1 2 2 2 2
0 1 1 1 1 0 1 1 1 0 1 0 1 0 1 1 1 0 1 0 1 1 1 1 1 0 1 0 0 1 1 0 1 1 0 0 1 0 1 1 0 0 1 0 0 1 0 0 0 1 1 1 1 0 1 0 1 1 0 1 0 0 0 0 0 0 0 1 1 0 1 1 1 0 1 0 1 1 0 0 0 1 1 0 1 1 1 1 0 0 0 1 1 0 0 0 0 0 0 0 1 1 1 1 1 1 1 1 1 0 1 0 0 1 0 1 0 0 0 0 1 0 1 1 0 1 1 1 1 0 0 0 1 1 1 0 0 0 0 1 0 1 1 1 0 1 0 1 1 0 1 0 0 0 1 0 0 0 0 0 1 1 0 0 0 0 1 0 0 0 1 1 0 1 0 0 1 1 1 1 1 0 0 0 1 1 0 1 0 0 1 1 1 1 1 1 0 1 0 1 1 0 1 0 0 1 1 0 1 0 1 1 1 0 0 1 1 0 0 0 1 0 1 1 0 1 1 0 1 0 0 0 1 0 0 1 1 0 0 1 0 0 1 0 1 0 1 1 0 0 0 0 0 0 0 0 1 0 1
0 0 1 0 1 1 0 1 1 0 1 0 0 0 0 1 1 1 0 1 1 0 1 1 1 1 0 0 1 1 0 0 0 1 0 1 0 0 0 1 0 0 1 0 1 1 0 0 1 0 0 1 1 0 0 0 0 1 1 1 1 1 1 1 1 1 0 0 1 0 0 0 1 1 0 0 1 1 0 1 0 1 0 1 0 1 1 0 1 0 0 0 0 0 1 1 1 0 1 1 1 1 1 0 1 0 1 0 1 0 0 1 0 1 0 1 0 0 1 1 1 0 0 1 1 0 0 0 1 0 0 0 1 1 0 1 1 1 1 1 1 1 1 1 0 1 0 0 1 1 1 0 1 1 0 0 1 1 1 1 1 1 0 0 1 0 0 1 0 0 0 1 1 1 1 0 0 0 0 1 0 0 0 1 1 0 0 1 1 1 0 1 0 0 0 1 1 0 1 0 1 0 1 1 0 0 1 1 1 1 1 0 0 1 0 0 1 1 1 1 1 1 1 0 1 0 0 1 1 1 1 1 1 0 0 1 1 1 0 1 0 0 0 1 1 1 1 1 0 0 1 0 0 0 1 0 0 1 1
2 1 1 1 2 1 2 1 2 2 1 2 2 2 2 2 2 1 2 1 2 2 1 1 1 1 1 2 2 2 1 1 1 1 2 1 1 1 2 2 1 2 2 2 1 2 2 1 2 2 2 1 1 2 2 2 1 1 1 1 1 2 2 1 1 2 2 2 1 2 1 1 2 2 2 2 2 1 2 1 1 2 2 2 1 1 2 1 2 1 1 2 1 2 2 2 2 2 2 1 2 1 2 2 1 2 2 1 2 2 2 2 1 1 2 2 1 1 2 1 2 1 1 2 1 1 1 2 1 1 1 2 2 2 2 2 2 1 1 2 1 2 2 2 1 2 1 1 1 1 1 2 2 2 2 2 2 2 1 1 2 1 1 1 2 1 2 2 1 2 1 1 2 2 1 2 2 2 1 2 1 1 1 2 2 2 2 2 1 1 1 2 1 1 2 1 1 2 1 1 1 1 2 1 1 2 2 2 2 2 1 2 2 2 1 1 2 2 2 1 1 2 1 2 1 2 2 2 2 2 2 1 2 2 2 1 1 2 1 2 2 2 1 2 1 1 2 1 2 1 1 1 2 2 1 2 2 1 2
2 1 2 2 1 1 1 2 1 1 2 1 1 1 2 2 1 2 1 1 1 2 2 1 2 2 2 2 2 2 1 1 2 1 2 2 2 1 2 2 1 2 1 1 1 2 2 1 1 2 2 1 2 2 1 2 1 2 2 1 1 1 1 1 2 2 2 1 1 2 1 2 2 1 1 1 1 1 2 2 2 1 2 2 1 2 1 1 1 2 2 1 2 2 1 2 2 2 2 2 1 2 2 1 1 1 2 2 2 2 2 2 1 2 2 2 1 2 1 2 2 2 2 2 2 2 1 1 2 1 2 2 1 2 1 2 1 2 2 1 2 1 2 1 2 2 2 2 1 1 2 1 1 1 1 2 1 1 1 1 2 2 1 2 1 2 1 1 2 1 2 1 1 1 2 2 1 2 2 2 1 2 1 1 1 2 2 1 2 1 1 2 2 1 1 2 1 2 2 1 1 1 1 1 1 1 1 2 2 2 1 2 2 2 1 1 2 1 1 2 2 2 1 1 1 2 1 2 1 1 1 1 2 1 2 1 2 1 1 2 2 2 1 1 2 1 1 2 2 2 2 1 2 1 1 1 2 1 2
1 1 0 0 0 0 0 1 0 1 1 0 0 1 0 1 0 1 1 1 0 1 0 1 1 0 1 0 0 0 1 0 0 1 1 0 0 1 1 1 0 0 0 0 0 1 0 0 1 0 0 0 0 0 0 1 1 0 0 0 0 0 0 1 0 1 0 0 0 1 1 0 1 0 0 1 1 1 0 1 0 0 0 1 0 1 0 1 1 0 1 1 1 0 1 0 1 0 0 0 1 1 0 0 0 1 1 1 0 0 1 0 0 0 1 1 1 1 1 1 1 0 1 0 1 0 0 0 0 1 1 1 0 1 1 1 0 0 0 0 1 1 0 0 1 1 0 0 1 0 1 1 1 0 0 1 1 0 0 0 1 1 1 1 0 0 0 1 1 1 0 0 1 0 1 0 1 0 0 0 1 1 0 1 0 1 1 0 0 0 1 0 0 1 1 0 1 1 1 1 1 0 0 0 0 0 1 0 1 1 0 0 0 0 0 0 1 1 1 0 1 1 1 0 0 1 0 1 1 1 0 0 1 0 0 0 0 1 0 0 0 1 0 1 1 1 1 1 0 1 0 0 1 1 1 0 1 1 0
0 0 0 1 0 1 0 1 0 0 1 0 1 1 0 1 0 0 1 0 1 1 0 1 0 1 1 0 0 1 0 0 1 1 0 0 0 1 1 0 1 0 0 0 1 1 0 1 1 0 1 1 0 0 1 0 0 1 0 0 1 1 1 1 1 0 0 1 0 1 0 1 0 1 0 0 1 1 0 0 0 0 1 0 1 1 1 0 1 0 0 0 1 0 0 1 1 1 1 0 1 1 0 0 1 1 0 0 1 0 1 0 1 1 0 0 0 0 1 0 0 1 1 0 0 0 0 0 0 1 0 1 1 1 1 2 2 2 2 2 1 2 2 2 2 2 1 1 2 1 2 1 1 2 1 2 1 1 1 2 1 2 2 2 2 2 2 2 2 2 1 2 1 2 2 1 2 2 1 2 1 1 1 1 2 2 2 2 2 1 1 2 1 1 1 2 1 2 1 1 1 1 2 2 2 2 1 2 2 1 2 1 2 2 2 2 2 2 2 1 1 1 2 2 1 1 2 2 2 2 2 2 2 2 1 2 2 2 2 2 1 2 1 1 1 1 1 1 1 2 2 1 2 2 2 2 2 1 1
2 1 1 1 1 2 1 2 1 2 2 2 2 2 2 1 1 2 2 1 2 1 1 2 1 1 1 1 2 1 2 1 1 1 1 1 1 1 2 1 1 1 1 2 1 2 1 1 2 1 2 1 2 2 1 1 1 2 1 1 2 1 1 1 1 1 2 2 2 1 1 2 1 1 1 2 2 1 1 2 1 2 1 2 1 1 2 1 2 2 1 2 2 1 1 1 1 1 2 2 1 1 2 1 2 1 2 1 1 2 1 1 1 1 2 2 2 1 1 1 2 1 2 1 1 1 1 1 1 1 2 2 1 2 1 1 2 1 1 1 1 2 2 2 2 1 1 2 1 2 2 2 2 2 1 2 1 2 1 1 1 2 1 1 1 1 2 2 1 2 1 2 1 2 2 1 1 2 2 2 2 2 2 2 2 2 2 2 1 1 1 1 2 1 1 1 1 2 1 1 1 2 1 2 1 2 1 1 1 1 1 2 1 2 2 2 2 2 1 2 2 1 2 1 2 1 1 1 2 2 2 1 1 1 1 2 2 1 1 1 2 1 2 2 2 1 2 1 1 2 1 2 1 2 1 2 1 2 1
2 2 2 1 2 2 2 2 1 1 1 2 1 2 2 2 1 1 1 1 1 1 1 2 2 1 2 1 2 1 2 2 1 1 1 1 1 2 2 2 1 2 2 1 2 1 2 1 2 2 1 1 1 2 2 1 2 1 2 2 2 2 2 1 2 2 1 1 1 2 1 2 1 1 1 1 2 2 2 2 1 1 1 2 1 1 2 1 2 1 2 1 2 2 1 2 1 2 2 2 1 2 1 2 2 2 1 2 1 2 1 2 2 2 1 2 2 1 2 1 1 1 1 1 2 2 1 2 1 2 1 1 1 2 1 1 1 1 1 1 1 1 1 2 2 2 1 1 2 2 2 1 2 2 1 1 1 2 1 2 2 2 1 2 1 2 2 1 1 2 2 1 1 2 2 1 2 2 1 2 2 2 2 2 1 2 2 2 2 1 2 1 1 2 2 1 2 2 1 2 2 1 1 1 2 2 1 1 1 2 1 1 1 1 1 1 2 2 1 2 2 2 2 2 2 2 1 1 2 1 1 1 2 2 1 1 2 1 2 2 2 1 1 2 2 1 1 2 2 2 1 1 2 2 2 1 1 2 1
1 1 1 0 1 0 1 0 0 1 1 1 0 1 0 0 0 1 1 0 0 0 1 1 1 0 0 1 0 1 1 0 1 0 1 1 1 1 1 0 1 1 1 0 1 1 0 1 1 0 1 1 0 1 0 0 1 0 1 1 0 1 1 0 1 1 1 0 1 1 1 1 0 1 0 1 1 1 0 1 0 1 1 0 0 1 0 0 1 1 0 1 0 1 0 1 1 1 1 0 0 1 0 0 1 1 0 1 0 0 1 0 0 0 0 0 0 0 0 1 0 0 1 1 1 0 1 1 1 1 0 0 0 1 0 0 1 1 1 1 0 1 0 1 0 0 0 1 1 1 1 0 0 0 0 1 1 1 0 1 0 0 0 0 0 0 1 0 0 1 0 1 0 1 0 0 0 1 0 1 1 0 0 0 0 1 0 0 1 0 0 0 0 0 0 1 0 0 1 1 1 0 0 1 1 1 0 0 1 0 0 1 0 0 1 1 1 1 0 0 1 0 0 1 0 0 0 0 1 0 1 0 1 1 0 1 0 0 0 1 0 1 0 1 0 0 1 0 0 1 0 0 0 1 1 1 0 0 1
2 1 2 1 2 1 2 2 2 2 2 1 1 1 1 1 2 1 2 2 2 1 2 2 2 2 2 1 2 2 1 2 2 2 1 2 1 1 2 2 1 1 1 1 1 2 1 1 2 1 1 2 1 1 2 2 2 2 1 2 2 2 2 1 2 2 2 1 2 2 2 2 2 1 1 1 2 2 1 2 2 1 2 1 2 2 2 1 2 2 2 1 2 1 1 2 1 1 2 1 2 2 1 2 2 2 2 1 2 2 2 1 2 1 2 1 1 2 1 2 2 1 2 2 1 1 1 2 1 2 2 1 2 2 1 2 1 1 1 2 2 2 1 1 2 2 2 2 2 2 2 1 1 2 1 2 2 2 2 1 2 1 1 1 1 1 1 2 2 1 1 1 2 1 2 2 1 1 2 1 1 1 2 2 2 1 1 1 2 1 1 1 1 1 2 2 1 2 2 2 2 1 1 1 1 1 1 2 2 2 1 1 1 2 2 1 2 1 1 1 1 1 2 1 1 1 1 2 2 1 2 1 2 1 1 1 1 2 1 1 1 2 1 2 1 2 2 1 1 1 2 1 1 2 1 1 1 2 1
1 1 1 2 1 1 2 2 1 1 1 1 1 2 1 1 2 1 1 1 2 2 1 1 1 1 2 2 2 1 1 1 2 2 1 2 2 2 2 2 2 1 1 2 2 2 1 1 1 1 1 2 2 2 2 1 2 2 2 2 1 1 2 1 2 1 2 2 2 1 1 1 2 1 1 1 1 2 1 1 1 2 1 2 2 2 2 2 1 1 2 1 1 1 1 2 2 1 1 1 2 2 2 2 1 2 1 2 2 1 2 1 2 2 1 1 1 1 2 1 1 1 2 2 2 1 2 2 2 1 1 1 1 2 1 2 1 1 2 1 2 2 2 2 1 2 2 1 2 1 2 1 1 2 2 2 1 1 1 1 2 2 2 1 1 2 2 2 2 2 1 1 2 2 2 1 2 2 2 1 2 1 1 2 1 2 2 1 2 1 2 2 2 1 2 1 2 1 1 2 1 1 2 2 2 1 2 1 2 1 1 2 2 1 1 1 2 1 1 1 2 1 1 2 1 1 2 1 2 2 2 2 2 2 1 1 2 1 2 2 1 2 2 1 2 2 1 1 1 2 1 1 1 2 1 2 1 2 1
1 2 1 1 2 2 2 2 1 2 1 1 1 2 2 1 1 2 2 2 1 1 2 1 1 1 1 1 2 1 2 2 2 2 2 1 1 1 1 2 1 1 2 2 2 1 2 1 2 1 1 1 2 2 1 2 2 1 1 2 1 2 2 2 2 1 1 2 1 2 2 2 2 1 2 2 1 1 2 1 1 2 1 1 2 1 1 2 1 1 1 2 1 1 1 1 2 1 2 1 2 2 1 2 2 1 1 2 1 1 1 2 2 1 2 1 1 2 1 1 1 2 2 1 2 2 2 2 1 2 1 1 1 1 1 1 2 2 2 1 1 1 2 1 1 1 1 1 2 2 2 2 1 2 1 1 2 2 1 1 1 2 2 2 1 2 1 1 1 2 1 2 2 2 1 2 1 2 1 1 1 1 1 1 2 2 2 1 2 2 2 2 1 1 2 2 1 2 1 2 1 1 1 1 1 1 2 2 2 2 2 1 1 2 1 1 2 2 2 2 1 1 1 2 2 1 2 1 1 1 2 1 1 2 1 2 1 1 2 1 2 2 1 2 1 1 2 1 2 2 1 1 1 2 1 1 1 2 2
2 2 2 2 1 2 1 1 1 2 2 2 2 1 1 1 1 1 1 1 1 2 1 1 2 1 1 1 2 1 1 2 1 2 1 2 1 1 1 1 1 1 1 1 1 2 1 2 2 2 1 1 2 2 1 2 1 2 1 1 2 2 2 1 2 1 1 1 2 2 1 1 1 1 2 1 2 1 1 2 1 2 2 2 2 2 2 2 2 1 2 2 1 2 1 2 2 1 1 2 2 2 2 1 1 1 1 2 1 2 2 1 2 1 1 2 1 1 1 1 1 2 1 2 2 2 2 1 1 2 1 1 1 2 1 1 2 2 1 1 2 1 2 2 1 2 2 2 1 2 1 1 1 1 1 1 1 2 2 1 2 1 2 1 1 2 2 1 1 2 1 2 1 1 2 1 2 2 2 1 2 1 1 1 2 1 2 2 1 2 2 2 1 2 2 2 2 2 2 1 1 1 2 2 1 2 1 2 1 2 2 1 2 2 1 2 1 1 1 2 2 2 1 1 1 2 2 2 2 2 1 1 1 2 1 1 2 1 2 2 1 1 2 2 1 1 2 2 2 2 1 2 1 2 1 1 2 2 1
1 0 0 0 0 0 0 1 1 0 0 1 1 1 0 1 0 0 0 0 1 0 0 0 0 1 0 1 1 1 0 1 1 1 1 0 0 0 0 0 0 0 0 0 1 1 0 1 1 0 1 1 0 0 0 1 0 1 1 0 0 1 0 0 0 1 1 1 0 1 0 1 0 1 1 0 0 0 1 0 0 0 0 0 1 1 1 1 1 1 1 1 0 1 1 1 1 0 0 0 0 1 0 0 0 1 1 0 1 0 0 0 1 1 0 0 1 1 1 0 1 1 1 1 1 1 0 1 1 0 1 1 1 1 0 0 0 0 1 1 1 1 1 1 0 1 0 1 1 0 0 0 1 1 1 0 0 0 0 1 1 1 1 1 1 0 1 0 1 0 1 0 0 1 1 0 0 1 0 1 1 0 1 1 1 1 1 1 1 0 1 1 1 1 1 0 0 1 1 1 1 0 1 0 0 0 0 1 0 1 0 1 0 1 0 1 1 1 0 0 1 1 0 1 0 0 0 1 1 1 1 0 1 1 1 1 0 0 1 1 1 1 0 1 0 0 0 0 0 1 1 0 0 1 1 1 1 1 0
0 0 0 0 0 0 0 0 0 1 0 1 0 0 0 1 1 1 0 0 1 0 0 0 1 1 1 0 0 1 1 0 1 1 1 0 1 1 1 0 0 0 0 0 0 0 0 0 0 0 0 0 1 1 1 1 1 0 1 0 0 0 1 0 0 1 1 0 0 1 0 0 0 1 1 1 1 1 0 1 1 1 1 0 1 0 1 1 0 1 0 1 1 1 0 0 1 0 0 0 1 1 0 0 1 0 1 1 1 1 1 1 0 1 0 0 1 0 1 1 0 1 1 1 1 0 0 0 1 0 1 1 1 1 1 1 0 1 0 1 0 1 0 0 1 0 0 0 1 1 1 0 1 1 0 1 0 0 1 1 0 1 0 0 1 0 0 0 0 0 0 1 1 1 0 1 0 1 0 0 0 1 0 0 0 0 0 0 1 0 1 1 0 1 1 1 0 1 1 0 1 1 1 0 1 0 0 1 1 1 1 1 1 1 1 0 0 1 0 0 1 0 1 0 1 0 1 1 1 1 0 0 1 1 1 1 1 0 1 0 1 1 0 1 0 1 0 0 0 1 0 0 1 1 0 1 0 1 1
0 1 1 1 0 1 1 1 1 0 0 1 1 1 1 1 0 1 0 1 0 1 1 0 1 1 1 0 0 1 0 1 0 1 1 0 0 0 1 0 1 1 0 0 0 0 1 1 0 1 0 0 1 1 1 0 0 0 1 0 0 0 1 0 0 0 0 0 1 1 1 0 1 0 0 0 0 0 1 0 0 1 0 1 0 0 1 0 1 1 0 1 1 0 0 0 1 0 0 0 1 1 1 1 0 0 1 1 0 1 1 1 0 0 0 0 0 1 0 0 1 1 1 0 1 0 0 0 1 1 0 1 0 1 1 1 0 1 0 0 1 1 0 1 0 1 1 1 1 0 1 1 0 1 0 1 0 1 1 0 1 1 1 0 0 1 1 0 1 1 1 0 1 0 1 0 1 0 0 1 1 1 0 1 0 1 1 1 0 0 0 1 0 1 1 0 1 1 0 0 1 0 0 0 1 1 0 1 1 0 1 1 1 0 1 1 1 1 0 1 1 0 0 0 1 0 1 1 1 0 1 0 1 1 0 1 1 1 0 1 0 1 0 1 0 0 1 0 0 1 1 1 0 1 1 1 0 0 1
0 0 1 0 1 0 1 0 0 0 0 1 0 0 1 0 0 1 1 1 0 0 0 1 0 0 0 1 1 1 0 0 0 1 1 0 1 1 1 0 1 0 1 1 1 1 1 1 1 0 0 0 1 1 0 1 0 0 0 1 0 0 1 1 0 0 1 0 0 1 1 1 1 0 1 1 0 0 1 0 0 1 1 0 0 1 0 0 0 0 1 1 0 1 0 0 1 1 1 1 0 1 1 1 1 0 1 0 0 1 1 0 1 0 0 1 0 1 1 0 1 1 0 0 1 0 1 1 0 0 1 1 0 0 0 1 1 1 0 0 1 1 0 1 0 0 1 1 1 0 0 0 1 0 1 0 1 0 1 1 0 0 0 1 1 1 0 0 1 0 0 1 0 0 0 0 1 1 0 0 1 0 1 0 1 1 0 0 1 1 1 1 0 1 1 0 0 1 0 1 0 0 0 0 0 1 1 1 0 0 0 1 1 0 0 1 1 0 0 1 0 0 0 0 0 0 0 0 0 0 1 1 0 1 0 0 0 0 1 0 0 0 0 1 1 0 1 1 0 1 0 0 1 1 0 1 0 0 0
2 2 2 1 2 2 2 1 1 2 2 1 2 2 1 2 2 1 2 1 1 1 2 1 2 1 1 1 2 2 2 1 1 2 2 2 2 1 2 2 1 2 2 1 1 2 2 1 2 2 2 2 1 2 2 1 2 1 1 2 2 1 1 1 2 2 1 2 1 2 2 2 1 1 2 2 2 2 2 1 2 2 2 2 1 1 1 2 1 2 1 1 1 2 1 1 2 2 1 2 1 2 1 1 2 2 2 1 2 2 2 1 1 1 2 2 1 1 2 2 2 2 1 2 1 2 1 2 1 2 2 2 1 1 2 1 1 1 2 1 2 2 1 1 2 2 2 2 2 1 2 1 1 2 2 1 2 2 2 1 1 1 2 2 1 1 1 2 1 2 1 2 1 2 1 2 1 2 2 1 1 1 1 1 2 2 2 2 1 1 2 1 2 1 1 1 1 2 2 1 1 2 2 2 2 2 2 2 1 1 2 2 1 2 2 1 1 1 1 2 1 2 2 1 1 1 1 1 2 1 1 1 1 2 1 1 2 1 2 2 1 2 2 1 1 2 2 2 1 1 1 2 2 2 1 2 1 1 1
1 1 1 1 1 0 1 0 1 1 1 0 1 1 1 1 1 1 0 0 1 0 1 0 1 0 1 1 0 0 0 0 1 1 0 0 0 0 0 1 1 0 0 0 0 0 1 0 0 0 1 0 0 1 0 1 0 0 1 0 0 1 1 1 1 1 1 0 0 1 1 1 1 1 0 0 1 1 1 0 0 0 0 1 1 0 0 1 1 1 0 0 0 0 1 1 1 1 0 1 0 0 0 1 0 1 0 1 1 0 0 1 1 1 0 1 1 1 1 0 0 0 1 1 1 1 0 0 1 0 0 0 1 0 1 1 0 1 0 0 1 0 1 1 0 1 0 0 1 1 1 0 0 1 0 0 1 1 0 0 0 1 1 0 1 1 0 0 0 1 0 0 0 0 0 1 1 1 0 1 0 0 0 0 1 1 1 0 0 0 0 1 0 1 0 1 0 1 0 0 0 0 0 0 0 0 0 0 1 1 1 1 1 1 0 0 0 0 0 0 1 0 0 0 0 1 1 1 0 1 1 0 1 0 0 1 1 1 1 1 0 0 0 1 0 1 1 0 1 1 0 1 0 1 1 1 0 0 0
2 1 1 2 2 2 1 1 1 2 1 1 2 2 2 1 1 2 1 1 1 2 2 2 1 1 1 2 1 1 1 1 2 1 2 1 1 1 1 2 2 1 1 1 1 2 1 1 2 1 1 2 2 2 2 2 1 1 1 2 1 2 1 2 1 1 2 1 2 1 1 2 2 1 2 2 1 1 2 1 1 2 2 1 2 2 1 1 1 2 2 2 1 2 2 1 1 1 1 1 2 2 2 2 1 1 1 1 1 1 1 2 2 2 1 2 1 1 2 1 1 1 2 2 2 2 2 1 2 2 2 1 2 2 1 2 1 1 1 2 2 1 1 2 2 1 1 1 2 2 2 2 2 1 2 2 1 1 2 2 1 2 1 1 1 2 1 2 1 1 1 2 1 2 1 2 2 2 1 2 1 1 1 2 2 1 2 2 2 1 2 2 1 2 2 2 1 2 1 2 1 1 2 1 1 1 2 1 2 2 1 1 2 2 1 1 2 1 2 1 2 2 2 2 1 2 1 1 2 2 2 1 2 2 1 1 2 1 2 1 2 1 2 2 1 2 2 2 2 2 2 2 2 1 1 1 2 1 2
2 1 2 2 1 1 1 1 2 1 2 1 1 2 1 1 2 1 2 1 1 2 1 1 2 2 1 2 1 1 1 1 2 2 2 2 1 1 2 2 1 1 1 1 1 2 1 1 2 2 2 1 2 2 1 2 1 2 2 1 1 2 2 2 1 2 1 2 2 1 2 2 1 2 2 2 1 1 2 1 1 2 2 1 2 1 2 1 2 1 2 2 2 1 2 1 2 2 1 1 2 1 2 2 1 1 2 1 1 2 1 2 1 2 2 1 2 1 1 2 1 1 1 1 1 2 1 2 2 2 2 2 1 1 1 2 2 1 2 1 2 2 2 1 1 2 1 2 1 1 1 1 2 2 2 1 2 2 1 2 1 2 2 1 2 1 1 1 1 2 1 1 1 1 1 2 2 2 2 1 2 1 1 1 1 1 2 2 2 1 2 1 2 1 1 1 1 2 1 1 2 2 2 1 1 2 1 2 1 1 2 1 1 2 2 1 2 2 1 2 2 1 2 2 1 1 1 2 2 1 1 2 2 2 2 2 1 1 1 2 1 2 1 2 1 2 2 1 2 1 2 1 1 2 2 2 1 2 2
1 0 1 0 0 1 1 1 1 1 0 1 0 1 1 0 1 0 1 0 1 0 0 1 0 1 0 1 1 0 0 1 1 1 0 0 0 1 0 0 1 0 0 0 0 1 1 1 1 0 1 1 0 1 0 1 0 1 0 1 1 1 1 1 0 1 1 0 1 0 1 0 1 1 1 0 0 1 0 0 1 1 1 1 1 0 1 0 1 0 0 0 1 0 0 1 1 0 0 0 1 1 0 0 1 1 1 0 1 0 0 0 1 0 1 0 0 1 1 0 1 0 1 0 0 0 0 0 1 0 1 0 0 0 1 0 0 1 0 1 0 1 0 1 0 1 0 1 1 1 0 0 1 0 1 0 0 0 0 1 0 1 0 1 0 0 1 0 0 1 1 0 0 1 1 1 0 1 0 1 1 1 0 0 0 0 1 0 0 0 1 0 0 1 0 0 0 1 0 0 1 0 1 0 0 1 0 1 1 1 0 0 0 0 0 0 1 1 1 0 0 1 0 0 1 0 0 1 1 1 0 0 1 1 1 0 1 1 0 0 1 0 0 1 0 0 1 0 0 0 0 0 0 0 0 0 0 1 0
0 0 0 1 1 1 1 0 1 0 1 1 1 0 1 0 1 1 1 1 1 0 0 0 1 0 0 0 1 0 0 0 0 1 0 0 0 0 1 1 0 1 0 1 0 1 1 0 0 0 0 1 1 0 0 1 0 1 1 1 0 0 1 1 0 0 0 1 0 1 0 1 0 1 0 1 1 0 1 1 0 1 0 0 0 0 0 1 1 1 1 1 1 1 1 1 1 1 1 1 1 0 1 0 1 1 0 0 1 1 0 0 1 0 1 1 0 0 1 0 1 1 1 0 1 1 1 0 1 1 1 0 1 1 0 0 0 1 1 1 0 1 0 0 0 1 0 1 1 1 0 0 1 0 1 1 1 1 0 1 0 1 1 0 0 0 0 0 0 1 1 0 0 0 1 1 1 1 1 0 1 0 0 1 0 1 0 0 0 0 1 1 0 1 1 1 0 0 1 0 0 0 1 0 1 0 1 0 1 1 1 0 0 1 1 1 1 1 0 0 1 0 0 0 1 0 0 1 1 1 1 0 1 1 0 0 0 1 1 0 1 0 0 0 1 1 0 0 0 0 0 0 0 1 1 0 1 0 0
1 2 2 1 1 2 2 2 2 1 1 2 2 1 1 1 1 1 1 1 2 1 2 2 2 2 1 1 2 1 1 1 2 1 2 2 2 1 1 1 2 2 1 1 2 2 1 2 2 1 2 2 2 2 1 1 2 1 2 1 1 1 2 1 1 1 1 1 2 2 2 1 2 1 1 2 2 2 2 2 2 1 1 1 2 1 2 1 1 1 1 1 2 2 2 1 2 1 1 2 2 2 1 2 2 2 1 1 1 2 1 1 1 2 2 1 1 1 2 2 1 2 1 1 1 1 2 1 2 2 1 2 2 1 1 1 2 2 2 2 1 2 1 2 1 2 1 2 2 2 1 2 1 2 2 1 1 1 2 2 2 2 2 1 2 2 1 1 2 2 2 1 1 2 2 2 2 2 1 1 1 1 2 1 1 1 2 1 1 1 2 1 2 2 2 2 1 1 2 1 1 2 2 1 2 2 1 1 1 1 2 1 1 2 2 1 2 2 1 1 2 2 1 1 2 2 1 1 1 1 1 2 1 1 1 2 2 2 2 1 2 2 2 2 1 1 1 1 2 2 2 1 1 1 2 1 1 2 2
2 2 1 1 2 2 2 2 1 2 1 1 2 1 2 2 2 1 1 1 1 1 2 2 2 2 1 1 2 2 2 1 2 2 2 1 1 2 2 1 1 2 1 2 1 1 2 1 1 2 2 1 2 2 1 2 1 1 1 2 2 2 1 2 1 2 2 2 1 1 2 2 2 1 2 2 1 2 1 1 1 1 1 1 2 2 1 2 1 2 2 1 2 1 2 2 1 2 2 2 2 1 2 2 1 1 1 2 2 1 1 1 1 1 2 2 2 1 1 2 1 1 2 2 2 1 2 1 1 2 2 1 1 1 1 2 1 2 2 1 1 1 2 2 2 1 1 1 1 2 1 1 2 2 1 2 2 2 1 2 2 1 2 1 2 1 2 2 2 2 1 1 2 2 2 2 2 2 2 1 2 1 2 1 2 2 2 2 2 2 2 2 2 1 1 1 1 1 1 1 2 1 1 2 1 2 1 2 2 2 2 2 1 1 2 1 2 1 1 2 1 2 1 1 2 2 1 1 1 1 2 1 2 1 1 2 2 1 2 2 1 1 1 2 1 1 1 2 1 2 1 2 2 1 1 1 1 1 2
1 0 1 0 0 1 1 1 1 1 1 0 1 0 0 1 0 1 0 1 0 0 1 1 1 1 0 1 1 1 1 1 1 0 1 0 0 0 1 0 1 1 1 0 1 0 1 0 1 0 1 1 1 0 0 0 1 1 1 1 1 0 1 0 1 0 1 1 0 0 0 1 0 1 1 1 0 1 0 0 0 0 0 1 1 0 1 0 0 1 1 1 0 1 0 1 1 1 0 1 0 1 1 0 1 0 1 0 0 0 1 0 0 0 1 1 0 0 1 0 1 0 1 0 1 0 0 1 1 0 0 1 0 1 1 0 1 0 0 0 1 0 1 1 1 1 0 1 1 1 1 0 1 0 1 1 1 1 1 1 1 1 0 0 1 0 1 0 1 0 0 0 1 1 1 1 1 1 0 1 1 0 0 0 1 1 1 0 1 0 1 0 1 0 0 0 0 1 1 0 0 1 1 0 1 1 0 0 1 1 1 0 0 1 0 0 1 0 0 1 1 1 0 0 0 0 1 1 1 0 0 1 1 1 0 1 0 0 0 1 0 0 0 0 1 0 0 0 0 1 0 0 0 1 0 1 1 0 1
1 1 1 1 1 2 1 2 1 2 1 2 1 1 2 2 2 1 2 1 1 1 1 1 2 1 2 2 1 1 2 1 1 1 2 1 1 1 2 1 2 2 1 1 1 2 1 2 2 1 2 2 2 1 1 1 2 2 1 1 1 1 1 2 2 1 2 1 2 2 2 1 1 1 2 2 1 1 2 1 1 1 1 1 1 1 1 1 2 2 1 2 1 2 1 2 2 1 1 2 1 1 1 2 2 2 2 1 1 2 2 2 2 2 2 2 1 1 2 1 2 1 2 1 2 1 1 1 1 1 1 1 2 2 1 1 2 1 1 1 1 1 1 1 1 2 2 2 1 2 2 1 2 1 1 2 1 1 2 1 1 1 2 2 1 2 1 2 1 1 1 2 1 1 2 1 2 2 1 2 1 1 1 2 2 1 2 1 2 1 2 2 1 1 2 2 2 2 1 1 2 1 1 1 1 1 1 2 2 2 1 1 1 1 1 2 2 2 1 1 2 1 1 1 2 1 1 1 1 1 1 2 1 1 2 1 2 2 1 1 1 2 1 2 2 1 2 1 2 2 1 2 2 2 1 1 1 2 2
1 0 0 0 1 0 1 0 1 0 0 1 0 0 0 0 1 1 1 0 1 0 0 1 1 0 0 0 0 1 1 0 1 0 1 0 1 0 0 0 0 1 0 1 0 0 0 0 0 0 1 0 1 1 1 1 1 1 0 0 1 1 0 0 0 1 1 1 0 1 1 1 0 1 0 0 0 1 1 1 1 1 0 0 1 1 0 0 1 0 1 0 1 1 1 0 1 0 0 0 1 0 0 0 0 1 0 0 1 1 0 1 1 1 0 0 1 0 1 1 1 1 1 1 0 0 0 1 0 1 0 1 0 1 0 1 1 1 1 0 1 1 0 1 0 0 1 1 1 1 0 0 0 0 0 0 0 1 1 1 1 1 0 0 0 0 0 1 0 0 0 1 0 0 0 0 1 1 1 0 0 1 0 0 1 1 0 0 0 0 1 0 1 0 1 0 1 0 0 1 0 0 1 0 0 0 1 1 0 1 1 1 1 1 0 1 0 1 0 1 1 1 0 0 0 0 0 1 0 0 0 1 0 0 0 0 1 0 0 1 1 1 1 1 0 0 1 1 1 1 1 0 0 1 1 0 0 0 0
2 1 1 1 2 1 2 2 2 2 2 1 1 2 2 1 1 1 2 2 2 1 2 1 1 2 1 2 2 1 1 1 1 2 2 1 2 1 2 1 2 2 1 1 2 1 1 1 2 2 2 1 1 1 1 1 1 1 1 2 1 2 2 2 1 2 2 1 2 1 2 2 2 1 1 1 1 2 2 1 1 1 1 2 2 1 1 1 1 2 2 2 2 2 1 1 1 1 1 2 1 2 1 2 1 1 1 1 1 2 1 1 2 2 1 2 1 1 2 1 2 2 2 2 2 2 1 1 1 2 2 1 1 1 2 1 1 1 1 2 1 1 2 1 1 2 1 1 2 1 1 1 1 2 1 1 2 2 1 2 1 1 1 2 2 2 2 1 1 1 1 2 1 1 1 2 1 1 1 1 2 1 2 1 1 1 2 2 2 1 2 1 2 1 2 2 1 2 2 2 1 2 2 2 1 1 1 2 2 1 1 1 1 1 1 2 1 2 1 1 1 2 1 2 1 1 2 2 2 1 1 1 2 2 2 1 1 2 1 2 2 2 1 2 1 2 1 1 1 2 1 2 1 2 2 1 2 2 2
1 0 0 1 1 0 1 0 1 0 0 1 0 1 1 0 0 1 0 0 0 0 1 1 1 0 0 0 1 0 0 1 0 1 1 1 0 0 1 0 1 1 0 0 1 0 0 0 0 0 1 0 0 1 1 0 1 1 1 0 0 0 0 1 0 0 1 0 1 0 0 1 0 1 0 1 1 0 0 1 0 1 0 1 0 0 1 0 0 1 0 1 1 1 1 0 1 0 1 0 0 0 0 0 1 1 0 0 0 0 1 0 0 1 1 0 0 0 0 1 1 1 1 0 1 0 0 1 0 1 1 1 1 1 1 0 1 1 0 0 1 1 1 0 1 1 1 0 0 1 1 1 1 1 0 1 1 1 0 0 0 1 0 1 0 1 0 1 0 0 0 0 0 1 1 1 0 1 0 0 0 0 0 0 1 1 1 0 1 0 0 0 1 1 0 1 0 0 0 0 1 0 0 0 1 0 1 1 1 0 0 0 1 1 1 0 1 1 0 0 0 1 1 0 1 1 0 0 0 1 1 0 0 1 0 0 1 1 0 1 1 1 0 1 1 1 1 0 0 1 0 1 0 1 1 1 0 1 1
1 1 2 1 1 1 1 1 1 2 2 1 2 1 2 1 2 1 2 1 1 2 1 2 2 2 1 1 2 1 2 2 1 1 1 2 2 1 1 1 1 2 1 1 1 2 1 1 1 1 2 2 1 1 2 1 2 1 2 1 2 2 1 2 2 1 1 2 1 2 2 1 1 1 1 2 2 2 1 1 1 2 2 2 2 1 1 1 2 1 2 1 1 1 2 1 2 1 1 1 1 2 2 2 2 1 1 2 2 2 2 1 1 1 1 1 1 1 1 2 2 2 2 1 1 1 1 1 2 2 2 2 1 2 2 2 1 1 1 2 2 2 2 1 2 1 2 2 2 1 2 1 2 2 1 1 2 2 2 1 1 2 2 1 1 1 1 2 1 1 1 2 1 2 2 2 2 2 2 2 1 1 1 2 2 2 2 1 2 1 1 2 1 2 2 1 2 2 1 1 1 2 2 1 1 2 2 1 2 2 1 1 1 2 2 2 1 1 1 1 2 2 1 2 2 2 2 2 1 2 1 1 1 2 1 1 1 1 1 2 1 2 1 1 1 2 1 1 2 2 2 1 1 2 1 1 2 1 1
0 0 1 1 0 1 1 1 1 0 1 1 0 0 0 1 1 0 0 1 1 1 0 1 1 1 1 1 0 0 0 0 1 1 0 1 0 0 0 0 1 1 0 1 1 0 0 1 0 1 2 2 2 2 2 2 2 1 2 2 1 1 2 2 2 2 1 1 2 2 1 1 2 1 1 2 2 1 2 1 1 1 1 2 2 1 1 2 1 2 1 2 2 2 2 1 1 2 1 1 1 1 2 2 1 1 2 2 1 1 2 2 1 2 2 1 2 1 1 1 2 1 2 1 2 1 1 1 2 2 2 2 2 2 2 1 1 2 2 2 2 1 2 1 1 2 1 1 2 2 2 1 2 2 2 1 1 2 2 2 2 2 1 2 2 2 2 1 2 2 2 1 1 2 1 2 1 2 2 1 2 1 1 1 1 2 2 1 2 1 2 2 2 2 2 1 1 2 1 1 1 1 2 1 1 2 1 2 1 1 2 1 1 2 1 1 1 1 1 1 2 1 1 2 1 1 1 1 1 1 1 1 1 2 2 1 2 2 1 1 2 2 1 2 2 1 1 2 2 2 2 2 2 1 2 2 2 1 2
2 2 1 1 2 2 1 1 1 1 1 1 2 1 1 2 1 1 2 2 1 1 1 1 2 1 1 1 1 1 2 1 2 2 2 1 2 1 1 2 1 2 1 2 2 2 1 1 2 2 2 2 2 1 1 2 1 2 2 2 2 2 1 2 2 2 1 2 1 1 2 2 1 2 2 2 1 2 2 2 2 2 2 1 2 2 2 1 1 2 2 2 1 2 1 2 2 1 2 1 1 1 1 2 1 2 2 2 2 1 2 1 2 2 1 2 2 1 2 2 2 2 2 2 1 2 1 2 2 1 1 2 1 2 1 2 1 2 1 1 2 1 1 1 2 2 2 2 2 1 2 1 2 2 2 1 1 1 1 2 1 2 2 1 2 1 2 1 1 1 2 1 1 2 2 2 2 2 1 1 1 1 1 2 1 2 2 1 2 1 2 2 1 2 1 2 1 2 1 1 1 2 1 1 1 2 1 2 1 2 1 1 1 1 2 1 2 1 2 1 1 2 1 1 2 1 2 1 1 2 2 2 2 2 2 1 2 1 1 2 1 2 1 2 1 2 1 1 1 2 1 1 1 1 2 1 1 1 2
0 1 1 0 0 1 1 0 1 0 0 1 0 0 0 0 1 0 0 0 0 1 1 1 1 0 0 0 0 0 0 1 0 1 0 0 0 0 0 0 1 0 0 1 0 1 0 0 1 0 1 0 0 1 0 1 1 0 1 0 1 0 0 1 0 0 1 0 0 0 0 1 1 0 1 0 1 1 0 0 0 1 1 0 0 0 1 1 0 1 0 0 1 0 1 0 0 0 0 1 0 1 0 1 0 0 1 1 0 1 0 0 1 1 0 0 0 0 0 0 1 1 1 1 1 1 1 0 0 0 1 1 0 0 0 1 0 1 0 1 0 1 1 1 1 1 0 1 0 0 1 1 1 1 0 1 0 0 1 1 0 1 0 0 1 0 1 1 0 0 0 1 0 1 1 1 1 0 0 1 0 1 0 0 1 1 0 0 1 1 0 1 0 1 0 0 0 1 0 0 1 1 1 0 0 0 1 1 1 1 0 1 0 0 1 0 0 1 0 0 1 0 0 0 1 0 0 1 0 1 1 1 0 1 1 0 1 1 1 1 0 0 0 1 0 1 1 0 0 1 1 1 1 0 1 0 0 1 0
1 2 2 1 2 2 2 1 1 2 1 2 2 1 2 2 2 2 1 2 2 1 1 1 2 1 1 1 2 2 2 1 2 2 2 2 2 1 2 1 1 1 1 1 1 2 1 1 2 2 2 2 2 2 1 2 1 2 2 1 2 2 1 2 1 2 2 1 1 2 2 2 2 1 1 2 1 1 1 2 1 2 1 1 1 1 1 2 2 2 2 2 2 2 1 1 1 1 1 2 2 2 2 1 1 1 1 2 1 2 1 2 1 2 1 1 2 1 1 1 2 1 1 1 1 2 1 1 1 2 2 1 1 1 2 2 2 1 1 1 1 2 1 2 2 2 2 2 1 2 2 2 1 2 1 2 2 1 2 2 1 2 1 2 1 1 1 1 1 2 2 2 1 2 2 1 2 2 1 1 1 1 2 2 2 2 2 2 2 1 1 1 2 2 1 2 1 2 1 2 1 1 2 1 2 2 1 1 2 2 2 1 1 2 2 1 2 2 1 1 2 2 2 1 1 1 2 1 2 1 1 2 2 1 1 1 2 1 1 2 2 1 1 2 2 2 1 1 1 2 1 2 1 2 1 2 2 2 2
2 1 2 2 2 1 2 2 2 2 2 2 2 2 1 2 1 2 1 2 2 1 1 1 1 2 2 2 1 1 2 1 2 1 2 2 2 1 2 2 1 1 1 1 2 2 1 2 2 2 2 1 2 1 1 1 2 2 2 2 1 1 1 2 1 2 1 2 1 1 2 2 2 2 1 2 1 2 2 1 2 1 1 2 1 1 2 1 1 2 1 1 2 2 2 1 1 1 1 1 2 2 2 2 1 1 2 1 2 1 1 2 1 2 2 2 1 2 1 1 2 2 1 1 2 1 2 1 1 2 2 2 1 1 2 2 1 1 2 1 2 1 1 2 1 1 1 2 1 1 1 2 2 2 1 1 1 1 2 2 2 1 1 2 1 2 2 1 1 1 1 2 1 2 1 1 2 2 1 1 1 1 1 1 2 2 2 1 1 0 1 0 1 0 1 1 0 1 0 0 1 0 1 0 1 1 0 0 1 0 0 0 0 0 0 0 1 1 0 0 0 1 0 1 0 0 0 1 0 0 0 0 1 1 0 1 0 0 0 0 0 1 1 1 0 0 0 0 1 0 0 0 0 0 0 1 1 0 0
1 2 2 2 1 1 1 1 1 2 1 2 2 2 2 1 1 1 1 1 1 1 1 2 1 2 2 2 2 2 2 2 2 1 2 2 2 1 2 1 1 1 2 1 2 2 1 2 2 1 2 1 2 1 1 1 2 2 2 1 1 2 1 2 2 2 2 1 1 1 1 1 1 2 2 2 2 2 1 2 1 2 1 1 1 1 2 1 1 1 2 2 2 1 1 2 1 1 1 2 2 2 1 2 2 2 2 2 2 2 1 2 2 1 1 1 1 1 1 2 2 1 1 2 2 1 1 2 1 2 2 2 1 2 2 1 1 2 1 1 2 1 1 2 1 1 1 1 2 2 1 2 1 1 2 1 2 2 2 2 2 2 1 1 1 2 2 1 2 1 2 2 2 1 2 2 1 2 1 1 2 2 2 2 2 2 2 2 2 2 2 2 1 2 2 1 1 1 1 2 1 1 2 1 1 2 1 2 2 2 2 1 2 2 1 2 2 2 1 1 2 1 1 1 1 2 1 1 2 1 2 1 1 2 2 1 2 1 1 1 2 2 2 2 1 2 2 2 1 2 2 1 1 2 2 2 2 2 1
0 0 0 0 0 0 1 0 1 0 1 1 0 1 1 1 0 0 1 0 1 0 0 0 1 1 0 0 1 0 1 1 0 0 1 0 0 0 1 0 1 0 1 0 1 0 1 0 1 1 1 0 0 1 0 0 0 0 1 0 1 1 1 1 1 0 1 1 0 1 1 1 1 0 1 1 0 0 1 1 1 1 1 0 1 0 0 1 1 1 0 0 1 0 1 1 1 0 1 0 0 0 0 1 1 1 0 0 0 0 1 1 1 0 0 1 1 1 1 0 0 0 1 1 0 0 0 1 0 0 1 0 1 0 1 1 0 0 0 0 0 1 1 0 0 1 0 0 1 1 1 1 0 1 1 1 0 1 0 1 1 0 1 0 1 0 1 0 0 1 0 0 1 1 1 1 0 1 0 0 0 1 0 1 1 1 1 1 1 0 1 1 0 1 1 1 1 1 1 1 0 0 1 0 0 0 0 1 1 0 0 0 1 0 1 1 1 1 0 0 1 1 1 0 0 0 0 1 1 1 0 0 1 1 0 0 1 0 0 0 0 1 1 1 1 1 1 0 0 1 1 1 0 0 1 0 0 1 0
1 1 0 0 1 0 1 1 0 0 1 1 1 0 1 0 0 1 1 0 0 1 0 0 0 1 1 1 0 0 0 0 1 1 0 0 1 0 1 0 1 0 0 0 1 1 1 1 1 1 1 0 1 1 0 0 1 0 1 1 0 1 0 0 0 1 1 0 0 0 0 0 1 1 0 0 1 1 0 0 0 0 0 0 0 1 1 1 1 1 1 1 1 1 1 1 1 1 1 1 1 0 0 1 0 1 1 1 0 1 1 1 0 1 0 0 1 0 1 0 0 1 0 0 0 1 1 1 1 0 1 0 0 0 0 0 1 1 0 0 1 1 1 1 0 0 1 0 0 1 1 1 1 1 0 0 0 1 0 0 0 1 0 0 1 1 1 1 0 0 0 1 0 0 0 0 1 1 1 1 0 0 0 0 1 0 1 1 1 1 1 1 0 1 0 0 0 0 1 0 1 0 1 0 1 1 0 0 0 1 1 1 0 0 1 0 1 0 1 0 0 1 0 1 0 1 1 1 1 0 0 1 0 0 0 1 1 0 0 1 0 0 0 1 0 0 1 0 1 1 0 0 0 1 1 1 1 1 0
0 1 0 0 1 1 0 0 0 0 0 1 0 0 0 0 0 0 1 0 0 0 0 0 0 1 0 0 0 1 0 1 1 1 1 0 0 0 1 1 0 1 1 0 0 1 1 0 1 0 0 1 1 1 0 1 1 1 0 0 1 0 0 0 0 0 1 0 1 0 0 1 1 1 0 1 1 0 1 1 1 0 1 1 1 1 0 0 0 1 1 1 0 0 0 0 0 1 0 0 0 1 1 1 0 0 1 0 1 1 1 0 1 0 1 0 1 0 0 0 0 1 0 1 0 1 1 1 1 0 1 0 1 0 0 0 1 1 0 0 0 1 0 0 0 1 0 1 1 0 1 1 1 0 1 0 1 1 0 1 0 0 0 1 1 1 0 0 0 1 0 1 0 0 1 1 1 1 1 1 0 0 1 0 0 1 0 1 1 1 0 0 0 1 1 1 1 1 0 0 1 0 1 1 0 1 0 1 1 1 0 0 0 0 1 1 1 1 0 1 1 0 0 0 0 0 1 1 0 1 1 0 0 1 0 0 1 0 0 1 0 0 0 1 1 1 1 1 0 1 0 0 0 1 0 1 0 0 0
2 1 2 2 2 1 1 1 2 2 1 2 1 1 1 2 1 1 2 1 2 2 2 1 1 2 1 1 2 1 2 2 1 2 1 2 1 2 2 1 2 2 1 2 1 2 1 1 1 1 1 2 2 2 1 1 1 2 2 1 2 2 2 2 1 1 2 1 2 2 1 2 2 1 1 1 1 1 1 2 2 1 2 1 2 2 1 2 1 2 1 1 2 2 2 1 1 2 2 2 2 2 2 1 2 1 2 2 1 1 1 2 2 1 2 1 1 2 2 1 2 1 1 2 1 1 1 2 1 2 1 2 2 2 2 2 1 2 1 1 2 2 2 1 1 2 1 1 1 1 2 1 2 1 1 1 1 1 1 2 1 2 1 2 2 2 2 2 1 1 2 2 1 1 2 2 2 2 1 2 2 1 1 1 1 1 2 2 2 1 1 2 2 2 2 2 1 2 1 2 2 2 1 2 1 1 1 2 1 1 2 1 1 1 1 1 1 2 2 1 2 1 1 1 2 2 2 2 2 2 1 2 2 2 2 1 2 1 2 1 2 1 1 1 2 1 2 1 2 2 2 1 2 2 1 1 1 1 2
2 1 1 2 1 2 2 2 1 1 1 1 1 1 1 2 2 1 2 2 2 2 1 1 1 1 1 2 1 2 1 1 2 2 1 1 1 2 2 1 2 1 1 1 2 2 1 1 1 2 2 1 1 1 1 2 2 1 2 2 2 1 1 2 1 2 2 1 1 2 2 2 2 2 2 1 1 1 2 1 2 1 1 1 1 2 2 1 2 2 1 2 2 2 2 2 2 2 1 2 1 1 2 2 1 1 2 1 1 2 2 1 1 1 1 1 1 2 1 1 2 1 1 1 2 2 1 2 1 2 2 1 1 2 2 1 1 2 2 2 1 1 1 1 1 2 1 2 1 1 2 1 2 2 1 1 2 1 1 2 1 1 2 1 1 2 2 1 1 2 2 2 1 1 2 2 2 2 1 2 1 2 2 2 2 1 1 1 1 2 1 1 1 2 2 2 2 2 2 1 2 1 2 1 2 1 1 2 1 2 2 2 1 2 2 1 2 1 2 2 2 1 1 2 2 1 2 1 1 2 1 2 2 2 1 1 2 1 1 2 1 1 2 2 2 1 2 1 2 1 2 1 1 2 1 2 1 2 2
1 0 0 0 0 1 0 0 1 1 0 1 0 0 0 1 1 0 1 0 0 1 0 0 1 1 0 1 1 1 1 1 1 0 1 1 1 1 1 0 1 0 1 0 1 0 0 0 1 0 1 1 1 1 0 0 1 1 1 0 1 0 1 0 1 1 1 0 1 1 0 1 0 0 0 1 1 0 1 0 0 1 0 1 0 0 0 1 0 1 0 0 0 0 0 0 1 0 0 1 1 1 1 1 1 0 0 1 1 0 0 1 0 0 0 1 1 1 1 0 1 1 0 0 0 0 1 1 0 1 1 1 0 0 0 1 0 1 0 0 1 0 1 1 1 1 0 1 1 1 1 0 1 1 1 1 1 0 1 0 0 0 1 1 1 0 0 0 1 1 0 1 0 0 0 1 0 1 0 1 0 1 0 0 0 1 1 0 0 0 0 0 0 1 1 1 0 1 1 0 1 1 1 0 0 0 1 1 0 1 0 0 0 0 1 0 0 1 0 1 1 1 0 1 0 0 0 0 1 1 0 1 0 0 0 0 0 0 1 1 1 1 1 0 0 1 0 0 1 0 0 1 0 1 0 1 1 1 0
1 1 1 1 0 0 0 1 1 0 0 0 0 1 0 0 0 0 1 1 0 0 1 0 0 1 1 1 0 1 0 0 1 0 0 0 1 0 0 1 1 1 0 0 1 1 0 0 0 0 0 1 1 1 0 1 0 0 0 0 1 1 1 0 1 1 0 1 0 1 1 0 1 0 0 1 0 0 1 1 1 1 0 1 0 0 1 1 0 1 0 1 0 0 0 1 0 1 0 0 0 1 0 1 0 1 0 1 1 1 0 0 0 0 0 1 0 0 0 0 1 1 0 0 0 0 0 0 0 1 0 0 0 0 1 1 1 1 0 0 0 0 0 0 0 0 0 0 1 1 0 0 1 0 0 0 1 1 0 1 1 1 0 0 1 0 1 0 1 1 1 1 0 0 1 1 1 1 0 0 0 1 0 0 0 0 1 0 1 0 1 1 0 1 1 1 0 1 0 0 1 1 1 0 0 0 0 0 1 1 1 0 0 0 1 0 0 1 1 0 1 1 1 1 0 0 0 1 1 0 1 0 1 0 1 0 1 1 0 1 0 0 0 0 0 0 1 1 0 1 0 0 0 0 0 0 0 1 1
2 1 2 1 1 1 2 2 1 2 2 2 1 2 2 2 2 1 2 1 2 1 1 2 1 2 2 2 2 2 1 1 2 1 2 1 1 1 1 2 1 1 1 1 1 1 2 1 1 2 2 2 2 2 1 1 2 1 2 2 2 2 2 1 1 1 2 1 1 2 1 1 1 1 1 2 1 1 1 2 2 2 1 1 1 1 1 2 2 2 2 2 2 2 2 1 1 2 1 2 2 2 2 2 1 1 1 2 1 1 2 1 2 1 1 2 2 1 1 2 2 2 1 1 1 2 2 1 2 1 2 2 2 2 1 2 1 2 1 2 1 2 2 2 1 2 1 1 2 2 1 1 1 2 1 1 1 1 1 2 2 2 2 1 2 2 1 1 1 2 1 2 1 1 2 2 1 2 1 2 1 2 2 1 2 2 2 2 2 1 2 1 2 2 2 2 1 2 1 1 2 1 1 1 1 2 2 2 2 1 1 1 2 1 1 1 1 2 1 1 1 1 2 1 2 1 1 2 2 1 1 1 2 2 1 2 1 2 1 2 1 1 2 1 1 2 2 1 1 2 2 2 1 1 2 1 2 1 2
1 1 0 1 1 1 1 0 1 1 1 0 0 1 0 1 0 0 0 1 0 0 1 0 0 0 1 0 1 0 1 1 1 0 1 0 1 0 0 1 1 0 1 0 1 1 1 0 1 1 0 0 0 0 0 1 1 1 1 1 0 0 0 1 1 1 1 1 1 0 0 1 0 1 1 0 1 1 1 1 0 0 1 1 1 0 1 1 0 0 1 0 1 0 0 1 1 1 1 0 0 0 0 1 0 1 1 1 0 0 0 0 0 1 0 0 1 1 0 0 0 1 1 0 1 0 0 1 0 1 1 1 0 0 0 0 0 0 1 1 1 1 0 0 1 0 1 0 1 0 1 1 1 1 0 1 0 0 1 0 1 1 1 1 0 0 0 0 0 1 0 1 0 0 1 1 0 0 0 1 1 0 0 0 1 1 0 0 0 1 1 0 0 1 1 1 1 0 0 0 0 1 1 0 0 0 0 0 1 0 0 0 0 1 1 0 0 0 0 0 1 1 0 0 0 0 0 0 0 0 0 0 0 1 0 1 1 1 1 1 1 0 1 1 1 1 1 0 0 0 0 0 0 1 0 0 0 1 0
1 1 1 1 0 1 1 0 1 0 1 1 0 0 1 0 0 0 0 0 0 0 0 1 1 0 1 0 0 1 0 0 1 1 0 0 1 0 1 0 0 0 1 0 0 1 1 1 1 0 1 0 0 1 0 1 1 0 0 1 0 0 1 0 0 1 1 1 0 1 0 1 1 0 0 1 0 1 1 1 1 1 0 1 0 0 0 1 1 1 0 1 1 0 1 1 1 0 0 0 1 1 0 1 0 1 0 1 1 0 1 1 1 1 1 1 0 0 0 0 1 0 1 1 0 0 0 0 0 1 1 0 1 1 0 0 0 0 0 1 0 1 0 1 0 0 0 0 1 0 0 0 1 1 1 0 1 1 1 1 1 0 0 1 0 1 1 0 0 1 1 0 1 1 0 0 1 0 0 1 0 0 0 1 1 1 0 1 0 0 0 1 0 1 0 0 0 0 0 1 0 0 1 0 0 0 0 1 0 0 1 0 0 1 0 1 0 1 0 1 1 1 1 0 1 1 1 1 0 1 0 0 1 1 1 0 1 0 0 1 0 0 1 1 0 1 0 0 1 1 0 0 0 1 0 0 0 1 0
0 1 0 1 1 0 1 0 1 0 1 0 1 1 0 1 1 1 1 0 1 0 0 1 0 1 0 1 1 0 0 1 1 0 0 0 0 1 1 0 1 1 1 1 1 1 0 0 1 0 0 0 0 1 1 1 1 1 1 0 1 0 0 1 1 0 0 0 0 1 1 1 1 0 1 0 0 1 1 1 1 0 1 0 1 0 0 1 1 1 0 0 1 1 0 0 1 0 2 1 2 2 1 2 2 1 2 1 2 1 1 1 1 1 1 1 1 1 1 1 2 2 2 2 1 1 1 1 1 2 2 1 2 1 2 2 2 2 2 1 2 1 2 1 1 2 1 1 1 1 1 1 1 1 2 2 1 1 1 1 1 1 1 1 1 1 1 2 1 2 1 1 1 1 2 1 1 1 1 1 2 2 2 1 2 2 2 1 2 1 2 2 1 2 1 2 1 1 2 2 1 1 2 2 1 2 1 1 2 2 1 2 1 1 1 2 1 1 2 1 2 2 1 1 2 2 2 2 1 2 1 2 2 2 2 2 1 1 2 2 1 1 1 1 1 2 1 1 1 1 1 1 2 1 1 2 1 1 2
2 2 1 1 1 1 1 1 2 1 2 1 1 1 1 1 1 1 1 2 2 2 1 2 1 1 1 1 1 1 1 1 1 2 2 1 1 2 2 1 2 2 2 1 2 2 2 1 1 1 2 1 1 2 2 1 1 2 1 1 1 2 1 2 2 2 1 2 1 2 1 2 2 1 1 2 1 1 2 1 1 1 1 2 2 2 1 1 1 1 2 1 1 1 2 1 1 2 1 2 2 2 2 1 1 1 2 1 1 2 2 2 1 2 2 2 1 1 1 1 1 1 2 1 1 1 1 1 1 2 1 1 1 1 2 1 1 2 1 1 2 1 2 2 1 1 1 1 2 2 1 1 2 2 1 1 1 2 1 2 1 2 1 1 1 2 1 1 2 2 1 2 1 1 1 1 1 1 1 2 1 1 1 2 2 2 1 1 2 1 2 2 1 1 2 1 1 1 2 1 2 2 2 2 1 1 2 2 2 2 2 1 1 1 1 1 2 2 2 2 1 1 1 2 2 1 2 2 2 2 2 1 2 1 1 1 1 2 2 1 2 2 1 1 2 1 1 1 2 2 1 1 1 1 2 2 1 2 2
2 2 2 2 1 1 1 2 1 2 1 2 2 2 2 2 1 2 1 1 2 1 1 1 1 2 2 1 1 1 2 1 2 1 2 1 1 2 2 1 2 1 1 1 1 1 2 1 2 1 1 1 2 2 1 2 1 2 1 2 1 2 1 1 1 2 1 2 1 2 2 1 2 2 2 1 1 2 2 1 2 1 2 2 1 1 1 2 1 1 2 2 2 2 2 2 2 2 2 2 1 2 1 1 1 2 1 1 1 2 1 2 2 1 2 2 1 2 2 1 2 1 1 2 2 2 2 2 1 2 2 1 1 2 1 2 1 1 1 2 1 2 1 1 1 1 2 1 1 2 1 1 1 2 1 2 1 2 1 2 2 1 2 2 2 2 2 1 1 1 2 2 2 2 2 1 2 1 1 2 1 1 2 1 2 2 2 1 2 1 1 2 1 2 1 1 2 2 2 1 1 1 2 2 1 2 1 2 1 2 2 1 1 2 1 2 2 2 1 2 1 1 1 2 1 1 2 2 2 1 2 1 1 2 2 1 1 2 1 1 1 1 2 2 1 2 2 1 2 2 1 1 1 2 1 2 1 2 2
1 0 0 0 1 1 1 1 0 1 0 0 0 1 0 0 0 1 0 0 1 1 1 0 1 0 0 1 1 1 1 1 1 1 0 0 0 0 1 1 1 1 0 0 0 1 0 1 1 1 1 1 1 1 0 0 1 0 0 0 0 1 1 0 0 1 1 1 1 0 0 0 0 0 0 1 1 0 1 0 0 0 1 1 1 0 1 1 0 1 0 0 1 0 0 1 0 0 1 1 0 0 1 0 0 1 1 0 1 1 0 1 1 0 1 1 1 1 0 0 0 1 0 1 0 1 1 1 0 0 0 0 1 0 1 1 0 0 1 0 0 1 0 1 1 1 1 0 0 0 0 0 0 1 1 0 1 1 0 1 0 0 0 1 1 0 1 1 1 0 0 1 0 1 1 0 1 0 1 0 1 1 0 0 0 1 1 0 0 0 1 1 1 0 1 1 1 1 1 1 0 1 0 0 1 0 1 1 1 1 0 0 1 0 0 1 1 0 0 1 1 0 1 0 0 0 1 0 1 1 0 1 0 1 1 1 0 0 0 1 0 0 0 0 0 0 0 1 0 0 0 0 0 1 0 0 1 0 1
1 1 1 1 1 2 2 1 1 1 1 1 2 1 1 2 2 1 2 1 1 2 1 2 2 2 1 1 1 1 1 1 1 1 1 2 1 1 1 2 2 2 1 2 1 2 1 1 2 2 1 1 1 2 1 1 2 1 1 2 2 2 1 2 2 1 1 2 1 2 1 1 2 1 1 2 2 1 2 1 1 1 1 1 2 1 1 2 2 1 1 1 1 1 1 1 1 1 2 1 2 1 1 1 2 2 2 1 1 1 2 1 1 2 1 2 1 2 2 1 2 1 1 2 2 1 2 1 1 1 2 1 2 2 1 2 1 1 2 1 1 1 2 1 1 2 2 1 2 2 2 1 2 2 2 1 1 2 1 2 2 1 2 1 2 2 1 1 1 2 1 1 1 1 2 1 2 2 1 2 2 2 1 2 2 2 1 1 1 1 2 2 1 2 1 1 1 2 1 2 2 2 2 1 1 1 1 2 2 2 1 2 1 1 1 2 1 1 1 1 2 1 1 1 1 1 2 1 2 2 1 1 1 1 2 1 2 2 2 1 1 2 1 2 1 1 2 1 1 2 1 1 1 2 1 1 2 1 2
2 2 1 1 2 1 2 1 2 1 2 1 1 2 1 1 2 1 2 1 1 1 1 2 2 1 2 1 1 2 1 1 2 2 1 1 1 1 1 1 2 1 1 1 1 1 2 1 2 1 2 2 2 2 2 2 1 1 1 2 2 2 2 2 1 1 2 1 2 1 2 1 2 2 2 2 1 2 1 2 1 1 2 1 2 1 2 2 2 2 1 1 1 2 2 1 1 2 1 2 2 1 1 2 1 1 1 1 1 1 1 2 1 2 1 2 1 2 1 2 1 2 1 1 1 1 2 1 1 2 1 2 1 1 2 1 1 2 2 2 1 1 2 2 2 1 2 2 2 2 2 2 2 2 1 2 1 2 1 2 1 2 2 2 2 1 1 1 1 2 2 2 1 2 1 1 1 2 2 2 1 1 1 1 2 1 2 2 2 1 2 1 1 1 1 2 1 1 2 2 2 2 1 1 1 2 1 2 2 2 2 2 1 2 2 2 1 1 2 2 2 1 1 1 1 1 2 2 1 2 2 2 2 2 2 1 2 2 1 2 1 2 1 2 1 2 2 2 1 2 1 2 1 2 1 2 1 1 1
1 1 1 1 0 1 1 1 0 0 1 0 0 0 1 1 1 1 1 0 1 1 0 0 0 1 1 1 0 0 1 0 0 0 0 0 1 1 0 0 1 1 1 1 0 1 1 0 1 1 0 1 1 1 0 0 1 1 0 1 1 0 1 0 0 0 0 1 0 1 0 0 1 0 1 1 0 0 1 1 0 1 1 1 1 1 1 0 0 1 0 1 1 1 0 1 1 1 1 1 0 0 0 1 0 0 1 0 0 0 0 1 0 0 0 0 1 0 1 1 0 1 0 0 1 0 1 1 0 1 1 0 0 1 1 1 0 0 1 0 0 0 0 0 0 0 0 0 1 1 0 1 0 1 0 1 1 0 0 1 0 0 0 1 1 0 0 1 1 0 1 1 0 1 0 1 0 1 0 1 0 0 1 0 1 1 1 0 1 0 1 1 1 1 1 1 0 1 0 0 0 0 1 0 1 0 0 1 1 1 0 1 0 0 0 1 1 0 0 0 1 1 1 0 0 0 0 1 1 1 0 1 1 1 1 0 0 0 1 1 0 1 0 1 0 0 1 1 0 1 0 0 0 1 1 1 1 1 0
1 1 0 1 0 0 1 1 1 0 1 0 1 1 0 1 1 1 0 0 1 1 1 0 1 0 0 0 0 0 1 0 1 0 1 0 0 0 1 0 1 1 0 0 1 1 1 1 0 0 0 1 0 1 0 1 0 1 1 0 0 0 0 1 1 1 0 0 0 1 1 1 0 1 0 1 0 0 1 1 0 0 0 1 0 0 0 0 0 1 0 0 1 1 0 1 0 0 1 1 0 1 0 1 0 1 0 0 0 0 1 1 1 1 0 0 1 1 0 0 0 0 0 0 1 1 1 0 0 0 1 1 0 1 0 1 1 1 0 0 1 1 0 1 1 0 0 1 0 0 0 0 1 1 1 1 1 0 0 1 1 1 1 1 0 1 0 0 0 0 1 1 1 1 1 1 1 1 1 1 1 0 1 0 0 1 1 1 0 1 0 0 1 0 1 1 0 1 1 0 0 1 1 0 0 1 0 1 1 1 0 0 1 1 0 0 1 1 0 0 1 1 0 1 1 0 0 0 1 0 0 0 1 1 1 1 1 0 1 0 0 1 0 1 0 0 1 1 0 0 1 1 1 0 1 1 0 1 0
1 1 1 1 2 1 1 1 1 1 1 1 1 2 1 1 1 1 1 2 2 2 2 1 1 1 2 1 2 1 1 1 2 1 2 1 1 2 2 2 2 2 1 1 1 2 1 1 1 2 2 1 2 2 2 2 2 1 1 2 2 2 1 2 2 1 2 2 2 2 1 2 2 1 1 2 1 1 2 1 2 1 2 1 2 2 2 1 1 1 1 2 1 2 1 1 1 2 1 1 1 2 2 1 1 2 2 1 1 1 1 1 2 2 2 2 2 2 1 2 2 1 1 1 1 1 1 2 1 2 1 2 2 1 2 2 1 2 2 1 1 2 2 2 1 1 1 2 1 1 1 2 1 1 1 2 2 2 1 2 1 1 2 2 2 1 2 2 1 2 1 1 2 1 1 2 2 2 1 2 1 1 1 1 2 2 2 1 2 2 1 1 1 2 2 2 1 2 1 1 2 2 2 1 2 1 2 1 2 1 1 1 1 1 2 1 1 2 1 1 2 1 2 1 2 2 2 2 2 2 1 1 2 2 1 1 2 1 1 2 1 2 1 1 1 2 2 1 1 1 1 1 2 2 1 2 1 2 1
1 1 2 2 2 2 2 2 2 2 1 1 2 2 2 2 2 2 1 1 1 2 1 2 1 1 1 1 2 1 1 1 1 2 1 1 2 2 2 1 2 1 1 2 1 1 2 2 1 2 2 1 2 2 1 1 2 1 2 1 1 1 1 2 2 2 1 2 1 1 1 1 2 2 1 2 1 1 2 2 1 1 2 2 1 2 2 2 2 2 2 1 1 2 1 1 2 2 2 1 1 2 2 1 1 1 2 2 2 2 1 2 2 1 2 1 2 1 1 2 2 1 1 1 1 2 1 2 1 1 2 1 1 1 2 1 2 2 2 1 1 2 1 2 1 2 2 2 1 1 1 2 1 1 2 2 2 1 2 2 1 1 2 1 2 1 2 2 1 2 1 2 2 2 2 2 2 2 1 1 2 1 2 2 1 2 1 2 2 1 2 2 1 1 2 2 1 1 1 1 1 1 1 1 1 1 1 1 1 2 2 1 1 2 2 1 2 2 1 1 1 2 2 2 1 1 2 2 1 1 1 2 2 2 1 1 2 1 1 2 1 1 1 1 2 2 2 2 1 1 1 1 1 2 2 1 1 2 2
1 0 1 0 1 1 0 1 1 0 0 0 0 0 1 0 1 1 0 1 0 1 0 0 1 0 0 0 1 1 0 0 1 1 0 0 0 0 1 1 1 0 0 0 0 1 1 0 1 0 1 1 1 0 0 0 0 1 1 1 1 0 0 0 1 0 0 0 0 1 0 1 0 0 0 0 1 1 1 0 1 1 1 1 0 1 0 1 1 1 0 0 0 1 0 0 1 0 0 0 0 1 0 1 0 1 0 0 0 1 1 0 0 1 0 1 1 1 0 1 0 1 0 1 1 1 1 1 0 1 0 1 0 1 0 1 0 1 0 0 0 1 1 0 0 1 1 1 0 0 1 1 0 0 1 1 0 1 1 0 0 1 0 0 1 0 0 1 1 1 0 0 0 1 1 2 1 2 1 2 2 2 1 1 2 1 2 1 1 1 2 1 2 1 2 2 1 2 1 1 1 1 2 1 1 2 1 1 1 2 1 2 1 2 2 1 2 2 1 1 1 2 1 2 1 2 1 1 2 2 2 1 2 2 1 1 1 2 1 2 1 1 1 2 2 2 1 1 1 2 2 2 0 0 0 1 1 1 1
1 1 1 2 2 1 1 1 2 1 2 2 1 2 2 1 1 1 2 1 1 1 1 1 2 2 1 1 1 2 2 1 2 1 2 1 1 1 2 2 2 2 1 1 2 2 2 1 2 1 1 1 2 1 1 2 2 2 1 2 2 2 1 1 1 2 2 2 2 1 1 2 2 2 2 1 2 2 1 1 1 2 1 2 2 2 2 1 2 1 2 2 2 1 1 2 2 1 1 1 2 1 1 1 1 2 1 1 1 2 2 2 2 2 2 1 1 2 1 1 1 1 1 2 1 2 2 2 2 1 1 1 2 1 2 1 1 2 1 2 2 2 2 2 1 2 2 1 1 1 1 1 1 2 2 1 1 2 1 1 1 2 1 1 2 2 1 1 2 2 1 1 2 2 2 1 1 2 2 1 2 2 2 1 2 2 2 1 1 2 2 1 1 2 2 1 1 2 1 2 1 1 1 0 0 1 0 0 1 1 0 0 0 0 0 0 1 1 1 1 1 1 0 0 1 1 1 1 0 1 0 0 1 1 0 0 1 1 1 1 0 1 0 0 1 0 0 0 0 1 0 0 0 0 1 1 1 1 1
1 1 0 0 0 0 1 0 1 1 0 1 0 1 1 0 1 1 0 0 0 0 1 0 1 0 0 1 1 0 0 0 1 1 1 0 1 1 1 1 0 1 0 1 1 0 0 1 1 0 1 0 1 1 1 1 0 0 1 1 1 1 1 1 0 1 1 1 1 1 0 1 1 0 1 1 1 1 1 0 0 1 1 0 0 1 0 1 1 1 1 0 0 0 1 1 0 1 0 0 0 1 1 1 1 0 1 1 1 1 0 1 0 0 0 1 1 0 0 0 0 0 0 1 1 1 1 1 0 1 0 1 0 1 0 1 1 0 1 0 1 0 0 0 0 1 1 1 1 1 0 0 0 1 0 0 0 1 1 1 0 0 0 0 0 1 0 1 0 0 0 0 0 0 0 1 1 0 0 1 0 1 1 1 1 1 1 0 0 1 1 1 0 1 0 1 0 1 0 1 1 1 0 0 0 0 1 0 1 0 0 0 1 1 0 1 0 1 1 1 0 0 1 0 0 0 0 0 0 1 1 0 0 0 0 0 0 0 1 1 0 1 0 0 0 0 1 0 1 1 0 0 1 1 0 1 0 1 1
2 2 1 2 1 1 1 1 2 1 1 1 1 1 2 2 2 1 2 1 2 2 2 1 2 1 1 1 1 1 1 1 1 2 1 2 1 1 2 1 1 2 1 1 2 2 1 1 2 1 2 2 2 2 1 2 1 1 2 1 1 2 1 1 1 2 1 2 2 2 2 2 1 1 1 2 1 1 2 2 1 2 1 2 2 2 1 2 1 2 1 1 1 1 2 1 2 1 1 1 2 2 1 2 2 2 2 1 2 1 2 1 2 1 1 2 2 1 2 2 1 2 2 2 2 1 1 2 2 2 1 2 1 2 2 2 2 1 2 2 1 1 2 2 1 2 1 2 1 2 1 2 2 2 2 1 1 2 1 1 1 2 1 2 1 2 1 2 1 1 1 1 1 2 1 1 2 2 1 2 1 2 1 2 2 1 2 1 2 2 2 1 2 2 2 1 1 2 1 1 2 1 2 2 2 2 1 2 1 1 2 1 2 1 1 1 1 2 1 1 2 1 2 1 1 1 2 1 2 2 1 1 2 1 2 1 2 1 1 1 2 2 2 2 2 1 2 1 1 2 2 2 2 2 2 1 1 1 1
1 1 2 1 2 2 2 1 1 2 1 2 2 1 1 2 1 1 2 1 1 1 2 2 2 2 1 2 2 1 1 1 1 1 1 2 1 2 1 1 2 1 1 2 1 2 1 1 2 2 2 1 1 1 2 2 1 1 2 2 1 2 2 2 2 1 2 1 1 1 2 2 1 1 1 1 1 2 1 2 2 2 1 1 2 1 1 2 1 1 1 1 1 1 1 2 2 1 1 2 2 1 2 2 1 1 1 2 1 2 1 2 1 2 2 2 2 1 1 1 2 1 1 1 2 1 2 2 2 2 2 2 2 1 2 2 1 2 1 1 1 1 1 1 2 2 2 1 2 2 2 1 1 2 1 2 2 2 2 1 2 2 1 1 1 2 2 1 1 1 1 1 2 1 2 1 1 2 1 1 2 2 1 1 2 2 1 2 1 1 2 2 1 2 1 1 1 1 2 1 2 2 2 1 1 2 2 2 2 1 1 1 1 2 1 1 1 2 1 1 1 2 2 1 2 1 2 2 2 2 1 1 2 2 1 1 2 2 1 2 1 1 2 2 2 1 2 1 1 2 1 2 1 2 1 1 1 2 2
0 0 1 0 0 1 1 0 0 1 1 0 0 0 1 1 0 0 0 1 1 1 0 1 0 0 1 1 1 1 1 0 1 0 1 1 0 0 1 1 0 0 1 1 0 1 0 0 1 0 0 1 1 0 1 0 0 0 1 0 1 0 1 1 1 1 1 0 0 1 0 1 1 0 1 1 0 1 0 0 1 0 1 0 1 1 1 0 1 1 0 1 0 0 0 0 0 1 1 1 1 0 1 0 1 0 0 1 1 1 0 1 0 0 0 1 0 0 0 0 1 1 0 1 0 0 0 1 1 0 1 1 1 1 1 1 0 1 1 1 1 0 1 0 1 0 1 1 1 1 1 1 0 1 0 1 1 1 0 0 1 0 1 0 0 0 0 0 0 1 1 0 1 1 1 0 1 1 0 1 0 1 0 0 0 0 1 0 0 1 0 1 1 1 1 0 0 1 0 0 1 1 0 0 0 0 0 1 0 0 0 0 0 1 1 0 1 0 0 0 0 1 0 1 1 0 1 0 0 1 0 0 0 0 0 0 1 1 0 1 1 1 0 1 0 0 0 0 0 1 1 1 1 1 0 1 0 1 0
1 1 0 1 1 0 0 1 0 0 0 1 1 0 1 1 1 1 1 0 1 0 0 1 0 0 1 1 0 0 1 1 1 1 1 1 0 0 1 0 1 1 0 0 0 1 0 1 1 1 1 1 1 0 0 0 0 1 0 0 0 1 0 1 1 1 0 0 0 0 1 1 1 0 0 1 1 1 1 0 1 0 1 1 1 1 1 1 0 1 0 1 1 0 0 0 0 1 0 0 0 0 0 1 0 1 1 1 0 0 1 1 1 0 1 1 0 1 0 0 0 0 1 0 0 0 0 1 0 1 1 0 1 1 0 1 1 1 1 0 0 1 0 0 0 0 0 0 0 1 0 1 0 1 0 1 0 0 0 0 0 0 0 0 1 1 1 0 1 1 0 1 0 1 1 1 1 1 0 1 1 1 0 0 1 1 1 0 1 1 0 0 1 0 1 0 0 1 0 0 0 0 1 0 0 0 0 0 1 1 1 0 0 1 1 1 0 0 0 0 1 1 0 0 0 0 0 1 1 0 1 0 1 0 0 1 1 0 0 1 0 1 0 0 1 0 0 1 1 0 1 0 0 1 0 1 0 0 1
0 0 1 0 0 1 1 0 1 0 0 1 0 0 0 1 1 0 0 1 1 1 0 0 0 0 1 0 0 0 1 1 1 1 1 0 1 0 1 0 1 0 0 1 0 1 0 1 1 1 0 0 1 1 1 1 0 0 1 0 0 1 0 1 1 0 0 0 0 0 0 0 1 1 0 1 0 0 1 0 0 1 0 0 0 1 0 1 1 1 1 1 0 0 0 0 1 1 1 0 0 0 1 0 0 1 0 1 1 1 1 0 1 1 0 1 1 1 0 0 0 0 1 0 0 0 0 0 1 1 0 1 1 1 0 0 1 1 0 0 0 0 1 1 1 1 0 1 1 1 0 1 1 1 0 0 0 1 1 0 0 1 1 1 0 1 0 0 0 1 0 0 0 1 1 1 0 1 0 0 0 0 1 0 1 0 1 0 1 1 1 1 0 1 1 1 1 0 1 0 1 0 1 1 0 0 0 0 1 1 1 1 0 1 0 0 0 1 1 1 0 1 1 1 0 1 1 1 1 0 0 0 1 0 0 1 0 1 0 1 0 0 0 1 0 0 0 0 1 1 0 1 1 1 1 0 0 1 1
0 1 1 0 0 1 0 0 1 0 0 1 0 1 0 0 1 1 1 1 1 0 1 0 0 0 0 1 1 0 0 0 1 1 1 0 0 0 0 0 1 0 0 1 0 0 1 0 1 0 0 0 1 0 0 1 0 0 1 0 0 0 0 0 1 1 1 1 0 0 0 0 1 1 1 1 0 1 1 0 0 1 0 0 0 0 1 0 1 0 1 1 0 1 1 1 1 1 0 0 0 1 0 1 0 1 0 0 1 2 1 1 1 1 1 2 2 1 1 1 2 2 1 1 2 1 1 1 1 1 2 2 2 1 2 1 1 2 1 2 1 2 1 2 1 1 2 1 2 1 2 1 2 2 1 1 1 1 2 2 2 2 2 2 1 1 1 1 2 1 1 1 1 1 2 1 2 2 2 1 1 1 2 2 1 2 1 1 1 1 1 2 1 1 1 1 1 2 1 1 2 2 2 1 1 2 1 1 2 2 1 1 2 1 2 2 2 2 1 2 1 1 1 1 2 2 2 2 2 1 1 1 2 1 2 1 2 1 1 2 1 2 2 2 1 1 1 1 1 1 1 2 1 1 1 1 1 2 1
2 1 1 1 2 2 2 2 2 2 1 2 2 1 2 2 1 1 2 2 2 1 1 1 2 1 1 2 1 2 1 1 1 1 1 2 1 2 2 1 2 2 1 1 1 1 1 1 2 1 2 2 1 2 2 2 2 1 2 2 1 2 2 2 2 1 2 1 2 2 2 2 1 1 1 1 1 1 1 2 2 2 2 2 1 1 2 2 1 2 2 1 1 2 2 2 2 1 2 1 1 2 2 1 2 1 2 2 2 2 2 2 2 2 2 1 2 2 2 2 2 2 1 1 1 1 1 1 2 1 1 1 2 1 2 1 1 1 2 1 2 2 2 2 1 2 1 1 2 2 1 1 1 2 2 2 1 2 2 2 1 2 2 2 2 1 1 1 1 2 1 1 2 2 1 2 2 1 1 2 2 2 1 2 1 2 2 1 1 1 1 2 2 2 2 2 1 2 2 1 2 1 1 1 1 1 1 2 2 2 2 2 1 2 2 1 1 2 2 1 1 2 2 2 1 2 1 2 2 2 2 1 2 2 2 2 2 1 1 2 1 2 1 2 1 2 1 2 1 2 2 2 2 1 1 1 2 1 2
0 1 1 0 0 0 0 1 0 0 1 1 1 1 1 0 0 1 0 1 0 1 1 0 0 1 1 0 1 0 0 0 1 1 1 1 1 0 0 0 1 0 0 0 0 1 0 0 0 1 1 1 1 1 0 0 0 1 1 1 1 0 1 1 0 1 1 1 1 0 1 1 1 0 0 1 0 0 1 0 1 0 0 1 1 1 0 0 0 1 0 0 1 1 1 0 0 1 0 0 1 0 0 1 1 0 1 0 1 1 1 0 0 0 1 0 0 0 1 1 1 0 1 0 0 0 0 0 1 0 1 0 1 0 1 1 1 1 1 1 1 1 0 1 0 1 1 1 1 1 1 0 1 1 0 1 0 0 1 1 1 1 1 1 0 1 1 0 0 1 0 0 1 1 1 1 1 1 1 0 1 0 1 0 1 0 1 1 0 1 0 0 0 1 0 1 0 0 0 0 1 0 0 0 1 0 0 1 1 1 1 0 0 1 1 1 1 0 1 0 1 1 0 1 1 0 1 0 1 0 1 1 1 0 0 0 1 0 0 0 1 1 0 1 0 0 0 0 0 0 0 1 0 0 0 0 1 0 1
1 0 1 1 1 0 1 0 1 0 1 0 1 1 1 0 0 1 1 0 1 0 0 0 0 1 1 1 0 1 0 0 1 1 1 0 0 1 1 0 1 1 0 0 0 1 1 1 0 1 1 0 0 1 1 1 1 1 1 1 0 0 1 1 1 1 1 0 1 1 1 1 1 0 0 0 0 0 0 0 0 1 1 1 1 0 1 0 0 0 1 0 0 1 0 0 1 0 0 1 0 0 1 1 1 1 1 0 0 0 0 0 0 1 0 1 1 1 1 0 1 0 1 0 0 0 0 0 1 0 0 1 0 1 1 1 0 1 1 0 1 0 1 1 1 1 0 1 1 1 1 0 1 0 0 1 1 0 0 0 0 0 1 0 1 0 1 1 0 1 1 0 1 0 1 0 1 1 0 1 1 0 0 0 1 0 1 0 1 0 1 0 0 1 0 1 0 1 0 1 1 0 1 0 1 1 1 0 0 1 0 0 1 1 1 1 1 1 1 1 0 1 1 1 1 0 0 0 0 0 0 0 0 1 1 0 1 0 0 1 0 1 0 1 0 1 0 1 0 1 1 0 1 1 1 0 0 0 0
1 2 1 2 2 2 1 1 1 2 2 2 1 1 1 2 2 2 1 1 2 1 2 1 1 1 1 2 1 1 2 1 2 2 2 1 1 2 2 1 1 1 1 2 2 2 1 1 2 1 2 2 2 1 1 2 1 2 2 2 1 2 1 1 1 1 2 1 1 2 2 1 1 2 1 1 1 1 2 2 1 2 1 1 2 2 1 1 2 2 2 2 2 2 2 2 1 2 1 2 2 1 2 1 2 1 2 2 1 2 1 1 2 1 2 2 1 2 2 1 1 1 1 2 1 2 1 2 2 1 1 1 1 1 1 1 1 1 2 1 2 2 2 2 1 1 1 1 2 2 1 2 1 2 2 1 1 1 2 1 2 1 1 1 2 2 2 1 2 2 1 1 1 2 2 2 1 2 2 2 2 1 1 2 1 2 2 2 2 1 2 2 1 2 2 1 1 2 2 1 1 1 2 1 1 2 2 1 2 1 1 1 1 2 1 1 2 1 2 2 1 1 1 1 1 1 1 2 1 2 2 1 2 2 2 1 1 2 1 2 2 2 1 1 1 1 2 2 1 2 1 2 1 2 1 2 1 2 1
2 1 1 1 2 1 1 2 2 1 2 1 1 1 2 2 2 1 1 2 1 1 1 1 2 1 1 1 2 1 1 1 2 2 1 1 1 1 2 1 2 1 1 2 2 1 1 2 2 1 1 2 1 1 1 1 1 2 2 1 1 1 2 2 1 2 1 1 2 2 2 1 2 1 1 1 2 1 1 2 2 1 2 1 1 1 2 2 2 1 2 2 1 2 1 1 1 1 1 2 2 1 2 1 1 2 2 2 1 1 1 1 1 1 1 2 1 1 1 1 1 2 1 1 2 2 1 1 1 2 1 1 2 2 2 2 2 2 2 2 1 2 2 2 1 1 1 1 1 1 2 2 1 2 1 1 1 1 2 1 2 2 1 2 2 2 1 2 2 2 2 1 2 1 1 1 1 1 1 2 1 2 1 2 2 2 1 1 1 1 2 2 1 1 2 2 1 2 2 1 2 1 2 2 1 1 1 1 1 2 1 1 1 1 2 1 2 2 2 2 2 2 1 2 1 1 1 2 2 1 2 1 2 1 2 2 1 1 1 1 1 1 1 1 2 1 1 2 1 1 1 1 1 2 1 2 2 1 1
0 0 1 1 1 0 0 0 1 0 0 1 1 0 0 0 0 1 0 1 0 1 0 1 1 1 1 0 1 0 0 0 0 0 1 0 0 0 1 0 0 0 1 0 1 1 1 1 0 0 1 1 1 0 0 1 1 0 0 1 0 0 0 1 1 1 1 1 0 0 1 1 0 1 0 0 0 1 1 1 1 0 0 0 1 0 0 0 1 0 0 0 0 1 0 1 1 0 0 0 1 1 0 1 0 1 1 0 0 1 1 1 0 1 1 1 1 1 0 0 1 1 0 0 0 0 1 0 1 1 0 0 1 0 1 1 1 1 0 0 0 0 1 1 1 1 1 1 1 1 0 0 1 0 1 0 0 1 1 1 0 1 0 1 0 0 1 1 1 0 0 0 0 1 0 1 1 1 0 1 0 0 1 0 1 0 1 0 1 1 1 1 0 0 0 1 1 1 0 0 1 0 1 1 1 1 0 0 1 1 0 0 0 1 0 0 0 0 1 0 1 1 1 0 1 1 0 0 0 0 1 0 1 1 0 0 0 1 0 1 0 1 0 1 1 0 1 0 1 1 0 1 0 1 1 0 0 1 1
1 1 2 2 1 1 2 2 1 1 2 1 1 1 2 2 1 1 2 2 2 2 1 2 2 2 1 1 1 1 1 1 1 2 2 2 1 1 2 2 2 1 1 2 1 1 1 1 2 1 2 2 1 1 1 1 1 1 2 1 2 2 2 2 1 2 2 1 1 1 1 1 2 1 2 1 1 2 1 1 2 1 2 1 2 1 1 1 2 2 2 1 1 2 1 1 2 2 2 2 2 1 1 2 1 2 1 2 2 2 1 2 2 1 1 1 2 1 2 1 2 2 1 2 2 1 2 1 1 2 2 1 1 1 2 2 2 1 1 1 2 1 1 2 1 1 2 2 2 2 2 1 1 1 2 1 2 2 2 2 2 1 2 2 2 1 1 2 2 1 1 2 2 2 2 2 1 1 1 2 1 1 1 1 1 2 1 1 1 1 2 2 1 2 2 2 1 2 1 2 1 1 2 1 1 1 1 2 1 2 2 2 1 2 1 2 1 1 1 1 1 1 1 1 2 2 2 2 1 1 1 1 2 2 2 2 2 1 2 2 1 2 1 2 1 1 2 2 1 1 1 2 2 1 2 2 2 2 2
2 1 2 2 2 1 1 2 2 1 2 2 1 1 2 1 2 1 1 1 1 1 1 2 2 2 2 2 1 2 1 1 1 2 2 2 1 1 2 1 1 2 2 2 1 2 1 2 2 1 2 2 2 2 1 1 2 2 1 1 1 1 1 1 1 2 2 1 1 1 2 2 2 1 1 2 1 2 1 1 1 2 1 1 1 1 2 1 1 2 1 2 2 2 2 2 2 1 1 1 1 2 2 1 1 1 1 2 1 2 2 1 1 1 2 2 2 2 1 1 1 2 2 1 2 1 1 1 1 2 2 2 1 2 1 1 2 1 1 2 2 2 1 1 2 1 1 2 2 2 1 1 2 2 1 2 1 2 1 2 1 2 2 1 2 1 2 1 1 2 1 1 1 2 1 1 2 1 2 1 1 1 1 2 1 1 1 1 2 2 2 1 1 2 1 2 1 1 2 2 2 1 1 1 1 2 1 2 1 2 2 1 2 1 1 1 2 1 1 2 1 1 2 1 1 1 1 2 2 1 1 2 2 2 1 1 2 2 1 2 2 1 2 1 1 2 1 1 2 2 1 2 1 1 1 1 2 2 1
1 0 0 0 1 1 0 0 1 1 0 1 1 0 0 0 1 1 0 1 1 1 1 0 1 1 0 0 1 0 0 0 1 0 0 1 0 1 1 1 0 0 0 1 0 1 1 0 1 0 1 1 0 0 1 1 1 0 1 1 0 0 0 0 0 1 1 0 0 0 0 1 1 0 0 0 0 1 0 1 1 0 0 0 1 1 0 1 1 1 0 1 0 0 0 0 1 1 1 1 0 1 0 1 0 0 0 0 1 0 1 1 0 0 1 1 0 1 0 1 0 1 0 0 0 0 1 0 0 0 0 0 1 1 1 0 0 0 1 1 0 0 0 0 0 0 0 1 1 1 1 0 1 1 1 0 0 0 0 1 1 1 1 0 0 0 0 1 1 0 1 1 0 0 1 1 0 0 1 0 1 0 1 0 1 0 0 0 0 0 1 0 0 1 1 1 1 1 0 0 1 0 1 1 0 0 0 0 0 0 1 1 1 0 1 0 0 0 1 1 1 0 0 1 0 1 0 0 1 1 1 1 1 0 0 1 0 0 0 0 0 1 0 1 1 0 1 1 1 1 1 1 0 1 1 0 0 0 1
1 0 1 0 0 1 1 0 0 1 0 1 1 0 0 0 1 0 0 1 0 0 0 1 0 0 0 0 1 0 1 1 0 1 1 0 0 1 1 1 1 0 0 0 0 1 1 0 1 0 1 0 0 1 0 1 0 0 1 0 1 1 1 1 1 0 1 1 0 0 1 1 0 0 0 1 0 0 0 0 1 1 0 0 1 1 0 1 1 1 1 0 1 0 0 0 0 0 0 1 1 1 1 1 0 0 1 0 0 0 0 1 1 1 0 1 1 0 1 1 0 1 0 1 1 1 1 1 1 0 0 1 1 0 0 0 1 1 0 0 0 0 0 1 1 1 0 0 1 1 0 0 1 1 1 0 0 1 1 1 0 0 0 1 0 1 1 1 0 1 0 1 0 1 0 0 0 0 1 1 1 1 1 0 1 0 1 0 0 0 1 1 0 1 1 0 1 0 0 0 1 1 0 1 0 0 0 1 0 1 1 1 1 0 0 1 1 1 0 0 0 1 0 0 1 0 1 0 0 0 0 0 1 0 1 0 1 1 0 1 0 0 0 1 1 0 1 0 1 0 0 1 1 0 0 1 0 1 1
1 1 2 1 2 1 1 2 1 1 2 2 1 2 2 2 1 1 2 2 2 2 1 1 2 2 2 2 2 1 2 1 2 1 2 1 1 2 1 1 1 2 1 2 1 2 1 2 2 1 1 1 2 2 2 1 1 1 2 2 1 2 1 2 1 1 2 2 2 1 1 2 1 1 1 2 1 1 1 2 1 2 2 2 2 2 1 2 1 1 2 2 1 2 1 2 1 1 1 1 1 2 2 2 1 1 1 2 2 1 2 1 2 2 1 2 1 1 2 2 1 2 2 1 1 2 2 1 1 1 2 1 2 1 2 2 1 1 2 1 1 2 2 2 2 1 2 2 1 1 1 0 0 0 0 0 1 1 0 1 0 1 0 0 0 1 1 0 0 0 0 0 0 0 0 1 1 1 0 1 1 0 0 0 1 1 0 1 1 0 1 1 0 0 1 1 0 1 0 0 1 1 0 1 1 0 0 1 0 1 0 0 1 1 1 1 0 0 0 0 0 1 1 0 0 1 0 0 1 1 0 0 1 0 0 0 1 0 1 1 0 1 0 0 0 0 0 1 0 0 1 1 0 0 1 1 0 1 1
0 0 0 1 1 1 0 1 1 0 1 0 0 1 0 0 0 0 1 0 1 0 0 1 1 0 1 0 1 1 1 0 1 1 1 0 1 0 1 0 0 0 0 0 0 1 0 0 0 0 1 0 1 1 0 1 0 0 1 0 1 0 1 0 1 1 1 1 0 0 0 1 0 0 1 1 0 0 1 0 0 1 1 0 0 0 1 1 0 1 0 1 0 1 1 1 1 1 0 0 0 0 1 0 0 1 1 0 0 0 0 1 0 0 0 0 0 0 0 1 1 1 1 1 0 1 1 1 1 0 1 0 1 1 0 1 1 0 1 0 0 0 0 1 0 0 0 0 1 1 0 0 1 0 1 0 0 1 0 0 1 1 0 0 0 0 0 1 0 0 1 0 0 1 1 0 0 1 0 1 0 1 0 1 1 0 0 0 1 0 0 1 1 0 0 1 0 1 0 0 1 0 1 1 0 0 0 0 1 1 1 0 0 0 0 1 1 1 1 0 0 1 0 1 1 0 0 0 1 1 0 0 1 1 0 1 1 0 1 1 1 1 1 0 1 1 1 0 0 0 1 0 0 1 0 0 0 1 0
2 1 2 1 1 2 1 1 2 2 2 2 1 1 1 1 2 1 2 2 1 1 2 2 2 2 1 2 2 1 1 1 2 2 2 1 2 1 2 2 2 1 1 1 1 2 1 2 2 1 2 2 1 1 1 1 1 1 2 1 1 2 1 1 2 2 1 2 2 2 2 2 2 1 2 2 2 2 2 1 1 2 1 2 1 2 2 2 2 1 1 2 2 1 2 1 2 2 2 2 2 1 1 1 1 1 1 2 2 1 2 1 1 1 2 2 1 1 1 1 2 2 2 2 1 1 1 0 0 1 1 1 0 0 1 1 0 0 1 0 1 1 1 1 0 0 1 0 1 1 1 1 1 1 0 0 0 1 0 2 2 2 1 2 1 2 2 2 2 1 1 2 1 2 2 2 2 1 1 1 1 2 1 2 1 1 1 1 2 2 1 2 1 2 1 2 1 2 1 2 2 1 1 2 1 2 2 1 2 1 1 2 1 2 1 1 1 2 2 1 2 1 2 1 1 2 2 2 2 2 2 1 2 2 2 1 2 1 1 2 1 2 1 2 2 1 2 1 1 2 2 1 1 2 2 1 2 2 2
1 0 1 0 1 1 1 0 1 1 0 0 0 0 1 0 1 1 0 0 1 0 0 1 1 0 0 1 1 1 0 0 1 0 1 0 0 1 0 0 1 0 1 1 1 0 1 1 1 0 1 0 1 1 0 1 1 1 1 1 1 1 1 1 0 1 1 0 1 1 0 1 1 1 1 1 0 1 0 1 1 0 0 0 1 0 1 1 1 1 1 1 0 1 0 0 1 1 1 0 1 0 1 1 0 1 1 0 0 1 0 0 1 1 0 0 0 1 0 0 0 0 0 1 1 1 1 0 0 1 1 1 0 0 1 1 1 1 1 1 0 0 1 1 1 0 0 1 1 1 0 1 0 1 1 1 0 1 0 1 0 1 0 0 1 1 1 0 1 1 1 0 0 0 0 1 0 1 0 0 0 0 1 1 1 1 0 1 1 0 0 1 0 1 1 0 1 1 1 1 0 0 1 0 1 0 0 0 0 1 0 0 1 0 0 0 1 0 1 0 0 1 0 1 0 0 0 1 0 1 1 0 1 1 0 1 1 0 0 1 0 0 0 1 0 1 0 0 1 1 1 0 0 0 1 1 0 0 0
2 2 1 1 2 1 1 2 1 1 1 2 2 2 2 1 2 2 2 1 1 2 1 2 2 2 2 2 1 2 2 2 1 1 1 2 1 2 1 1 2 1 1 1 2 1 2 2 2 2 2 1 2 2 2 2 1 1 1 1 2 2 2 2 1 2 1 1 2 1 1 2 1 2 2 1 2 2 2 2 1 2 2 1 1 1 1 1 0 1 1 0 1 1 1 1 1 1 1 0 0 1 0 1 0 0 1 1 1 0 1 1 0 1 1 1 0 0 1 0 1 1 0 1 1 0 1 0 1 1 1 1 0 1 0 1 1 1 1 0 0 1 0 1 1 1 0 1 0 0 1 1 1 0 0 1 0 0 0 0 0 1 0 1 1 1 1 0 1 1 0 1 0 0 1 0 1 0 0 1 1 0 0 0 0 1 1 1 1 0 1 1 0 1 0 1 1 0 0 0 1 1 1 0 0 0 0 1 1 0 0 1 1 0 0 1 1 0 0 1 1 0 1 0 1 0 1 1 0 1 1 1 1 0 0 1 0 0 0 1 0 1 0 0 0 0 1 1 0 1 1 0 1 1 0 1 0 1 0
1 1 2 2 1 2 2 1 1 1 2 2 1 2 1 2 2 2 2 2 1 1 2 2 2 1 1 2 1 2 2 1 1 1 1 1 1 2 2 2 2 2 1 1 1 1 1 1 1 1 1 1 2 2 1 1 1 2 2 1 2 1 1 2 2 1 2 1 2 1 2 2 1 1 1 2 1 2 1 1 1 1 2 1 1 2 1 2 2 2 1 1 1 1 2 1 2 1 1 2 2 2 1 1 1 1 2 1 2 1 1 2 2 2 1 1 2 2 1 1 1 2 1 2 2 1 1 1 2 1 1 2 1 2 1 1 2 2 2 2 2 2 2 1 1 1 1 2 2 1 2 1 1 2 2 2 1 2 1 1 1 1 2 1 2 2 1 1 1 1 1 2 2 2 2 2 2 2 1 2 1 2 1 2 1 2 2 2 2 2 2 2 1 2 2 1 2 1 2 2 2 2 1 2 2 1 1 1 2 2 1 2 2 2 1 1 1 1 2 2 2 2 2 1 1 1 1 1 2 2 1 2 1 1 2 1 2 1 1 1 1 1 1 1 2 1 2 2 2 2 1 1 1 1 2 1 2 1 1
1 1 1 0 1 0 0 1 0 0 1 1 1 1 1 0 0 1 1 0 0 1 0 0 1 1 1 0 0 0 0 1 1 0 1 0 1 0 1 0 1 0 0 0 0 0 0 0 1 1 1 1 1 1 1 1 1 0 0 0 1 1 0 1 0 0 1 1 0 0 1 1 0 1 1 1 0 1 1 1 0 0 0 0 1 1 0 0 1 1 1 1 0 1 0 0 0 1 1 1 0 1 1 0 0 1 0 0 0 0 0 0 0 0 0 0 1 1 1 0 1 0 1 1 0 1 0 1 0 1 0 0 1 1 0 1 1 0 0 0 1 0 1 1 0 1 1 1 0 1 1 0 0 0 1 0 0 0 0 1 0 1 1 1 1 1 0 0 1 1 1 0 1 1 0 1 1 1 0 1 1 0 1 0 1 0 1 0 0 0 0 1 0 1 0 1 1 0 1 1 0 1 1 0 1 1 0 0 1 0 0 0 1 0 0 0 0 1 1 1 0 1 0 0 0 0 0 1 0 1 0 1 0 0 1 0 1 0 0 1 0 1 0 1 0 1 0 0 0 0 0 0 0 1 0 1 1 1 1
0 0 0 0 1 0 0 1 0 0 0 1 0 0 0 1 1 1 1 0 1 1 1 1 0 0 0 0 0 1 1 0 1 1 1 0 1 0 0 0 1 0 1 0 1 1 1 0 1 1 0 0 0 1 0 0 0 1 0 1 0 0 0 0 1 1 1 0 1 1 1 1 1 0 1 1 0 0 1 1 1 0 1 0 0 0 1 1 1 0 0 0 1 0 1 0 1 0 0 0 0 0 1 1 0 1 0 0 1 0 1 1 0 1 1 0 0 0 1 1 0 1 0 0 0 1 0 0 1 0 1 1 1 1 0 1 1 1 1 1 0 1 0 1 0 1 0 0 1 1 1 0 0 1 0 0 1 1 0 0 0 1 0 1 1 1 0 1 1 1 0 1 0 0 1 1 1 1 0 1 0 0 1 0 0 0 1 0 0 0 0 1 0 1 0 1 0 0 0 0 1 1 1 1 1 0 0 1 0 1 0 1 0 1 0 1 1 1 0 0 1 1 1 0 0 0 0 1 1 0 1 1 0 0 1 1 1 0 0 0 0 1 1 1 1 0 1 0 1 0 0 0 0 1 0 1 0 0 0
2 2 1 1 2 1 2 2 2 1 1 1 2 2 1 2 1 1 1 1 1 1 2 1 2 1 1 1 1 1 1 1 2 1 2 1 1 1 1 2 2 2 1 1 1 1 1 1 2 2 1 2 2 1 2 2 2 1 1 2 2 2 1 2 2 2 2 2 2 1 1 2 2 1 2 2 1 2 1 2 2 2 1 2 2 2 1 1 2 2 2 1 2 1 2 1 1 2 2 1 1 1 1 2 2 1 2 2 1 2 1 1 1 2 1 1 2 2 2 2 2 1 2 1 2 1 2 2 2 2 2 2 2 2 1 2 2 2 1 1 1 2 2 2 1 1 2 2 1 1 2 1 2 2 1 1 1 2 2 1 1 1 2 1 2 2 2 1 1 1 1 2 1 2 2 2 1 2 1 2 1 1 1 2 2 1 1 1 2 1 2 2 2 1 2 1 2 2 2 2 2 2 1 1 1 2 1 1 1 1 2 1 1 2 1 1 1 2 2 1 2 2 2 2 1 1 2 1 2 2 2 1 2 2 1 2 2 1 1 1 2 1 1 1 2 1 2 2 1 2 2 1 1 1 1 2 2 1 2
1 1 0 0 1 1 0 0 1 1 0 1 1 0 0 1 1 1 1 1 1 1 1 1 0 1 0 0 1 1 1 1 0 1 1 0 0 0 0 0 0 0 0 0 0 1 1 1 0 1 0 0 1 0 1 1 1 1 1 1 1 1 0 0 0 1 1 0 1 0 1 1 0 1 0 0 0 1 0 1 1 0 0 0 1 1 0 1 1 1 0 1 1 1 1 1 0 1 0 0 0 0 0 0 0 1 0 0 1 0 1 1 1 0 1 1 1 0 0 0 1 0 1 1 0 1 0 1 0 1 1 1 0 0 0 1 0 0 1 1 0 0 1 0 0 0 0 1 0 1 1 0 1 1 1 0 1 1 0 1 0 1 1 0 1 1 1 1 0 1 1 1 1 0 1 1 1 1 0 1 1 1 1 0 0 1 1 1 1 1 0 1 0 0 0 0 0 1 0 1 0 1 0 0 1 1 0 0 1 0 0 0 0 1 1 1 0 1 0 0 0 1 0 0 0 1 0 1 1 0 0 1 0 1 0 1 1 1 0 0 1 0 1 1 1 0 1 0 1 1 0 0 1 0 0 0 1 0 1
2 1 2 2 2 2 2 2 2 1 2 1 1 1 2 2 1 2 2 2 2 1 2 2 1 1 1 2 2 2 2 1 1 1 2 2 2 1 1 1 1 1 1 1 1 2 2 1 2 2 2 2 2 2 2 1 2 1 2 2 1 2 1 2 1 2 2 1 1 1 1 1 2 1 1 1 2 2 2 2 1 1 1 2 1 2 2 2 2 2 2 1 2 1 1 2 2 2 2 2 1 1 2 2 1 2 2 1 1 1 2 2 2 2 2 2 1 1 2 2 1 1 1 1 2 2 1 1 1 2 2 1 2 2 2 2 1 2 1 2 2 1 2 1 2 1 1 1 2 1 1 1 2 1 2 1 1 2 1 1 2 1 1 2 2 1 1 1 1 2 1 1 2 1 1 1 2 1 1 2 1 1 1 1 1 1 2 1 1 1 1 2 1 2 1 2 2 2 1 1 2 2 1 1 1 1 1 1 2 1 1 1 2 2 2 1 1 1 1 1 1 1 1 1 1 1 2 2 2 2 1 2 1 2 1 1 2 1 2 2 2 1 1 2 1 1 2 1 1 1 2 1 1 1 1 1 1 2 1
0 0 0 1 1 0 0 1 1 0 1 0 0 0 0 0 0 1 1 1 1 1 1 0 1 1 1 0 0 0 1 1 1 1 0 0 1 0 1 0 0 1 0 0 0 0 1 0 1 1 1 0 1 0 0 0 1 0 1 1 0 0 0 1 0 0 1 1 0 1 0 0 0 1 0 0 1 0 0 1 1 1 1 1 0 1 1 1 0 0 0 1 1 0 0 0 1 1 0 1 0 1 0 0 1 1 1 1 0 1 0 0 0 1 0 0 0 0 1 1 1 0 0 0 1 0 1 1 1 0 0 0 0 0 0 1 1 1 0 1 1 1 0 1 1 1 0 0 1 1 1 1 0 1 0 1 1 1 0 1 0 0 0 1 1 1 0 1 0 0 0 0 1 1 0 1 1 0 0 1 0 0 0 0 0 0 0 1 0 1 1 1 1 1 0 0 0 1 0 0 1 0 1 1 1 0 0 1 1 0 1 0 0 0 1 1 1 1 1 1 0 0 0 0 1 0 1 1 1 1 0 0 0 1 0 0 1 1 0 1 0 0 1 1 1 0 0 0 0 1 1 0 0 0 0 1 0 1 0
2 2 2 2 2 1 2 2 2 2 1 2 2 2 1 1 2 1 1 2 2 2 1 2 1 2 1 1 2 2 1 2 1 2 2 1 1 2 1 1 2 2 2 2 2 2 1 1 2 1 2 2 1 2 2 1 1 1 2 1 2 2 2 1 1 2 2 1 1 2 2 2 2 1 2 1 1 1 1 2 1 2 1 1 1 2 1 2 1 1 1 1 1 1 2 1 2 1 2 2 1 2 1 2 1 2 1 2 1 1 1 2 2 2 1 2 2 2 2 2 1 2 2 1 2 1 1 1 1 2 1 1 1 2 2 2 1 2 1 1 1 2 2 2 2 2 2 2 2 2 1 1 2 1 1 1 1 2 1 2 2 1 2 2 1 2 1 2 1 2 1 2 1 1 1 1 2 2 1 2 2 2 1 1 1 2 2 2 2 1 1 2 1 2 1 2 1 2 1 2 1 2 2 1 1 1 1 2 2 2 1 1 2 2 2 1 2 2 1 2 2 1 1 1 2 1 1 2 2 2 1 1 1 1 2 1 1 2 1 1 2 1 2 2 1 2 2 2 1 2 2 2 2 2 2 1 1 2 1
1 0 1 1 1 1 1 0 1 1 0 1 1 0 0 0 1 0 0 0 0 1 1 0 1 0 0 1 1 0 0 0 1 1 0 0 0 0 1 1 0 0 1 1 1 0 1 1 1 1 0 0 1 1 1 1 1 0 1 0 1 0 1 1 0 1 1 0 0 0 1 0 0 1 0 1 1 1 0 1 1 0 0 0 1 0 1 1 0 0 1 1 1 0 1 1 0 1 0 0 0 0 0 0 0 0 0 0 1 1 1 1 1 0 1 1 0 1 0 0 0 1 1 1 0 1 1 1 1 1 1 0 1 0 1 0 0 0 1 0 1 1 1 1 1 1 1 1 1 0 0 0 1 0 0 0 1 0 0 1 1 0 0 0 1 0 1 1 0 0 1 0 1 0 1 1 1 0 0 1 0 1 0 0 1 1 1 0 0 0 1 1 0 0 1 1 0 1 0 0 1 0 1 0 0 0 1 1 1 1 0 1 0 1 1 0 1 1 0 0 1 1 1 1 0 1 0 1 1 1 0 0 1 1 1 0 1 0 1 1 0 0 1 0 1 0 0 1 0 0 0 1 1 1 1 0 0 0 0
1 2 2 1 2 2 1 2 1 1 1 2 2 1 2 2 2 1 2 2 2 2 2 2 1 1 1 1 2 1 1 1 2 2 1 1 1 1 1 1 2 1 1 1 1 1 1 1 1 2 1 2 2 2 2 2 1 1 1 1 2 2 1 2 1 2 1 2 1 1 2 1 2 1 1 1 1 2 2 2 1 1 1 2 1 2 1 1 2 2 2 2 1 1 1 2 2 2 1 1 1 1 2 1 1 2 2 1 2 1 1 2 2 1 1 2 2 1 2 2 2 2 1 2 2 1 2 2 2 1 1 1 2 2 1 1 1 1 2 2 2 1 2 2 2 1 2 1 1 1 1 1 2 2 1 2 2 2 2 1 2 2 1 2 2 2 1 2 2 2 1 2 1 2 1 2 2 2 2 2 2 1 1 2 1 1 2 1 2 1 1 2 1 2 2 2 1 2 1 2 2 1 2 1 2 1 1 1 2 1 2 1 1 2 2 1 2 1 1 1 2 2 2 1 2 1 1 1 2 2 1 1 1 1 1 1 1 2 2 1 2 2 1 2 2 1 1 2 1 2 1 1 2 2 1 1 2 1 1
0 0 0 1 1 0 0 1 0 1 1 0 0 1 1 0 1 0 1 0 1 0 1 0 0 0 0 0 0 1 0 0 1 1 1 1 1 0 1 0 1 1 1 0 0 0 0 1 0 0 1 0 1 1 0 1 0 0 0 0 1 0 0 0 0 1 1 1 1 0 0 0 0 1 0 1 0 0 0 1 0 1 0 0 1 1 0 1 0 1 0 1 1 0 1 1 0 0 1 0 1 1 1 0 0 0 1 0 1 1 1 1 0 1 0 1 1 1 0 0 1 1 0 0 1 0 1 0 0 0 0 0 0 0 0 1 0 0 0 1 1 0 0 0 1 1 1 0 0 1 1 0 1 1 1 1 1 0 1 0 1 0 0 1 0 0 0 0 1 1 0 1 1 0 0 1 1 1 0 1 1 0 0 0 1 0 1 1 1 0 0 0 0 1 1 1 0 1 0 0 1 0 1 0 0 0 0 1 0 0 1 0 1 0 1 1 1 0 1 0 0 1 0 0 0 0 0 1 1 1 0 0 0 1 1 0 0 0 0 0 0 0 0 1 1 0 0 1 1 1 1 0 0 1 1 1 1 1 1
0 0 1 0 0 0 0 1 0 0 0 0 0 0 1 1 1 1 0 0 0 1 1 0 1 1 0 0 1 1 0 0 1 1 1 0 1 0 1 0 1 0 0 0 0 1 0 1 1 1 1 1 1 0 0 0 1 0 1 1 0 0 1 1 0 0 0 0 0 1 0 0 1 1 1 1 0 0 1 1 1 0 0 1 0 1 1 0 1 1 1 0 0 0 0 0 1 0 1 1 1 0 1 1 0 1 1 1 1 0 1 1 0 1 0 0 0 1 0 0 0 1 0 0 1 1 1 0 1 0 0 0 0 1 0 1 0 1 1 0 1 0 1 0 0 1 0 1 1 1 0 0 0 1 0 0 1 0 1 1 0 1 1 0 0 0 1 0 0 0 1 0 0 1 1 1 1 0 1 1 1 0 0 0 0 1 1 1 1 0 0 1 1 0 0 1 1 1 1 0 1 0 0 0 0 0 1 0 1 1 0 1 1 0 1 1 1 1 0 0 0 1 0 0 0 0 0 0 0 1 0 1 1 0 0 1 0 0 1 1 1 1 1 1 1 1 1 0 0 0 1 0 0 1 1 1 0 1 1
1 0 0 0 1 0 1 0 0 0 0 1 0 1 1 0 1 0 1 0 0 1 0 1 1 0 0 1 0 0 0 0 1 0 1 0 1 1 1 0 1 1 0 1 0 1 0 0 1 1 1 0 1 1 0 0 0 1 0 1 1 1 1 1 1 1 0 0 0 1 0 1 1 0 0 1 1 0 1 0 0 1 0 1 0 0 1 0 0 1 0 0 1 0 1 0 0 0 0 1 1 1 0 0 1 0 1 1 1 0 0 1 1 1 1 1 0 0 1 1 0 1 0 1 0 1 0 0 1 1 0 1 0 1 0 0 1 0 0 1 1 1 0 1 1 1 0 1 0 1 1 1 1 1 1 1 0 1 1 0 1 1 1 0 0 0 1 0 1 0 0 1 1 1 1 0 1 1 1 1 0 0 1 0 1 1 1 0 0 0 0 0 0 0 0 1 0 1 0 1 1 1 0 1 0 1 0 1 1 0 0 1 1 1 1 1 1 1 1 1 1 1 0 0 0 0 0 0 0 0 1 1 1 0 0 0 1 1 1 1 1 1 1 0 1 0 0 0 0 1 0 0 1 0 1 0 0 1 1
1 1 2 1 1 2 1 2 2 2 1 0 0 0 1 1 0 1 0 0 1 0 0 0 0 1 1 0 1 0 1 0 1 0 1 0 0 1 1 1 1 0 0 0 1 0 1 0 1 0 1 0 0 1 1 1 0 1 0 1 1 1 0 1 1 1 1 0 1 1 1 1 0 1 1 0 0 1 0 1 1 0 0 0 0 0 1 1 1 0 1 0 1 1 0 0 0 0 0 0 1 1 0 1 1 0 0 1 1 0 1 1 0 1 0 1 0 0 0 1 0 1 1 0 1 0 0 1 1 0 0 0 1 1 0 0 0 1 0 0 1 1 0 0 0 1 0 0 1 1 0 0 1 1 1 0 0 1 1 1 0 1 1 0 1 0 1 0 0 1 0 1 1 1 1 1 1 1 0 0 0 0 1 0 1 1 0 0 0 1 0 1 0 0 0 1 1 1 0 0 1 0 0 1 0 0 0 1 0 0 0 0 0 0 0 1 0 1 0 0 1 0 0 1 0 0 0 1 1 0 0 1 0 1 0 0 0 1 0 1 0 0 0 1 0 1 1 0 0 1 1 1 1 1 1 0 1 1 1
2 2 2 2 1 2 2 2 2 2 2 1 2 2 1 2 2 1 2 2 1 2 1 1 1 2 1 2 2 1 2 1 1 1 2 1 1 2 2 1 1 1 2 1 2 1 2 1 1 2 2 1 1 2 2 2 2 1 1 1 1 2 2 2 2 2 1 1 2 1 2 2 2 1 1 2 2 2 1 1 1 1 1 1 2 2 1 1 2 1 1 2 2 2 1 2 1 1 2 1 1 2 1 2 2 2 2 2 2 2 2 2 1 2 2 1 1 2 2 2 1 1 1 1 2 2 2 1 1 1 1 1 2 2 2 2 1 1 2 1 2 2 2 2 1 2 1 2 2 2 2 2 2 2 2 2 2 1 2 2 1 1 2 1 2 1 2 1 2 1 1 1 1 2 1 1 2 2 2 2 2 1 2 1 1 2 2 1 2 1 2 2 1 1 2 2 1 2 2 1 2 1 2 2 1 1 1 2 2 2 2 1 2 2 1 2 1 1 1 1 2 1 1 1 1 1 1 2 2 1 2 2 1 2 2 2 2 2 2 2 2 2 1 1 1 1 2 1 2 2 1 1 2 2 1 2 1 1 1
1 1 1 2 1 1 2 2 1 1 1 1 2 2 1 1 2 1 1 2 2 2 2 2 1 2 2 1 1 2 1 2 2 2 2 1 1 1 2 1 2 1 1 1 1 2 1 2 1 1 2 2 1 2 1 1 1 1 2 1 2 1 2 2 2 2 1 1 1 2 1 1 2 1 1 2 2 2 2 1 1 1 1 2 2 1 1 2 1 1 2 2 2 2 1 1 1 2 2 2 1 1 2 2 2 1 1 1 1 2 1 1 2 2 2 1 2 1 1 1 1 1 1 1 2 2 1 2 2 1 2 2 2 2 2 1 2 2 2 2 2 2 1 1 1 2 1 1 1 2 2 2 2 2 2 2 1 2 2 2 1 1 2 2 1 1 1 2 1 2 1 2 1 1 2 1 2 1 1 1 2 1 1 1 2 1 2 1 2 1 1 1 2 1 2 2 1 1 2 2 2 1 1 2 1 2 2 2 2 1 1 2 1 2 2 1 2 1 2 1 2 2 1 2 1 1 2 2 2 1 2 1 2 2 1 2 1 2 1 2 1 2 1 1 2 2 1 1 2 1 1 2 1 2 1 1 1 2 2
2 2 1 1 1 2 2 1 1 2 1 2 1 1 2 1 2 1 1 2 1 2 2 1 2 1 2 2 1 2 1 1 1 1 2 1 1 2 2 1 1 1 1 1 1 1 2 1 1 1 2 2 1 2 2 1 1 1 2 2 2 1 1 2 1 2 1 2 2 2 1 2 2 2 1 2 2 1 2 2 1 2 1 2 2 2 1 1 2 1 2 1 1 1 1 2 1 2 2 2 2 2 2 2 1 1 1 2 1 2 1 1 2 2 1 2 2 2 2 1 1 1 2 1 1 2 1 1 2 1 1 2 1 2 2 2 1 1 2 2 1 2 2 1 1 1 1 1 2 1 2 1 2 2 1 1 1 1 2 1 1 1 2 1 2 1 1 1 1 2 1 1 1 1 2 2 2 1 1 2 2 2 2 1 2 2 2 1 2 2 1 2 2 2 2 2 1 2 1 1 2 2 2 1 2 2 2 2 1 2 1 1 2 2 1 2 2 2 2 1 1 1 1 1 2 1 1 1 2 2 1 2 2 2 1 1 2 2 1 2 1 2 2 1 2 2 1 1 2 2 1 1 1 2 2 1 1 2 2
1 0 0 0 1 1 0 0 0 1 0 1 1 0 1 1 0 1 0 0 1 0 1 0 1 1 0 0 1 0 0 1 0 0 1 0 0 1 1 0 0 1 0 0 1 0 0 0 1 1 1 0 1 1 0 0 0 1 0 1 0 1 0 1 0 0 0 0 1 0 1 0 0 0 1 0 1 0 0 1 1 1 0 0 0 1 1 1 1 0 1 1 1 1 0 0 1 0 0 1 0 0 0 0 1 0 0 1 0 0 0 0 0 0 0 1 0 0 0 0 1 1 0 0 1 0 1 1 0 1 1 1 0 0 1 1 0 0 0 0 1 1 0 0 1 1 0 0 1 1 0 1 0 0 0 0 0 1 0 1 1 1 0 0 1 0 0 0 0 1 0 0 0 1 0 1 0 0 0 1 0 0 0 1 0 1 0 0 1 1 1 1 0 1 1 0 0 0 0 0 0 0 0 1 0 1 0 0 0 0 0 0 0 0 0 0 1 0 1 1 0 0 0 0 1 1 1 0 1 0 0 0 1 0 1 0 0 0 0 1 0 1 0 1 1 0 1 1 1 0 0 1 1 1 1 1 0 0 0
0 1 0 0 1 0 1 0 1 0 1 1 1 0 1 0 1 0 1 0 1 0 1 1 0 0 0 0 1 1 1 1 1 0 1 1 0 0 0 1 1 1 0 1 0 0 0 0 1 0 1 0 1 1 1 1 1 1 0 1 1 1 1 1 1 0 1 0 0 0 1 0 0 1 0 1 0 0 0 0 0 1 0 1 0 1 1 1 1 0 1 1 1 1 0 1 1 1 1 0 0 1 1 0 0 0 0 0 1 0 1 1 1 1 0 0 0 0 1 0 0 1 1 1 2 1 1 2 2 1 2 2 2 2 2 2 1 2 1 1 2 2 2 2 1 2 2 2 2 2 2 2 1 1 2 2 1 1 2 2 1 1 1 1 2 2 1 1 1 2 1 2 1 2 2 1 2 0 1 0 0 0 1 1 1 1 1 1 1 1 1 1 0 1 0 0 0 0 1 1 1 1 1 0 1 0 0 1 1 1 0 0 0 1 0 0 1 1 1 0 1 1 0 0 1 0 1 0 1 1 1 1 1 1 0 0 1 0 0 1 0 1 0 1 1 0 1 1 0 0 0 1 1 0 1 0 0 1 1
0 1 1 1 1 0 0 1 0 0 0 0 0 1 0 0 1 1 1 0 1 0 0 1 0 1 0 0 0 1 1 0 1 0 0 1 0 0 1 1 0 0 1 0 0 1 0 0 0 0 1 0 1 0 0 1 1 0 0 0 0 0 0 1 1 1 0 0 1 1 0 1 1 0 1 0 1 1 0 1 1 0 1 1 1 1 0 0 0 1 1 1 0 1 1 0 0 1 1 1 0 0 1 0 0 1 1 1 1 0 1 1 0 1 0 1 0 0 1 0 0 1 0 1 1 1 0 1 0 1 1 0 1 1 0 0 1 0 1 1 0 1 0 1 0 1 1 0 1 0 1 1 0 0 1 0 0 0 1 1 0 1 0 0 0 0 1 1 0 0 0 0 0 1 0 1 1 1 0 1 0 0 0 0 0 1 0 0 1 1 0 1 0 1 0 1 0 0 0 1 1 0 0 1 0 0 1 1 0 0 0 1 1 0 0 1 0 0 0 0 1 1 0 0 0 0 1 0 1 0 1 0 0 1 0 0 0 0 0 0 0 0 0 0 1 0 1 1 1 1 0 0 1 0 0 1 1 1 0
1 2 1 1 2 2 1 1 2 1 2 1 1 2 1 2 1 1 2 1 1 2 1 2 2 1 1 1 1 1 1 1 1 1 1 2 2 2 1 1 1 1 1 1 2 2 1 2 2 1 2 2 2 2 2 2 1 2 2 1 1 2 1 2 2 2 2 1 2 2 2 2 2 2 2 2 1 2 2 1 1 2 1 2 1 1 2 2 1 1 2 2 2 2 1 2 2 1 1 2 1 1 1 2 1 2 1 2 2 1 2 2 2 2 2 1 2 1 1 1 2 2 2 1 1 1 1 2 2 2 2 1 2 2 1 1 1 2 2 1 1 1 2 2 1 1 2 1 2 1 1 2 1 1 1 2 1 2 1 1 2 2 1 1 2 2 1 2 1 1 1 2 1 2 2 2 2 1 2 1 1 2 2 1 2 2 2 1 1 1 1 2 2 1 1 1 1 2 2 1 1 1 2 1 1 1 2 1 2 2 2 1 1 2 1 1 1 1 2 1 1 1 1 2 1 1 2 2 1 2 1 2 1 2 2 1 2 1 1 2 1 2 1 1 1 1 2 1 2 2 2 1 1 1 1 1 2 2 2
2 2 2 2 1 2 1 1 2 1 1 1 1 2 2 2 2 1 1 2 1 2 2 2 1 2 2 1 2 1 1 2 1 2 2 1 2 1 2 1 1 2 2 2 1 2 1 1 1 2 2 1 2 1 1 1 1 2 2 1 2 2 1 2 2 1 1 1 2 2 2 1 2 1 2 2 1 1 1 2 1 2 1 1 2 2 1 1 2 1 1 2 1 2 2 1 2 1 1 1 1 2 2 2 2 2 2 1 2 2 2 2 1 2 1 1 2 2 2 2 1 1 2 1 2 2 1 1 1 1 1 2 1 1 2 1 2 1 1 2 1 1 2 1 1 2 2 1 1 2 2 2 2 1 2 2 1 1 2 1 1 1 1 1 2 2 2 2 1 1 1 2 1 2 1 2 2 2 2 2 1 1 1 1 1 2 2 2 2 1 2 2 1 2 1 2 2 1 1 2 1 1 1 1 1 2 1 1 2 2 2 2 2 2 2 1 2 1 1 1 1 2 1 2 1 1 2 2 1 2 1 1 1 2 1 1 2 2 1 2 2 1 1 2 1 1 1 1 1 2 1 1 1 1 2 1 1 2 2
1 1 1 2 1 2 1 1 1 1 2 1 1 1 1 1 2 2 1 1 2 1 2 2 1 1 2 2 2 2 1 2 1 1 1 2 1 2 2 1 2 1 2 2 1 1 1 1 2 1 1 1 1 2 1 1 2 1 1 2 2 2 1 1 2 2 1 1 1 2 2 1 2 2 2 2 2 2 1 1 1 1 1 1 1 2 2 2 1 1 2 2 1 2 2 1 2 1 1 2 1 2 1 2 2 2 2 1 2 2 1 2 2 1 1 2 1 1 1 1 1 2 2 1 1 1 2 1 2 1 1 2 2 2 2 2 1 2 1 2 1 1 1 1 1 1 1 2 1 2 2 1 2 1 1 1 1 2 1 1 2 2 2 2 1 2 2 1 1 2 2 2 1 2 2 2 1 2 1 2 1 1 1 2 2 1 2 1 1 1 2 2 1 2 1 2 2 2 2 1 1 1 2 1 2 1 1 2 2 1 1 2 1 1 1 1 1 1 1 2 1 2 2 1 1 1 1 2 2 2 1 2 1 2 1 2 2 2 2 1 2 1 1 1 1 1 2 1 2 2 1 2 1 1 2 2 1 2 1
0 1 0 1 1 1 1 0 1 1 0 0 0 0 1 0 0 1 0 0 1 1 1 0 1 1 0 0 1 0 0 1 0 0 0 1 0 0 1 0 1 0 1 0 0 1 0 0 0 0 0 1 0 1 1 1 1 1 0 1 0 1 0 0 0 0 1 0 0 1 1 1 0 1 1 0 0 1 0 0 0 0 1 1 1 0 0 1 0 1 1 0 1 1 1 1 1 1 0 1 1 1 0 1 1 1 1 0 0 0 1 0 1 0 1 1 0 0 1 0 1 1 1 1 1 1 1 1 1 0 1 0 0 0 1 1 1 0 0 0 1 1 0 0 0 0 1 1 1 1 0 2 1 1 2 2 2 2 2 1 1 1 1 1 2 1 2 1 1 2 2 1 2 2 2 1 1 1 2 2 2 2 2 2 2 2 1 1 2 1 2 2 2 1 2 2 2 2 2 1 2 1 1 2 2 2 2 2 2 2 2 1 2 2 1 2 1 2 2 1 2 2 1 2 1 1 1 2 1 2 1 1 2 1 1 1 2 2 2 2 2 2 1 2 1 2 1 1 2 2 2 1 1 2 1 1 1 1 1
0 0 0 0 0 1 1 0 0 1 0 1 1 0 1 0 1 1 1 1 0 0 1 0 1 0 0 0 1 1 0 0 1 1 1 1 1 1 1 1 1 1 0 1 0 1 1 1 1 0 1 0 1 0 0 0 1 1 1 0 0 0 0 0 0 1 1 0 0 1 0 1 0 0 0 1 1 1 1 0 0 0 0 1 1 0 0 1 0 0 0 0 1 0 0 0 0 0 0 0 0 0 0 1 0 1 1 0 0 1 1 1 0 0 1 1 1 1 0 1 1 1 0 0 1 0 0 1 1 1 1 1 0 1 0 1 0 0 1 1 1 1 0 1 0 1 0 0 0 1 0 0 0 1 0 0 1 1 1 1 0 0 1 0 0 1 1 0 1 1 1 1 1 1 1 1 0 1 1 0 0 0 0 0 0 0 1 1 1 0 1 1 0 0 0 0 0 1 1 1 1 0 1 0 1 0 1 0 0 0 0 0 1 1 1 1 1 1 0 1 1 1 0 1 0 0 1 1 1 0 0 0 0 1 0 0 1 0 0 1 0 1 0 0 1 0 1 1 1 0 0 0 1 0 1 0 1 0 0
1 1 1 1 1 0 1 0 1 1 1 1 0 0 1 0 1 1 0 0 0 0 1 1 0 1 1 1 1 0 0 0 1 1 1 1 0 0 0 0 1 0 1 0 0 1 0 1 1 0 0 0 1 0 1 1 0 0 1 0 1 1 0 1 0 0 0 1 0 1 1 1 0 1 0 0 0 1 0 1 0 1 0 0 0 0 1 0 0 1 0 1 0 0 1 1 0 0 1 0 0 0 1 1 1 0 1 1 0 1 1 1 1 0 0 0 0 0 0 0 1 1 0 1 1 0 0 1 0 0 0 0 1 1 0 1 0 0 0 0 0 0 1 0 1 0 0 0 0 0 1 1 1 1 1 1 0 1 0 1 1 0 1 1 0 1 0 1 0 0 1 0 1 0 1 0 1 1 0 1 1 1 1 1 0 1 1 0 1 0 1 1 1 0 1 1 0 0 1 0 0 1 1 1 0 0 0 1 0 0 0 1 0 1 1 0 0 1 1 1 1 1 1 0 0 1 0 1 1 1 1 0 0 1 1 0 0 1 0 0 1 0 1 1 1 0 1 0 0 0 1 1 0 0 1 0 1 0 1
0 1 1 1 0 1 0 1 0 1 1 1 1 1 0 0 0 1 0 1 0 0 1 1 1 1 1 0 1 0 0 0 1 1 1 1 1 0 1 0 1 1 1 1 0 1 1 1 1 0 0 1 0 1 1 1 1 1 1 0 0 0 0 1 0 1 0 0 1 0 1 1 1 1 0 1 0 1 1 1 0 0 1 0 0 1 1 1 1 1 1 1 0 1 1 0 0 1 0 0 1 1 0 1 0 1 0 0 1 0 1 1 1 0 0 1 0 0 1 1 1 0 1 0 1 0 1 0 0 0 1 1 1 1 1 0 0 0 1 0 0 0 1 1 1 1 0 0 1 1 1 0 1 1 1 0 0 1 0 1 0 0 0 1 1 1 0 0 1 1 0 1 1 1 0 0 0 1 1 1 1 0 0 0 1 0 1 0 1 0 1 1 0 0 1 1 1 0 0 1 1 1 1 0 1 0 1 0 0 1 1 0 1 0 0 1 0 1 0 0 0 0 0 1 0 0 0 1 1 1 1 0 0 1 0 0 1 0 0 1 0 0 0 1 0 1 1 1 1 1 0 0 1 1 0 0 0 0 0
0 0 0 1 0 0 0 1 0 1 1 1 1 0 0 0 0 0 0 1 1 0 0 0 1 0 1 0 1 1 0 1 0 1 1 1 1 0 1 0 0 0 0 0 0 1 1 1 1 1 1 1 0 1 0 1 1 1 0 1 0 0 1 0 0 1 0 0 0 1 1 0 0 0 0 0 1 1 0 1 0 1 0 0 1 0 1 0 0 0 1 1 0 0 1 0 1 0 0 0 1 1 0 0 0 0 1 1 0 1 0 1 0 0 0 1 1 0 0 1 1 0 0 0 0 0 0 0 0 0 1 1 0 1 0 1 1 0 1 0 0 1 0 1 0 1 1 1 1 1 0 1 1 1 1 1 0 1 1 1 1 1 1 1 1 0 0 1 1 1 1 1 1 0 1 1 0 1 0 1 0 0 1 0 0 0 1 1 0 0 0 1 0 1 0 1 0 1 1 0 1 0 1 1 0 1 0 1 1 1 1 1 1 1 0 0 1 1 1 1 1 1 1 1 0 1 0 1 1 0 0 1 0 1 0 1 1 0 0 0 0 0 1 0 0 0 1 1 1 1 0 1 0 1 0 0 0 0 0
2 1 2 1 1 2 1 2 1 1 2 1 2 2 2 1 1 2 2 1 2 1 2 1 1 1 2 1 2 1 1 2 1 2 1 1 1 1 2 1 2 1 1 1 2 2 1 1 1 2 2 1 1 1 1 1 2 1 2 2 2 2 2 2 1 1 2 1 1 2 1 2 1 1 1 2 2 2 1 2 2 2 2 2 2 1 1 2 1 1 1 1 2 1 1 1 1 2 1 2 1 2 2 2 1 1 1 1 1 1 2 2 1 1 2 1 2 1 1 1 2 1 2 2 2 2 2 2 1 2 2 2 2 1 1 2 1 1 2 2 1 2 2 2 2 2 2 1 1 2 2 1 2 2 2 1 1 2 2 1 2 2 2 2 2 2 1 1 2 2 1 2 1 2 2 1 2 2 2 1 2 2 1 2 1 1 2 1 2 2 2 2 1 1 2 2 1 2 2 1 1 2 2 1 2 2 1 2 1 2 2 2 2 2 2 2 2 1 1 2 2 2 1 2 2 1 2 2 1 1 1 2 1 2 1 2 2 1 1 2 1 1 1 2 1 2 1 1 1 2 1 2 2 1 1 1 1 2 2
1 1 1 1 1 1 0 0 0 0 1 1 0 0 1 1 1 1 0 0 0 1 0 1 0 1 0 0 1 0 0 1 1 0 1 1 0 0 0 0 1 0 0 1 0 1 0 0 0 0 1 1 0 0 0 0 1 0 1 1 0 1 1 1 0 0 0 1 0 1 1 0 1 0 0 0 0 1 0 1 0 0 1 1 0 1 1 1 0 1 0 1 0 0 1 1 1 0 1 1 0 1 1 1 1 0 1 1 1 1 0 0 0 1 0 0 1 0 0 1 1 0 1 1 1 1 0 0 1 1 1 0 0 1 0 0 1 0 0 0 0 0 1 0 0 1 1 0 1 1 0 1 1 1 1 0 1 1 0 1 0 1 1 1 0 1 0 1 1 0 0 1 0 1 1 0 1 1 0 1 0 1 1 0 1 1 0 0 1 1 0 0 1 0 1 1 1 0 0 0 0 1 1 0 0 0 0 1 1 0 0 1 0 0 0 0 1 1 0 0 1 0 0 0 0 0 0 0 0 0 0 0 1 0 1 1 1 1 0 1 0 1 1 0 1 0 1 0 0 1 0 0 1 1 1 1 1 0 0
0 1 1 0 1 0 0 1 1 1 0 0 1 1 0 0 0 1 0 1 0 0 0 0 1 0 0 0 1 1 1 0 0 1 1 0 0 0 1 0 1 0 0 0 0 2 1 2 2 1 2 1 1 2 1 1 1 1 1 2 2 2 2 2 1 2 1 1 2 2 1 2 1 2 1 2 1 2 1 2 1 1 1 2 1 2 1 1 2 2 2 1 2 2 1 1 1 2 1 2 2 1 2 1 1 1 2 2 1 2 1 2 1 2 2 1 2 2 1 1 2 1 2 1 2 1 1 1 2 1 1 1 1 2 1 2 2 2 2 1 1 1 1 1 2 2 1 1 1 1 2 1 1 1 1 1 1 1 2 1 2 1 1 2 1 1 2 1 2 1 2 1 2 2 1 2 2 2 2 2 2 1 1 1 2 2 2 1 2 1 1 2 1 1 1 1 1 1 1 1 1 2 2 2 2 2 1 2 1 1 1 2 1 2 2 1 2 2 1 2 2 2 2 1 1 2 1 2 1 2 2 2 2 2 2 1 1 1 2 2 1 2 1 2 1 1 2 2 2 2 1 1 1 2 2 1 2 1 2
2 2 1 2 1 2 2 1 2 2 1 2 2 2 2 2 2 1 2 2 2 2 1 1 2 1 1 1 2 1 1 1 2 1 2 1 1 1 1 1 2 1 2 2 1 2 2 2 1 2 1 2 1 2 2 1 2 2 1 2 1 1 1 2 1 2 1 2 1 2 1 1 2 2 1 2 1 2 2 2 1 2 1 2 1 1 2 1 1 1 2 2 1 1 1 2 2 1 1 2 1 2 2 2 2 1 2 2 1 1 2 2 2 1 1 1 1 2 1 1 2 2 2 1 1 2 1 2 1 2 2 2 1 2 2 2 2 2 2 2 2 1 2 2 2 1 1 2 1 1 2 2 2 2 2 2 1 2 1 1 2 2 2 2 2 2 2 1 2 2 1 1 1 2 1 2 2 1 2 2 2 1 2 2 2 1 2 2 1 1 2 1 1 2 1 2 2 1 1 2 2 1 2 2 1 1 1 2 2 2 2 1 1 1 1 1 1 1 2 1 2 2 1 2 1 2 1 2 2 2 1 2 2 2 1 2 2 1 2 1 1 2 2 2 1 1 2 1 1 1 2 1 1 1 1 1 2 2 2
1 0 1 1 0 1 0 1 0 0 1 1 0 1 1 0 1 0 1 0 1 0 0 1 0 0 0 1 0 0 0 0 1 1 1 0 1 1 1 0 0 0 0 0 1 1 1 0 1 0 1 0 0 1 1 0 1 0 0 1 0 1 0 0 0 1 1 0 1 1 1 1 1 0 0 1 0 0 0 0 0 1 1 0 1 1 0 0 1 1 0 1 1 1 1 1 0 1 1 1 0 0 0 0 1 1 0 0 0 0 0 0 0 1 1 0 1 1 1 0 1 1 0 1 1 0 0 1 0 0 1 1 0 1 1 1 0 1 0 1 0 1 0 1 1 0 1 0 1 0 1 0 0 1 1 1 0 0 0 0 1 1 0 1 0 0 1 0 0 1 1 1 1 0 1 1 1 0 0 0 0 1 0 1 1 1 1 0 1 1 0 1 0 0 0 0 1 0 1 0 1 0 1 1 0 0 1 1 1 1 1 0 0 1 1 0 1 1 1 0 1 0 0 1 1 0 0 0 1 1 1 1 0 1 1 0 1 0 1 0 0 0 0 1 1 0 1 0 1 1 1 0 1 1 1 0 1 1 0
0 1 1 1 1 0 0 1 0 0 0 0 1 0 1 1 0 0 0 1 1 1 1 0 1 0 0 1 1 0 1 1 0 1 1 1 0 0 1 1 1 1 1 0 1 0 0 0 0 0 0 0 1 0 0 0 0 0 1 0 0 0 1 0 0 1 0 1 1 1 1 0 0 1 0 1 0 0 0 0 1 1 1 0 0 1 1 1 0 1 1 0 0 1 1 1 1 1 0 0 1 0 1 1 0 0 0 1 1 1 1 1 0 0 1 0 0 0 1 0 0 0 0 1 1 0 1 0 0 0 0 1 1 1 0 1 1 1 1 1 0 1 1 0 1 0 0 0 1 1 0 0 0 0 0 0 0 0 1 1 1 1 0 0 0 0 1 0 0 0 0 0 0 1 1 0 1 1 0 1 1 0 0 1 1 1 0 1 1 0 0 1 0 0 1 1 1 0 0 1 1 1 0 1 1 1 0 1 1 0 1 1 0 0 0 0 1 1 1 0 0 0 0 0 1 1 0 1 1 0 0 0 1 1 1 0 0 0 0 1 0 0 0 0 1 0 1 0 1 1 0 1 0 1 0 1 0 1 0
2 2 1 1 1 2 1 1 2 2 2 1 1 2 1 2 2 2 2 2 2 1 1 2 2 1 1 2 1 1 1 1 1 2 1 1 1 1 2 1 2 1 1 1 1 2 1 2 2 1 1 2 2 2 1 2 2 1 1 2 1 1 2 2 2 2 1 1 2 1 2 2 2 2 2 2 2 2 2 2 1 2 2 1 2 1 2 2 2 1 1 2 2 2 1 2 1 2 2 1 2 1 2 2 1 1 2 1 1 2 2 1 2 1 1 1 2 1 1 1 1 2 1 1 1 1 2 2 2 2 1 1 2 2 1 2 2 2 2 1 2 2 1 2 2 2 1 2 2 2 2 2 2 2 2 2 1 1 1 2 2 2 1 2 1 2 1 2 1 1 1 1 1 2 2 1 2 2 1 2 1 1 1 1 2 2 2 2 2 1 1 1 1 2 2 2 1 2 1 2 1 2 2 2 2 2 2 2 2 1 1 1 1 2 1 2 2 2 2 1 2 1 1 1 2 2 2 1 2 2 1 1 1 1 1 1 1 2 1 1 1 1 2 2 1 1 2 2 1 2 1 2 2 1 1 1 2 1 2
2 1 2 1 2 1 2 2 2 1 1 2 1 2 2 2 1 2 1 2 1 1 2 1 1 1 2 1 1 1 2 1 1 2 1 1 1 1 1 1 2 1 1 2 1 2 1 1 1 1 1 1 2 2 1 1 2 1 2 2 1 2 1 1 2 1 2 1 2 2 1 1 1 2 2 1 2 1 2 1 1 2 1 2 1 1 2 1 2 2 2 2 1 1 1 2 2 2 1 2 1 1 1 1 2 1 1 2 1 1 1 2 1 1 1 1 1 2 1 1 2 1 2 2 1 2 1 2 2 2 1 2 1 2 1 2 1 2 2 2 1 1 2 2 2 2 2 2 2 2 1 2 2 1 2 2 1 2 1 1 1 1 1 1 2 1 1 1 1 1 2 1 2 1 1 1 2 1 1 2 2 1 1 1 1 2 1 2 1 1 2 2 1 1 2 1 1 1 1 1 2 2 2 1 2 1 1 2 2 2 2 2 1 2 1 1 1 2 1 2 1 2 2 1 1 1 1 2 1 2 1 1 1 1 1 2 1 1 2 1 1 1 1 1 2 1 2 1 1 2 1 1 1 2 1 1 1 1 2
2 2 1 2 1 1 1 1 1 1 2 1 2 1 2 1 2 1 1 1 1 2 1 1 1 2 2 1 2 2 1 1 1 1 2 1 1 1 1 1 1 1 2 2 2 1 2 1 2 2 1 2 2 2 2 2 2 1 1 1 2 2 1 2 2 2 2 1 1 1 1 1 2 2 2 1 2 2 1 1 2 1 2 1 1 1 2 1 1 2 1 1 1 2 1 1 2 2 2 1 2 1 1 2 1 2 1 2 2 1 1 2 2 2 2 2 1 2 1 2 2 2 1 1 2 1 1 2 2 2 1 1 1 1 2 2 1 2 1 2 2 1 1 1 1 2 2 2 1 2 1 2 2 2 2 1 2 2 1 2 2 1 1 2 2 2 1 1 2 2 2 2 1 1 1 2 1 1 2 1 1 2 1 1 2 1 2 1 1 1 2 2 2 2 2 1 1 2 2 1 2 1 1 2 2 1 1 2 2 2 2 2 1 1 1 2 1 2 2 2 1 2 1 1 2 2 1 2 1 2 2 1 1 1 1 2 2 1 1 2 2 2 1 2 2 1 2 1 2 2 1 1 2 2 2 1 1 2 2
1 0 1 1 1 0 1 0 1 1 0 0 1 0 1 1 1 1 0 1 1 1 0 0 1 0 0 0 1 1 1 0 1 1 1 1 0 0 1 1 1 0 0 0 1 0 0 0 1 1 1 1 1 0 1 1 0 0 1 0 0 0 1 1 0 1 1 0 0 0 1 0 1 0 0 0 0 1 1 1 1 1 0 0 1 1 0 1 0 0 0 0 1 0 1 0 0 1 1 1 0 1 1 0 1 0 1 0 0 0 1 1 0 0 1 0 0 1 0 0 1 1 0 1 0 0 1 0 1 0 1 1 0 1 0 1 1 0 1 0 0 1 1 1 1 1 0 1 1 1 0 0 0 1 1 1 0 0 0 1 0 0 0 1 1 0 0 0 1 0 0 1 1 0 1 1 0 0 0 0 0 1 1 1 1 1 0 1 1 0 1 0 0 0 1 1 0 1 0 1 1 1 1 1 0 0 1 0 1 0 1 0 0 0 0 1 1 1 1 0 1 0 0 0 0 1 1 0 0 1 0 0 0 1 0 0 0 1 0 1 0 1 0 1 0 0 0 0 1 1 1 1 0 1 0 1 1 1 0
1 1 1 1 1 1 1 0 1 0 1 1 0 0 1 1 1 1 0 0 1 1 1 1 1 0 0 1 0 0 0 1 1 1 1 0 0 1 1 0 1 0 1 0 0 0 1 0 0 0 0 0 1 1 0 0 1 0 0 0 1 0 1 1 1 0 0 1 0 1 0 1 1 1 1 0 1 0 1 0 0 1 0 1 0 0 1 0 0 0 1 1 1 0 0 1 0 1 0 0 1 1 1 0 0 0 0 1 0 1 0 0 0 1 0 0 1 1 0 0 0 0 1 1 1 0 1 1 1 0 0 1 1 1 0 0 1 1 1 0 1 1 0 0 0 1 0 1 0 0 1 0 0 0 1 0 1 0 1 1 0 0 0 0 0 1 0 0 0 1 0 0 1 0 1 0 1 1 0 0 0 0 1 0 1 1 0 0 1 0 1 0 0 1 1 1 0 0 0 0 0 0 1 0 0 0 1 0 1 1 1 1 0 0 1 1 0 1 1 1 1 1 0 1 1 1 1 1 0 1 0 0 1 0 1 0 0 1 1 0 0 0 1 0 1 0 1 1 1 1 1 0 0 0 0 0 1 1 1
2 2 1 1 2 1 1 1 2 1 2 2 1 1 1 1 2 2 2 1 1 1 1 2 1 2 2 1 1 1 1 2 1 1 2 2 1 2 2 1 1 1 2 1 2 1 1 2 2 1 1 2 2 2 2 2 2 2 2 1 2 1 1 2 2 1 1 2 1 1 2 2 2 1 2 2 1 2 2 2 1 2 1 1 2 1 2 1 1 1 1 1 2 2 2 1 2 2 1 1 2 2 2 1 2 2 2 2 2 2 2 1 2 2 1 2 2 2 2 1 1 2 1 1 2 2 1 1 1 2 2 1 1 2 2 2 1 2 2 1 2 2 1 1 1 2 1 2 2 1 1 1 1 2 1 2 2 1 1 1 2 2 2 1 1 1 2 1 1 1 2 1 2 1 1 1 1 2 1 2 1 1 2 2 2 2 1 1 1 1 2 1 1 2 1 2 1 2 2 1 2 2 2 2 1 2 2 1 2 1 2 1 1 2 1 2 1 2 1 2 2 1 2 1 2 2 1 2 1 1 2 1 1 1 1 2 1 1 2 2 2 1 2 2 2 2 2 1 1 1 1 2 2 2 1 1 1 1 1
2 1 2 2 2 2 1 1 2 2 1 2 2 2 1 2 1 2 2 2 1 1 1 2 1 1 1 1 1 1 1 1 2 2 1 1 1 1 1 1 2 1 2 1 1 1 2 2 1 1 2 2 1 1 1 1 1 2 2 1 1 1 1 1 1 1 1 1 2 2 1 1 2 1 2 1 1 1 2 1 2 1 1 1 1 1 2 2 1 2 2 2 1 2 2 1 1 1 2 1 2 2 1 2 2 2 1 1 2 2 2 2 2 1 2 1 1 2 1 1 1 2 1 1 2 1 2 1 1 2 1 1 2 2 2 1 1 2 1 1 1 1 2 2 1 2 2 1 1 1 2 1 1 1 1 2 2 1 1 1 2 1 1 1 2 1 1 2 2 1 2 2 1 2 2 2 2 2 1 1 2 1 1 2 2 1 1 1 2 1 2 2 1 1 2 1 1 2 2 1 1 1 1 2 2 1 2 2 1 2 1 1 1 2 2 2 1 1 1 1 1 1 1 2 1 1 2 2 1 1 1 1 2 1 2 1 1 1 1 2 1 1 2 2 2 2 1 1 2 1 1 2 2 2 2 1 1 1 2
1 2 1 2 2 1 1 2 1 2 1 2 2 2 2 1 2 1 2 1 1 1 2 1 2 1 1 2 2 1 2 1 1 2 2 2 2 1 2 1 2 1 2 1 1 1 2 1 1 1 1 2 1 2 1 1 1 1 2 1 2 2 2 2 2 1 2 2 1 1 2 2 2 1 1 1 1 1 1 1 2 1 2 1 1 1 1 2 2 1 1 1 1 2 2 1 2 1 0 1 0 0 1 1 0 1 0 1 0 0 0 0 1 1 0 0 1 1 0 0 0 1 0 0 1 1 1 1 0 0 1 0 0 1 1 0 0 1 0 0 1 0 1 0 1 1 1 0 0 1 1 0 0 0 1 1 0 0 0 0 0 1 0 0 0 1 1 0 0 1 1 1 0 1 1 1 1 0 0 0 0 1 1 0 0 1 0 0 0 0 1 0 0 1 1 1 0 1 1 0 1 0 0 1 0 1 1 1 0 1 0 1 1 0 0 1 0 1 1 0 1 0 0 0 1 0 1 0 1 0 0 0 0 0 1 1 1 1 0 1 0 0 0 0 1 0 1 1 0 1 1 0 0 1 1 1 0 1 1
0 0 0 0 0 1 1 0 1 1 1 1 0 0 0 1 1 1 1 0 0 1 0 1 0 1 0 1 1 0 0 0 0 1 1 0 1 0 0 1 1 1 0 0 0 1 1 0 1 1 0 1 0 1 0 1 0 1 0 1 1 1 1 1 0 0 1 1 0 1 1 1 1 1 0 0 0 0 0 0 0 1 1 0 0 0 1 1 0 1 0 0 0 1 0 0 0 1 1 0 0 1 1 0 0 1 0 1 1 0 0 0 1 0 1 0 1 1 0 0 0 1 0 0 1 0 1 0 1 0 1 0 1 1 0 1 1 0 0 0 1 1 1 0 0 1 0 1 1 0 1 1 1 1 1 0 1 1 1 0 0 1 0 1 0 1 0 0 1 1 0 0 1 0 0 0 1 0 1 0 1 0 0 1 1 0 1 1 1 0 1 1 0 1 0 1 1 1 0 0 1 1 0 1 1 0 0 0 1 1 0 1 1 0 0 0 1 0 0 0 1 0 0 0 1 0 0 0 1 0 0 1 1 0 0 0 1 1 0 1 1 1 1 1 0 0 0 0 0 1 0 1 1 0 0 0 1 1 1
1 0 0 1 0 1 1 1 1 1 0 1 0 0 0 0 1 0 1 0 1 0 0 1 1 1 1 0 1 1 1 1 1 1 1 0 1 0 0 0 0 0 0 0 1 0 0 1 0 0 0 1 0 0 0 1 1 1 1 1 1 1 1 0 0 1 1 1 1 0 1 1 1 0 0 1 0 1 0 1 1 1 1 0 0 0 0 0 0 0 0 0 1 1 0 0 0 0 0 1 0 0 1 1 0 0 0 0 0 0 0 1 0 0 0 1 1 1 1 1 1 0 1 0 0 0 0 0 1 1 0 0 1 0 1 0 1 1 1 0 0 0 0 0 0 1 1 0 1 1 0 0 1 1 0 0 1 0 0 0 0 0 0 0 0 0 0 1 0 0 0 0 1 1 1 0 1 0 0 1 1 0 0 1 1 1 1 1 0 0 1 0 0 1 1 1 1 0 0 0 1 0 1 1 0 1 1 1 1 1 0 0 1 1 0 0 1 1 0 0 0 0 1 1 0 1 0 0 0 1 0 1 1 1 1 1 1 1 1 1 0 1 0 1 0 1 1 1 0 1 0 1 0 1 0 1 1 1 1
1 0 1 1 0 0 0 0 0 0 0 0 0 1 0 0 0 1 1 1 0 0 0 1 1 1 0 1 1 0 0 1 1 0 1 0 0 0 1 0 1 1 0 1 0 0 0 0 0 0 1 0 1 0 0 1 1 1 1 0 1 0 1 1 0 0 1 0 1 0 0 0 0 0 1 0 0 1 1 1 1 1 1 0 1 1 0 1 1 0 1 0 0 0 0 1 1 1 1 1 1 1 1 1 0 1 0 0 0 0 0 0 1 0 1 1 0 1 1 1 1 0 0 1 1 0 1 0 0 1 0 0 0 1 0 0 0 1 0 1 1 1 1 1 1 0 0 0 1 0 1 0 1 0 0 0 1 1 0 1 0 0 0 0 1 0 0 0 1 1 1 0 0 1 0 1 0 0 1 0 0 0 0 0 1 1 0 1 1 0 1 1 1 1 0 1 1 0 0 1 1 1 0 0 0 0 1 0 0 1 1 1 1 1 1 0 1 1 0 0 1 0 0 0 1 1 1 1 1 1 0 0 1 1 0 0 0 0 0 1 1 1 0 1 0 0 0 0 1 1 1 0 0 0 1 1 1 1 1
0 0 1 0 1 1 1 0 0 1 0 0 1 1 1 1 0 1 1 0 0 1 0 1 1 0 0 0 1 0 0 0 1 1 1 1 0 1 1 1 1 0 1 0 1 1 1 0 1 1 1 1 0 1 0 1 1 0 1 1 0 1 1 0 1 1 1 1 0 0 0 0 1 0 1 1 1 0 1 1 0 0 1 1 1 0 1 0 0 0 0 1 0 0 1 1 1 1 0 0 1 1 0 1 1 0 1 1 0 0 0 0 0 0 0 0 1 0 1 1 0 0 1 0 1 0 0 0 1 0 0 1 1 0 1 0 0 1 1 0 0 0 0 0 0 1 0 1 1 0 1 0 0 1 0 0 1 1 0 0 0 1 0 1 0 0 0 0 0 1 1 0 0 0 1 1 1 1 0 1 1 0 0 1 0 0 1 0 1 0 0 0 1 1 1 0 1 1 1 0 1 1 1 1 1 0 1 1 1 0 0 0 0 0 0 0 0 1 1 0 0 0 1 0 1 0 1 1 1 0 0 1 1 1 1 1 0 0 0 1 0 0 1 0 0 1 0 1 0 0 1 1 0 1 0 0 1 1 1
1 2 1 1 1 2 1 1 2 2 2 2 1 2 2 2 2 1 1 2 1 1 1 2 2 2 2 1 1 2 2 2 1 1 1 1 1 1 2 1 1 2 1 1 1 2 2 1 1 1 2 1 1 1 1 2 2 2 2 1 2 2 1 2 2 2 1 1 1 2 2 2 1 2 2 1 2 2 2 1 1 1 2 1 2 2 2 2 1 1 2 2 2 2 2 2 2 2 2 1 2 1 2 1 2 2 2 2 1 1 1 2 1 1 2 1 1 1 2 1 2 2 2 1 2 1 1 1 1 1 1 2 2 1 1 1 1 2 1 1 2 1 1 2 2 2 2 2 2 1 2 1 2 2 2 2 1 1 2 2 2 2 1 1 1 1 1 2 1 1 1 2 1 1 2 1 2 2 2 2 1 1 1 2 2 2 2 1 1 2 2 1 1 2 1 1 1 1 2 1 1 1 1 2 2 1 1 2 2 2 2 2 1 1 2 2 1 1 1 1 1 1 2 2 1 2 2 1 2 1 1 2 2 1 1 1 2 1 1 1 1 2 1 2 1 1 2 2 1 1 2 1 1 2 1 1 2 1 1
1 1 1 0 1 1 0 1 1 1 0 0 0 1 0 1 0 1 0 0 1 1 0 0 0 1 0 0 1 1 0 0 0 1 0 0 1 1 1 0 1 0 1 0 0 0 0 0 1 0 1 0 1 1 0 0 1 0 1 0 0 0 0 0 1 1 1 1 0 1 1 0 0 0 0 1 0 0 0 0 0 0 1 1 1 1 0 1 1 0 0 1 0 0 0 1 0 0 0 0 1 0 0 1 1 1 1 0 0 0 0 0 1 0 0 1 1 1 0 0 0 0 1 0 1 1 1 1 0 1 1 1 1 1 0 1 0 1 0 0 0 0 1 1 1 0 0 1 0 0 1 1 1 0 1 0 0 1 1 0 0 1 0 1 0 1 0 0 0 0 0 0 1 0 1 1 1 0 0 1 0 0 1 0 0 1 1 0 0 1 1 1 0 1 0 0 1 0 0 1 1 1 1 1 0 0 0 1 1 0 0 1 1 1 0 0 0 0 0 0 1 0 0 1 1 1 1 1 1 1 0 1 1 0 1 0 0 1 1 1 0 1 1 1 0 0 1 1 0 0 0 1 0 1 0 0 1 1 0
1 0 1 0 1 1 0 0 1 1 0 0 0 1 0 1 0 0 1 0 1 1 0 1 1 0 0 0 0 0 1 0 0 1 1 0 0 0 1 1 0 0 0 0 0 1 1 0 1 1 0 0 1 1 0 1 0 1 1 0 0 1 0 0 0 1 1 1 0 1 0 0 0 1 1 1 0 0 1 1 1 1 0 1 1 0 0 0 0 1 0 0 1 0 0 0 0 1 1 0 1 1 0 1 0 1 0 0 0 0 1 1 0 1 1 0 1 1 1 1 0 0 1 0 1 0 0 1 1 0 0 1 1 0 0 0 0 0 0 0 0 1 1 0 1 1 1 0 1 1 0 1 1 1 0 1 0 0 1 1 1 0 1 1 0 1 1 0 0 1 0 0 0 1 1 1 1 1 0 1 1 1 1 0 0 1 1 0 1 0 1 1 0 0 0 1 1 1 0 0 0 1 1 0 1 1 0 0 0 0 1 1 0 0 0 1 1 0 1 0 0 0 1 1 0 0 0 1 1 0 0 1 0 1 0 0 0 1 0 0 1 1 0 1 0 0 0 1 0 1 1 0 0 0 0 0 1 1 2
1 1 2 2 2 2 2 1 2 2 1 1 2 1 1 2 2 2 2 1 2 1 1 2 2 1 2 1 2 1 1 1 2 2 1 1 2 1 2 1 2 1 1 1 2 1 1 1 2 1 2 2 2 2 2 2 1 2 2 1 1 1 2 2 2 2 1 1 1 1 1 1 2 2 2 1 1 2 2 1 1 1 1 2 1 1 2 2 1 2 1 1 2 1 1 1 1 2 2 2 1 1 1 2 2 1 2 2 1 1 1 2 2 1 1 1 2 2 1 1 1 2 1 2 2 1 2 1 1 2 2 1 1 2 1 2 2 2 2 2 2 1 1 2 1 1 1 1 1 2 1 2 2 1 2 2 1 2 1 1 1 2 2 1 2 2 1 1 1 2 2 2 2 1 2 2 2 2 2 2 1 1 2 2 1 2 1 1 1 0 1 0 1 1 1 1 0 1 1 0 1 0 0 1 1 1 1 1 0 0 0 0 0 1 0 1 0 1 1 1 1 0 1 0 1 0 0 0 1 1 1 0 1 1 0 1 0 0 0 1 0 1 1 0 0 0 0 0 1 1 0 0 0 1 0 1 1 1 1
1 1 1 2 2 2 1 1 1 1 2 2 1 2 1 2 2 2 2 2 2 2 2 2 2 1 2 2 2 2 2 1 1 1 1 1 2 2 2 1 2 1 1 2 1 2 1 1 2 1 2 1 2 1 1 2 2 2 1 1 2 1 1 2 2 2 2 2 2 1 2 1 2 1 1 1 1 1 1 2 1 1 1 1 2 2 1 2 1 1 1 1 2 2 1 2 2 2 2 2 1 2 2 1 1 1 2 1 1 2 1 2 2 2 1 1 2 1 1 1 2 1 1 2 2 2 2 2 1 1 1 2 2 2 1 2 2 1 2 1 2 1 2 1 1 1 2 1 2 2 2 1 1 2 1 2 1 2 1 1 1 1 2 2 2 1 1 1 1 2 2 1 2 1 2 2 1 1 2 1 1 1 1 1 2 2 1 1 2 1 2 2 1 2 2 1 1 2 1 1 1 2 2 1 1 1 1 2 2 1 2 1 1 1 1 1 2 2 2 2 2 2 2 1 2 1 2 1 1 1 1 1 2 2 1 1 2 1 1 2 2 2 1 2 1 2 1 1 2 1 1 2 2 1 1 1 2 1 2
0 0 1 0 0 1 1 1 0 1 0 0 1 1 1 0 0 0 1 1 1 0 1 1 1 0 0 0 1 0 0 0 1 1 1 1 0 1 1 0 1 0 0 1 0 0 0 0 1 1 1 1 1 1 0 1 0 1 1 0 1 1 0 1 1 1 0 0 1 1 0 1 1 1 0 0 0 1 0 0 0 1 0 0 0 0 0 0 0 0 0 0 0 0 1 1 0 1 0 0 1 0 1 0 0 1 0 0 1 1 1 0 0 1 1 1 0 1 0 1 0 1 0 1 1 0 1 1 1 0 0 1 0 0 0 0 1 0 1 1 1 0 1 1 0 0 1 0 1 1 0 0 0 0 0 0 0 0 1 1 0 0 0 1 1 0 0 0 0 1 0 0 1 0 0 1 0 1 1 1 1 0 0 1 0 1 1 0 0 0 0 1 1 1 0 1 0 1 0 0 0 1 1 1 0 1 0 1 1 1 0 1 1 1 1 0 1 1 1 1 1 1 0 0 1 0 0 1 0 1 1 1 1 0 0 0 0 0 0 1 0 0 0 0 0 0 1 1 1 1 0 0 0 1 1 0 0 1 0
1 1 2 1 1 2 2 2 2 2 2 2 1 2 2 2 2 2 1 2 2 2 1 1 2 2 2 1 1 2 2 1 2 1 2 1 2 1 2 1 2 1 1 1 1 1 1 1 2 1 1 2 2 2 1 1 1 2 1 1 1 1 1 1 2 1 1 1 1 2 1 2 2 1 1 1 2 2 1 1 1 2 1 1 1 2 2 2 1 2 1 2 1 2 1 1 2 2 1 2 2 2 1 1 1 1 1 2 1 1 2 1 2 1 1 2 1 1 1 1 2 2 2 2 1 2 2 2 2 1 1 1 1 2 2 1 1 2 1 1 1 2 2 2 2 2 1 2 2 2 2 1 2 2 1 1 2 2 2 2 1 2 1 1 1 1 1 2 2 2 1 1 2 2 1 2 1 2 1 1 1 2 2 2 1 1 2 1 2 1 2 2 1 2 1 2 1 1 2 2 2 1 1 1 1 1 1 2 1 1 1 2 1 1 1 1 1 2 1 2 1 2 1 2 1 2 1 2 2 1 1 2 2 1 1 2 2 1 2 2 2 2 1 1 1 1 1 1 2 2 1 2 1 1 1 2 2 2 2
1 1 1 2 1 2 1 1 1 1 2 1 2 2 1 2 2 1 1 2 1 2 2 1 2 1 2 1 1 2 2 2 2 1 1 1 1 2 1 1 1 2 1 1 2 2 2 2 2 1 2 1 1 1 2 2 2 2 1 1 2 2 2 2 2 1 2 2 1 2 2 1 1 1 2 2 2 1 2 1 1 1 1 1 2 1 1 1 2 1 2 2 2 2 1 1 1 2 1 2 1 2 2 1 2 1 2 2 2 1 2 1 2 2 1 2 2 1 2 2 1 1 1 2 1 2 1 1 2 1 2 1 1 1 2 1 1 2 1 2 2 2 2 2 1 2 1 1 2 1 1 1 2 2 2 2 1 2 1 2 2 2 2 1 2 1 2 1 2 2 2 2 2 2 1 2 2 1 1 2 2 2 1 1 2 1 2 1 1 2 1 1 1 1 2 2 2 2 1 2 1 1 1 2 1 1 1 2 2 2 1 1 1 1 1 1 1 1 2 2 1 2 2 2 1 2 2 1 1 2 1 1 1 2 1 1 1 2 1 1 2 2 1 2 2 1 2 1 2 2 2 1 1 1 1 1 1 2 1
2 2 2 1 2 2 2 1 2 1 2 1 1 2 2 1 1 1 2 1 2 1 2 1 1 2 1 1 2 2 2 1 1 2 2 1 2 1 2 1 2 2 2 1 2 1 2 1 1 1 2 1 2 1 2 1 1 2 1 1 2 2 1 2 1 2 2 1 1 1 2 1 2 1 1 2 1 2 2 2 2 1 1 2 2 1 2 2 1 1 2 2 1 1 1 2 1 2 1 2 2 2 1 1 2 1 1 2 1 1 2 2 2 1 2 2 2 2 1 1 1 1 2 2 2 2 1 2 1 1 1 1 1 2 2 2 1 1 1 1 1 2 1 2 1 1 1 2 1 2 1 1 2 1 1 1 1 2 1 2 2 1 1 2 2 1 1 2 1 2 2 1 1 1 2 1 1 2 2 1 1 2 1 2 1 2 2 1 1 1 2 1 1 2 2 1 1 2 2 2 2 2 2 2 2 2 2 1 2 2 1 1 1 1 1 1 2 2 1 1 1 2 2 1 1 2 2 2 1 2 2 1 2 1 1 1 1 2 1 2 1 1 2 2 1 1 2 1 2 2 2 1 1 2 2 1 2 1 2
2 2 1 2 2 1 1 1 1 1 1 2 1 2 1 2 1 1 1 2 2 1 1 1 2 2 2 1 2 1 2 1 2 2 2 2 2 1 2 1 2 1 2 1 1 2 1 1 2 1 1 1 2 2 2 2 2 1 1 1 2 2 1 2 1 1 1 1 2 2 1 1 2 2 2 2 2 2 1 2 1 2 1 2 2 2 2 2 1 2 2 1 1 2 1 2 1 2 1 2 1 1 1 2 1 2 1 1 1 2 1 1 1 2 1 1 2 1 2 1 2 2 2 1 2 1 2 2 1 1 2 2 2 2 1 2 2 1 2 1 1 2 2 2 1 2 1 2 2 2 2 1 2 2 1 1 2 1 2 1 1 1 1 2 1 1 1 1 2 1 1 1 2 2 2 2 2 1 2 2 2 2 1 1 2 2 2 1 1 1 1 2 2 2 2 2 1 2 1 1 1 1 1 2 2 1 1 2 2 1 1 1 2 1 1 1 1 2 2 1 2 2 1 1 2 1 1 2 2 2 1 2 2 2 1 2 2 2 2 1 1 2 1 1 1 1 1 1 1 2 1 1 2 2 1 1 1 2 1
2 1 1 2 1 2 2 2 1 1 2 2 1 1 1 1 2 1 2 1 1 2 1 2 2 1 1 2 1 2 1 1 1 1 2 1 2 1 2 2 2 1 1 1 1 2 1 1 1 2 1 2 1 1 1 2 2 1 1 1 1 1 2 2 2 2 1 1 1 1 1 2 1 2 2 1 1 2 2 1 2 1 2 1 2 2 1 1 1 1 2 2 1 1 1 2 2 2 1 1 2 2 1 2 2 2 1 1 1 1 2 2 1 1 1 1 1 2 1 2 2 1 2 2 2 2 1 2 1 2 1 1 2 2 2 2 1 2 2 1 2 2 2 2 1 1 2 2 1 2 2 1 1 2 1 1 1 2 1 2 1 1 1 1 2 2 1 1 1 1 1 1 2 2 2 1 1 2 2 2 1 2 1 2 2 2 2 1 2 1 2 1 2 1 2 1 1 2 2 1 2 1 1 1 2 1 2 2 1 1 1 2 2 1 1 1 2 2 1 1 2 2 1 2 2 1 1 2 2 2 1 1 1 1 2 1 2 1 2 1 1 1 2 2 1 2 2 1 2 1 1 2 2 2 2 2 1 1 1
0 1 1 1 1 0 0 0 0 1 1 1 1 0 0 1 1 0 0 1 1 0 0 1 1 1 1 0 1 0 0 0 1 1 0 0 0 0 1 1 1 1 1 1 0 1 0 1 0 0 1 1 1 1 1 0 0 0 0 0 0 1 1 0 0 1 0 0 0 0 0 1 0 1 0 1 1 1 1 1 1 2 1 2 2 2 2 2 2 2 2 2 1 1 2 2 2 2 1 2 1 2 1 1 1 2 2 2 2 1 1 1 2 1 2 1 1 1 1 2 1 2 2 2 1 1 2 2 2 2 2 2 1 2 1 2 2 1 2 2 1 2 2 2 2 1 2 2 2 1 2 2 2 2 1 1 2 1 1 1 2 2 2 1 2 1 2 1 2 1 1 1 2 1 2 2 2 2 1 2 1 2 2 2 1 2 2 2 2 1 2 2 1 1 2 1 1 2 2 1 1 1 2 1 2 1 2 2 1 1 2 2 1 1 1 1 1 2 2 2 1 1 2 1 2 2 1 1 1 1 1 1 2 2 2 2 2 1 1 2 1 2 1 2 1 1 1 2 1 1 2 1 1 2 1 2 1 1 2
0 0 0 0 0 0 1 1 1 1 0 0 0 1 0 1 0 1 1 1 1 0 0 0 1 0 0 0 0 0 1 0 1 1 1 0 1 1 1 0 0 1 0 0 0 0 0 1 1 1 0 0 0 1 1 0 0 1 1 1 1 0 0 1 1 1 0 0 0 0 0 0 0 0 0 0 0 1 1 1 1 0 0 1 0 1 0 0 1 0 1 1 1 1 1 1 1 1 0 0 1 1 1 1 0 0 1 1 1 1 1 1 1 1 0 1 1 1 1 0 0 0 1 1 1 1 0 0 0 1 1 0 1 0 0 0 1 1 1 1 0 1 1 1 0 1 0 0 1 0 0 1 1 0 0 0 0 0 0 1 0 0 0 1 0 1 0 0 1 0 0 0 0 1 0 0 0 1 0 0 0 0 0 1 1 1 1 0 1 0 1 1 1 1 0 0 0 1 0 0 1 0 1 0 0 0 0 1 0 0 1 1 0 1 0 1 1 1 0 1 0 1 1 1 0 0 0 1 1 1 0 0 0 0 0 1 1 1 0 1 1 1 0 1 1 0 1 0 0 0 1 1 1 0 0 1 1 1 0
1 2 1 2 2 2 1 2 2 1 2 2 2 2 2 2 2 1 2 2 2 1 1 2 2 2 1 2 2 1 1 2 1 2 1 1 2 1 2 2 1 1 1 1 2 1 1 2 1 1 2 1 2 2 1 2 2 1 2 1 1 1 1 1 0 1 1 0 0 0 1 0 0 0 0 0 0 1 0 0 0 1 0 0 1 0 0 0 1 1 0 0 0 1 1 0 0 1 0 1 1 0 0 1 0 0 0 1 0 0 1 1 1 1 1 1 1 1 0 0 1 0 0 0 0 1 1 1 1 0 1 1 1 1 0 1 0 0 0 1 0 1 0 0 0 1 0 1 1 1 0 0 1 0 0 1 0 0 0 1 1 1 0 0 0 1 1 1 0 1 0 0 1 1 0 1 0 1 0 1 0 0 0 1 1 1 1 0 1 0 0 0 0 1 0 0 0 1 0 0 1 1 0 1 1 0 0 1 1 1 0 0 0 0 1 1 1 1 0 0 1 0 0 0 0 1 0 1 1 1 0 0 1 1 0 0 0 1 0 1 0 0 1 1 0 1 1 0 0 0 1 0 1 0 1 1 1 1 0
2 1 1 1 2 2 2 2 2 1 1 1 1 2 2 2 1 2 2 2 1 1 2 2 1 1 2 1 2 1 2 2 1 2 2 1 2 2 1 1 2 2 2 1 1 1 1 2 2 1 2 1 2 1 2 2 2 2 1 1 2 2 2 2 1 1 2 2 1 1 1 1 2 1 1 2 1 2 1 1 2 2 2 1 2 1 2 2 1 1 2 2 2 1 1 2 2 2 1 1 1 2 2 1 2 2 1 1 1 2 2 1 2 1 2 1 1 1 2 2 1 2 2 1 2 1 2 1 1 1 1 2 2 2 2 2 1 1 1 1 1 1 2 1 2 1 2 1 1 1 2 1 1 2 2 1 1 1 1 2 2 1 1 1 2 1 1 2 2 1 2 2 2 1 2 1 1 1 2 1 1 1 1 1 2 2 2 1 2 1 2 1 1 2 1 2 2 2 1 1 2 1 2 1 2 2 2 2 2 1 1 1 1 1 1 2 2 1 2 2 1 2 1 1 1 2 2 1 1 2 1 1 1 1 2 2 1 1 2 1 2 2 1 2 1 2 2 2 2 1 2 1 2 2 1 1 1 1 1
2 1 1 2 2 1 1 2 2 1 2 1 1 2 1 2 2 1 1 1 2 2 2 2 2 2 2 1 1 1 1 1 1 1 2 1 1 1 1 1 2 1 1 1 2 2 2 2 2 2 2 1 1 2 2 1 2 2 1 2 2 1 2 1 1 2 2 1 2 1 2 2 2 2 2 2 2 2 1 1 2 1 1 2 1 2 1 1 2 2 1 1 1 2 2 2 1 1 2 2 2 2 1 2 2 2 2 2 1 1 2 2 1 1 1 1 2 2 1 2 2 2 2 2 1 1 2 2 2 1 2 2 1 1 2 1 1 1 1 1 2 1 1 2 1 1 1 1 2 1 2 1 1 2 1 2 1 2 2 1 2 2 2 2 2 2 2 1 1 2 2 1 1 1 1 2 2 2 1 1 2 2 1 1 2 2 1 2 2 2 2 2 1 1 1 1 2 2 2 1 1 1 1 2 2 1 2 2 2 1 1 2 1 1 1 1 1 1 2 2 2 2 1 2 2 1 2 2 2 1 1 1 1 2 2 1 2 1 1 2 2 1 1 2 1 1 2 1 2 2 1 1 1 2 1 1 2 2 1
0 0 1 1 0 0 0 1 0 1 1 1 1 0 0 0 0 0 0 0 1 1 1 1 0 0 0 0 1 0 0 0 0 0 0 0 0 0 1 0 1 0 0 0 0 1 1 1 0 0 0 0 0 1 1 0 1 1 1 1 0 0 1 1 0 1 1 0 0 0 0 1 0 0 0 0 1 1 1 0 0 0 1 0 1 1 0 0 1 1 1 1 1 0 0 0 0 0 0 0 0 1 0 0 1 1 1 0 0 1 1 1 0 1 1 0 1 1 1 1 1 1 1 1 0 1 0 0 0 0 0 1 1 0 1 0 1 1 1 0 1 1 1 0 0 1 1 0 1 1 1 0 0 1 0 0 0 0 1 0 1 1 1 0 0 1 1 1 1 1 1 1 1 0 1 1 0 0 0 1 0 1 0 0 0 0 1 1 0 0 1 1 0 1 0 1 1 1 0 0 1 1 1 0 1 0 1 0 1 1 1 1 1 0 0 0 1 1 1 1 0 1 0 1 0 0 0 1 1 0 1 0 0 1 1 0 1 1 1 0 1 0 0 1 0 0 0 1 1 1 0 1 0 0 0 0 1 0 0
1 2 2 2 2 2 1 2 2 2 2 2 2 1 1 2 1 1 2 1 1 2 2 2 1 1 2 1 1 2 2 1 2 1 2 1 2 1 2 1 2 1 1 1 2 2 1 1 1 1 1 2 1 2 2 1 2 2 1 2 1 2 1 2 1 2 1 2 2 2 1 1 2 2 2 2 1 1 2 2 1 2 2 1 1 2 2 2 2 2 1 2 1 1 1 2 2 2 2 1 1 2 1 2 1 2 2 2 1 2 2 1 1 1 2 1 1 2 1 2 2 2 1 2 1 2 2 2 2 1 1 1 1 2 1 1 1 1 2 1 1 2 2 1 1 2 1 2 2 2 1 2 1 1 1 2 2 1 2 2 1 2 1 2 2 1 1 1 1 2 1 2 1 2 1 2 1 2 2 2 1 1 2 1 1 1 1 2 1 2 2 1 1 1 1 2 1 2 2 1 2 1 2 1 2 2 1 1 2 1 1 2 1 2 2 2 1 1 1 1 2 2 1 1 2 1 1 1 1 2 1 2 1 2 1 1 1 1 1 2 1 1 1 2 1 1 2 1 2 1 2 1 1 2 1 2 1 2 1
2 2 1 1 2 2 1 1 1 2 2 2 1 2 2 2 2 2 2 1 2 1 1 2 1 2 1 1 2 2 2 1 1 2 2 1 1 1 2 2 2 1 2 2 2 2 2 1 2 1 1 1 2 2 1 2 1 2 2 2 2 2 1 2 1 2 1 1 1 2 1 2 1 1 2 2 1 2 2 1 1 1 2 1 2 1 1 2 1 2 2 2 2 2 2 1 1 1 1 2 1 2 2 2 1 1 2 1 2 2 1 2 1 1 2 1 1 1 2 2 2 2 2 2 2 2 1 2 2 2 1 2 2 2 2 1 1 2 2 1 2 2 2 2 1 1 1 2 2 1 2 2 2 1 1 2 1 1 1 1 2 1 1 1 2 2 2 1 1 2 1 2 1 2 1 2 1 2 2 2 2 1 1 2 2 2 2 1 1 2 2 2 2 2 2 2 2 2 2 2 2 1 1 1 1 2 1 1 2 2 1 1 1 1 2 1 1 1 2 2 2 1 1 1 1 1 1 2 2 2 2 1 1 1 1 2 2 1 1 1 1 2 1 1 1 1 2 1 1 2 2 2 1 1 1 1 2 1 1
1 2 2 2 2 2 1 2 2 2 1 1 2 2 1 1 2 1 1 1 1 2 1 2 2 2 1 1 1 2 1 1 2 2 2 1 2 2 1 2 2 1 1 1 1 2 1 1 2 1 1 1 2 1 1 2 2 2 2 2 1 2 1 2 2 2 2 1 1 2 1 1 1 1 2 2 2 2 1 1 0 1 0 1 0 1 0 1 1 1 0 1 1 0 1 0 0 1 1 0 1 0 1 1 2 1 2 1 1 2 1 1 1 1 2 2 2 1 2 1 1 2 1 1 1 2 2 1 2 1 1 2 2 1 2 1 2 1 1 1 2 2 2 2 2 2 1 1 1 2 2 2 2 1 2 2 2 2 1 2 1 2 2 1 1 1 2 2 1 2 1 1 1 1 1 2 2 1 2 2 2 1 2 2 1 2 2 2 1 2 2 1 1 1 2 2 2 2 1 1 1 1 1 1 1 2 1 2 2 2 1 1 1 1 1 1 2 2 2 2 2 2 1 2 2 2 2 2 1 2 1 1 1 1 1 1 1 2 1 2 2 2 2 2 1 1 2 2 2 2 1 1 2 2 1 1 2 2 2
0 0 0 1 1 1 1 0 1 0 0 1 1 1 1 0 1 1 1 0 1 0 0 0 0 0 0 0 0 1 0 1 1 1 0 0 0 1 1 1 1 0 0 0 1 0 0 0 1 0 1 1 1 1 0 1 0 1 1 0 1 1 1 1 1 1 1 0 0 1 1 0 1 1 1 1 0 1 0 1 1 0 1 1 0 1 0 0 0 1 1 0 0 1 1 0 0 1 1 1 0 1 0 1 0 0 0 1 0 1 0 0 0 1 0 0 1 1 1 1 0 0 1 0 1 0 0 1 0 0 1 1 1 0 1 0 1 0 0 0 1 1 0 0 1 1 0 1 1 1 0 1 1 0 1 1 0 1 0 1 0 1 0 0 1 0 0 0 0 1 0 0 1 1 0 1 0 0 0 0 0 0 0 0 1 1 0 0 1 0 1 0 1 1 1 1 1 1 0 1 1 1 0 1 1 0 0 1 1 0 0 0 0 1 0 1 0 1 0 0 0 0 1 0 1 1 1 1 1 1 1 0 1 1 0 0 0 0 1 1 1 0 1 0 1 0 0 1 0 0 1 0 0 1 0 1 0 0 0
1 0 1 1 1 0 0 0 0 1 0 0 0 0 1 1 1 0 1 0 0 1 0 1 1 1 0 0 0 0 0 1 1 1 0 0 1 0 1 0 1 1 1 0 1 1 0 1 0 1 1 0 0 1 0 0 1 0 0 0 1 1 1 0 0 1 1 1 0 0 1 0 1 0 0 0 0 0 0 1 1 2 2 1 1 2 1 2 2 2 2 1 2 2 1 1 2 1 2 1 1 1 1 2 2 1 2 2 1 1 1 1 1 1 2 1 1 1 1 2 1 1 2 2 2 2 2 2 1 1 1 2 2 2 2 2 2 1 1 2 2 2 1 1 2 1 1 1 2 1 2 2 2 2 2 2 2 1 1 1 2 1 1 1 2 1 2 1 2 1 1 2 1 2 2 1 2 1 1 2 2 1 2 1 2 2 2 1 2 1 2 2 1 2 2 1 2 1 1 1 2 1 1 2 1 1 1 2 1 2 1 2 1 2 2 2 2 2 1 1 2 2 2 1 2 2 2 2 1 2 1 1 1 2 1 2 2 2 1 2 1 2 2 2 1 1 1 1 1 2 1 1 1 1 1 1 2 1 1
1 1 2 2 2 1 2 1 1 1 1 1 1 1 2 2 1 1 2 1 2 1 2 1 2 2 2 2 2 2 1 2 1 2 1 2 2 1 2 2 2 1 1 1 2 1 1 1 1 1 2 1 2 2 1 2 1 2 2 2 2 1 1 2 1 1 2 1 1 2 2 2 1 1 1 2 2 1 1 1 1 2 2 1 2 2 2 2 1 1 1 2 1 2 1 2 1 2 2 2 1 2 2 1 2 2 1 1 2 2 1 1 2 1 2 2 2 2 1 1 1 1 2 2 1 2 2 1 2 2 1 1 2 1 2 1 2 1 1 1 0 1 1 1 0 1 1 1 1 1 0 1 0 0 1 0 1 1 1 1 1 0 1 0 1 1 0 1 1 0 1 1 1 1 0 0 1 1 0 0 0 0 0 0 0 1 0 0 1 0 1 0 1 1 1 0 1 1 0 1 1 0 1 0 0 0 1 0 0 0 0 1 0 0 1 1 0 0 1 0 0 1 0 1 0 0 0 0 1 0 0 1 0 1 0 1 1 0 0 1 0 0 0 0 0 0 1 0 0 1 0 1 1 1 0 0 0 1 1
2 1 1 1 2 1 2 2 1 2 1 1 2 2 1 2 1 1 2 2 1 2 1 1 1 1 1 1 2 1 1 2 1 1 1 1 1 2 2 2 2 1 2 1 1 1 1 2 2 1 2 1 1 2 1 2 1 1 2 2 1 2 1 1 1 1 2 2 1 1 2 2 1 1 2 1 2 1 1 1 1 2 2 2 1 2 1 1 2 1 1 2 1 2 2 2 1 2 2 2 1 2 1 2 1 1 1 2 2 1 1 2 1 2 2 1 2 2 2 1 1 2 1 2 1 1 2 2 1 1 1 1 1 1 2 1 1 2 1 1 2 1 1 2 2 2 1 2 2 2 2 2 1 2 2 1 2 2 1 2 1 1 1 2 1 1 2 1 1 1 2 1 1 2 1 2 1 2 2 1 1 1 1 1 2 1 2 1 2 2 2 1 2 1 2 2 1 2 1 1 1 1 1 1 1 2 2 2 1 1 2 1 2 1 2 2 2 2 1 1 2 1 2 1 1 1 1 2 1 1 1 1 2 2 1 2 1 1 1 2 1 2 1 1 1 1 2 1 1 2 1 2 2 2 1 1 1 2 2
1 1 1 0 1 0 1 0 1 0 0 1 1 0 0 0 0 1 1 1 0 1 0 1 0 0 0 0 1 1 1 0 1 0 1 1 1 1 1 1 1 0 0 1 1 0 0 1 1 0 0 0 1 0 0 1 0 1 1 0 1 1 0 0 1 0 1 0 1 0 1 1 0 0 1 0 1 0 0 0 0 1 1 1 0 1 1 0 0 1 1 1 0 0 0 1 0 0 0 1 1 1 1 1 0 0 0 0 1 1 0 1 0 0 0 0 0 1 0 0 1 0 0 0 1 0 0 0 0 1 0 0 1 1 1 0 0 1 0 0 0 1 0 0 0 1 0 0 1 1 1 0 0 0 0 0 0 0 0 1 0 1 1 0 0 0 0 0 0 1 1 0 0 1 1 0 0 1 0 0 0 0 0 0 1 0 0 0 1 0 1 1 1 1 1 0 0 0 0 1 1 1 1 0 0 1 0 1 0 0 1 1 1 1 0 0 1 1 0 0 1 1 0 0 0 0 1 1 0 1 0 1 1 0 0 1 0 0 0 1 0 1 0 1 0 0 1 0 0 1 1 0 0 0 1 0 0 0 1
0 1 0 1 1 0 0 1 1 1 1 1 0 1 0 1 0 0 1 1 0 1 0 0 1 1 1 0 1 0 0 1 0 0 0 1 1 1 1 1 1 1 1 0 1 0 1 0 1 0 0 0 0 1 0 1 1 1 1 1 1 1 0 1 1 1 0 0 0 0 0 1 1 0 1 1 0 1 1 0 0 1 0 1 0 0 1 0 0 0 0 0 0 1 1 0 0 0 0 0 1 1 1 1 1 0 0 0 0 0 1 1 1 1 1 0 1 1 1 0 0 0 0 0 1 1 0 1 1 0 1 1 0 0 0 1 0 1 0 1 0 1 1 1 1 0 1 1 1 1 0 1 0 1 1 1 1 0 0 1 0 1 0 1 0 1 1 1 0 1 0 0 0 1 1 0 0 1 0 1 1 1 1 0 0 0 1 0 1 0 0 1 1 0 0 1 0 0 1 0 1 1 0 0 1 0 0 0 1 0 1 0 0 1 1 0 0 0 0 0 1 0 0 1 0 1 1 0 1 1 1 0 1 1 1 1 0 0 1 1 1 1 0 1 0 1 1 1 0 1 0 0 1 1 0 1 0 0 1
2 1 1 2 1 2 2 2 1 1 1 2 1 2 1 2 1 1 1 2 2 2 1 2 2 2 2 2 1 2 1 2 2 2 2 1 2 1 2 1 2 2 1 1 1 2 1 1 2 2 2 2 1 1 1 1 1 1 2 1 2 2 1 2 2 2 1 1 2 2 1 1 2 2 1 1 1 1 2 2 1 1 1 2 2 1 2 1 2 1 2 2 1 1 2 2 1 2 1 1 1 1 2 2 1 2 2 1 2 1 1 1 2 2 2 2 2 2 2 2 2 1 1 2 1 1 1 1 1 1 1 1 2 1 1 1 1 1 1 1 1 2 1 2 1 2 2 1 1 2 2 2 2 2 1 2 1 2 2 2 1 2 2 2 2 2 1 2 1 2 2 1 2 1 1 2 2 1 1 1 1 2 2 2 2 2 2 2 2 1 1 2 1 2 2 1 1 1 1 1 1 2 2 2 1 1 2 2 1 1 1 1 1 1 1 2 2 1 2 1 2 2 1 2 2 2 2 2 2 2 2 1 1 2 2 1 2 1 1 2 1 1 2 2 1 1 2 1 2 2 1 1 1 2 2 2 2 2 2
0 0 0 0 0 1 0 0 1 1 1 0 1 1 0 1 1 0 0 0 0 1 0 0 0 1 0 1 0 0 0 1 0 1 1 0 0 1 1 1 1 0 1 1 0 1 0 0 0 0 1 1 1 1 1 0 1 0 1 0 0 0 1 0 0 1 1 0 1 0 1 1 1 1 0 1 0 0 1 1 1 1 1 0 1 0 0 1 0 1 1 0 0 1 0 0 0 1 1 1 0 0 1 0 0 0 0 0 1 1 1 1 0 0 1 1 0 1 0 1 0 1 0 1 0 0 0 1 1 0 1 0 1 0 1 0 0 0 0 1 1 1 1 1 0 1 1 1 0 0 1 1 1 1 0 0 1 0 1 0 1 0 1 0 1 1 0 1 0 1 1 0 0 0 0 0 1 1 0 1 0 0 1 0 1 1 0 1 1 0 0 1 1 1 1 1 1 1 1 0 0 0 0 0 1 0 0 0 0 1 1 1 0 0 0 0 1 1 1 0 0 1 1 0 0 0 0 1 0 0 1 0 1 1 1 1 1 0 0 1 0 0 0 1 0 1 1 1 0 1 0 0 0 1 1 0 0 0 1
1 1 1 1 1 1 2 1 2 1 2 2 1 2 1 1 1 2 2 2 1 1 1 1 1 1 2 2 1 1 2 1 2 2 2 1 1 1 2 2 2 2 2 2 1 2 1 2 2 1 2 2 2 1 1 2 2 2 2 2 2 1 1 2 1 1 2 2 2 1 2 1 2 2 2 1 2 1 2 2 1 1 1 2 1 1 1 2 1 2 2 2 2 2 2 2 2 1 2 2 2 2 1 2 1 1 1 1 2 2 2 2 2 1 1 1 1 1 1 1 2 2 2 2 2 2 1 1 2 1 1 1 1 2 1 2 2 2 2 1 1 2 2 1 2 1 2 1 2 1 2 1 2 1 1 1 1 1 2 2 2 1 2 1 2 1 2 2 2 1 1 1 2 2 2 2 2 2 1 1 2 1 1 2 2 2 1 2 1 1 2 1 1 2 2 2 1 2 2 1 2 1 2 1 1 1 1 2 0 0 0 0 0 0 1 0 1 0 0 1 1 1 0 0 0 1 0 1 0 0 1 0 0 0 0 1 1 0 0 0 0 1 0 0 0 0 1 1 0 0 0 0 0 1 0 0 1 1 1
1 1 1 1 0 0 0 1 1 0 0 1 1 0 0 1 0 1 0 0 0 1 1 0 0 1 0 1 1 0 0 1 0 0 1 0 1 0 1 0 0 0 0 0 0 1 0 0 1 1 1 1 1 0 0 0 0 1 1 1 0 1 0 1 1 0 1 0 0 0 0 1 0 0 1 1 1 0 0 1 0 1 1 0 1 1 0 0 1 1 0 1 1 0 0 1 1 0 1 1 0 1 0 1 0 0 0 1 1 1 1 0 0 0 0 1 0 1 0 1 1 0 1 0 0 0 0 1 0 1 0 1 0 1 0 1 0 1 0 0 0 0 0 0 1 1 1 1 0 1 0 0 0 0 1 1 0 0 1 0 0 0 0 1 1 0 0 0 1 1 1 1 0 0 1 1 1 1 0 1 0 1 0 1 1 0 1 0 0 0 0 1 0 0 1 1 0 1 0 0 0 0 0 1 1 0 0 0 0 1 1 0 1 1 1 1 0 0 0 0 1 0 0 1 1 0 0 1 1 0 1 1 1 0 0 0 1 1 1 1 1 1 0 1 1 1 1 1 0 0 1 0 1 1 1 1 1 1 1
2 1 1 2 2 2 2 1 1 2 1 2 1 1 2 2 1 2 1 1 1 2 1 1 1 1 2 2 2 1 1 2 2 2 1 1 2 2 2 1 2 1 1 2 2 1 2 1 2 1 1 1 1 2 1 1 1 1 2 1 2 2 2 2 2 1 2 2 1 2 2 2 2 1 1 2 2 2 1 1 1 1 1 2 2 2 1 2 1 2 2 2 2 2 2 1 1 2 1 2 2 2 1 1 1 1 1 1 2 2 1 2 1 2 2 2 2 2 2 1 1 2 2 1 2 1 2 1 1 1 2 2 2 1 2 1 1 1 2 1 1 1 1 2 2 2 1 1 2 2 2 1 2 2 1 1 1 1 2 2 1 1 1 2 2 1 1 1 2 1 2 2 2 2 1 1 2 1 1 1 1 2 1 2 2 2 1 2 1 1 2 2 2 2 2 2 1 2 1 1 2 2 2 2 1 1 2 1 1 2 2 1 1 2 1 2 2 1 1 2 1 2 1 2 2 2 1 1 1 1 1 1 2 2 1 1 2 1 1 2 1 2 1 2 2 1 1 1 1 2 2 2 2 2 1 1 1 2 1
0 1 0 0 1 1 0 0 1 0 0 1 1 1 0 1 1 1 0 0 0 0 0 0 1 1 0 1 0 0 0 0 1 0 0 0 0 0 1 1 1 1 1 1 0 0 0 0 1 1 1 0 0 0 1 1 0 1 1 1 1 0 0 0 1 0 1 0 1 1 1 0 1 1 0 0 1 1 0 0 1 1 1 1 1 1 0 1 1 0 1 0 1 1 0 0 0 1 0 1 0 1 1 0 0 0 1 0 1 0 1 1 1 0 0 0 0 1 0 0 1 0 0 0 0 0 1 0 1 0 0 0 1 0 1 0 1 0 1 1 0 1 1 1 1 1 1 0 0 1 0 1 1 0 1 1 0 1 0 1 0 0 0 0 1 0 0 0 1 1 0 0 0 1 0 0 1 1 1 0 0 0 1 0 0 1 1 0 0 0 1 1 0 1 0 1 1 0 1 0 0 0 1 1 0 0 1 1 1 1 0 1 0 1 0 0 0 0 0 0 1 1 0 1 0 0 0 1 1 1 1 0 1 1 0 0 1 0 0 1 0 1 0 0 0 1 1 0 1 1 0 1 0 1 0 0 0 0 0
0 1 1 1 1 1 1 0 1 0 0 1 1 0 1 0 0 0 1 0 1 0 0 1 1 1 0 0 1 1 0 0 1 1 1 0 0 1 1 0 1 0 1 0 1 0 0 1 0 0 0 0 1 1 1 1 0 0 0 1 0 0 0 1 1 0 1 0 1 1 1 1 0 0 0 1 0 0 0 0 1 1 0 1 1 0 0 1 0 1 0 1 1 0 1 0 1 0 1 0 1 1 0 0 0 1 1 0 1 1 0 0 0 1 0 1 0 0 1 1 1 1 0 0 0 1 1 0 1 1 1 0 1 0 0 0 0 0 0 1 0 0 0 1 0 0 1 1 1 1 0 1 0 1 0 1 1 1 0 0 0 1 0 1 1 1 1 1 0 1 1 0 1 1 0 0 1 0 0 0 1 0 0 0 0 0 1 1 0 0 1 1 0 1 0 1 0 1 0 0 1 1 1 1 0 0 1 0 1 1 0 0 0 1 0 1 0 1 0 0 1 1 1 0 0 1 1 0 0 0 0 0 0 1 1 0 1 1 1 1 1 1 0 1 0 0 1 0 0 0 0 1 1 1 0 0 1 1 1
0 1 1 1 1 1 0 1 0 1 0 0 0 0 1 1 0 1 0 1 0 0 1 0 1 0 1 0 1 1 1 1 1 1 0 0 1 0 1 1 1 1 1 1 0 0 0 1 0 1 1 0 1 1 0 0 1 1 0 1 1 1 0 1 0 0 0 0 0 1 0 1 0 0 1 2 1 1 1 1 2 2 1 2 1 2 1 2 1 2 2 1 2 2 2 2 2 1 2 1 2 2 2 1 2 1 2 2 2 1 2 1 1 2 2 2 2 2 2 1 2 1 2 2 1 1 2 2 2 1 2 2 2 2 1 2 2 1 1 1 2 2 1 1 1 1 2 2 2 2 2 1 1 1 2 1 2 2 1 2 2 1 1 2 2 1 2 2 1 1 1 1 1 2 2 2 2 2 1 1 1 1 2 2 1 2 2 1 2 2 2 2 2 2 2 1 1 2 1 1 1 2 2 2 2 2 1 2 2 2 1 1 2 1 2 1 1 2 2 1 1 1 2 1 1 2 2 2 2 2 1 2 2 1 1 2 2 1 2 2 1 2 1 2 1 1 2 2 2 2 1 2 1 2 1 1 1 2 1
1 1 1 1 0 0 0 0 0 1 0 0 1 0 1 1 0 1 1 0 1 0 0 1 1 1 0 1 0 0 0 0 1 0 1 1 1 1 0 0 1 0 0 1 0 0 0 1 0 1 1 0 1 1 0 1 1 0 1 1 1 1 1 0 1 1 1 0 1 1 0 1 1 1 1 1 0 1 1 1 1 1 0 1 1 0 0 1 0 0 1 1 1 1 1 0 1 0 0 0 0 0 1 1 1 0 1 1 1 0 0 1 1 1 0 1 1 1 1 1 1 1 0 0 1 0 1 0 1 1 1 0 1 1 0 1 0 1 1 0 0 0 0 0 0 1 0 1 1 0 1 0 1 1 0 0 0 0 1 1 1 0 1 0 1 0 1 1 0 1 1 0 1 1 0 1 1 1 1 0 1 0 1 1 0 0 1 1 1 0 0 1 1 0 1 1 0 0 1 0 1 0 1 0 0 0 0 1 1 1 1 1 1 1 0 1 0 0 0 0 1 0 0 1 0 0 1 0 1 0 0 0 0 1 0 0 0 1 1 0 0 1 0 1 1 0 0 0 1 1 1 0 0 0 1 0 1 1 1
0 1 0 0 1 1 0 1 0 1 1 0 1 1 0 0 1 1 0 1 0 1 0 1 1 1 0 0 1 1 1 1 0 1 1 1 0 0 0 1 1 0 0 0 0 0 0 0 1 1 1 1 1 0 0 1 0 1 1 1 0 0 1 0 0 0 1 0 0 1 0 0 0 1 0 0 0 0 1 0 0 1 1 0 0 1 0 1 1 0 0 0 0 0 0 0 0 0 0 0 0 0 1 0 0 1 0 0 0 0 0 1 0 1 0 1 1 1 0 1 1 0 0 0 0 0 0 1 1 1 0 0 0 0 1 1 1 0 1 1 1 0 1 1 1 1 1 1 1 1 1 0 1 1 0 0 1 1 0 0 1 1 0 0 0 0 0 0 1 0 1 0 0 1 1 0 1 1 0 0 1 0 0 1 0 0 1 0 0 1 1 0 1 0 1 1 1 1 0 1 1 1 0 0 0 0 1 0 1 1 0 0 1 1 0 0 0 1 1 1 0 0 1 1 1 0 0 0 1 1 1 0 0 1 1 0 0 0 0 1 0 1 0 0 0 2 1 2 1 2 1 1 2 2 2 1 1 2 2
2 2 2 1 2 1 2 2 2 1 2 2 1 1 1 1 2 2 2 2 1 2 2 2 2 1 1 1 1 2 1 1 2 2 1 1 2 1 1 1 2 2 1 2 2 2 2 2 1 2 1 1 2 1 1 2 1 1 2 1 2 2 1 1 2 2 2 1 2 2 2 2 2 2 2 2 2 2 1 1 1 1 1 2 1 1 1 1 1 1 2 1 2 1 1 1 2 1 2 1 1 2 2 1 1 2 2 1 2 1 2 2 2 2 2 1 1 2 1 1 2 1 2 2 1 2 1 1 2 1 2 1 2 1 2 1 1 2 2 2 1 1 1 2 1 1 2 2 1 1 2 2 1 1 2 2 2 1 1 1 2 1 2 2 2 2 2 1 2 1 2 2 1 1 2 1 1 2 2 1 1 1 2 1 1 1 2 2 1 2 1 1 1 2 2 2 2 2 1 1 1 1 1 1 1 1 2 2 2 2 1 2 1 2 2 1 1 2 2 2 1 2 2 2 1 1 1 1 2 1 2 1 1 1 1 1 2 1 2 2 1 1 1 2 2 1 2 2 1 2 2 2 2 2 2 2 1 1 2
1 1 2 1 2 2 1 1 2 2 2 2 1 1 1 1 1 2 1 2 1 1 2 1 2 1 2 1 2 1 1 1 2 2 2 1 1 2 2 2 2 1 1 1 2 2 1 1 1 1 1 2 2 1 1 1 1 1 1 2 1 2 1 2 1 1 2 1 2 1 1 1 1 1 2 1 2 1 1 2 1 2 1 2 2 1 1 1 2 2 2 1 1 2 2 2 1 2 1 2 1 2 2 2 1 1 1 2 2 1 2 2 2 2 2 2 2 1 2 1 1 1 2 2 1 2 2 1 2 2 2 1 2 1 1 2 1 2 2 1 2 2 1 1 1 1 1 2 2 1 2 1 1 2 1 1 2 1 2 2 2 2 1 2 1 1 2 2 1 2 1 1 1 1 1 1 1 2 1 2 2 1 1 2 2 2 1 1 2 2 1 1 2 1 1 2 1 2 1 1 2 1 2 2 2 1 1 2 2 2 1 1 1 2 2 2 2 2 2 1 2 2 2 1 1 1 1 1 1 1 1 2 2 1 2 1 2 1 1 2 1 2 1 1 2 2 1 2 2 2 1 2 1 2 1 2 2 2 2
1 2 2 2 2 2 1 2 1 2 2 2 2 2 1 2 1 2 1 2 2 1 1 2 1 1 1 2 2 1 2 1 2 1 2 2 1 1 1 1 2 2 1 1 1 1 1 1 2 2 1 1 1 2 1 1 1 2 1 2 1 2 1 2 2 2 1 1 2 2 2 2 1 2 1 1 1 1 2 1 1 1 1 1 2 1 2 2 1 2 2 1 1 2 1 1 1 2 2 2 2 2 2 2 1 1 2 2 1 2 2 1 2 2 2 1 1 2 2 2 1 2 1 1 2 2 1 1 1 2 1 1 1 2 1 2 2 1 1 1 1 1 2 1 1 2 1 2 2 1 2 2 1 2 2 1 2 1 1 1 2 1 1 1 2 1 1 2 2 2 2 1 1 1 1 2 2 1 1 1 1 1 2 1 2 2 1 2 2 1 2 1 1 2 1 2 1 2 2 1 2 1 1 1 1 2 1 1 2 2 2 1 1 1 1 2 1 1 1 2 2 1 1 1 1 1 2 1 1 2 2 2 1 1 2 2 2 2 1 2 1 1 1 2 1 2 2 1 2 1 1 1 1 1 1 1 1 1 1
1 0 1 1 0 0 0 0 0 0 0 1 0 0 1 0 0 1 1 1 0 0 1 0 0 1 0 0 1 0 0 0 1 0 0 1 0 0 1 1 1 1 0 1 0 0 0 1 0 1 1 1 1 0 0 0 1 0 1 0 0 0 0 0 1 1 0 0 1 1 1 1 0 1 1 1 0 0 1 1 1 1 0 1 0 1 1 1 1 0 0 1 1 0 1 0 1 0 0 0 0 1 1 1 1 0 0 0 1 1 0 1 0 1 1 1 1 0 0 1 1 1 1 0 1 1 0 0 0 0 0 1 0 1 1 1 0 1 1 0 0 0 1 1 1 1 1 0 0 1 1 0 1 0 0 0 0 1 1 0 1 0 0 1 0 0 1 0 0 0 0 1 0 1 1 0 1 1 0 1 0 0 1 0 0 1 0 1 1 0 0 1 1 1 1 0 0 1 1 1 1 0 1 1 1 0 0 0 0 1 0 1 0 0 0 0 1 1 0 0 0 0 0 0 0 1 0 0 0 0 0 0 1 1 0 0 1 0 0 1 0 1 0 0 0 0 1 1 0 1 0 0 1 0 1 1 0 0 1
1 1 2 1 2 2 1 1 1 2 2 1 2 1 1 1 1 1 1 1 2 1 1 2 2 1 2 2 2 2 1 1 2 2 1 1 1 1 2 1 1 2 1 1 1 2 2 1 2 2 1 2 2 2 1 1 1 1 2 1 1 2 1 2 2 2 2 1 1 1 1 2 2 1 2 2 1 1 2 1 1 1 1 2 2 1 2 2 1 1 2 2 2 2 1 1 2 1 2 2 1 2 2 1 1 2 2 2 2 1 1 1 2 1 1 1 1 2 2 2 1 1 1 1 1 1 2 1 1 2 1 1 1 2 1 2 1 2 2 1 1 1 1 2 1 2 2 2 2 2 1 2 1 1 2 1 1 1 2 2 1 2 2 2 2 1 2 2 1 1 1 1 2 2 2 2 1 2 1 2 1 1 1 2 1 2 1 1 2 2 2 2 2 2 2 2 2 1 1 2 2 2 1 1 1 2 1 2 2 1 1 1 2 1 2 2 2 2 2 1 1 2 2 1 2 2 1 1 1 1 1 1 2 1 1 1 1 1 1 2 1 2 2 1 1 2 2 2 2 2 1 1 1 2 2 1 1 1 2
1 1 1 0 1 0 0 1 1 0 1 1 0 1 1 1 1 0 1 1 1 0 0 1 0 0 1 1 1 1 1 0 1 0 0 0 0 1 1 0 1 1 0 0 0 1 1 1 0 0 1 1 0 1 0 1 1 1 0 0 1 0 0 1 0 1 1 1 0 0 0 1 1 0 0 1 1 1 1 0 1 0 0 0 0 1 1 1 1 1 1 0 0 1 0 0 1 0 1 0 0 0 0 1 1 1 0 1 1 1 1 1 0 0 1 1 1 0 0 1 0 1 1 0 1 1 1 1 0 1 0 0 1 1 1 1 1 0 1 1 1 1 1 0 0 1 0 1 1 1 1 0 0 1 0 0 0 1 1 1 1 1 1 1 0 1 1 0 1 1 0 0 0 1 1 0 0 1 0 1 0 1 1 1 1 0 0 0 0 1 1 1 1 0 1 0 0 1 1 0 1 1 1 0 1 0 1 0 1 1 0 1 0 0 0 1 1 1 0 0 0 1 0 1 0 0 0 1 1 1 1 0 1 1 1 0 1 0 1 1 0 0 1 1 1 1 1 0 0 1 1 0 0 0 0 1 1 1 0
0 0 1 1 0 0 1 1 0 0 1 1 1 0 0 1 1 1 0 1 1 0 0 0 0 0 1 1 0 1 0 0 0 1 1 1 0 1 1 1 1 1 1 1 0 0 1 0 1 0 0 1 1 0 1 0 0 1 1 0 1 1 0 0 0 0 0 0 1 1 1 1 1 0 0 0 1 0 1 1 1 0 0 1 0 0 1 1 1 0 1 0 1 1 1 1 1 1 0 0 0 1 1 1 0 0 1 1 0 1 1 1 0 0 1 1 1 1 1 1 0 0 1 0 0 1 1 0 0 0 1 0 1 1 0 0 1 1 1 1 1 1 0 1 0 1 1 1 0 0 0 1 1 1 1 0 1 1 0 0 0 0 1 0 1 1 1 0 0 1 0 1 0 1 1 1 0 1 1 1 0 1 1 0 1 0 1 1 0 1 0 0 0 1 0 1 0 1 1 1 1 1 1 1 0 1 0 1 1 1 0 0 1 1 0 0 1 0 1 1 1 1 1 1 1 0 1 0 1 1 0 0 1 0 1 0 1 0 0 0 0 1 0 1 0 0 1 0 1 1 0 1 0 0 1 1 1 1 1
0 0 0 0 1 0 0 0 1 1 0 0 0 1 0 0 1 0 1 0 1 0 0 1 1 1 0 1 0 1 0 0 1 1 1 0 1 0 0 0 1 0 0 0 0 1 0 0 1 0 1 1 0 1 1 0 1 0 1 0 0 0 0 1 0 0 1 0 0 1 1 1 1 1 0 1 0 1 1 1 0 0 1 0 1 1 0 1 1 0 0 1 1 0 1 0 0 1 0 1 1 0 0 1 1 1 1 0 1 0 0 0 0 0 0 0 1 0 1 0 1 0 1 0 0 0 1 0 0 1 1 1 0 1 0 0 1 1 0 1 1 1 0 0 1 0 0 1 1 0 0 1 0 1 0 1 1 0 1 1 0 1 1 0 1 0 0 0 0 1 0 1 0 0 0 0 1 1 1 0 1 1 0 1 1 0 1 0 0 0 1 1 0 1 0 0 0 1 0 1 0 0 0 0 0 0 0 1 1 1 0 1 0 1 1 1 1 0 0 0 1 1 1 0 1 0 1 1 1 0 0 1 1 1 0 1 0 0 1 1 0 0 1 1 0 1 0 1 0 1 0 0 0 1 0 0 1 1 0
1 1 2 2 2 2 1 1 2 1 1 2 2 2 2 2 1 2 1 2 1 2 1 2 2 2 2 1 2 1 2 1 2 1 1 2 1 1 1 1 1 1 2 1 1 1 2 1 2 1 2 2 1 2 1 1 2 2 1 2 2 2 1 1 1 1 1 1 2 2 2 2 1 2 1 1 1 1 2 1 1 2 1 1 1 2 2 2 2 1 2 2 1 2 2 1 1 2 1 1 1 1 1 2 1 1 1 1 2 2 2 2 1 1 2 2 2 2 1 2 1 1 2 1 1 1 2 1 1 1 2 1 1 2 1 1 1 2 2 1 1 2 2 1 1 2 1 1 2 2 2 2 1 1 1 2 1 1 2 2 2 2 2 1 1 1 1 2 1 1 1 2 1 2 2 2 1 1 2 2 1 1 1 1 2 1 2 2 2 1 1 2 1 1 2 1 1 2 1 1 2 1 2 1 2 2 2 2 1 1 1 0 0 1 1 0 0 1 0 0 1 0 0 1 1 1 0 0 1 1 0 1 0 0 0 0 1 0 1 1 0 1 0 1 0 0 1 1 0 0 1 1 0 1 1 0 1 0 0
2 1 1 1 1 1 2 2 2 1 2 2 2 1 1 2 1 1 1 1 2 2 1 1 1 1 2 2 2 2 2 1 1 1 2 1 1 1 2 1 2 2 1 2 1 2 1 2 2 2 2 1 1 1 1 1 2 1 1 2 1 2 2 1 2 2 2 2 1 2 2 1 2 2 1 2 2 2 1 1 1 2 1 1 2 1 1 2 1 1 1 1 2 1 1 2 2 2 1 2 2 2 2 2 1 2 1 2 2 2 1 1 2 1 1 2 2 1 1 1 1 2 1 1 2 1 1 2 2 1 1 2 2 1 2 2 2 1 1 2 2 2 2 2 1 2 1 1 2 2 1 2 1 1 2 1 2 2 1 2 2 2 2 1 1 1 1 1 2 1 1 1 1 2 1 2 2 2 1 1 1 1 1 1 1 1 2 1 1 2 2 2 2 2 2 1 2 2 2 2 1 1 2 1 2 2 2 2 2 1 2 1 1 1 1 2 2 1 2 2 1 1 2 2 2 1 1 1 2 1 1 2 2 2 1 2 2 1 1 2 2 1 1 2 2 2 2 1 2 2 1 2 1 1 1 1 2 2 2
1 0 1 0 0 1 0 0 1 1 0 1 0 1 0 0 1 1 0 1 0 0 1 1 0 1 0 0 0 0 1 0 1 1 0 1 1 0 1 1 0 0 0 0 0 1 1 0 0 0 0 1 0 0 0 1 1 1 0 1 1 1 0 0 1 1 0 0 0 1 1 0 0 0 0 0 0 1 1 0 1 0 1 1 1 0 1 1 0 0 0 1 1 1 0 1 0 1 1 0 1 1 1 1 0 1 0 0 0 0 0 1 0 0 1 1 0 1 0 0 1 0 0 1 0 1 1 0 0 1 0 0 0 1 0 0 0 1 0 1 1 1 1 0 0 1 1 1 1 1 1 0 0 0 1 1 1 0 0 1 1 1 1 1 0 1 0 1 0 1 1 0 1 1 1 1 0 1 0 0 1 0 0 0 1 1 1 1 1 0 1 1 0 0 0 0 0 0 1 0 1 0 0 0 0 1 0 1 0 0 1 0 0 0 0 0 1 1 1 1 1 0 1 0 1 1 1 0 0 0 0 1 0 1 0 1 1 0 1 1 0 0 0 1 1 0 0 1 1 0 0 0 1 0 0 0 0 1 0
1 1 1 1 2 2 2 1 1 2 1 1 2 2 1 2 2 1 2 2 1 1 1 2 1 1 1 1 2 2 1 2 2 1 2 1 1 1 2 1 2 1 1 2 2 2 1 2 1 2 2 1 2 2 1 2 2 1 2 1 2 2 2 2 1 2 1 2 1 2 2 2 2 2 2 1 1 1 2 2 1 2 1 1 2 1 1 1 2 2 2 2 1 1 2 1 1 2 1 1 2 2 2 1 1 1 2 2 2 1 1 2 2 1 2 2 2 1 2 2 2 2 2 1 1 1 1 1 2 2 1 1 2 1 2 2 1 2 2 2 2 2 2 1 2 2 2 2 1 2 1 1 1 1 2 1 1 1 1 1 2 1 1 1 2 2 2 2 1 2 2 1 2 2 2 1 1 2 1 2 1 1 2 1 2 1 1 1 1 1 1 1 2 2 1 1 1 1 1 1 2 1 1 2 2 1 2 1 1 1 1 1 1 2 1 1 1 2 2 2 2 2 1 1 2 1 1 2 1 1 1 1 1 2 1 1 2 1 1 2 1 2 1 2 1 1 1 2 1 2 1 1 1 2 2 2 1 2 1
2 2 2 1 2 1 1 2 1 2 1 2 2 1 1 1 2 2 2 1 2 1 2 1 2 2 1 1 2 1 1 1 1 1 1 1 2 2 1 1 2 1 1 1 1 2 2 1 1 2 1 2 1 1 1 2 1 1 1 1 1 2 1 1 1 2 2 1 2 2 2 2 2 2 1 1 1 1 1 1 1 1 2 1 1 2 1 2 1 1 2 1 1 1 2 1 2 2 1 2 2 1 1 2 1 2 2 2 1 1 1 1 2 1 1 2 1 2 2 1 1 2 1 1 1 2 2 1 2 1 1 2 1 1 1 1 2 1 1 2 1 1 2 2 1 2 1 2 2 2 1 1 2 2 1 1 2 2 2 1 2 2 2 1 2 1 2 1 2 2 1 2 1 1 1 2 2 2 1 1 2 2 1 1 1 1 2 1 1 2 1 1 2 2 2 2 1 2 2 1 1 1 2 1 2 1 2 1 2 2 1 1 1 1 1 2 1 1 1 2 1 2 2 1 1 2 2 1 1 1 1 1 2 2 1 2 2 1 1 1 1 2 2 1 1 1 2 2 1 2 2 1 2 2 1 2 1 2 1
0 1 0 0 0 1 1 0 0 0 1 0 0 1 1 1 1 1 0 0 0 1 0 0 1 0 1 0 0 0 0 1 0 1 0 0 0 1 0 0 1 1 0 0 0 1 0 0 1 0 0 1 1 1 1 1 0 0 0 1 0 1 0 0 0 1 1 0 1 0 0 0 1 0 0 1 0 1 1 1 1 0 1 1 1 1 0 1 0 1 1 0 0 0 0 1 0 1 0 0 0 1 1 0 0 1 0 1 1 0 1 1 1 1 1 0 1 1 1 0 0 1 0 1 1 0 1 1 0 1 1 1 0 0 0 1 1 0 1 0 0 1 0 0 0 1 0 0 0 0 0 1 0 0 1 0 1 1 1 0 1 1 0 1 1 0 1 0 1 1 0 1 0 0 0 0 1 1 1 0 1 0 1 1 0 1 1 0 1 1 1 1 0 0 1 0 1 1 0 0 1 1 1 1 1 1 1 1 1 1 0 0 1 1 0 1 1 1 0 1 1 0 0 1 1 0 0 1 1 1 0 0 0 0 1 1 1 0 1 1 1 1 0 1 0 0 1 1 0 1 0 0 1 0 0 1 1 0 0
1 1 0 0 1 1 0 0 0 1 1 0 1 1 0 0 1 0 1 0 1 0 0 0 1 0 1 1 1 0 1 0 0 0 0 0 1 0 1 0 1 0 0 0 0 0 1 0 0 0 1 0 1 1 1 1 0 1 1 1 1 1 0 1 0 0 1 1 0 1 0 0 0 0 1 0 0 0 1 1 1 1 0 0 1 1 0 1 0 1 0 1 1 1 0 1 0 1 1 1 0 0 0 0 1 0 0 1 1 1 1 1 1 0 0 1 1 0 1 1 0 0 1 0 0 1 0 0 0 1 1 1 0 0 1 1 1 1 0 1 0 1 0 1 0 1 1 0 1 1 1 1 1 1 1 1 1 0 0 0 1 1 0 0 1 1 1 0 1 1 1 0 0 0 1 0 0 1 1 0 0 0 0 0 0 1 0 1 1 1 1 1 0 0 1 0 1 0 0 1 1 0 1 1 0 0 1 1 1 1 1 0 0 0 1 1 0 1 0 0 0 1 0 0 0 0 1 1 1 1 0 0 0 1 0 0 0 1 1 1 1 0 1 1 0 0 1 0 0 1 0 1 0 1 0 1 1 1 1
2 2 2 2 1 2 1 1 2 2 2 2 1 1 1 1 1 2 1 1 1 2 1 2 2 2 2 1 2 1 2 1 2 1 2 2 2 2 2 2 1 1 2 2 2 1 1 2 1 1 1 2 1 2 1 2 2 1 1 2 1 2 1 1 1 2 1 2 1 2 1 1 2 2 1 1 2 1 1 2 1 2 2 2 1 1 1 1 2 1 1 2 1 2 2 2 1 1 1 1 2 2 2 2 1 2 2 2 2 1 2 1 2 2 1 1 2 1 2 2 1 2 1 2 2 1 1 1 1 2 2 1 2 2 1 1 2 1 1 1 2 1 2 1 1 1 2 2 2 2 1 1 2 1 2 2 2 2 1 1 1 2 1 1 1 1 1 2 1 1 1 1 1 1 2 2 2 1 1 1 1 2 1 1 1 2 2 1 2 1 2 1 1 1 2 2 1 1 1 1 2 1 1 2 1 2 2 2 2 2 1 1 2 1 1 2 2 1 1 2 2 2 2 2 1 2 1 1 2 1 1 1 1 1 1 1 1 1 2 1 2 2 1 2 2 1 1 2 2 2 1 1 1 2 2 2 1 2 2
1 2 1 2 2 2 2 2 1 2 2 2 1 2 2 1 1 2 2 1 1 2 1 2 2 2 1 2 2 1 1 1 2 1 1 1 1 1 2 2 2 2 1 2 1 2 2 2 2 1 1 1 1 2 2 2 2 1 2 2 1 2 1 2 2 2 2 1 1 1 1 2 1 2 1 2 1 1 2 2 1 2 2 1 2 1 2 1 1 1 1 1 1 1 1 2 2 2 2 2 2 1 1 2 1 1 2 2 1 2 1 2 1 2 2 2 1 2 1 2 1 2 1 2 1 1 1 1 2 2 2 2 2 1 1 1 2 2 1 1 2 2 2 2 1 2 1 2 1 2 1 1 1 1 1 2 2 2 1 2 1 1 1 1 2 2 1 1 1 1 1 1 1 1 2 2 1 2 2 2 2 1 1 1 2 2 1 2 2 2 2 2 2 2 2 1 1 2 2 2 2 1 2 2 2 1 2 2 1 2 2 2 2 2 1 1 1 2 2 2 1 2 2 2 1 1 1 2 2 2 1 2 1 1 1 1 1 2 1 2 1 1 2 2 1 1 2 2 1 1 2 1 1 2 1 2 1 1 2
2 2 2 1 1 2 1 2 1 1 1 1 1 1 2 1 2 2 2 1 2 2 1 1 2 1 1 1 1 1 1 1 2 2 1 2 1 2 2 1 2 2 1 1 1 2 2 1 2 2 2 1 1 2 2 2 1 1 1 2 1 2 1 1 2 2 1 1 2 1 1 1 1 2 1 1 2 2 2 2 2 1 1 2 2 2 2 1 1 2 1 2 2 2 1 2 2 1 2 1 1 1 2 1 2 2 1 2 2 1 1 1 1 1 1 1 2 2 2 2 1 2 2 2 1 2 1 1 1 2 1 2 1 1 2 2 2 1 1 2 1 2 2 1 1 1 1 2 2 2 2 1 2 2 2 2 2 2 1 1 2 1 1 2 1 1 2 1 1 2 2 2 1 2 2 2 2 1 2 2 2 2 1 1 2 1 1 1 2 1 1 2 2 1 2 1 2 2 1 1 1 1 2 2 2 1 1 2 1 1 2 1 2 1 1 1 2 1 1 1 1 1 2 1 1 1 1 2 2 2 2 1 1 2 2 1 2 2 1 2 1 1 2 2 1 1 2 1 1 2 1 1 1 2 2 1 2 1 1
2 2 1 1 1 1 1 1 1 2 1 1 2 1 2 1 1 2 1 1 1 1 1 1 2 1 1 1 2 2 2 2 2 2 2 1 2 1 1 1 2 2 1 1 1 2 1 1 2 1 1 1 1 1 2 1 2 1 2 1 2 2 1 2 1 1 1 1 2 1 1 2 2 2 1 1 2 1 2 2 1 2 2 1 2 2 2 2 2 2 1 1 2 1 2 2 1 1 1 1 2 2 1 1 2 1 1 1 2 1 2 1 1 1 1 2 1 2 2 2 2 1 2 1 1 1 2 2 2 1 1 1 1 2 2 1 2 2 2 1 2 1 2 2 1 1 2 2 2 2 2 2 2 2 2 1 1 2 1 1 1 2 1 1 2 2 2 1 1 2 2 2 1 2 2 1 1 2 2 1 1 2 2 1 2 2 1 1 2 1 2 2 1 1 1 2 2 1 2 1 2 2 1 2 1 2 2 2 1 2 2 1 2 2 1 2 2 2 2 1 2 2 1 2 2 2 1 2 1 2 2 2 1 2 1 1 1 1 2 2 2 2 1 2 1 1 2 1 2 1 1 1 1 2 1 1 1 2 2
1 0 0 1 0 0 1 0 1 0 1 0 0 1 0 0 1 1 0 0 0 0 0 1 1 0 0 0 1 0 1 1 1 0 0 0 1 1 0 1 1 0 0 1 0 1 0 0 0 0 0 1 0 0 0 0 1 0 1 0 1 0 1 0 0 0 0 1 1 1 1 1 1 1 0 1 0 1 0 0 1 0 0 1 0 1 0 1 1 1 1 1 0 1 0 0 0 0 1 1 1 0 1 1 1 1 0 0 1 0 0 1 0 0 1 1 1 0 1 1 1 0 1 1 1 1 0 0 0 0 1 1 1 0 1 0 0 0 1 0 1 1 0 0 0 0 1 1 0 0 1 1 1 0 0 1 0 0 1 1 1 0 0 0 1 1 0 1 1 1 0 0 0 0 1 1 1 1 0 1 0 1 1 0 0 1 1 0 1 0 1 0 0 1 0 0 0 1 0 0 0 1 0 1 0 1 0 0 0 1 0 0 1 1 0 0 1 1 0 1 1 1 1 0 0 0 0 1 1 0 0 0 0 1 1 0 1 0 0 1 0 1 0 1 0 0 1 0 0 1 1 0 0 0 0 0 1 1 1
1 1 2 1 2 2 2 2 2 1 1 2 1 2 2 1 2 2 2 1 1 2 1 1 2 1 2 2 2 1 1 1 1 2 1 1 2 2 2 1 2 1 1 2 2 2 2 1 1 1 2 1 2 1 2 2 2 2 2 1 1 2 1 2 2 2 2 2 2 1 2 1 2 1 1 2 1 2 2 1 1 2 1 2 1 1 1 1 2 1 1 2 2 1 2 2 2 2 2 1 2 1 1 2 1 2 2 1 1 2 1 1 1 2 2 2 1 2 1 2 1 2 1 2 2 2 2 1 1 1 2 1 1 1 1 1 2 2 1 1 1 1 2 1 1 1 1 1 1 2 2 2 1 1 1 2 1 2 1 2 2 2 1 1 1 1 2 1 1 1 2 2 1 2 1 2 1 1 2 2 2 1 2 1 1 1 1 2 1 1 2 2 1 2 2 2 2 2 2 2 1 1 2 2 1 1 2 2 1 2 1 1 2 1 1 1 1 1 1 2 2 2 1 2 1 1 2 2 2 1 1 1 2 2 1 1 1 2 2 1 1 2 2 2 2 2 1 1 2 1 2 2 1 1 1 2 1 1 2
1 1 1 1 1 1 1 1 1 1 1 0 0 1 1 1 1 1 1 0 1 1 1 0 1 0 0 0 1 1 1 1 0 1 1 1 1 0 1 1 0 0 1 0 1 0 0 1 1 1 0 0 0 1 0 1 0 1 0 1 1 0 1 0 1 1 1 0 0 0 1 1 1 0 1 0 0 1 0 1 0 1 1 1 1 1 1 0 1 0 0 1 0 1 0 1 0 1 1 0 0 1 0 0 1 1 0 0 0 1 1 1 0 0 1 0 1 0 1 1 1 0 1 0 1 1 1 1 1 0 1 1 1 1 0 0 0 1 0 0 1 0 1 1 1 1 1 1 1 0 0 1 0 1 0 1 1 1 1 0 1 1 1 1 1 0 1 1 0 1 1 0 0 1 0 1 1 1 1 1 1 1 1 1 1 0 1 0 1 0 1 1 0 0 1 1 1 0 0 0 1 1 1 0 0 0 0 0 0 1 0 1 1 0 0 1 1 0 0 0 0 1 0 1 1 1 0 1 0 0 0 0 1 1 1 1 1 0 1 1 0 0 0 1 0 0 1 0 0 1 1 0 1 0 0 0 0 0 0
2 2 1 2 1 1 2 2 1 2 2 1 2 1 2 1 2 1 2 1 2 1 1 2 2 1 1 1 2 2 2 2 1 2 2 2 1 2 1 1 2 1 1 2 1 1 1 1 1 1 2 1 2 1 2 2 1 2 1 2 2 2 1 1 2 1 1 1 1 2 2 2 1 1 2 2 1 2 2 2 2 1 2 1 2 2 1 1 1 2 2 2 1 1 2 1 2 2 1 1 2 1 2 1 1 1 2 1 1 1 2 1 2 1 1 2 1 2 2 1 1 2 1 1 1 1 2 1 1 2 1 2 1 2 2 2 2 1 1 2 1 1 2 2 2 1 2 1 2 2 2 1 2 2 2 1 2 1 2 1 1 2 1 1 2 1 2 1 1 2 2 2 1 1 2 2 2 2 2 2 1 1 1 2 2 1 1 1 1 2 1 2 2 2 2 1 1 1 1 1 2 2 1 1 2 1 2 2 1 1 2 2 1 1 1 2 1 2 1 1 2 1 1 1 2 2 1 2 2 2 1 1 2 1 2 2 2 1 1 1 1 2 1 2 2 2 2 2 1 2 2 1 2 2 1 2 2 2 2
1 1 0 0 1 1 1 0 0 0 1 0 0 0 0 0 0 0 0 1 1 1 0 1 1 1 0 0 0 1 0 1 1 1 1 0 0 0 0 0 1 0 1 1 0 1 0 0 1 0 1 0 1 1 0 1 0 1 0 1 1 0 0 1 0 0 0 1 0 1 0 0 0 0 1 1 1 1 0 0 0 1 0 0 0 1 1 0 1 1 0 0 1 0 0 0 1 0 1 0 0 1 1 0 0 0 0 1 1 0 1 1 1 1 1 0 1 0 0 0 1 1 0 1 0 1 1 1 0 1 1 0 1 0 1 0 1 1 1 0 1 1 1 0 1 1 0 1 0 1 1 1 0 0 0 0 1 0 0 1 1 2 1 1 2 1 1 1 2 1 2 1 1 1 2 2 2 2 1 2 2 1 1 1 2 2 2 2 1 1 2 1 2 2 2 2 2 1 2 2 2 1 2 2 1 1 2 2 2 2 1 1 1 2 1 1 2 1 2 1 1 1 2 2 1 1 1 1 2 2 1 2 2 2 2 1 1 1 1 2 1 2 1 1 2 1 2 2 1 2 2 1 1 2 1 1 2 2 2
1 1 0 0 0 0 1 0 0 0 1 1 1 1 1 1 1 1 1 0 0 0 0 1 1 0 0 1 0 0 0 0 1 0 0 0 1 0 1 1 1 0 1 0 0 1 0 0 0 1 0 0 1 0 1 1 1 1 0 0 1 1 0 0 1 0 1 1 0 1 0 0 1 1 0 1 0 1 1 1 0 0 0 1 1 1 0 0 0 1 0 1 0 0 1 0 1 0 1 1 0 0 1 0 0 1 0 1 0 0 1 1 1 1 0 0 0 1 1 0 0 1 1 1 1 1 0 1 1 0 0 0 0 1 0 0 1 1 0 0 0 1 0 0 0 1 1 1 1 1 1 0 1 0 0 0 0 0 1 1 1 0 0 1 0 0 1 0 1 0 0 0 0 1 1 0 0 0 1 1 0 1 0 0 1 1 1 1 1 1 0 1 1 1 1 1 0 1 1 1 0 0 0 0 1 0 0 0 1 0 1 0 0 1 1 0 0 0 1 0 0 1 1 0 0 0 1 1 1 0 1 1 1 1 0 1 0 1 0 1 0 1 1 1 0 1 1 0 1 0 0 0 0 1 1 0 1 1 0
1 1 1 1 0 0 0 1 1 0 1 0 0 1 1 0 1 1 1 0 0 0 0 0 0 1 0 0 1 1 0 0 1 1 1 0 0 1 1 0 1 0 0 1 1 0 1 0 1 1 0 0 1 1 1 1 1 0 0 0 0 1 0 1 1 1 1 0 1 1 0 1 0 0 1 0 1 0 0 0 1 1 0 0 1 0 1 1 1 0 0 1 0 0 0 1 0 1 1 0 1 0 1 1 0 1 0 1 1 1 0 0 0 0 1 1 0 1 1 0 0 0 1 0 0 0 0 0 1 0 1 1 0 1 0 1 0 0 0 0 0 0 1 0 1 1 1 1 0 1 1 0 0 0 0 1 1 1 0 1 1 1 0 0 1 0 0 0 0 0 0 0 1 0 0 0 0 0 1 1 1 1 0 0 0 0 1 0 0 0 1 1 1 1 0 0 0 1 0 0 0 0 0 1 1 0 1 0 1 1 0 0 0 1 1 1 1 2 2 2 2 2 2 2 1 1 1 2 1 2 1 1 2 2 1 2 2 2 1 1 1 2 2 2 2 1 2 1 1 2 1 2 2 1 1 1 1 1 2
1 1 2 1 1 2 1 2 1 2 2 2 2 2 1 1 2 2 1 1 2 1 1 1 2 2 1 1 2 1 2 1 2 2 1 2 2 1 2 1 1 2 1 1 1 2 2 1 2 2 1 1 1 2 1 2 1 2 1 2 1 1 1 2 2 2 2 1 2 2 2 2 1 2 2 1 1 1 1 1 1 2 2 1 2 1 2 2 1 1 1 2 2 1 2 1 1 2 1 1 1 2 1 1 2 2 1 2 1 2 1 1 1 2 1 1 1 1 1 2 1 1 2 2 1 1 1 2 1 1 1 2 1 2 2 1 1 2 2 2 2 2 2 1 2 1 1 2 2 1 1 2 1 2 2 1 1 1 2 2 2 2 1 1 2 1 2 1 1 2 1 1 2 1 2 1 1 1 1 2 1 1 2 1 1 1 2 1 2 2 2 2 2 2 1 1 2 1 2 1 2 2 1 2 1 1 2 1 2 2 1 1 1 2 2 2 2 2 1 1 2 1 1 1 1 2 1 2 2 2 2 1 1 2 1 1 2 1 1 1 1 1 2 2 2 2 1 1 1 1 1 1 1 1 2 2 2 2 1
2 1 2 2 2 1 2 2 2 2 2 2 2 1 1 2 2 1 2 2 1 1 1 2 2 1 2 1 2 1 2 2 2 1 2 2 1 1 1 1 2 2 1 1 2 2 2 2 2 2 2 2 2 1 1 2 1 2 2 1 1 2 2 1 1 2 2 2 1 1 1 2 2 1 1 2 2 2 2 2 1 1 2 2 1 2 2 1 2 2 1 2 2 2 2 2 1 2 1 2 2 2 1 2 1 1 2 2 1 2 2 2 1 1 1 2 1 2 2 2 2 2 2 1 2 2 1 2 2 2 1 2 1 1 1 2 1 1 2 2 2 2 2 2 2 1 2 2 1 2 2 2 2 2 1 1 1 2 1 1 2 1 1 1 2 1 1 1 1 2 1 1 1 2 2 2 1 1 1 1 1 1 2 1 2 2 1 1 1 1 2 1 1 1 1 2 2 1 2 1 2 1 2 2 1 1 2 2 1 1 2 2 1 2 2 1 2 1 1 1 2 2 2 2 2 2 2 2 1 2 1 1 2 1 2 2 2 2 1 2 1 2 1 2 2 1 1 1 2 2 2 2 2 1 2 2 2 2 2
1 0 0 0 0 0 0 0 0 0 0 0 0 1 0 1 0 1 1 1 1 1 0 0 0 1 1 0 0 0 1 1 0 1 1 0 0 1 1 1 1 0 0 0 0 1 0 1 1 1 0 0 1 1 1 1 1 1 0 0 1 0 1 1 0 1 1 0 1 1 0 1 1 0 1 1 1 1 1 1 1 0 1 1 1 0 0 1 0 0 1 1 0 1 0 0 1 0 0 0 1 1 1 0 0 0 1 1 1 1 1 1 1 1 1 1 0 0 0 0 1 0 0 1 0 0 0 0 0 1 1 0 1 0 1 1 1 0 1 0 0 0 1 0 0 1 0 1 0 1 0 0 1 1 0 0 1 0 0 1 1 1 0 0 0 0 0 0 0 0 0 0 0 1 1 0 1 1 0 1 0 0 1 1 1 1 1 0 1 0 1 1 1 0 0 1 0 0 1 0 1 1 1 0 1 0 1 0 0 1 1 0 0 1 0 1 1 1 0 0 1 1 1 1 0 0 1 1 1 0 0 0 1 1 1 1 1 1 0 0 0 1 1 1 1 0 1 1 1 1 1 1 0 1 1 1 1 1 1
1 1 2 2 2 1 2 2 2 2 1 2 2 1 2 1 2 2 2 1 2 1 2 2 1 1 1 2 2 1 1 1 2 2 2 1 2 1 2 1 2 1 2 1 1 1 2 1 2 1 2 1 2 1 1 1 2 1 1 1 2 2 2 1 2 1 1 2 1 2 2 2 1 2 2 1 1 2 2 1 2 2 2 1 1 1 2 1 2 2 1 1 1 1 2 1 1 1 1 1 2 1 2 2 2 1 2 2 1 2 1 1 1 1 1 2 1 1 2 2 1 2 1 1 2 1 1 1 2 2 1 2 1 1 1 1 2 1 1 1 2 1 2 1 2 2 2 2 1 2 1 2 1 1 2 1 2 2 2 2 2 2 2 1 1 1 2 1 1 2 1 1 1 2 2 2 2 2 2 2 1 1 2 2 1 1 2 1 2 1 2 2 1 2 2 2 1 2 2 2 2 1 1 1 2 1 2 2 1 2 1 2 2 2 1 1 2 2 2 1 2 2 2 1 2 1 1 1 2 2 2 2 2 2 2 2 2 2 1 2 1 2 1 2 2 1 2 1 1 2 1 2 2 1 1 1 1 1 1
1 1 1 1 1 1 2 2 1 2 2 2 1 1 2 2 1 2 2 2 2 2 1 1 1 1 2 1 1 1 1 2 2 1 2 2 1 1 2 1 1 2 1 2 1 2 2 1 1 2 2 1 1 2 2 2 2 2 2 1 2 1 1 1 2 1 2 1 2 1 2 1 2 2 2 2 1 2 2 2 2 1 1 2 2 1 2 2 2 1 1 1 2 2 1 1 1 2 1 2 2 2 2 1 1 1 2 2 1 1 1 2 1 2 1 2 2 1 2 2 2 1 1 2 2 1 2 1 2 2 1 2 2 2 2 1 1 1 2 1 2 2 2 1 1 2 2 1 2 1 2 2 2 2 2 1 1 2 2 1 2 2 2 2 2 2 2 1 2 1 2 1 2 1 2 2 2 1 1 2 1 1 1 1 2 1 1 1 2 1 2 2 1 1 2 2 1 2 1 2 2 1 2 2 1 1 2 1 1 1 1 2 2 1 1 2 2 2 2 1 2 2 2 1 1 2 1 1 2 2 1 1 1 1 2 2 1 2 2 2 1 2 2 1 2 1 1 2 2 2 2 1 1 1 2 2 1 2 2
1 0 0 0 0 1 0 1 0 0 0 0 0 1 1 1 0 0 0 1 0 0 0 0 0 1 0 0 0 0 1 0 1 1 1 1 0 0 0 0 0 1 0 0 1 1 1 0 1 0 0 1 1 1 0 1 1 0 1 0 0 1 1 1 1 1 1 1 1 1 0 1 1 0 0 0 0 0 1 1 0 1 1 0 0 0 0 1 1 0 1 1 1 1 1 0 0 1 1 0 0 1 1 1 1 1 0 0 1 1 0 1 0 1 0 0 1 1 0 1 0 1 1 0 1 0 0 0 1 0 1 0 1 0 0 1 0 0 1 0 1 1 0 1 0 1 0 1 0 1 0 1 1 0 0 0 0 1 0 1 1 1 0 1 1 0 0 0 1 0 1 0 0 0 1 1 0 0 0 1 1 0 1 0 0 1 0 0 0 0 0 1 1 1 1 1 1 1 0 1 1 1 0 1 1 0 1 0 1 0 0 0 0 1 1 0 0 0 1 0 0 0 0 0 1 0 0 0 1 1 1 0 1 0 0 1 1 0 1 1 0 1 0 1 0 1 0 0 0 1 0 1 1 1 1 1 0 0 1
1 0 0 0 1 1 1 1 0 1 1 0 1 0 0 0 1 0 0 0 0 1 0 1 1 1 1 0 0 0 0 0 1 0 1 0 1 0 0 1 1 0 0 0 1 1 0 0 0 1 0 1 0 1 1 1 1 1 0 1 1 1 1 1 1 0 0 0 1 0 1 1 1 0 0 1 1 0 1 1 0 0 1 1 1 1 0 1 1 1 1 1 0 1 0 1 1 1 1 1 0 1 0 0 1 1 1 1 1 0 0 1 0 0 0 0 1 1 1 1 1 1 0 0 0 0 1 1 1 0 0 1 0 1 0 0 1 0 0 1 1 1 1 0 1 0 0 1 0 1 1 0 0 1 0 0 0 1 1 0 1 0 1 1 1 1 0 0 0 0 1 1 0 0 1 1 1 0 0 0 0 1 1 0 1 1 1 0 0 1 1 1 1 0 0 0 1 1 0 0 0 1 1 0 0 0 1 1 0 0 0 1 0 1 0 0 0 0 0 1 1 0 0 0 0 1 1 1 1 1 1 1 1 1 0 0 0 1 1 1 0 1 1 1 0 1 1 0 1 0 0 1 1 1 0 0 1 0 1
1 2 2 1 2 1 2 2 1 2 1 1 1 2 1 1 2 1 1 1 2 1 1 2 1 2 1 2 2 1 1 1 2 1 2 1 1 2 2 1 2 1 1 2 1 1 1 2 1 2 2 2 1 2 1 2 2 1 1 2 2 1 2 2 1 2 2 2 2 1 1 2 1 1 2 1 1 1 2 1 1 2 1 2 2 1 2 1 2 1 1 2 2 2 1 1 2 1 1 1 2 1 1 2 1 2 2 1 2 2 2 2 1 2 1 2 1 1 1 1 2 2 2 1 2 2 2 1 1 1 1 1 2 2 2 2 2 2 2 1 1 1 2 2 2 2 2 2 2 2 2 1 2 2 1 2 1 1 2 1 2 1 1 1 1 1 1 1 1 2 1 1 1 1 2 2 2 2 1 2 2 2 2 2 2 2 1 1 2 1 2 2 1 2 2 1 1 2 1 1 1 2 2 1 1 1 1 2 2 1 1 1 2 2 2 1 1 2 1 2 2 2 1 1 1 2 2 1 2 1 1 2 2 1 2 1 2 1 2 1 1 1 1 2 1 1 2 1 2 2 1 1 2 1 2 1 2 1 1
2 1 2 2 1 1 2 1 1 2 2 2 1 2 2 1 1 2 1 1 1 2 2 2 1 2 1 1 2 2 2 2 1 2 1 2 1 1 2 2 1 1 1 2 1 2 1 1 2 1 2 2 2 2 1 2 1 2 2 1 2 2 2 2 1 1 2 1 1 1 2 1 1 1 2 1 1 2 2 2 1 2 1 2 1 2 1 2 2 2 1 1 1 2 1 1 2 1 2 1 1 1 1 2 1 1 2 1 1 1 2 1 2 1 1 2 1 2 1 1 1 1 2 2 1 1 1 2 1 1 2 1 2 2 1 1 2 2 1 2 2 2 1 1 2 2 2 2 2 1 2 1 2 2 1 1 1 1 2 2 2 1 2 2 1 1 2 1 1 2 1 2 1 2 2 2 2 2 2 2 1 1 1 1 2 1 2 2 1 2 2 2 1 1 2 2 1 2 2 2 2 1 2 1 2 1 2 2 2 1 2 2 2 2 2 1 1 2 2 1 1 1 1 2 2 1 1 2 2 2 2 2 2 1 2 1 1 1 2 2 2 2 1 2 2 1 2 1 1 2 1 2 1 1 2 2 2 2 2
0 1 1 1 0 0 0 1 0 1 0 1 0 1 0 0 0 0 0 0 0 1 1 0 1 0 0 0 1 0 1 1 1 1 1 1 0 1 0 0 0 0 0 1 0 1 0 1 0 0 1 1 1 1 0 1 0 0 0 1 1 1 1 1 0 1 1 0 0 1 0 1 1 1 1 1 1 0 1 1 0 0 0 0 1 1 0 1 1 0 1 0 0 0 0 1 0 0 1 0 0 1 1 1 1 0 1 0 1 0 1 0 1 0 0 0 0 0 1 1 0 1 1 1 0 0 0 0 1 0 1 0 0 1 1 0 0 0 0 0 1 0 1 1 1 0 1 1 1 1 1 1 0 0 1 1 1 1 0 1 0 1 1 1 1 0 1 0 0 1 0 0 0 1 0 1 0 1 0 1 1 1 0 1 1 1 0 1 1 1 1 1 0 1 1 1 1 1 0 0 0 0 1 1 0 0 1 0 0 0 1 0 0 1 0 0 1 0 0 0 0 0 0 1 0 0 0 0 0 1 1 1 1 0 0 0 1 0 1 1 0 1 0 1 0 0 1 0 0 1 1 0 0 1 0 1 1 1 1
0 1 0 1 0 1 0 1 1 0 0 1 1 1 0 1 1 0 1 1 1 0 0 0 1 0 1 0 0 1 0 1 1 0 1 1 1 0 1 1 1 1 0 0 0 1 1 0 0 0 0 1 1 1 1 0 0 1 0 1 1 1 1 1 0 1 1 0 1 0 0 1 0 0 1 1 1 1 0 0 1 1 0 0 0 0 0 1 0 0 0 1 0 1 0 0 0 0 1 0 1 1 1 0 0 0 1 1 0 0 1 1 1 0 1 1 1 1 1 0 0 1 1 0 0 0 0 0 0 0 1 0 1 1 0 0 1 1 1 1 1 1 0 0 1 1 0 0 1 0 0 1 0 1 0 0 0 0 0 1 1 0 1 1 1 0 1 1 1 1 1 1 0 0 1 1 1 0 0 1 0 0 1 1 1 0 0 0 1 0 0 0 0 1 1 0 0 1 1 1 1 1 0 0 0 0 1 0 0 1 1 0 1 0 0 0 1 1 0 0 1 1 1 1 0 0 1 0 1 1 0 1 1 0 0 0 1 0 0 0 0 1 0 0 0 0 1 1 0 1 0 0 0 1 0 1 0 0 0
1 1 0 1 1 0 0 1 0 0 0 1 1 1 1 0 0 0 0 1 0 0 0 0 1 0 1 1 1 1 1 0 1 0 1 1 0 1 1 1 0 0 0 0 1 1 0 0 1 0 1 0 1 0 0 1 1 0 1 0 0 1 0 1 0 0 1 1 0 0 0 1 1 0 0 0 1 0 1 1 0 0 0 1 1 0 0 1 1 0 0 1 1 0 0 0 1 0 1 0 0 1 0 1 0 0 0 0 1 0 1 0 1 0 1 0 1 1 1 1 0 0 0 0 1 0 1 0 0 1 1 0 1 1 1 1 0 1 1 1 1 0 1 0 0 1 0 0 1 0 1 0 0 1 0 1 1 1 0 0 0 0 1 1 0 1 1 0 0 1 0 1 1 0 0 0 0 1 0 1 0 1 0 0 0 1 1 1 1 0 1 0 1 0 0 1 0 0 0 0 1 1 1 1 0 1 1 1 0 0 0 1 0 0 1 0 1 1 0 1 1 1 1 0 0 1 0 1 0 0 0 1 1 1 1 0 1 0 0 1 0 0 0 1 0 0 0 1 1 1 1 1 0 0 0 0 0 1 1
2 1 1 1 2 2 2 1 2 2 1 1 1 2 1 2 1 2 1 1 2 1 2 2 2 1 1 1 2 1 2 1 2 2 2 1 1 1 1 2 1 1 1 1 1 2 2 2 2 1 2 2 1 1 2 2 1 2 1 2 2 2 1 1 2 2 1 2 2 2 2 1 2 1 1 1 1 2 1 1 1 1 1 2 2 1 1 2 2 1 2 1 1 2 2 2 2 2 1 2 2 2 1 2 2 1 1 1 2 1 1 2 2 1 1 1 2 1 1 1 1 1 1 1 1 1 2 1 2 2 1 2 2 1 2 2 1 2 2 1 1 2 1 2 2 2 2 2 2 1 1 1 2 2 1 1 2 2 1 2 2 1 2 2 2 1 1 2 2 1 2 2 2 1 2 1 2 2 2 1 1 2 1 1 2 2 1 1 1 1 1 2 1 1 1 2 1 1 1 2 2 2 1 2 1 2 1 1 2 2 1 1 1 2 1 2 2 1 1 2 1 1 1 1 1 1 1 2 1 2 1 1 2 2 1 1 2 1 1 2 1 1 2 2 2 1 2 1 2 1 1 1 1 2 1 2 1 2 1
2 2 2 1 2 2 1 2 2 2 1 2 1 2 1 2 2 1 2 1 1 1 2 1 1 2 1 1 2 1 2 1 2 1 2 1 1 1 2 2 1 1 1 1 1 2 1 1 2 1 1 2 1 1 2 2 2 2 2 2 2 2 1 2 2 2 2 2 1 1 1 2 2 1 1 1 2 2 2 2 1 2 1 1 2 1 2 2 1 1 2 1 2 2 2 2 1 1 2 2 2 2 1 2 2 2 2 2 2 2 1 1 1 1 2 1 1 1 1 2 2 2 1 2 2 1 1 2 2 2 2 2 1 2 1 1 2 2 1 1 1 2 1 2 1 2 2 1 2 2 2 1 2 2 2 1 2 1 1 1 1 2 2 1 2 2 1 1 1 2 2 1 1 1 2 1 1 2 1 2 1 1 2 1 2 1 2 1 1 1 2 2 2 2 1 1 1 1 1 2 1 1 1 1 2 2 1 1 2 1 2 2 2 1 2 1 2 2 1 2 1 1 1 1 1 1 1 1 2 1 1 1 2 2 2 2 1 2 1 2 1 2 1 2 1 1 2 1 2 2 2 1 1 2 1 2 1 1 1
0 0 0 0 1 1 1 0 1 0 0 1 1 0 1 1 0 0 1 0 0 1 0 0 1 0 0 1 1 0 0 0 0 1 1 1 0 1 1 0 1 0 0 0 0 1 1 1 0 0 1 0 1 1 1 1 1 1 0 1 0 0 0 1 0 0 1 0 0 1 1 1 1 0 0 0 0 1 0 1 1 1 1 0 0 1 0 0 0 1 1 0 1 1 0 1 1 1 0 1 0 0 1 1 1 0 0 1 1 1 1 1 0 0 0 1 1 0 0 0 0 0 0 1 1 1 0 0 1 0 1 1 1 0 1 0 1 1 1 1 1 1 0 0 1 0 1 1 1 0 1 0 0 1 1 1 0 0 1 0 1 0 0 1 0 0 0 1 0 0 1 0 1 0 1 1 1 0 0 0 0 0 0 0 1 1 0 0 1 0 0 1 1 1 1 1 1 1 1 0 0 1 1 1 1 1 0 1 1 1 0 1 0 0 0 1 1 1 0 1 0 1 0 0 0 0 0 0 0 1 1 1 0 0 1 0 0 0 0 1 0 0 0 0 0 0 0 0 0 1 0 1 1 1 1 0 0 0 1
2 1 1 2 2 2 2 1 2 1 1 2 2 1 2 1 1 1 1 2 1 1 2 2 2 2 1 2 1 1 1 1 1 2 1 1 2 1 2 1 2 1 1 1 1 1 1 2 1 1 2 1 2 2 2 1 1 2 2 2 1 2 2 1 1 1 1 1 1 2 1 2 2 2 1 2 2 2 1 2 2 1 2 1 2 1 1 2 1 2 2 2 2 1 2 2 1 1 1 2 1 2 1 2 1 1 1 1 1 1 2 1 1 1 2 2 1 2 1 2 2 2 1 1 1 2 2 1 1 1 2 1 2 1 1 1 2 1 2 1 2 2 2 2 1 1 2 2 2 2 1 1 2 1 2 2 1 2 2 1 2 1 2 2 2 1 1 1 2 1 2 2 1 2 2 1 1 2 1 2 1 1 2 1 1 1 1 1 1 1 1 2 1 2 2 1 1 2 1 1 1 2 1 1 1 1 2 2 1 2 1 1 2 2 1 1 1 1 1 1 1 1 1 1 1 1 2 1 2 1 1 2 2 2 1 1 2 2 1 1 1 2 2 2 2 2 2 1 1 2 1 1 1 2 1 1 1 1 1
2 1 2 2 2 2 1 2 1 1 1 2 1 2 2 2 2 2 1 1 1 2 1 2 2 2 1 1 2 1 1 1 2 2 2 2 2 2 2 1 2 1 1 1 1 2 1 2 2 2 2 2 2 1 2 1 1 2 1 2 2 2 2 2 1 1 1 2 2 2 1 1 2 2 1 1 1 2 2 1 2 2 2 1 1 1 1 2 1 2 1 2 2 2 1 1 2 2 1 2 1 1 2 1 1 2 1 1 2 1 1 1 1 2 1 2 2 2 1 1 1 1 1 1 1 1 2 2 1 1 2 2 1 2 1 1 1 2 1 2 1 1 2 1 1 2 2 1 2 1 2 1 1 2 1 1 1 2 2 2 1 2 2 1 2 1 1 1 1 2 2 1 1 1 2 1 2 1 1 2 1 1 1 1 2 2 2 2 1 1 2 2 1 2 2 1 1 2 1 1 1 2 2 2 1 2 1 2 2 2 2 1 1 2 1 1 1 2 1 2 2 2 2 1 2 1 1 2 2 2 2 1 2 2 1 1 2 1 1 2 2 1 2 2 2 1 2 2 2 1 1 1 1 2 2 1 2 1 2
1 1 1 1 1 2 2 1 1 2 2 2 2 1 1 2 1 1 1 1 1 2 2 2 2 1 1 2 2 2 1 1 2 2 2 1 1 2 2 1 1 1 1 1 0 1 0 1 0 0 0 0 1 0 1 1 0 1 0 0 1 1 0 1 0 1 0 1 1 0 1 0 0 0 1 1 0 0 1 0 0 1 0 1 0 0 1 1 0 0 1 1 1 1 1 0 0 1 1 1 1 1 0 0 1 0 1 1 1 0 0 1 0 0 0 0 0 0 0 1 0 0 0 0 1 0 0 1 1 1 1 0 0 1 1 0 1 0 1 0 1 0 1 1 1 1 0 0 1 1 0 0 0 0 0 0 0 0 0 1 0 0 1 0 0 1 0 0 0 0 0 0 0 0 0 1 1 0 0 1 0 0 0 0 1 1 1 0 0 0 1 1 1 1 1 0 0 1 0 0 0 1 0 1 0 1 1 1 1 1 1 1 0 1 1 0 0 1 0 1 1 0 1 0 0 0 0 1 1 0 0 1 1 1 1 1 0 0 1 1 0 1 1 1 0 0 1 0 1 1 1 1 0 0 1 0 0 1 0
1 1 1 1 1 2 2 1 1 1 2 2 2 1 1 2 1 2 2 2 2 1 1 1 2 1 2 2 1 1 1 1 2 2 2 1 1 2 2 1 1 2 2 1 1 2 1 1 2 1 1 2 1 2 1 1 2 1 1 1 2 1 2 2 1 2 2 2 1 2 1 2 1 1 2 2 1 2 2 1 1 1 1 1 1 2 1 1 2 2 1 2 2 1 1 1 2 2 1 2 2 1 1 2 1 2 2 2 1 1 2 2 2 2 1 2 2 2 1 1 2 2 1 2 2 2 1 1 1 2 2 1 1 1 1 1 2 2 1 1 2 2 1 2 1 2 2 2 2 2 2 1 2 1 1 1 2 1 1 2 2 2 1 1 2 2 2 1 2 2 1 1 1 1 2 2 2 1 2 1 1 1 2 1 2 1 2 1 2 1 2 2 1 2 2 2 1 2 1 1 1 2 2 1 2 2 1 2 1 1 1 1 1 2 1 1 2 2 1 2 1 2 1 1 2 2 1 2 2 1 2 1 2 2 2 1 2 2 2 2 1 1 2 2 2 1 2 1 1 1 1 1 2 1 2 2 1 1 1
0 1 0 0 1 0 1 0 1 1 1 1 1 1 1 1 0 1 1 0 0 1 1 1 1 1 1 1 0 1 1 0 1 0 1 0 0 0 1 0 1 0 0 0 0 0 1 0 1 1 1 0 0 0 1 1 1 0 0 1 0 1 0 0 1 0 0 1 0 0 1 1 0 0 0 0 1 1 0 0 1 1 0 0 0 1 0 1 1 1 0 0 0 0 0 0 1 0 0 0 1 0 1 1 0 1 1 1 0 0 1 0 0 0 0 1 0 1 1 1 0 1 1 1 1 1 1 0 1 0 0 0 1 0 1 1 1 0 1 0 1 1 1 0 1 1 0 0 1 1 0 0 1 1 1 0 1 0 0 1 0 1 1 0 0 0 1 1 0 1 1 1 0 1 0 1 0 1 1 1 1 0 1 0 0 1 0 0 1 0 0 1 0 1 1 0 0 0 0 1 0 0 0 0 1 0 0 1 1 1 0 1 1 1 1 1 1 1 0 1 1 0 1 1 1 0 0 1 1 1 0 0 0 0 1 0 0 0 1 1 0 0 1 1 0 1 1 0 0 1 1 0 1 0 0 1 0 0 1
1 1 1 1 1 2 2 2 1 2 2 1 1 2 1 1 1 1 1 1 2 1 1 1 1 1 1 2 2 2 1 1 2 1 1 1 1 1 2 1 2 1 2 2 1 1 1 1 1 2 2 1 1 2 2 1 2 1 2 2 2 2 2 2 2 1 1 1 1 2 2 2 2 2 2 2 1 1 2 2 1 2 2 1 2 2 1 2 2 1 1 2 2 1 2 2 2 1 2 2 2 2 1 1 1 2 1 2 1 2 2 2 1 1 2 1 1 1 1 1 1 1 1 1 2 2 1 2 2 2 2 2 2 1 2 1 2 1 2 2 2 1 2 1 2 2 1 2 2 2 1 1 2 2 2 1 2 2 1 2 2 1 2 1 2 1 1 1 2 2 1 1 1 1 1 2 1 2 2 1 1 1 1 2 2 1 1 1 2 2 2 2 1 1 2 1 1 2 1 2 1 2 1 1 2 1 1 1 1 1 2 2 1 2 2 1 2 2 1 2 2 2 1 1 2 1 1 1 2 2 1 1 2 2 1 1 2 1 1 2 1 1 2 2 1 1 1 1 2 1 1 1 1 2 2 1 1 1 1
1 0 1 0 0 1 1 1 1 1 1 1 0 0 0 0 0 0 0 1 0 0 0 1 0 0 0 0 0 0 1 1 0 0 1 1 0 1 1 0 1 1 1 1 1 0 0 0 0 1 1 1 1 1 0 1 0 1 1 0 0 1 1 1 0 0 1 1 1 1 1 0 1 0 1 0 0 1 1 0 0 1 0 1 1 1 1 1 0 0 1 1 1 0 1 0 1 0 0 0 0 0 0 0 1 1 1 1 1 0 1 0 1 1 1 1 1 1 1 0 0 0 1 0 0 1 0 1 0 1 1 1 1 0 0 0 0 0 0 0 1 0 1 1 1 1 1 1 1 0 0 0 0 1 1 0 1 0 1 1 0 1 1 0 0 0 0 0 0 1 1 1 1 1 1 1 1 1 0 1 1 1 1 0 1 1 1 0 0 0 1 1 0 1 0 0 1 0 0 0 0 1 0 1 1 1 0 0 1 1 0 1 1 0 0 0 1 1 1 1 1 0 1 0 0 0 1 1 0 0 1 0 0 1 1 0 0 0 0 1 1 1 0 0 0 0 1 0 1 1 1 0 0 1 1 1 0 0 1
1 0 0 1 0 0 1 1 1 0 0 0 1 0 0 0 0 0 0 0 0 1 1 0 0 0 1 0 1 0 0 0 1 1 1 1 1 1 1 1 1 1 0 1 0 1 0 1 1 0 1 0 1 0 0 0 0 1 1 0 0 0 0 0 0 1 1 1 0 0 1 0 1 0 0 1 0 0 0 1 1 0 1 0 0 0 1 1 1 0 0 1 0 1 0 1 0 1 0 0 0 0 1 0 0 0 1 1 1 0 0 0 0 0 1 0 1 0 0 1 1 1 1 1 1 0 0 0 0 0 0 1 0 0 1 1 1 1 1 0 0 0 1 0 1 1 0 1 1 1 0 0 0 1 0 1 1 0 0 1 0 1 0 0 1 0 0 1 0 1 0 1 1 0 0 0 1 1 0 0 0 1 1 0 1 1 0 1 0 1 1 1 0 0 1 1 0 1 1 1 1 0 0 1 1 0 1 1 1 0 1 0 1 0 0 1 1 1 0 0 0 1 0 0 0 0 0 1 0 1 0 0 0 1 1 0 1 1 1 1 0 0 1 1 1 0 1 0 1 1 0 0 1 0 1 0 0 1 1
1 2 2 2 2 1 2 2 1 2 1 2 2 1 2 1 1 1 1 1 1 1 1 2 2 1 2 1 2 1 1 1 1 2 2 1 1 1 2 1 2 2 1 1 1 2 1 2 2 2 2 2 2 1 1 1 1 2 1 1 1 1 1 1 1 2 1 2 2 2 2 2 2 1 2 1 1 2 2 1 2 2 2 2 1 1 1 2 2 2 1 2 1 1 1 2 1 2 1 1 1 2 1 1 1 2 2 2 1 1 1 1 2 1 2 2 1 1 2 2 1 1 2 2 1 2 2 2 2 2 1 1 2 1 1 2 1 2 2 2 1 1 2 1 1 2 2 1 2 2 1 2 2 1 2 1 1 1 1 2 2 2 2 1 1 1 1 2 1 2 2 2 1 1 1 1 2 1 1 2 1 1 1 2 1 1 1 1 1 1 1 2 2 2 1 1 2 2 1 1 1 2 2 2 1 1 1 1 1 2 1 1 2 1 1 2 2 2 2 1 2 2 1 1 1 1 2 2 2 2 1 1 2 2 1 1 2 1 1 2 2 2 1 1 2 1 2 1 1 2 1 1 1 1 2 2 2 1 2
2 1 1 2 2 1 1 2 1 2 2 2 1 2 1 1 1 1 1 1 2 1 1 2 1 1 1 1 2 2 2 1 1 2 2 2 2 1 2 2 2 1 1 1 1 1 2 1 2 2 1 2 2 1 1 1 1 2 2 1 1 2 1 2 1 1 2 1 1 2 2 2 2 1 1 1 2 2 2 2 2 2 2 1 2 1 1 2 2 2 2 2 2 1 1 2 2 2 2 2 1 2 1 2 1 2 1 2 2 2 2 2 2 2 2 1 1 2 1 1 2 1 1 1 1 2 1 1 1 1 1 2 1 2 1 2 1 2 1 1 1 1 1 1 2 2 2 1 2 2 1 1 2 1 2 2 1 2 1 2 2 1 1 2 2 2 1 2 1 2 2 2 1 2 1 2 1 2 1 2 1 1 1 2 2 2 2 2 2 2 2 2 2 2 2 2 2 1 1 1 1 1 2 1 2 1 1 2 1 2 1 1 1 2 1 1 1 2 1 2 1 1 2 2 2 2 2 1 2 2 1 2 2 2 2 2 1 2 1 1 1 2 1 2 1 2 2 1 1 1 2 1 1 2 2 1 2 1 2
2 2 1 1 2 2 1 1 1 1 1 1 2 2 2 1 2 2 2 2 2 2 1 1 1 1 1 2 1 1 1 2 2 1 2 1 1 2 2 1 2 1 2 1 1 2 1 2 2 2 1 1 1 2 1 1 2 2 2 1 2 1 1 1 1 1 1 1 2 1 1 1 2 1 2 2 1 2 2 1 1 1 2 2 1 1 1 2 1 1 2 2 2 1 1 2 2 1 2 2 2 2 1 1 1 2 1 1 2 1 1 1 2 1 1 2 1 2 1 2 2 1 2 1 2 2 2 2 1 1 2 2 1 2 2 1 2 2 1 1 1 2 1 1 2 1 1 2 2 1 2 1 1 2 1 1 1 2 1 1 2 1 2 1 2 1 2 1 2 2 1 2 1 1 2 1 1 1 1 2 1 2 1 1 2 2 2 2 2 1 2 2 2 2 2 2 1 2 1 2 2 1 1 2 2 1 2 2 2 1 1 1 1 2 1 1 1 1 1 1 2 2 1 2 1 2 1 1 1 1 2 2 2 2 2 2 1 1 1 2 1 2 2 1 1 2 2 2 1 1 1 1 2 1 1 2 2 2 2
2 1 1 1 2 1 1 1 2 1 1 1 2 1 2 1 2 1 1 1 2 1 1 2 2 1 1 1 2 1 1 1 2 1 2 1 2 2 2 2 2 2 2 1 1 2 1 2 2 1 2 1 2 2 2 2 2 2 2 1 2 2 1 2 2 2 2 1 1 2 1 2 2 2 1 1 2 2 2 2 1 1 1 1 1 2 2 1 1 2 2 2 2 2 2 1 2 1 2 2 2 1 2 1 2 1 2 1 1 1 2 1 2 2 2 1 2 1 2 2 1 1 2 1 1 1 1 1 2 1 2 1 1 2 1 2 1 1 1 1 1 1 2 1 1 2 2 2 1 1 1 1 2 1 1 2 2 2 1 1 1 1 1 1 1 1 2 1 1 1 2 2 2 2 2 1 1 2 1 1 1 1 2 2 2 2 1 1 2 1 1 1 2 2 2 2 1 2 1 2 2 1 2 1 1 2 2 2 2 1 2 1 1 1 1 2 1 2 2 1 2 2 2 1 1 1 2 1 2 1 1 1 2 2 2 2 2 1 2 2 1 2 2 1 1 1 1 1 1 2 1 1 2 1 1 1 2 2 1
1 0 0 0 1 1 1 0 0 1 0 0 0 1 0 1 1 0 1 0 0 0 1 0 0 0 0 0 1 0 0 1 0 1 0 0 0 1 1 1 1 0 0 0 0 1 0 1 1 0 1 0 1 1 1 1 0 1 1 1 1 1 1 0 0 1 0 0 0 0 1 1 0 0 0 1 0 1 0 1 0 0 0 1 1 1 1 0 1 1 1 1 1 0 1 1 1 0 1 0 0 1 1 0 0 1 0 1 0 1 1 1 1 1 0 1 0 1 0 0 0 0 1 0 1 0 0 1 0 0 1 1 1 1 0 0 0 1 1 1 1 0 0 0 1 0 0 1 1 0 0 0 0 0 1 1 0 0 0 1 0 1 0 0 1 0 1 1 0 1 0 1 1 0 1 0 1 1 0 1 1 0 1 0 0 1 1 0 1 0 1 1 1 1 1 1 0 0 0 1 0 0 0 0 1 1 0 1 1 1 1 0 1 0 1 0 1 1 0 0 0 1 1 1 0 1 0 0 1 1 0 0 0 1 0 0 0 0 0 0 0 0 0 1 0 1 1 0 0 1 1 0 1 0 1 1 1 1 1
1 1 1 2 2 1 2 2 2 1 2 1 1 1 2 2 2 1 2 2 1 1 2 2 2 1 1 1 1 1 2 2 1 2 2 1 2 2 1 1 2 1 1 1 1 2 2 1 1 1 2 1 2 2 2 2 1 2 2 1 2 2 1 2 1 2 2 1 2 1 2 2 2 1 1 1 1 2 1 2 2 2 1 1 1 1 2 1 1 1 2 1 1 2 1 2 1 1 1 2 1 2 1 2 2 1 1 2 1 1 1 2 2 1 2 1 1 2 1 2 1 1 2 1 2 2 1 2 1 2 1 1 1 2 1 1 1 2 1 1 1 2 2 1 2 2 2 2 1 1 2 2 2 2 1 2 1 2 2 2 2 1 2 2 2 1 2 1 1 1 1 1 1 1 1 2 2 2 2 2 1 2 1 2 2 1 2 2 1 1 1 1 2 2 1 2 2 2 2 1 2 2 2 1 1 1 1 2 1 2 2 1 1 2 1 2 2 1 2 2 2 1 1 2 2 2 2 2 1 2 2 1 2 1 2 1 2 1 2 1 1 2 1 2 2 2 2 2 1 1 2 2 1 1 1 1 1 2 2
2 1 2 2 2 2 2 2 1 2 1 1 1 2 1 1 1 2 2 2 1 1 1 1 1 1 1 1 2 1 1 1 2 1 1 2 2 2 2 1 1 2 1 1 2 2 1 2 2 1 2 2 2 1 1 1 2 1 2 1 2 2 1 2 2 1 1 1 2 2 1 2 2 1 2 2 2 1 2 1 2 2 1 1 1 1 1 2 1 1 2 2 2 1 2 1 1 2 1 2 2 2 2 1 1 2 1 2 2 2 1 2 1 1 2 1 1 1 2 1 1 2 2 1 1 1 1 1 2 2 1 2 1 1 1 2 1 1 2 2 1 1 1 1 2 1 1 2 2 2 2 1 1 2 2 2 2 1 1 1 1 1 1 1 2 1 2 2 2 2 2 2 1 1 2 2 2 2 1 1 1 2 1 1 2 2 2 1 2 2 1 2 1 1 2 2 2 2 2 2 1 1 2 2 1 2 1 1 2 2 2 1 1 2 1 1 1 2 1 2 2 2 1 1 1 2 1 2 2 2 2 1 1 1 1 1 1 1 2 1 2 2 1 2 1 1 2 1 2 2 1 1 1 2 1 2 1 2 1
2 1 2 1 1 1 2 2 2 2 2 2 2 1 1 2 2 2 2 2 2 1 1 1 1 2 2 2 1 1 1 1 1 2 2 1 1 2 2 2 2 1 2 1 1 2 2 1 2 1 2 2 1 1 1 1 1 2 2 1 1 1 1 2 1 1 2 1 1 1 2 1 2 2 2 1 1 2 2 1 1 1 1 1 1 1 2 1 2 2 2 2 2 2 1 1 2 1 2 1 2 2 1 2 1 1 2 1 2 1 2 1 1 1 1 1 1 2 1 1 2 1 2 2 1 2 1 1 2 2 2 2 2 1 2 1 1 2 1 1 2 2 2 1 1 2 1 2 1 1 2 2 2 2 1 2 2 2 2 2 2 2 2 1 1 2 1 2 1 2 2 1 1 2 2 1 2 2 1 2 1 1 2 1 2 2 2 1 1 1 1 1 2 1 1 1 1 2 2 1 1 1 1 1 2 1 2 1 1 2 2 1 1 1 1 1 1 2 1 1 2 2 2 1 1 1 1 1 1 2 1 1 2 2 1 2 2 1 1 1 1 2 1 2 1 2 1 1 1 2 2 2 1 1 1 2 2 2 2
0 0 0 0 1 1 0 1 1 1 0 1 1 0 0 1 0 0 1 0 0 1 1 1 0 1 1 0 1 1 0 0 1 1 1 0 0 1 0 1 0 0 0 0 1 1 0 1 0 0 0 0 1 1 0 1 1 0 0 0 1 0 1 0 0 1 1 0 0 1 0 0 0 0 1 0 0 1 1 0 1 0 0 1 0 1 0 0 1 0 0 0 1 0 1 1 0 1 1 1 1 1 1 0 1 1 0 0 1 1 1 1 1 0 1 0 1 0 0 0 0 1 0 1 1 0 0 0 0 1 1 1 1 1 1 1 0 0 1 0 1 1 1 1 0 1 0 0 1 0 1 0 1 0 0 0 0 0 0 0 0 1 0 1 1 0 1 0 1 0 1 0 0 1 0 1 1 1 0 0 0 1 0 0 1 1 1 1 1 0 0 1 1 1 1 0 0 1 1 0 0 1 1 1 1 0 0 1 1 0 0 1 0 1 1 0 1 0 0 1 1 0 0 0 0 1 0 0 0 1 0 0 1 0 0 1 1 0 0 0 0 0 0 0 0 1 0 1 0 1 0 0 1 0 1 0 1 0 0
0 1 1 1 1 0 0 0 1 1 0 1 0 1 0 1 1 1 1 0 1 1 0 1 0 0 0 0 0 0 0 0 1 1 1 0 1 1 1 0 1 0 0 1 0 1 0 1 0 1 1 1 0 1 0 0 1 1 1 0 1 1 0 1 0 1 0 1 1 1 0 0 1 0 1 1 1 0 1 1 0 1 0 1 1 0 0 1 0 1 1 0 1 1 1 0 0 0 0 0 1 0 0 1 1 0 1 0 1 0 0 0 0 1 1 1 0 1 0 0 0 0 1 0 1 0 0 0 0 0 1 0 1 0 1 1 1 1 0 1 1 0 1 0 0 1 1 1 1 1 1 1 1 0 0 0 0 0 1 1 1 0 1 1 0 0 0 1 1 1 0 0 1 0 1 1 0 1 1 1 1 0 1 1 1 1 1 0 1 1 0 1 1 1 1 0 1 0 0 0 0 0 1 1 1 0 1 1 1 0 0 0 1 1 0 1 1 1 1 0 1 0 0 0 0 1 0 0 1 0 1 0 1 1 1 0 1 0 0 1 0 1 1 1 0 1 1 0 0 0 0 0 0 0 0 0 0 0 1
0 0 1 0 0 1 0 1 0 1 1 1 0 1 0 1 1 1 0 0 0 0 0 0 1 1 1 0 0 0 0 0 1 0 0 0 0 0 1 0 1 0 0 0 1 0 0 1 1 0 1 0 1 0 0 1 1 0 0 1 0 0 1 0 0 0 0 0 0 1 1 1 1 1 1 0 0 1 0 1 0 1 0 1 1 1 0 1 1 1 1 0 0 0 0 0 1 1 0 0 0 0 1 0 0 0 0 1 0 0 0 0 1 1 0 0 1 0 1 0 1 0 1 1 1 1 0 0 1 0 1 1 1 1 0 1 0 0 1 0 0 1 1 0 1 1 0 1 0 0 0 1 1 1 0 0 0 0 0 1 1 0 0 0 0 0 1 0 1 1 0 1 0 0 0 1 1 1 1 1 1 1 0 0 1 1 1 0 0 1 1 0 1 1 0 1 0 0 1 1 1 0 0 0 0 1 0 0 0 1 0 1 1 1 1 1 1 1 1 0 1 1 0 1 0 1 0 1 1 0 0 0 1 0 0 0 0 0 0 0 0 1 0 1 0 0 1 0 0 1 1 1 0 1 1 0 0 1 0
1 0 1 0 1 0 1 0 0 0 0 0 0 0 0 0 1 0 0 1 1 1 1 0 0 1 0 0 1 0 0 1 1 1 1 0 1 1 0 0 0 1 0 1 0 0 1 0 1 0 1 0 0 0 0 1 0 1 1 0 0 1 0 1 1 1 1 0 0 1 1 0 1 1 1 1 1 0 1 1 0 1 1 0 1 1 1 0 0 1 1 1 0 1 1 1 0 0 0 1 0 1 1 1 0 1 0 1 0 1 0 1 0 1 0 0 1 1 1 0 0 1 0 1 0 0 0 1 0 0 1 0 0 1 0 0 0 1 1 1 0 0 0 0 1 1 1 0 1 1 1 0 0 1 0 1 0 1 0 1 1 1 1 1 1 1 1 0 0 0 0 1 0 1 0 1 0 1 0 0 0 0 0 0 1 1 1 0 1 0 0 1 0 0 1 0 1 1 0 1 1 1 1 1 0 1 1 1 1 1 0 0 0 0 1 0 1 0 0 0 1 1 1 0 0 0 0 0 0 1 0 0 1 1 0 0 1 0 1 0 1 1 0 1 0 0 1 0 1 1 1 1 0 0 1 0 1 1 1
1 1 1 2 1 1 2 1 1 2 1 1 1 1 1 2 2 1 1 1 1 2 1 2 2 1 1 1 1 1 1 1 1 2 2 1 1 1 1 1 2 1 1 1 1 2 2 1 2 2 1 1 2 2 1 1 2 1 1 2 2 2 1 2 2 1 2 2 1 2 2 2 1 2 1 1 2 2 1 2 2 2 2 2 1 2 2 2 1 1 2 2 1 1 2 2 1 1 1 2 2 2 1 2 1 2 1 1 2 2 1 2 2 2 1 2 2 2 2 1 2 1 2 2 1 2 2 1 1 2 1 1 2 1 2 2 2 2 2 2 1 1 2 2 2 2 1 2 2 1 2 1 1 2 1 1 2 1 1 2 2 1 1 2 1 1 2 1 1 2 2 2 2 2 1 1 2 1 2 1 1 2 1 1 2 1 2 1 2 2 2 2 1 2 1 2 2 2 2 2 2 2 2 2 1 1 2 1 2 1 1 2 1 2 2 2 1 1 1 1 1 2 2 1 1 1 1 1 2 2 2 2 1 2 1 2 2 2 1 2 1 2 2 2 2 2 2 2 1 1 1 2 1 2 1 1 2 1 2
0 1 1 0 1 0 0 0 1 1 1 1 0 0 0 1 1 1 1 0 0 0 0 0 1 1 0 1 1 0 0 0 1 0 0 1 0 0 1 0 1 1 0 1 0 0 0 0 1 0 0 0 0 0 1 0 0 1 1 0 0 0 0 1 0 0 1 0 0 1 0 1 1 0 0 0 0 1 0 0 0 1 0 0 0 1 0 1 0 1 1 0 0 0 1 0 1 0 0 1 1 1 1 0 0 0 0 0 1 0 0 1 1 0 0 1 0 1 1 1 0 0 1 0 1 0 0 1 0 0 0 1 0 0 0 0 0 0 0 1 0 1 0 0 0 0 0 1 1 1 0 1 1 0 0 1 1 1 0 1 0 1 0 0 0 1 0 0 1 0 1 1 0 0 0 1 1 1 0 0 0 0 1 1 1 1 0 1 1 1 0 1 0 1 1 1 0 1 0 0 1 1 0 1 0 1 1 1 1 1 0 0 1 0 1 0 1 0 0 1 1 1 0 0 0 1 1 1 1 1 1 0 1 0 0 0 1 0 0 0 0 1 0 0 0 0 1 0 0 1 0 1 0 1 0 0 0 1 1
1 0 0 1 1 0 0 0 0 0 1 1 0 0 0 0 1 0 1 1 1 0 1 0 0 0 0 1 2 2 2 1 1 1 2 2 1 2 1 1 1 1 1 1 2 2 1 1 1 1 2 1 2 2 1 2 1 1 1 2 1 2 2 1 1 2 1 1 2 1 1 1 2 1 1 2 2 2 2 1 1 2 2 1 2 1 1 1 2 2 2 1 1 2 1 2 2 2 2 1 2 1 2 2 1 2 1 1 2 2 1 2 2 1 1 1 1 1 1 1 2 2 2 2 2 1 2 1 2 1 2 2 1 1 1 1 1 2 1 1 1 2 2 2 1 2 2 2 1 1 2 1 1 2 1 2 1 2 1 2 1 1 2 2 1 1 2 2 1 2 2 2 2 2 2 2 2 1 2 1 1 2 2 1 2 1 2 1 1 1 1 2 2 2 2 2 2 2 2 1 2 1 2 2 1 1 1 2 2 2 1 1 2 2 1 2 2 2 1 1 2 2 1 2 2 2 1 1 1 1 1 1 1 2 1 2 1 1 2 2 1 2 2 1 1 2 1 1 1 2 1 1 1 1 1 1 2 2 1
0 1 0 1 1 0 1 1 0 0 0 1 1 1 1 0 1 1 0 1 0 0 1 0 0 1 0 0 1 0 1 1 0 1 1 0 1 0 0 0 1 1 1 0 0 1 1 0 1 0 1 0 1 0 0 0 0 0 0 1 1 1 0 0 0 0 1 1 1 0 1 0 1 0 1 0 0 0 1 0 0 1 0 1 0 0 1 0 0 0 1 1 0 1 0 0 1 1 0 0 0 0 0 0 1 1 0 0 1 1 1 1 0 0 1 1 1 1 0 1 1 1 1 0 1 1 1 0 1 0 0 0 0 1 0 0 1 0 0 1 0 0 1 1 0 0 1 1 1 0 0 0 0 0 0 0 0 0 0 0 1 0 0 1 1 1 0 1 0 0 1 0 1 0 0 1 0 1 0 0 1 0 1 1 0 1 1 0 1 0 0 1 1 1 1 0 0 1 1 0 0 1 1 1 1 0 1 0 1 1 1 0 0 0 1 0 0 0 1 0 1 1 0 1 1 1 0 1 0 0 0 0 1 1 0 1 1 0 0 1 1 1 0 1 0 0 0 0 1 0 1 1 1 1 1 0 1 0 0
0 1 0 1 0 0 1 1 0 1 1 1 0 1 0 1 0 0 0 0 0 0 1 0 0 1 0 1 0 0 0 0 1 1 1 0 1 0 1 1 0 1 1 0 0 1 1 0 0 0 1 0 1 0 0 1 0 0 0 0 1 1 0 0 0 0 1 0 0 0 0 1 1 0 1 1 0 0 1 0 1 1 1 1 1 0 1 1 1 1 1 1 1 1 0 1 1 1 1 1 0 1 1 0 1 1 0 1 1 0 0 0 1 0 0 0 1 0 0 0 0 1 1 0 1 1 0 0 0 1 1 1 0 1 1 0 1 0 1 0 0 1 1 1 0 0 1 1 0 1 0 0 1 1 1 0 1 0 1 0 1 1 0 1 1 1 1 0 1 1 1 0 1 0 1 1 1 0 0 1 0 0 1 1 1 1 0 0 0 0 1 1 0 1 0 1 0 1 0 0 1 1 0 0 1 0 1 0 0 1 1 0 1 1 1 0 0 0 1 1 1 1 0 0 1 1 0 0 0 0 1 0 1 1 0 0 0 0 0 0 0 0 0 1 0 1 1 0 1 0 0 1 1 1 0 0 0 0 1
1 2 1 2 1 2 1 1 2 1 2 1 1 1 1 2 2 1 2 2 1 1 2 2 2 2 2 1 2 1 2 2 1 2 2 1 1 2 2 2 2 1 1 1 1 2 1 1 2 2 2 1 2 2 1 1 2 2 2 2 2 1 1 2 2 2 2 1 2 1 2 1 1 1 2 1 1 1 2 2 2 2 1 2 1 2 1 1 2 1 1 1 2 2 1 2 2 2 2 1 1 1 2 1 2 2 2 2 2 2 2 2 2 1 2 2 1 1 1 2 1 1 1 1 1 1 1 2 2 1 1 2 1 1 2 2 1 2 2 2 2 1 2 2 1 1 1 2 1 2 1 1 1 2 2 2 1 2 1 1 1 2 2 2 2 1 1 1 2 2 2 1 1 2 1 2 2 2 1 1 1 1 1 2 1 1 1 1 2 1 2 2 1 2 2 2 1 1 1 1 2 2 2 1 1 2 1 2 2 2 1 2 1 2 1 1 1 2 1 2 2 2 1 1 1 1 2 1 1 1 1 1 2 2 2 1 2 1 1 2 1 1 2 2 1 1 2 1 2 2 2 2 2 2 2 1 1 1 2
0 0 1 0 0 0 0 0 0 0 1 0 1 1 1 1 0 1 1 0 0 1 1 0 1 0 1 1 1 0 0 0 1 1 1 0 1 1 1 0 1 1 1 0 1 1 1 1 1 0 1 0 1 1 0 0 0 0 1 0 1 1 1 0 1 0 1 0 0 1 0 1 0 1 0 1 1 0 0 0 1 0 1 1 0 0 1 1 1 0 1 1 1 0 0 0 1 0 0 1 0 1 1 0 0 1 0 0 1 1 0 0 0 0 1 1 1 0 0 1 0 1 1 1 1 1 0 1 0 1 1 0 1 1 0 1 1 1 1 0 0 0 0 1 0 0 0 1 1 1 1 1 1 1 0 1 1 0 0 0 1 1 1 1 1 0 0 0 1 1 0 1 0 0 1 0 1 1 0 0 1 1 0 0 1 1 0 0 0 1 1 1 0 1 0 0 0 0 0 1 1 1 1 0 1 0 0 1 1 1 1 0 0 0 1 1 1 1 1 0 1 1 0 1 1 0 0 1 1 0 1 0 1 1 0 1 0 0 0 1 0 1 0 1 1 0 0 0 0 0 1 1 1 1 0 1 0 1 0
1 1 1 1 1 2 2 1 1 2 2 2 1 2 1 1 2 1 2 1 2 1 1 1 2 1 1 2 1 2 1 1 2 1 1 2 1 2 2 1 2 2 1 2 1 2 1 2 2 1 2 1 1 1 2 2 1 1 1 2 1 1 2 1 1 2 2 2 1 2 1 1 1 2 2 2 2 1 2 2 2 2 2 2 2 2 1 2 2 2 1 1 2 2 1 2 1 1 1 2 1 2 1 1 2 1 2 2 2 1 1 1 1 1 1 1 1 2 2 1 2 1 2 1 1 2 1 2 1 2 1 1 1 2 1 1 1 2 1 1 2 1 1 1 2 2 2 1 1 1 1 1 2 2 1 2 1 1 1 1 2 2 1 2 1 2 1 2 2 1 1 1 1 1 1 2 2 2 1 2 2 2 1 1 1 2 2 1 2 1 1 1 1 2 2 1 1 2 1 2 2 1 2 2 2 2 1 2 2 1 1 2 1 2 2 2 1 2 1 1 1 1 2 1 1 1 2 1 1 2 2 1 2 1 1 2 2 1 1 2 2 1 1 2 2 1 2 1 1 1 2 1 1 1 1 1 1 1 2
1 1 0 1 1 1 0 0 1 1 0 0 0 1 0 1 0 1 1 0 0 0 1 0 1 1 1 0 1 0 0 0 0 1 1 1 1 0 1 1 1 1 0 1 1 1 1 1 1 1 0 1 0 0 0 1 1 1 1 0 0 1 1 1 0 1 0 0 1 0 1 1 1 0 1 0 1 0 1 1 1 0 0 1 0 1 0 0 1 0 1 0 1 1 0 0 1 1 1 1 1 1 1 1 1 1 0 1 0 0 0 0 0 1 0 0 0 0 0 1 0 1 1 0 1 1 0 0 1 0 0 0 1 0 1 1 0 1 0 1 1 0 1 0 1 0 1 0 1 0 1 1 1 0 1 1 0 0 1 0 1 1 1 0 1 0 1 1 0 1 0 0 0 1 0 1 1 1 0 0 0 1 1 1 0 1 1 0 1 1 0 1 1 1 1 1 0 1 0 1 0 0 1 1 1 0 1 1 0 1 0 0 0 1 0 0 0 1 1 0 0 1 1 1 0 1 0 0 0 1 0 0 0 0 0 1 1 1 0 1 0 0 0 1 1 1 1 0 1 1 0 0 0 0 1 0 1 0 1
1 1 2 2 2 2 1 2 1 1 2 2 2 2 1 1 1 2 2 2 2 1 1 2 2 1 1 1 1 2 1 1 2 2 2 1 1 2 2 1 2 1 1 1 1 2 1 1 1 1 2 1 1 2 1 2 1 2 1 1 2 2 1 2 2 1 2 1 2 1 2 1 2 2 2 2 1 2 1 2 2 1 2 2 2 1 1 1 1 1 1 2 1 1 2 2 1 2 2 2 1 2 2 2 2 1 1 2 1 1 1 2 1 2 2 1 2 2 2 1 1 1 2 2 2 2 1 1 2 2 1 2 2 2 1 1 1 1 2 2 1 2 1 2 2 2 1 2 1 2 1 2 1 1 1 1 1 1 2 2 1 1 2 2 2 2 1 1 2 1 2 2 1 2 2 2 2 2 1 2 1 1 1 1 2 1 2 1 1 1 2 2 2 2 2 2 1 1 1 1 2 1 1 2 2 1 1 1 2 1 1 1 1 2 1 1 2 2 1 2 2 2 2 1 1 2 2 1 2 2 2 2 2 1 2 2 1 1 1 2 1 2 2 2 1 1 2 1 2 2 1 1 2 1 2 1 2 2 2
1 0 0 1 0 1 0 1 0 0 1 1 1 1 0 0 1 0 1 1 1 0 0 1 0 1 1 1 0 0 1 0 0 0 1 0 0 0 1 0 1 0 0 0 0 1 1 1 1 0 0 1 0 1 0 1 1 1 1 0 1 1 0 1 1 0 1 0 1 1 1 0 1 0 0 1 0 1 0 0 1 1 0 1 0 0 0 0 1 0 1 1 1 0 0 1 0 0 0 0 0 1 1 1 1 1 1 1 0 0 0 0 0 0 0 1 0 1 0 1 0 1 1 0 1 1 1 1 1 1 1 1 0 0 0 1 0 1 0 1 1 1 0 0 1 1 0 0 1 1 1 1 1 1 0 1 1 0 0 1 0 0 0 1 0 1 0 1 0 0 0 0 1 0 0 0 0 1 0 1 0 1 1 1 1 1 1 0 1 0 0 1 0 1 0 1 0 1 0 0 1 0 1 0 0 0 0 0 1 0 1 0 1 1 0 0 1 1 1 0 1 0 0 0 1 1 1 0 1 0 0 1 1 1 0 0 1 0 1 0 0 1 1 0 0 0 1 0 1 0 1 1 1 1 0 1 0 1 1
1 1 2 2 1 2 2 1 2 1 1 2 1 1 2 1 1 1 1 2 1 1 2 1 1 1 2 1 2 1 2 2 1 2 2 1 1 1 2 2 1 1 1 2 1 1 1 1 1 1 2 2 2 2 1 1 1 1 2 2 1 2 2 1 1 1 1 1 1 1 2 2 1 1 1 1 2 2 1 2 1 2 1 2 2 2 2 2 1 2 1 2 2 2 1 2 2 1 2 2 1 2 2 2 2 1 1 2 2 1 2 1 2 1 2 2 1 2 2 1 2 2 2 1 2 2 1 2 1 2 2 2 1 2 1 2 1 1 2 1 2 1 2 1 2 1 1 2 2 2 1 2 1 1 2 1 1 1 1 2 1 1 1 2 2 1 1 1 2 2 1 1 1 1 2 2 1 1 2 1 1 1 1 1 2 2 1 2 1 2 2 2 1 2 2 2 1 2 1 1 2 1 1 2 1 2 2 1 2 2 1 1 2 1 1 2 2 2 2 2 1 2 2 1 2 1 1 1 2 2 1 2 1 2 1 1 1 1 1 2 2 2 1 2 2 1 2 2 1 2 1 1 1 1 2 1 1 2 2
1 0 1 0 0 1 0 1 1 1 1 1 1 0 0 1 1 0 1 0 0 1 1 1 0 0 0 1 0 1 0 0 0 1 1 1 1 1 1 0 0 0 0 0 1 0 0 1 0 0 0 0 0 0 1 1 0 0 0 1 0 0 1 1 1 1 0 1 0 0 0 0 0 1 0 1 1 1 1 1 0 0 1 0 1 1 0 0 1 1 0 0 0 1 0 0 1 0 0 1 1 1 0 1 0 1 1 1 0 1 1 1 1 0 1 1 1 0 0 0 1 1 0 1 1 1 0 0 1 0 1 1 0 1 1 1 1 0 0 0 1 0 1 1 1 1 1 0 1 1 1 0 1 1 0 0 1 0 1 1 1 0 1 1 0 0 0 0 1 0 0 1 0 1 1 1 1 0 0 0 0 1 1 1 0 1 0 1 1 1 0 1 0 0 1 0 0 1 0 1 0 1 1 1 1 0 0 1 1 1 0 0 1 1 1 0 0 1 0 0 0 0 0 0 1 1 1 0 1 1 1 0 1 0 1 1 1 0 0 1 0 0 0 1 0 0 1 0 1 0 1 1 1 1 1 0 1 0 0
1 1 1 0 1 0 0 0 1 1 1 1 1 1 0 0 0 1 1 0 0 1 1 1 0 0 0 0 0 1 0 1 0 1 1 0 1 0 1 0 0 0 0 0 1 1 1 1 1 1 1 1 1 0 1 1 1 0 0 1 1 0 0 1 0 0 1 0 1 1 0 1 1 1 0 0 0 0 0 0 0 1 0 0 1 1 0 1 0 1 1 0 1 0 1 1 1 1 1 1 1 1 0 1 0 0 1 0 1 0 0 0 0 1 1 1 1 1 1 0 1 0 1 0 0 0 0 0 1 1 0 0 1 0 1 1 0 1 1 0 0 1 0 1 1 0 1 0 1 1 0 1 1 1 1 0 0 0 0 0 1 1 0 0 1 1 0 1 0 0 1 0 0 0 0 1 0 1 1 1 0 0 0 0 0 1 0 0 1 0 1 0 1 0 0 0 0 1 0 0 0 0 1 0 0 1 1 1 0 1 1 1 1 1 0 0 1 1 1 0 0 0 1 0 1 0 0 1 1 1 0 0 1 1 0 1 0 0 0 1 1 1 1 1 0 1 1 1 1 1 0 0 0 1 1 0 0 1 1
1 1 1 1 0 1 0 0 1 0 1 0 1 1 1 1 1 1 0 1 0 0 1 0 0 1 0 0 0 0 0 0 1 0 1 0 0 0 0 0 0 0 0 0 1 0 0 0 1 0 1 0 0 1 1 0 1 1 1 1 0 1 0 1 1 1 0 0 1 1 0 1 1 1 1 1 0 1 1 0 1 0 0 0 1 0 0 1 0 1 0 0 1 1 0 0 0 0 1 0 1 0 1 0 0 1 1 1 0 0 1 0 1 0 1 1 0 1 1 0 1 0 0 0 0 0 0 0 0 1 0 1 0 0 0 0 1 1 0 1 0 0 0 0 0 0 1 0 0 1 0 0 0 1 1 1 1 1 1 1 1 0 0 1 0 0 0 0 0 1 1 1 1 1 1 1 1 1 0 0 0 0 1 1 1 0 0 1 1 1 1 1 0 1 1 0 0 0 0 0 0 0 1 1 0 0 0 0 0 1 0 0 0 0 0 1 1 1 0 0 1 1 0 1 0 1 0 1 1 1 0 0 1 0 1 1 0 0 1 0 0 1 0 1 0 0 0 0 0 1 0 0 0 1 1 1 0 1 1
1 2 1 1 2 1 1 1 2 1 1 1 1 2 1 1 2 1 1 1 1 2 2 2 2 1 1 2 2 2 1 2 1 2 1 1 2 2 2 1 2 1 2 2 1 1 2 1 2 2 2 1 2 1 1 2 1 1 2 2 2 2 2 2 1 2 1 1 1 2 1 2 2 2 2 2 2 1 2 1 1 1 2 1 1 1 2 2 1 1 2 2 1 2 1 1 2 1 1 1 2 1 1 1 2 2 1 1 2 1 1 1 2 1 2 2 2 2 1 2 1 2 2 2 2 1 2 2 2 1 2 2 2 1 1 1 2 2 1 2 2 1 1 2 1 2 2 2 1 1 1 1 2 2 1 2 1 1 2 1 2 1 1 1 2 2 1 1 1 2 1 1 1 2 2 2 2 2 1 2 1 1 1 2 2 2 2 1 2 1 2 1 1 2 2 2 2 2 2 1 2 2 1 1 1 1 1 2 1 1 2 1 2 2 1 1 1 1 1 1 2 2 2 2 1 2 2 1 1 2 1 1 1 2 1 2 2 1 1 2 2 1 1 2 1 1 2 1 1 1 1 2 1 1 1 2 1 2 1
1 2 2 1 1 2 1 1 2 1 1 1 1 2 1 1 2 1 2 2 1 1 2 2 2 2 2 2 2 2 1 1 2 2 1 1 1 1 2 1 2 1 1 1 2 1 1 1 1 2 2 2 2 2 2 2 2 2 2 1 1 2 1 2 2 2 2 1 2 2 2 2 2 2 1 1 2 1 2 2 2 2 2 2 2 2 1 1 1 2 1 2 1 1 2 1 2 2 2 1 1 2 2 2 2 2 1 1 1 1 1 2 2 1 1 2 1 2 2 1 2 2 2 1 1 2 1 1 2 2 2 2 2 1 2 1 2 2 2 2 1 1 2 2 1 1 1 1 1 2 2 1 1 2 1 2 1 2 2 2 2 2 2 2 2 2 1 1 1 1 1 1 2 1 2 2 2 2 2 2 2 2 1 2 2 2 2 1 1 2 1 2 1 2 1 2 2 1 1 1 2 1 2 2 2 1 2 1 1 2 2 1 1 1 1 2 1 1 1 2 1 2 1 1 1 1 2 1 1 2 2 2 2 2 1 1 1 1 1 2 2 2 1 1 2 1 2 2 1 2 1 2 1 2 2 2 2 2 1
1 2 1 1 2 1 2 1 2 1 2 2 1 1 2 1 2 1 2 1 2 2 2 2 1 2 2 2 2 1 1 1 2 2 1 1 2 1 2 1 2 2 2 1 1 2 1 1 2 1 1 1 2 1 2 2 2 2 2 1 2 2 2 2 1 1 1 2 2 1 1 1 2 1 2 1 2 1 2 2 1 2 2 2 1 1 1 2 1 1 1 1 1 2 1 1 1 2 1 1 2 1 1 1 2 1 1 1 1 1 2 1 2 1 2 1 2 1 2 2 2 2 2 1 1 2 2 2 1 2 1 1 1 1 2 2 1 1 2 1 2 1 2 1 2 2 1 2 2 1 2 1 1 2 2 2 1 1 1 2 1 2 2 1 2 1 1 2 1 1 2 1 1 2 1 2 1 1 2 1 1 1 1 2 2 2 2 1 2 2 2 2 2 2 2 2 2 1 1 2 2 1 1 1 2 2 1 2 2 1 1 1 1 2 1 2 1 2 2 1 2 1 1 1 2 2 2 2 1 2 1 1 2 2 1 1 2 1 1 2 1 2 2 2 1 2 2 2 2 2 1 1 1 2 1 2 1 1 1
2 2 1 2 2 1 1 2 1 2 1 2 1 1 2 2 2 1 1 2 1 1 2 2 1 2 1 2 1 2 2 1 2 2 2 1 2 1 2 1 1 2 1 1 1 2 2 2 2 2 2 1 2 2 1 2 2 1 1 1 1 2 1 1 1 1 1 2 1 1 1 2 2 2 1 2 1 2 2 2 2 2 2 2 2 1 1 1 1 2 1 1 1 1 2 1 2 2 2 1 2 1 1 1 1 2 2 2 2 2 2 2 1 1 1 2 1 1 1 1 1 2 2 2 1 2 1 2 1 1 1 2 1 1 2 2 2 1 1 2 2 1 2 1 1 1 1 1 2 1 2 1 1 1 1 2 2 2 1 2 1 1 2 1 2 1 1 2 1 2 1 1 1 1 2 2 2 2 2 1 2 1 1 2 1 2 2 2 2 2 2 2 1 1 1 1 2 1 2 1 2 2 1 2 1 1 2 2 1 2 1 2 1 1 1 2 1 2 2 1 2 2 2 1 2 1 1 2 1 1 1 1 2 2 1 1 2 2 1 1 1 2 1 1 2 1 2 1 1 2 2 1 1 2 2 1 2 2 1
2 2 1 1 1 1 2 2 1 2 2 2 1 1 2 1 1 2 2 2 2 2 2 1 1 1 1 1 1 1 1 1 2 2 2 2 1 1 1 2 2 2 2 1 1 2 2 2 2 2 1 1 1 2 1 2 2 2 1 1 2 2 2 2 2 1 2 1 1 2 1 1 1 1 2 1 2 1 2 2 2 2 1 1 2 2 2 1 2 2 1 2 2 1 2 1 2 1 2 1 1 2 1 2 2 2 2 1 2 1 1 1 1 2 2 1 2 1 2 1 1 1 2 2 2 2 1 2 1 2 1 1 2 2 2 2 2 1 2 2 2 1 2 2 1 2 1 1 2 2 2 2 2 2 1 1 1 1 2 2 2 2 2 2 2 2 1 1 2 1 2 1 1 2 2 1 1 2 1 2 1 2 2 1 2 1 2 1 2 1 2 2 1 2 1 2 2 2 1 1 1 1 1 2 1 2 2 1 2 1 1 2 1 1 1 1 1 1 1 1 2 2 1 2 1 2 2 2 2 2 1 2 2 2 1 2 2 2 2 2 1 2 1 2 1 1 2 2 2 2 2 1 1 1 1 2 1 2 2
1 1 1 1 1 1 1 0 0 0 0 0 0 0 1 0 1 0 0 0 1 0 1 1 0 1 1 0 1 0 0 0 1 1 0 0 0 0 1 0 1 1 1 1 0 1 1 0 1 0 0 1 1 0 0 1 0 0 1 1 1 0 0 0 0 0 0 1 0 1 0 1 1 0 0 0 0 1 1 1 1 1 1 0 1 1 1 0 1 0 0 0 0 0 1 0 1 0 0 0 0 1 0 0 1 0 1 1 1 1 0 0 0 1 0 1 0 0 1 1 1 1 1 1 1 1 0 0 1 0 1 1 0 0 1 1 1 0 0 1 0 0 0 0 0 0 1 1 1 0 1 0 0 1 0 1 0 0 0 1 1 0 0 1 1 0 1 0 0 1 0 0 0 1 1 0 1 1 0 1 1 0 0 0 1 1 1 1 1 0 1 1 1 0 1 1 1 0 0 1 0 1 1 1 0 0 1 0 0 0 0 0 1 0 0 0 1 1 0 0 1 1 0 0 1 0 1 0 0 0 0 1 0 1 0 0 0 0 0 1 0 0 1 0 1 1 1 0 0 0 1 1 0 1 0 1 1 1 0
2 1 1 1 2 2 2 1 2 1 2 1 1 1 1 2 2 2 1 2 2 1 1 2 1 1 1 2 1 1 1 2 1 2 1 2 2 2 2 1 2 1 1 1 1 2 1 1 1 1 2 2 1 2 1 1 1 1 2 2 2 1 2 2 2 1 1 2 2 1 2 1 1 1 1 2 2 2 1 2 1 2 2 1 1 1 2 1 2 1 2 2 2 1 1 2 2 1 2 1 1 2 1 2 2 1 2 1 2 2 2 2 1 2 1 2 1 2 1 2 1 1 2 2 1 1 2 2 2 1 1 1 1 1 2 2 2 2 1 2 2 1 2 1 1 1 2 1 2 0 1 1 0 1 1 0 1 0 1 1 1 0 0 0 1 1 0 0 1 1 1 1 0 0 0 1 1 1 0 0 0 0 1 1 0 1 1 0 1 0 0 1 0 1 0 1 0 1 0 0 0 1 1 0 1 1 0 1 0 0 0 0 0 0 0 0 1 0 0 0 0 1 0 0 0 1 1 1 1 1 0 0 1 1 0 0 0 1 1 1 0 0 0 0 0 1 1 1 0 1 0 0 1 1 1 0 0 1 0
2 2 2 2 2 2 1 2 2 2 2 1 2 2 2 2 2 2 2 1 2 2 2 2 2 1 2 1 1 2 2 1 2 2 2 2 1 1 2 2 1 1 1 2 2 1 1 1 2 1 1 1 2 2 1 1 1 2 2 1 2 1 2 1 2 1 1 2 2 2 1 2 2 1 1 1 2 1 2 2 2 1 2 1 2 1 1 2 1 1 1 1 1 1 1 1 1 2 2 1 1 2 2 2 1 1 1 1 1 1 1 1 1 1 2 1 2 1 1 1 1 1 2 1 1 2 1 1 1 1 2 1 1 1 1 1 1 2 2 1 1 1 1 2 2 2 1 1 2 1 1 2 2 2 2 2 2 2 2 1 1 1 2 1 2 1 1 1 1 1 2 1 1 2 2 1 2 2 1 2 2 1 1 2 2 2 2 1 1 1 2 1 1 2 1 1 1 2 1 2 2 1 1 1 2 1 1 2 2 1 1 2 1 1 1 1 2 2 1 2 1 2 1 1 2 1 2 1 2 1 1 2 1 1 2 1 2 1 1 2 2 2 2 2 1 2 2 2 2 1 1 2 2 1 1 1 1 1 1
1 0 0 0 1 0 1 0 0 1 0 1 1 0 0 1 0 0 0 0 0 0 0 0 0 1 0 0 0 1 1 1 1 0 1 1 1 1 1 0 1 0 1 0 0 0 1 0 1 0 1 1 1 0 0 0 1 0 1 0 0 0 1 0 1 1 1 1 0 0 0 1 1 0 0 0 0 1 0 1 1 1 1 1 1 0 1 1 1 0 0 0 1 0 1 1 0 1 0 1 1 0 1 1 0 1 1 1 1 1 0 1 1 1 1 1 1 1 1 0 1 0 0 1 0 0 0 1 0 1 0 1 1 1 1 0 0 0 1 1 1 0 1 1 0 0 0 0 0 0 1 0 1 0 1 0 0 1 0 1 1 1 0 1 1 1 0 1 0 1 1 0 0 1 1 0 1 1 0 0 1 0 1 1 1 1 0 0 1 0 1 1 0 1 0 1 0 1 0 0 1 0 1 1 0 1 0 1 1 1 0 1 0 1 0 0 0 1 0 1 1 1 0 0 0 1 0 1 0 1 1 1 1 1 1 1 1 0 0 1 0 0 0 1 0 1 1 0 0 0 0 0 0 1 0 0 0 0 0
2 1 2 2 1 1 2 2 1 2 1 1 2 2 2 2 2 1 2 2 1 2 1 1 2 2 1 2 2 1 1 1 2 2 2 1 1 2 2 1 1 2 1 1 2 2 1 2 2 1 1 1 2 1 1 2 1 2 1 1 2 1 2 2 2 1 2 2 1 2 2 2 2 1 1 2 2 1 1 2 2 1 1 1 1 2 1 1 2 2 2 1 1 1 1 2 2 1 2 2 1 1 2 1 2 1 1 1 2 1 2 2 1 2 2 1 1 1 1 1 2 2 1 2 2 2 1 1 2 1 2 1 1 1 1 2 1 1 1 2 2 1 2 1 2 2 1 1 1 2 2 2 1 1 2 2 1 1 2 2 2 2 1 1 2 1 1 1 1 2 2 1 2 1 1 1 2 1 2 2 1 1 1 1 2 2 2 1 1 1 2 2 1 1 1 2 2 2 2 1 1 2 2 2 2 1 1 1 1 2 1 2 1 1 2 1 2 1 1 1 2 1 1 1 2 1 1 2 2 2 1 2 1 2 1 1 1 1 1 1 1 1 1 2 2 1 1 2 2 2 1 2 1 1 2 1 1 1 2
2 1 2 2 2 2 2 2 2 2 1 1 2 2 2 2 2 2 1 1 2 1 1 1 1 2 2 1 1 1 2 2 2 2 2 1 1 2 1 2 2 1 2 1 1 1 1 2 1 1 1 2 2 1 2 2 1 1 2 1 1 1 1 2 1 2 2 1 2 2 2 1 2 2 1 1 2 1 2 2 1 2 1 2 2 1 2 2 1 1 1 1 2 1 1 2 2 1 1 1 2 2 1 2 1 1 2 2 1 1 2 1 1 2 2 2 2 1 2 1 1 1 2 2 2 2 1 2 1 2 1 2 1 1 2 1 1 2 1 2 2 1 2 1 1 1 1 2 1 2 2 1 1 2 2 2 1 1 1 1 1 1 2 1 2 1 2 1 2 2 1 2 2 1 2 2 2 1 1 2 1 2 2 1 2 1 2 1 2 1 2 2 2 1 2 2 1 1 1 2 1 1 2 2 1 1 1 1 2 1 2 2 2 2 1 2 2 2 2 1 2 2 1 2 1 1 1 1 1 1 1 2 1 1 1 1 1 2 1 2 1 2 1 1 1 2 1 2 1 2 2 1 2 2 1 2 1 2 2
1 0 1 1 0 1 0 0 1 1 0 1 0 0 0 0 0 0 0 1 1 0 0 1 0 1 0 0 1 0 0 1 0 0 1 1 1 0 0 0 1 0 0 0 0 0 0 0 0 0 1 0 1 1 1 0 1 1 1 1 1 1 1 1 0 1 0 0 1 1 1 0 1 0 1 1 1 0 0 1 0 1 0 1 1 0 0 0 1 0 0 1 0 0 0 1 0 0 0 0 1 1 1 0 1 0 0 1 1 1 1 0 0 0 0 1 0 1 1 0 1 0 1 1 1 1 1 1 0 1 0 1 1 0 1 1 0 1 1 1 1 0 0 0 1 1 1 1 0 0 0 1 1 0 1 1 1 1 0 1 1 0 0 0 1 0 0 1 0 1 0 0 0 1 1 0 1 1 0 1 1 0 0 1 0 1 1 0 0 0 0 1 1 0 0 1 0 1 0 0 0 1 0 1 1 1 0 0 0 1 1 0 0 1 1 1 1 0 0 0 1 0 0 0 1 0 0 1 0 0 0 1 0 0 0 0 0 0 1 1 0 0 0 0 1 0 1 1 0 1 0 0 1 1 0 0 0 1 1
1 1 1 2 1 1 2 2 2 1 1 2 1 2 2 1 2 1 1 2 1 2 1 2 2 2 2 2 2 1 1 1 2 2 1 1 1 1 2 1 2 2 2 2 2 2 1 2 1 2 2 1 2 2 2 1 2 1 1 2 2 2 1 1 2 1 2 1 1 1 1 2 2 2 1 1 1 2 1 2 1 1 2 1 2 2 1 2 1 2 2 1 2 2 1 1 2 2 2 2 2 1 2 1 2 1 1 2 1 1 2 1 1 2 1 2 1 1 2 2 2 2 1 1 2 1 2 2 1 2 2 2 0 0 1 0 1 0 0 0 0 0 1 0 1 0 1 1 0 1 1 0 0 1 0 0 0 1 0 1 0 1 1 1 0 0 0 1 0 1 0 0 1 1 1 0 1 1 0 1 0 0 1 0 0 1 0 1 1 1 0 0 0 1 0 0 1 1 1 1 1 0 1 1 1 0 0 0 0 0 0 0 1 1 0 0 1 1 0 0 1 1 1 0 0 1 0 0 1 1 1 1 1 1 0 0 1 0 0 1 0 1 0 0 1 0 0 0 1 1 1 0 1 1 0 0 0 0 0
2 1 1 1 1 1 1 1 1 2 2 1 2 1 2 2 2 1 2 1 1 2 2 1 2 1 1 1 1 1 1 2 2 2 2 2 1 2 2 2 2 1 2 1 1 2 1 1 2 2 2 1 2 2 1 2 1 1 2 2 2 2 2 2 2 1 2 1 2 2 1 1 2 2 2 2 1 1 2 2 1 2 2 1 2 1 2 2 1 1 1 2 1 1 2 2 2 1 2 1 2 2 1 1 2 1 1 2 2 1 1 1 1 2 2 2 2 1 2 2 1 2 1 2 2 1 1 1 1 0 1 1 0 1 0 1 0 1 0 0 0 0 0 0 0 0 1 0 0 0 0 1 1 0 1 0 0 0 0 1 1 1 1 0 0 1 0 1 1 0 1 0 0 1 0 0 1 0 0 1 0 1 0 0 1 1 0 0 1 0 0 1 1 0 1 1 0 1 1 1 0 1 0 0 0 0 0 0 1 0 1 0 1 0 0 0 1 0 0 1 1 1 0 0 0 1 1 1 1 1 0 1 1 0 1 0 0 0 0 0 0 1 0 0 1 1 0 0 0 1 1 0 1 1 0 0 0 0 0
1 1 2 1 1 2 1 2 1 2 2 1 2 1 1 2 2 2 2 1 1 1 2 1 2 1 2 1 1 1 1 1 1 2 2 1 1 1 1 2 1 1 1 1 1 2 1 2 2 2 2 2 1 2 1 1 1 2 2 1 1 1 1 2 2 2 2 2 1 2 2 2 2 1 1 1 2 1 1 2 1 2 2 2 2 1 1 1 2 1 1 2 1 2 2 2 1 2 1 1 1 2 2 1 1 2 2 1 2 2 2 2 1 1 2 1 1 2 1 2 1 2 1 2 1 2 1 1 2 1 2 1 2 1 1 1 1 2 1 2 2 2 1 1 2 1 2 1 2 1 2 2 2 2 1 1 2 1 1 2 1 2 1 2 2 1 2 1 1 1 2 1 2 1 2 2 2 2 2 1 1 1 1 1 2 2 2 1 1 2 1 2 1 2 1 2 1 2 2 1 2 1 2 1 1 1 1 2 2 1 2 1 1 2 2 1 1 1 2 2 2 1 1 2 1 1 1 2 1 2 1 1 2 2 1 1 2 2 2 2 2 2 1 1 1 1 2 2 1 2 2 2 2 1 1 1 2 2 2
1 0 1 1 1 1 1 0 1 0 1 0 0 1 0 0 0 1 1 0 0 1 0 1 1 0 0 1 1 0 1 1 1 1 0 0 1 0 0 0 1 1 1 1 0 0 1 0 1 0 1 0 1 0 1 1 1 0 1 0 1 1 1 1 1 0 1 0 0 0 0 1 0 1 0 1 1 0 1 1 0 1 1 1 0 0 0 1 0 1 0 0 1 0 0 0 0 1 1 1 0 1 0 1 0 0 0 1 1 0 1 0 0 0 0 1 0 1 1 1 0 0 1 0 0 1 0 0 1 1 0 0 1 0 1 1 1 1 0 0 0 1 1 1 1 1 0 1 0 1 1 1 1 1 0 0 1 1 1 0 0 1 1 1 1 1 0 0 0 0 0 0 0 0 0 1 0 1 1 1 1 1 1 1 1 1 1 0 1 0 1 0 0 0 1 1 0 1 1 0 1 0 0 1 0 1 0 1 1 1 1 1 1 1 0 0 0 1 0 0 0 1 1 0 0 0 0 0 1 0 0 0 1 0 0 0 0 0 1 0 0 0 0 0 0 0 1 0 0 1 1 1 0 1 0 1 0 1 1
1 2 2 2 2 1 2 2 2 2 2 2 2 1 1 2 1 1 1 1 1 1 2 2 2 2 2 1 2 1 2 1 2 2 2 1 1 1 1 1 2 2 2 1 1 1 2 2 1 2 2 2 1 2 1 1 1 1 2 1 2 2 1 1 1 2 2 2 1 2 1 1 2 2 1 1 1 1 2 1 1 2 1 2 2 2 2 2 1 2 2 1 2 2 2 1 2 2 1 1 1 2 2 2 1 2 1 2 1 2 2 1 1 1 2 2 2 2 1 1 1 2 2 1 1 2 1 2 2 1 2 0 0 0 0 1 0 0 1 0 1 0 0 1 1 1 0 1 1 0 0 0 0 1 1 0 0 0 1 1 0 1 0 0 0 1 0 1 0 0 0 0 1 1 1 1 1 0 1 0 0 1 0 0 1 1 1 0 0 1 0 1 1 1 0 0 0 0 0 0 1 0 0 1 1 0 1 0 1 0 0 1 0 0 0 0 1 1 0 1 0 1 1 1 0 1 0 0 0 0 0 1 0 1 0 1 1 0 0 1 0 1 0 0 1 0 1 1 0 0 1 0 1 1 1 0 1 1 1
2 1 2 1 1 1 1 1 1 2 2 2 1 2 1 1 1 1 1 2 1 2 1 1 1 2 2 1 1 1 2 1 2 2 2 1 1 1 2 2 2 1 2 1 2 2 1 2 1 1 1 2 2 1 1 2 2 1 2 2 2 1 1 2 1 1 2 1 1 2 2 1 2 2 1 2 2 2 2 1 1 2 2 2 1 2 2 2 2 1 1 2 2 1 2 1 1 1 2 1 1 1 1 2 1 2 2 1 2 2 1 2 2 2 1 1 2 1 2 2 2 2 1 2 2 1 1 2 1 1 2 2 1 1 1 1 2 1 1 2 1 2 1 2 1 2 2 1 2 2 2 1 1 1 2 1 1 2 1 1 2 2 1 1 1 2 2 1 2 1 1 1 1 2 1 2 1 2 1 1 1 2 1 2 1 2 2 1 2 1 1 2 2 1 1 1 1 2 1 1 2 1 2 1 1 2 1 2 2 1 2 1 2 1 1 1 1 1 1 2 2 1 2 2 2 1 2 2 1 1 1 2 1 2 2 1 2 2 2 2 2 2 1 1 1 2 1 1 1 2 1 2 1 2 2 2 2 1 2
2 1 1 1 1 2 2 2 1 1 2 2 2 2 1 1 2 2 2 2 1 1 2 1 1 1 2 1 1 1 1 1 2 2 1 1 2 1 2 1 1 2 1 2 2 1 1 1 2 2 1 1 2 2 1 1 1 2 2 2 2 2 2 1 1 2 1 1 2 1 1 1 1 1 1 1 1 2 1 2 2 2 1 2 2 2 1 2 2 1 2 1 2 2 2 2 1 1 2 1 2 1 1 1 2 2 2 2 2 1 1 2 1 1 2 2 2 2 1 1 1 2 2 1 2 2 2 1 1 1 2 2 2 2 1 1 1 2 1 1 1 2 2 1 1 2 2 1 2 2 1 1 2 1 2 2 2 1 1 1 2 2 1 2 2 1 2 2 1 2 2 1 1 1 1 1 1 1 2 2 2 1 1 2 1 1 2 1 2 1 1 2 2 2 1 2 1 1 1 1 2 1 2 2 2 1 1 1 1 2 2 1 1 2 2 1 2 2 2 1 2 1 2 1 1 1 1 2 2 2 1 2 1 2 2 1 1 1 1 1 2 2 2 2 2 2 2 1 1 2 2 1 1 1 2 1 1 2 2
0 0 0 0 0 1 0 1 0 0 0 0 1 0 0 0 1 0 0 0 0 0 1 1 0 0 0 0 1 0 0 0 0 1 1 1 1 0 1 0 1 0 1 1 0 1 1 1 0 0 0 1 1 0 0 1 1 0 1 0 1 0 1 1 1 1 0 1 0 1 1 0 1 1 0 1 0 1 1 1 1 0 1 0 1 0 1 0 0 0 0 1 1 1 0 1 0 0 0 0 0 0 0 1 1 0 0 1 0 1 0 1 1 1 0 1 0 0 1 1 0 1 1 0 1 0 1 0 1 0 0 1 0 1 1 1 1 0 0 0 1 1 1 0 0 1 1 1 1 1 1 0 1 1 1 1 1 1 1 1 0 1 1 1 0 1 0 1 1 1 1 1 1 1 0 1 0 0 0 0 0 0 0 0 1 0 1 1 1 0 0 1 0 1 1 0 0 0 0 0 1 1 1 0 1 0 0 0 1 1 0 0 0 1 0 0 1 1 0 1 0 1 0 0 0 1 0 1 1 0 1 1 0 1 0 1 1 1 0 1 1 0 0 1 1 0 0 0 1 0 0 1 1 1 1 0 0 1 1
1 1 0 0 0 0 0 1 1 0 0 0 0 1 0 0 0 0 0 0 1 1 1 0 0 0 0 0 0 0 1 0 0 1 0 0 0 1 0 1 0 0 0 0 1 1 0 0 1 0 1 0 1 1 1 1 1 1 0 0 0 1 0 1 1 0 1 0 0 1 1 1 1 0 0 1 1 1 1 1 0 1 0 0 1 1 1 1 0 1 0 0 1 1 0 0 1 1 0 1 1 0 1 1 0 0 1 1 1 1 1 1 1 1 0 0 0 1 1 0 1 0 0 1 1 1 0 0 0 0 1 1 1 1 0 1 0 0 0 0 0 1 1 0 0 0 1 0 1 0 1 0 0 1 0 0 0 1 0 0 1 1 1 0 0 0 0 1 1 1 0 1 0 0 1 1 1 1 0 1 0 1 0 1 1 1 0 1 0 0 1 0 1 1 0 1 0 0 0 1 1 0 0 1 0 1 0 1 1 0 0 0 0 1 0 0 1 1 1 0 0 0 0 1 1 0 1 0 1 1 1 1 0 1 0 0 1 0 1 1 0 1 0 1 0 0 1 0 0 0 0 0 1 1 1 0 0 0 1
1 1 2 1 2 1 1 1 2 1 1 2 2 2 1 2 1 2 2 1 1 2 1 2 2 2 1 2 2 1 1 1 1 2 1 1 2 2 2 1 2 1 1 1 1 2 1 2 1 1 2 1 2 1 1 2 2 1 1 2 1 2 1 2 2 2 1 1 1 1 2 1 1 2 1 2 1 1 2 1 1 2 1 2 2 2 2 2 2 1 2 1 1 1 2 1 2 2 2 1 2 2 2 1 2 1 1 1 2 2 2 2 2 1 2 1 2 2 1 2 1 1 2 1 2 1 2 1 1 1 1 1 1 2 2 1 1 2 1 2 2 2 2 2 1 2 2 1 2 1 1 1 1 1 1 1 2 2 2 1 1 2 2 2 2 1 2 2 1 1 1 1 1 2 2 1 1 1 1 2 2 2 2 1 2 2 2 2 2 1 2 1 1 1 2 2 1 2 2 2 1 1 2 1 1 1 1 1 2 1 2 2 2 2 1 2 1 2 1 2 2 2 1 1 2 1 1 2 2 2 1 2 1 2 2 1 1 2 2 2 1 2 1 2 1 2 2 1 2 2 2 2 1 1 2 2 1 1 2
2 1 1 1 2 2 1 1 1 1 2 1 2 2 1 2 1 2 1 1 2 2 1 1 2 2 1 1 1 2 2 2 2 2 1 1 1 1 1 1 1 2 2 1 1 1 2 1 2 1 2 1 2 2 2 2 1 2 2 1 2 2 1 2 1 2 1 1 1 2 2 2 1 1 2 2 1 2 2 2 2 2 1 2 2 2 1 2 2 2 2 1 1 2 1 1 1 1 2 2 1 2 1 2 2 2 1 1 2 1 1 2 1 2 2 2 1 1 2 1 2 1 2 1 1 2 2 1 1 1 1 1 2 2 2 1 1 1 2 2 1 1 1 2 1 2 1 1 1 2 1 1 1 1 1 1 2 2 1 2 2 1 2 1 2 1 1 1 1 1 1 1 1 2 1 1 2 2 1 2 1 1 1 2 2 2 1 1 2 2 2 2 2 1 2 2 1 2 2 2 2 2 1 2 1 2 1 2 2 2 1 1 2 1 1 1 2 2 2 1 2 2 1 1 1 1 2 2 1 2 2 1 2 2 2 1 2 1 1 1 2 2 2 1 1 1 2 1 1 2 1 2 1 2 2 1 1 2 2
0 0 1 1 0 1 1 1 0 0 1 1 1 1 0 1 0 0 0 1 1 0 0 1 0 1 0 0 1 1 1 0 1 1 0 1 0 0 1 1 1 0 0 0 1 1 0 1 0 0 0 0 0 1 0 0 1 0 0 1 1 0 1 1 1 1 0 0 1 1 1 1 1 0 1 1 0 0 1 0 0 1 0 1 1 0 1 1 0 0 1 0 0 0 0 0 1 0 1 1 0 0 1 0 0 0 0 1 0 0 0 1 1 0 1 0 0 0 0 0 0 0 1 0 0 1 0 1 0 1 1 0 1 0 1 1 0 0 1 1 0 0 0 1 1 0 1 1 1 1 1 0 0 1 0 0 0 1 0 0 1 1 0 1 1 0 1 0 1 1 0 0 1 0 0 0 1 1 1 1 0 0 1 0 1 0 0 1 0 1 0 1 0 1 1 1 0 0 0 1 1 1 1 0 1 1 1 0 1 1 0 1 0 1 0 0 1 0 1 0 0 1 0 1 0 0 0 1 0 1 0 0 1 1 1 0 0 1 0 0 0 0 1 0 0 0 1 1 0 0 0 1 0 1 0 1 0 0 1
0 0 1 1 0 1 1 1 1 0 1 1 0 0 1 1 0 1 1 1 1 1 1 0 0 0 0 1 0 1 1 1 1 1 1 0 1 0 1 0 0 1 0 1 0 1 0 0 1 0 0 1 0 0 1 0 0 0 0 1 0 1 1 1 1 0 0 1 0 0 0 0 1 1 0 1 1 1 0 0 1 0 1 0 1 0 0 0 0 0 0 1 0 1 0 1 1 1 1 0 0 0 1 1 1 1 0 0 0 1 1 1 1 0 0 0 1 1 0 1 0 0 1 0 0 0 1 0 1 1 0 1 1 1 1 1 1 0 1 0 1 1 1 1 1 0 0 0 1 0 1 0 1 1 1 1 0 0 1 1 1 1 0 0 1 0 0 1 0 1 0 0 0 0 0 1 1 1 0 1 0 0 0 1 1 1 1 0 0 0 0 0 0 0 0 1 0 0 0 0 0 1 0 0 0 1 0 0 0 1 0 0 0 1 1 0 1 1 1 1 0 1 0 0 1 0 0 1 1 1 0 0 0 1 0 0 1 0 0 1 0 1 1 1 0 0 1 0 0 1 0 0 0 1 1 0 1 1 1
1 1 1 2 1 2 1 1 1 1 1 1 1 1 1 2 1 2 1 1 1 2 2 2 2 1 2 1 2 1 2 2 2 2 1 1 1 1 1 2 1 1 1 2 1 2 1 2 2 2 1 1 1 2 1 2 2 2 2 2 1 2 1 1 1 1 1 2 1 1 2 2 2 1 1 2 1 1 1 1 1 1 2 2 2 2 1 2 2 1 1 2 2 1 1 1 1 2 1 1 2 2 2 2 2 1 1 1 2 2 1 2 2 1 2 2 2 2 2 1 2 2 1 2 2 1 1 1 2 2 1 2 2 2 2 1 1 1 2 1 1 2 2 2 1 1 2 2 2 2 2 1 2 2 2 2 1 2 1 2 2 2 1 2 2 2 1 1 1 2 1 2 1 1 1 1 2 1 2 2 2 2 2 1 1 1 2 1 2 1 2 2 1 2 1 1 1 2 1 1 1 1 2 1 2 2 2 1 2 1 2 2 2 2 2 2 1 1 2 1 1 1 2 2 1 2 1 2 1 2 2 2 2 2 2 2 2 1 2 2 2 2 1 2 1 1 2 1 2 2 2 2 2 2 1 1 2 1 2
1 0 1 0 1 0 0 1 1 0 1 1 1 0 0 0 1 0 1 1 1 0 1 0 0 0 0 1 1 0 1 0 1 0 0 0 0 1 1 0 0 0 1 1 0 1 1 0 1 1 0 0 1 1 0 0 1 1 0 0 1 1 0 0 0 1 1 1 1 1 0 1 1 0 0 1 0 1 0 1 0 1 0 1 1 1 0 0 1 0 0 0 0 0 1 0 0 1 1 1 0 1 1 0 0 1 1 1 0 0 0 1 0 0 0 1 1 0 0 1 0 1 1 1 1 0 0 0 1 1 0 0 0 0 1 1 0 0 1 1 0 0 1 0 1 0 0 0 1 1 1 1 1 1 0 1 0 1 0 0 1 1 0 1 1 0 0 0 0 1 1 0 0 0 0 1 1 0 0 1 0 0 0 0 0 1 1 0 1 1 1 1 0 1 1 1 0 1 0 0 0 0 1 0 0 0 1 0 1 1 1 0 1 1 0 1 1 1 0 1 0 1 0 1 0 0 1 0 1 1 1 1 1 1 0 0 0 0 0 1 1 1 0 0 0 1 1 0 0 1 0 1 1 0 0 1 1 0 1
1 2 1 1 1 1 1 1 1 2 2 1 1 1 1 2 1 1 1 1 1 1 2 1 2 1 2 1 1 1 2 1 2 2 1 1 1 1 1 2 1 2 1 2 2 1 1 1 1 1 2 2 1 1 1 1 2 1 2 2 1 1 1 2 2 2 2 2 1 1 2 2 2 2 1 1 2 1 2 2 2 2 2 1 1 2 2 1 2 2 2 2 1 2 1 1 1 2 1 1 2 2 2 1 2 1 1 1 2 2 2 1 2 1 2 1 2 1 2 2 2 2 2 1 1 1 2 1 1 1 2 2 1 1 1 2 1 1 1 1 1 2 2 2 1 2 1 1 2 1 2 2 2 1 1 1 2 1 1 1 2 2 1 2 2 1 2 1 2 2 2 2 1 1 1 2 2 1 1 1 2 1 1 2 2 2 1 1 2 2 2 2 1 2 1 1 1 2 2 2 1 1 2 2 2 1 2 2 1 2 1 2 2 1 2 1 2 1 2 1 2 2 1 2 1 1 2 1 1 2 2 1 1 2 2 2 1 1 1 1 1 1 1 1 2 2 2 1 1 2 2 1 1 1 2 2 2 1 2
1 2 2 1 1 2 1 2 2 1 2 1 2 2 2 2 2 2 2 1 2 1 2 1 2 2 1 2 2 2 2 1 2 2 2 1 1 1 1 1 2 1 1 1 1 2 1 1 1 1 2 2 1 1 1 1 2 1 2 2 1 1 1 2 1 2 2 1 1 2 1 2 1 2 2 1 1 1 2 2 1 2 1 1 1 1 2 1 2 1 2 1 1 1 2 1 1 2 1 2 1 1 2 1 1 2 1 1 1 1 2 2 2 1 2 2 2 1 2 1 2 2 1 1 1 1 2 2 2 1 2 1 2 2 1 2 1 1 2 1 2 2 2 1 2 1 1 1 1 2 2 1 1 2 1 1 2 2 2 2 2 1 1 2 2 2 1 2 1 1 2 1 1 2 1 2 2 2 2 2 2 1 1 1 1 2 2 1 1 2 2 2 1 1 1 2 1 2 2 1 1 1 2 2 1 1 2 2 2 1 2 2 2 2 1 2 1 2 1 2 1 2 2 1 2 2 2 2 2 2 1 2 2 2 1 2 2 1 1 1 1 2 2 1 2 1 2 1 1 2 1 1 1 1 2 2 2 2 2
1 1 2 2 2 2 2 2 2 2 2 1 1 2 2 2 1 1 1 1 2 2 2 1 2 2 1 1 1 1 1 2 2 1 1 2 1 2 2 2 1 1 2 2 2 2 2 1 1 2 2 1 1 1 1 2 2 2 1 2 1 1 1 2 1 1 2 2 2 1 2 1 1 1 2 2 1 1 1 1 1 1 2 1 2 2 1 2 2 1 1 1 2 2 1 2 1 1 2 2 2 1 2 2 2 2 2 2 2 1 1 1 2 1 1 1 2 2 2 1 1 1 1 1 2 1 2 2 1 1 2 1 1 1 2 2 2 2 2 2 1 2 1 2 1 2 2 1 2 1 2 2 2 1 2 1 2 2 1 2 2 1 1 2 1 2 1 1 2 2 1 2 1 1 1 1 1 1 2 2 2 1 1 1 2 2 2 1 2 1 2 2 1 2 2 2 2 1 1 1 2 1 2 1 1 2 1 1 1 1 1 1 1 1 1 1 2 2 2 1 1 1 1 1 1 1 1 2 2 2 1 1 1 1 1 1 1 1 1 2 1 2 1 2 1 1 1 1 2 1 2 2 1 2 1 2 2 2 2
0 1 1 0 0 1 1 1 0 0 1 1 0 1 1 0 1 1 0 1 1 0 0 0 1 0 1 1 1 1 0 0 0 1 1 0 0 0 0 0 1 0 0 0 0 0 1 0 0 0 1 0 1 0 0 1 0 1 1 1 1 0 1 0 1 1 1 1 0 0 0 0 1 0 1 1 0 0 0 1 0 1 1 0 0 0 0 1 1 0 0 0 1 1 0 0 0 0 0 0 0 1 0 1 0 0 0 0 0 1 1 0 0 1 0 0 1 1 1 1 0 0 0 0 0 0 0 0 1 1 0 1 0 0 1 1 0 0 1 1 0 0 1 1 0 1 0 0 1 1 1 0 0 1 0 0 1 1 0 0 0 1 0 1 0 1 0 1 0 0 1 0 0 1 1 1 1 1 1 0 0 0 0 1 1 0 1 0 1 1 1 1 0 0 1 1 1 1 0 0 0 1 0 1 0 1 0 0 0 1 0 0 0 1 0 0 0 0 0 0 1 1 0 1 0 0 0 0 0 0 0 1 1 0 1 0 1 1 0 0 0 0 0 0 0 1 1 0 0 0 1 1 0 1 1 0 0 1 0
1 0 1 1 0 0 0 0 1 0 1 1 0 1 0 0 1 0 1 0 1 0 1 0 1 0 0 0 1 0 0 0 0 1 1 0 0 1 0 0 1 0 1 0 0 1 1 0 1 1 1 1 1 0 1 0 0 0 0 1 0 1 0 1 0 0 1 1 0 1 1 0 1 1 1 1 0 0 1 1 0 1 1 0 0 1 0 1 0 1 1 1 0 1 1 1 0 1 1 0 0 1 0 0 1 1 0 0 0 0 0 1 1 1 1 1 1 1 0 1 1 0 0 0 0 1 1 1 1 0 1 0 1 1 0 0 0 0 1 1 0 0 0 1 1 1 0 1 0 0 1 0 1 0 0 0 0 1 1 0 1 1 1 1 1 1 1 0 0 1 0 1 1 1 0 1 0 0 1 1 0 0 0 0 0 1 0 0 1 0 1 1 1 0 1 1 1 1 1 1 1 1 0 0 0 0 1 1 1 0 1 0 0 1 0 0 1 1 1 0 0 0 0 0 0 1 0 1 1 1 1 0 0 1 0 1 1 0 0 1 1 0 0 1 1 0 1 1 0 1 0 0 0 0 0 0 1 0 0
1 2 2 1 2 1 1 2 2 2 1 1 2 2 1 1 2 2 1 1 1 2 1 2 1 1 1 1 1 1 1 1 1 2 2 2 1 1 1 2 2 1 1 1 2 1 2 1 1 2 2 2 1 1 1 2 2 2 2 1 1 2 2 1 1 2 2 2 1 2 2 2 2 2 2 1 2 2 2 2 2 1 1 1 2 1 2 2 1 1 2 2 1 2 2 1 2 1 2 1 1 2 1 1 2 1 1 1 2 1 1 2 2 1 1 2 2 2 2 1 1 1 2 2 2 1 1 1 1 2 1 1 1 2 2 2 1 2 2 1 1 1 2 2 2 2 1 2 2 2 2 2 1 2 2 1 2 2 1 2 1 2 2 1 2 2 1 1 1 1 1 1 2 2 2 1 1 1 2 1 1 0 0 0 1 0 1 0 0 0 1 0 0 1 0 1 1 1 0 0 1 1 1 0 1 0 0 0 0 1 0 0 0 0 0 0 1 0 0 0 1 1 1 0 0 0 0 1 0 1 1 0 0 1 1 0 1 1 0 1 0 1 0 0 0 0 1 1 1 0 0 0 0 1 1 1 1 0 1
0 0 0 0 1 1 1 0 0 0 1 0 1 1 1 1 0 1 0 1 1 1 0 1 0 0 0 1 0 0 0 0 1 1 1 1 0 0 1 0 1 0 0 0 1 0 0 0 1 1 0 0 0 1 1 1 0 1 1 1 0 0 0 1 0 1 0 1 0 1 1 1 0 0 1 1 0 0 0 0 0 1 1 1 0 0 0 1 1 0 0 0 0 1 1 0 1 0 0 0 1 1 0 1 0 0 0 0 0 1 0 0 0 1 1 1 1 0 1 0 1 0 0 1 1 1 0 1 1 0 0 0 1 0 1 1 0 0 0 0 1 0 1 0 1 0 1 0 1 1 1 0 1 1 0 1 0 0 0 1 0 1 0 0 0 1 0 0 0 0 0 1 1 0 0 1 1 1 0 1 0 0 0 1 1 1 1 0 1 0 1 1 0 0 1 1 0 1 0 1 0 1 1 0 0 1 1 1 0 0 0 0 0 1 0 0 0 0 1 1 1 0 0 1 0 0 1 1 1 0 0 0 0 1 0 0 0 1 1 1 1 0 0 1 1 0 1 1 0 0 0 0 0 1 0 0 0 1 0
2 2 1 2 2 2 2 2 2 2 1 1 2 2 2 1 2 1 2 1 2 2 1 2 2 1 2 2 2 1 2 2 2 1 1 1 1 1 2 2 1 2 1 1 1 2 1 2 1 1 2 2 1 2 2 1 2 2 2 1 1 2 1 1 2 1 2 2 2 2 1 1 1 1 1 1 2 2 1 1 1 1 1 2 2 2 2 2 1 1 1 2 1 1 2 1 1 1 2 1 2 2 2 1 2 1 1 2 2 2 1 2 2 1 1 1 1 1 2 1 1 1 2 2 2 1 2 1 2 2 1 2 2 2 1 1 2 2 2 1 1 1 1 2 1 2 2 2 2 2 1 2 2 1 1 1 2 2 2 1 1 1 2 2 2 1 2 2 1 1 1 1 1 1 2 2 2 2 1 1 1 1 2 2 1 2 2 1 1 1 2 2 1 1 2 2 2 2 1 1 1 1 2 2 2 1 1 1 2 1 2 2 2 2 1 1 2 2 1 2 1 2 2 1 2 1 2 2 2 2 2 1 1 2 2 2 2 1 1 2 1 1 2 2 1 1 2 2 2 1 2 1 1 2 1 2 1 1 2
0 1 0 0 1 1 1 1 0 0 1 1 0 0 0 1 0 0 1 1 1 0 0 1 0 1 0 0 1 1 1 0 1 1 1 0 0 0 1 1 1 0 0 1 0 1 1 0 1 0 0 1 1 0 0 0 1 0 1 1 1 1 0 1 0 0 1 0 0 0 1 0 1 0 1 1 1 1 1 1 0 1 1 0 0 1 1 1 0 0 1 1 1 1 1 0 1 1 1 0 0 1 1 1 0 0 1 0 1 1 1 1 0 0 1 1 0 0 1 1 0 1 1 0 0 1 0 0 1 0 0 0 0 0 0 1 0 0 1 0 0 1 1 0 0 0 0 0 1 0 1 1 0 1 1 1 0 1 0 1 0 1 1 0 1 1 1 0 0 0 1 1 0 0 0 1 0 1 1 0 0 0 0 0 1 1 0 0 1 1 1 1 1 1 1 0 1 1 0 0 1 0 1 0 1 0 1 1 1 0 1 0 1 0 0 0 1 1 1 1 0 0 0 1 0 0 0 1 0 1 0 1 0 1 0 0 0 1 1 0 0 1 0 1 0 1 0 0 0 1 1 0 0 1 0 0 0 0 1
1 1 2 2 2 2 2 1 1 1 1 1 1 1 1 2 2 1 1 2 1 2 2 1 2 2 2 2 2 2 1 1 2 2 2 1 2 2 2 2 1 2 2 2 2 2 1 1 2 1 2 1 1 2 1 1 1 2 2 1 2 2 2 1 1 2 1 2 2 1 2 2 2 2 1 1 1 2 2 2 1 1 2 2 1 2 2 2 2 2 1 2 1 2 1 2 2 2 2 1 1 1 2 1 1 2 1 1 2 2 2 2 2 2 1 1 2 1 2 1 1 2 1 1 1 2 2 2 2 2 1 2 1 2 1 1 1 0 0 1 1 1 0 1 1 1 0 1 1 1 0 0 1 0 0 1 0 0 1 0 1 0 0 0 1 0 0 1 1 0 1 1 0 0 1 1 0 0 0 0 0 1 0 1 1 0 0 1 0 0 1 1 0 1 1 1 1 1 0 1 1 0 0 0 1 0 0 0 0 1 1 0 0 1 1 0 0 1 1 0 1 1 0 0 0 0 0 1 1 1 1 0 0 1 0 1 0 1 1 1 0 1 0 0 0 1 0 0 1 1 0 1 1 0 1 1 1 1 0
1 0 1 0 0 0 1 0 0 0 0 1 0 0 1 0 1 0 1 1 0 1 1 0 0 1 0 1 1 1 1 0 0 1 0 0 0 0 1 0 0 0 0 0 1 0 1 0 1 1 0 0 0 1 1 0 1 1 1 1 1 1 0 1 1 1 0 1 0 1 1 1 0 0 0 1 0 1 1 1 0 0 0 1 0 0 0 0 0 1 0 0 0 0 0 1 0 0 0 0 0 1 0 1 0 1 0 0 1 0 0 0 1 1 1 1 1 0 0 1 1 1 0 0 1 0 0 0 0 1 0 1 1 0 1 0 1 1 0 1 1 1 1 1 1 1 0 1 1 1 1 0 0 0 1 0 1 1 1 1 1 0 0 0 1 0 1 0 0 1 1 0 1 1 1 1 1 0 0 1 0 1 1 0 1 0 0 0 1 0 1 1 0 1 1 0 0 1 0 0 1 1 0 0 0 0 0 1 0 0 1 0 0 1 0 1 1 1 0 0 0 0 0 0 0 0 0 0 1 0 0 0 1 1 0 1 1 0 0 1 0 1 1 1 1 1 0 1 0 0 0 0 1 1 1 1 0 1 1
1 0 0 1 1 0 1 1 1 0 0 1 1 1 0 1 1 1 1 1 0 0 1 1 0 0 0 0 1 1 1 1 1 1 1 0 0 0 1 0 1 0 1 0 1 1 0 0 1 0 1 1 0 1 0 1 0 1 0 1 1 0 1 1 0 1 0 0 0 0 1 1 1 0 0 0 1 1 0 0 0 0 1 0 1 1 1 1 0 1 1 0 0 1 0 1 0 1 0 0 1 1 1 1 0 0 1 1 1 1 0 1 0 0 1 0 0 0 0 1 1 1 1 0 0 0 1 0 0 1 0 0 0 1 1 1 0 0 1 1 0 1 1 1 0 0 1 0 0 1 0 0 0 0 0 0 0 1 1 1 0 1 1 0 1 0 0 0 1 0 1 0 0 1 0 1 0 1 1 1 1 0 0 0 1 0 0 0 0 0 1 0 0 1 1 0 1 0 0 0 0 0 0 1 0 0 1 1 1 1 0 1 1 1 0 0 1 0 1 0 0 0 1 0 0 0 0 1 0 1 1 0 1 0 0 0 1 0 1 0 1 0 1 0 0 0 1 0 0 1 1 0 0 0 0 0 1 1 0
1 1 1 0 0 1 1 0 1 0 1 0 1 0 0 1 1 0 0 0 0 1 0 1 1 0 0 0 0 1 1 1 1 1 1 1 1 0 1 1 1 0 0 0 1 1 0 0 0 1 0 1 1 1 1 0 1 0 1 0 0 0 1 0 0 0 0 0 0 0 0 1 1 0 1 1 1 0 0 1 0 0 0 1 0 1 1 0 0 1 0 1 1 0 0 1 1 1 1 0 0 1 0 0 0 1 0 0 1 0 1 0 1 0 0 1 0 0 0 0 1 0 0 0 1 0 0 0 0 0 1 0 1 0 1 1 1 1 0 0 1 0 1 0 1 1 1 1 0 0 0 1 0 0 0 1 1 1 1 1 1 0 1 1 1 1 0 0 1 1 1 0 0 1 1 0 0 1 0 1 0 0 1 0 1 1 1 0 1 0 1 0 0 0 1 0 0 1 0 1 1 1 0 0 1 0 0 1 0 0 1 1 0 1 1 0 0 1 1 0 1 1 0 0 0 1 0 0 1 1 1 0 1 1 1 1 1 0 0 0 0 0 0 1 1 1 1 1 0 1 1 0 0 0 0 0 1 0 0
0 1 1 0 0 1 0 0 0 0 1 1 1 1 0 1 1 1 1 0 1 1 0 1 0 0 1 1 1 1 0 0 1 1 0 1 0 0 0 0 0 0 0 0 0 0 0 1 1 1 0 1 0 0 1 1 0 1 1 0 0 1 1 0 1 0 1 1 0 0 1 1 0 0 0 0 1 1 1 0 1 0 1 1 1 0 0 0 1 0 0 0 1 0 1 0 0 1 1 1 0 1 1 1 1 1 0 0 1 1 0 0 0 1 0 0 0 0 0 1 0 1 1 0 1 0 0 0 1 1 1 0 0 1 0 1 0 1 1 0 1 1 1 1 0 1 1 1 0 1 0 1 0 0 0 0 1 0 0 1 1 1 1 0 0 0 0 1 1 0 0 0 1 1 1 0 1 1 1 0 0 1 0 0 0 1 1 0 0 1 1 0 0 0 0 1 0 1 1 1 0 1 0 0 0 0 1 1 0 1 0 0 0 1 0 1 1 1 0 0 1 1 1 0 0 0 0 1 1 0 0 1 1 1 1 1 1 0 0 1 0 1 0 1 0 1 0 1 0 1 0 1 1 1 0 1 1 1 1
1 1 2 2 2 2 2 1 2 1 2 1 2 2 2 1 1 1 2 2 2 2 1 2 2 2 1 1 1 1 1 1 1 2 2 1 2 1 2 1 2 1 1 2 1 1 1 2 1 2 1 2 2 1 2 2 2 2 2 1 2 2 2 2 2 2 1 1 1 1 1 1 1 2 2 1 1 2 1 2 2 2 2 2 2 2 2 2 1 2 2 2 2 2 2 1 1 1 2 2 2 1 1 2 1 1 1 2 2 2 2 2 2 1 2 2 1 1 2 2 1 1 2 2 1 1 2 2 1 2 1 1 2 2 1 2 1 2 2 1 2 2 2 2 1 2 2 1 1 2 1 1 1 2 1 1 1 2 2 1 1 2 1 2 2 2 2 1 2 2 1 1 1 2 1 2 2 1 1 1 1 1 2 2 1 2 2 1 1 2 2 1 1 1 2 2 1 2 1 1 1 2 1 2 1 1 1 2 2 1 1 2 1 2 2 1 1 2 1 2 2 2 1 1 1 2 2 2 1 2 1 1 2 1 2 2 2 1 2 2 1 1 2 2 2 2 1 1 1 1 1 2 1 2 2 1 1 1 2
1 1 1 1 1 1 1 2 1 2 1 2 2 1 1 1 2 1 1 1 2 1 1 1 1 2 1 2 2 1 1 1 2 1 1 1 2 1 1 2 2 2 1 1 1 2 2 2 1 1 2 1 1 2 1 2 2 1 2 1 1 2 1 2 1 2 1 2 1 1 1 1 1 2 1 1 1 1 1 2 1 1 2 1 2 1 2 1 1 1 2 1 1 2 1 1 2 1 1 2 1 2 1 2 1 1 2 2 1 1 1 1 2 1 1 1 2 1 1 2 1 1 1 2 2 2 1 2 2 2 1 2 2 1 2 2 1 1 1 2 2 2 2 1 2 2 2 2 2 1 2 2 2 2 2 2 1 1 1 1 1 2 1 1 2 1 2 2 1 2 1 1 2 2 2 1 2 1 1 2 1 2 1 1 2 2 2 1 2 1 2 1 1 1 2 2 1 1 2 2 2 2 2 2 1 1 1 2 1 1 1 2 2 2 1 2 2 2 1 1 2 2 1 1 2 1 2 2 1 1 1 1 2 2 1 1 1 2 1 1 1 1 1 2 1 2 1 1 1 2 1 1 1 2 1 1 1 1 1
0 1 1 0 0 0 0 0 1 1 1 1 1 0 0 0 1 0 1 0 0 1 0 0 1 0 0 1 1 0 1 1 1 1 1 0 1 1 1 0 1 0 0 0 0 0 0 0 1 1 1 0 0 0 1 0 1 0 1 0 1 1 0 1 1 1 1 1 0 0 1 1 0 1 1 0 1 0 1 0 0 0 0 0 1 0 0 0 0 1 1 1 0 0 1 0 1 1 0 1 1 1 1 0 0 1 0 1 1 0 0 0 0 1 0 1 0 1 1 1 1 0 1 0 0 1 0 1 0 0 1 0 0 1 1 0 0 0 1 1 0 1 0 1 0 1 0 1 0 0 1 0 1 1 1 0 1 0 0 0 0 1 0 0 1 0 1 1 0 1 0 1 1 0 1 1 1 1 0 1 1 0 0 1 1 1 1 1 1 0 1 0 0 1 1 0 1 1 0 1 0 1 1 0 1 1 1 0 0 0 0 0 0 1 1 1 0 1 0 0 1 1 0 0 0 0 1 1 0 1 0 0 1 1 1 0 0 0 0 0 0 1 0 1 0 0 0 1 1 1 0 0 1 0 1 0 1 1 0
2 1 1 1 1 1 2 2 2 2 1 2 2 1 1 2 1 1 1 1 1 1 1 2 2 2 2 1 2 2 1 1 2 2 1 1 2 1 1 2 1 1 1 1 1 2 1 2 2 1 2 2 1 2 2 2 2 2 2 2 1 1 1 1 1 1 2 1 2 2 1 1 2 1 1 2 2 1 1 2 1 1 1 1 1 2 2 2 2 1 1 1 2 2 1 1 2 2 1 1 1 2 2 2 1 1 2 2 1 2 1 1 2 1 2 2 1 1 2 1 2 1 2 2 1 2 2 2 2 2 1 2 2 2 2 2 1 2 2 2 1 2 2 2 2 2 2 2 1 2 2 2 2 2 2 1 2 2 1 2 2 1 2 1 2 1 2 1 1 1 1 1 2 2 2 1 2 2 2 2 1 1 1 2 2 1 2 2 1 2 2 2 2 1 1 2 2 2 1 1 2 1 1 2 1 2 2 1 2 1 1 1 1 1 2 1 2 2 1 2 2 2 2 1 1 1 1 2 2 1 1 1 2 1 2 1 1 1 2 2 2 2 2 2 1 1 2 1 2 2 1 1 1 2 1 1 2 1 1
1 0 1 1 0 1 0 0 1 1 0 1 1 1 0 1 0 0 1 1 0 1 0 1 1 0 1 0 0 0 0 0 0 1 1 1 0 0 1 1 1 1 0 1 0 1 0 1 1 0 1 0 1 1 1 1 1 1 1 1 0 1 1 1 0 1 0 1 0 1 0 1 1 1 0 1 0 1 1 1 0 0 1 1 1 1 1 0 1 1 0 0 1 1 1 0 0 0 1 1 0 1 1 0 0 1 1 1 1 1 0 0 1 0 0 1 0 0 0 0 1 1 1 0 1 0 0 1 0 0 0 1 1 1 0 0 0 1 1 1 0 1 1 1 1 0 0 0 1 1 1 1 1 0 1 0 0 1 1 0 0 1 0 0 0 1 1 1 1 0 0 0 1 0 1 0 0 0 0 1 0 0 0 0 0 0 0 1 0 0 1 1 0 1 1 1 0 1 1 0 1 0 1 0 0 1 1 1 1 1 1 0 1 1 1 0 1 1 0 1 0 1 1 1 1 1 0 0 1 1 0 1 1 1 0 1 1 1 0 0 1 1 0 1 1 0 1 1 0 0 0 0 0 0 1 0 1 0 0
0 1 1 0 1 1 0 1 0 0 1 1 0 1 1 1 1 0 0 0 1 0 0 0 1 0 0 0 1 1 1 0 0 0 1 1 0 0 0 0 0 1 0 0 1 1 0 0 1 0 0 1 1 0 1 0 1 0 1 1 1 1 1 1 1 1 1 0 0 0 0 0 1 0 0 0 1 1 0 0 0 1 0 0 1 1 1 1 1 1 1 1 1 0 1 0 1 1 0 1 0 1 1 1 1 1 1 0 1 0 1 0 1 0 1 1 0 1 0 0 0 1 1 0 0 1 0 1 0 0 0 0 0 1 0 0 1 0 1 0 1 0 0 0 1 0 0 1 1 1 1 0 1 1 0 0 0 0 1 0 1 0 1 1 1 1 0 1 0 1 0 0 0 1 0 1 1 0 0 1 0 0 1 1 0 0 0 0 1 0 0 0 0 1 1 0 1 0 1 0 0 0 1 1 1 1 0 0 1 0 1 0 0 1 0 1 1 1 0 1 1 1 1 0 0 0 1 0 1 1 0 1 1 0 1 0 1 0 0 0 0 1 0 0 1 0 1 0 0 0 1 0 0 0 1 0 0 1 1
1 1 1 1 2 1 2 1 2 1 1 1 1 1 2 1 1 1 1 2 2 2 2 2 2 1 1 1 2 1 1 1 1 1 2 2 1 1 1 2 2 2 1 2 2 1 1 1 2 2 1 2 2 1 1 2 1 1 1 1 2 2 1 2 2 2 2 1 2 1 1 2 2 2 2 2 1 1 1 1 2 1 1 1 2 1 1 1 2 2 2 1 2 1 1 1 1 1 2 2 1 1 1 1 2 2 2 2 2 2 1 2 1 2 2 2 2 2 1 2 2 1 2 2 2 1 1 2 1 1 2 1 1 1 1 2 2 1 1 2 1 2 1 2 1 1 2 2 2 2 1 1 2 2 2 2 1 1 2 2 2 1 2 1 2 2 1 2 1 2 2 1 1 1 2 2 1 1 1 2 1 2 2 1 2 2 2 1 1 2 1 1 1 2 2 1 1 2 2 1 2 2 1 1 1 1 1 1 1 2 1 1 1 2 1 1 1 1 2 1 1 2 1 1 2 2 1 1 2 2 1 2 2 2 1 1 1 2 2 2 1 1 2 1 1 1 2 1 1 2 2 2 2 1 2 1 2 2 1
0 0 0 1 0 1 1 0 0 0 0 1 1 1 1 0 0 1 1 0 1 1 0 0 1 0 0 1 1 1 0 1 1 0 0 0 0 1 1 0 0 1 0 1 0 0 0 0 1 0 1 0 1 1 0 1 0 0 1 0 1 0 0 1 0 1 0 0 0 1 0 1 1 0 1 0 0 1 0 0 1 0 1 1 0 1 0 0 0 1 0 1 1 0 1 1 1 1 0 0 0 1 0 0 0 0 0 0 0 1 1 1 1 1 0 1 1 0 0 1 1 1 0 0 0 1 0 1 0 1 1 0 0 0 0 0 0 1 0 0 1 0 0 1 1 0 0 0 1 1 0 0 0 0 0 1 0 0 0 1 0 0 1 1 1 0 1 1 1 1 1 1 1 1 1 0 0 0 1 0 0 0 0 0 1 0 0 1 1 0 1 1 0 1 1 0 1 1 0 1 0 1 0 1 0 1 1 1 0 1 0 1 1 1 0 0 1 0 1 0 0 1 0 0 1 0 0 1 1 1 1 1 0 1 0 0 1 0 0 0 0 1 1 1 1 1 1 0 1 0 1 0 1 1 1 0 1 0 1
1 1 1 2 2 2 1 1 1 1 1 2 2 1 2 2 1 1 2 2 1 2 1 2 1 2 1 2 1 1 1 1 2 1 2 2 2 1 2 1 1 1 1 2 1 2 2 2 1 1 1 2 2 2 1 2 1 1 1 1 1 2 1 2 1 1 1 1 1 2 1 2 1 1 1 2 1 2 2 2 1 2 1 1 1 1 2 2 1 1 2 1 1 2 1 2 2 2 2 2 2 2 2 2 1 2 2 1 2 1 1 1 2 2 2 2 1 1 1 2 2 2 2 2 1 1 1 1 2 1 1 2 1 1 2 1 2 2 1 2 2 1 2 2 1 1 1 2 1 2 2 2 1 1 1 2 2 1 2 2 1 2 1 2 2 1 1 2 2 1 2 1 1 2 1 1 2 1 1 2 1 1 1 2 2 1 2 1 2 1 1 1 1 2 1 1 1 2 1 1 2 1 1 2 1 1 1 1 2 2 2 2 1 2 1 2 1 2 1 2 2 2 1 1 1 2 1 2 2 2 1 1 2 2 1 2 2 2 2 1 2 1 2 2 1 2 2 2 1 2 2 1 1 1 2 1 2 1 1
2 2 2 2 1 2 2 2 2 1 1 2 1 2 2 2 2 2 2 1 1 1 2 1 2 1 2 2 2 1 1 2 1 2 2 2 1 1 2 1 2 1 1 2 2 2 2 2 2 1 2 2 1 1 2 2 2 2 2 1 2 1 1 1 1 1 1 1 2 1 2 2 2 2 1 2 1 1 1 2 1 2 1 2 2 1 1 1 2 2 2 2 2 2 1 2 1 2 1 1 1 2 2 1 2 2 2 2 1 2 1 2 2 2 1 1 1 2 2 1 2 1 1 2 2 2 2 2 2 1 2 2 1 2 1 2 1 2 1 1 1 2 1 1 2 1 1 2 2 1 2 1 2 1 1 2 2 1 2 1 2 2 2 2 2 1 1 1 1 2 2 1 1 2 1 2 1 1 1 2 2 2 1 2 1 2 2 2 1 1 2 1 1 1 2 2 1 2 1 2 2 1 1 1 1 1 2 1 1 2 1 2 1 1 2 2 1 2 1 2 2 2 1 1 1 2 2 1 2 2 1 1 2 2 1 2 1 1 1 2 2 2 2 1 2 1 1 2 1 1 1 2 1 2 1 1 2 2 2
1 2 2 1 2 1 2 1 1 1 2 1 2 1 2 2 2 2 1 1 1 2 2 2 1 2 2 1 2 1 1 2 1 1 1 1 2 2 1 1 2 1 1 1 1 2 2 2 2 1 2 1 1 2 2 1 1 1 1 2 1 2 2 1 2 1 1 1 1 2 2 2 2 1 1 1 1 2 2 1 2 2 1 2 1 1 2 2 1 1 1 2 2 1 1 1 1 1 1 1 1 2 2 2 1 1 1 1 2 2 2 2 2 1 1 1 2 2 2 1 2 1 2 1 2 2 1 1 2 2 1 1 2 1 1 1 1 2 1 2 1 2 2 2 2 2 2 2 1 1 2 1 2 1 2 2 1 2 1 1 1 2 1 2 1 2 1 2 1 2 2 1 2 2 2 2 2 2 2 2 2 1 1 1 2 2 2 1 2 2 1 2 2 2 1 1 2 1 1 1 1 1 1 2 2 2 2 1 2 2 1 1 1 2 2 2 1 2 1 2 1 1 2 1 1 1 1 1 2 1 2 2 2 1 1 2 2 1 1 2 1 1 1 1 1 1 2 1 1 2 1 2 1 2 2 1 1 2 2
0 0 1 0 1 1 1 1 0 0 1 0 0 1 0 1 0 0 1 1 0 1 0 1 0 0 0 0 1 1 1 1 1 1 0 0 1 0 1 0 1 1 0 1 1 0 0 0 1 0 1 0 1 1 0 0 1 0 1 0 1 1 1 0 0 1 0 1 1 1 1 2 2 2 2 1 1 1 2 2 1 1 1 2 2 2 1 1 2 2 2 1 2 1 1 2 1 1 2 2 2 2 2 2 1 1 1 2 2 2 2 1 1 2 1 1 1 1 1 2 2 2 2 1 2 2 1 1 1 2 2 2 1 1 2 2 2 2 1 1 1 2 1 1 1 2 1 1 1 1 1 2 1 1 1 1 2 1 1 1 1 2 1 1 2 1 1 1 2 2 2 2 2 1 2 2 2 2 1 2 1 2 1 1 1 1 2 2 2 2 2 2 1 2 2 2 2 2 1 1 2 2 1 1 2 1 2 1 1 2 1 1 2 2 2 1 1 1 1 1 2 2 1 2 2 2 2 1 2 1 1 2 1 2 1 2 2 2 1 2 1 2 2 2 1 2 2 2 1 2 1 1 2 2 1 2 1 2 1
0 0 0 0 1 1 1 1 0 0 0 0 0 1 0 0 1 0 0 0 0 0 1 1 1 0 0 0 1 0 0 0 1 1 1 1 0 1 0 0 1 1 1 0 1 1 0 0 1 0 1 1 1 0 1 1 1 1 1 1 1 1 1 1 0 1 1 1 0 1 0 1 0 1 1 0 1 1 1 0 1 0 1 1 1 1 1 1 1 1 1 0 1 0 0 1 1 1 0 0 0 1 1 0 0 0 1 1 0 1 0 1 0 1 0 0 1 1 0 0 1 0 0 1 0 1 1 0 1 0 1 1 0 0 0 1 0 0 1 1 1 0 0 0 0 0 0 1 1 1 1 1 1 0 1 0 0 1 0 1 0 1 1 0 0 1 0 1 0 0 0 0 0 0 1 1 1 1 0 1 0 0 0 0 1 0 1 0 0 1 1 1 1 0 1 0 0 1 1 0 1 0 1 0 1 0 0 1 0 1 0 1 1 1 1 0 0 1 1 1 0 1 0 0 0 1 0 1 1 0 1 0 1 1 1 0 0 1 0 1 0 0 0 0 0 0 0 1 0 0 0 0 0 0 0 0 0 0 1
0 0 1 0 0 1 0 1 1 1 0 1 0 0 1 1 1 0 1 1 1 0 1 1 1 0 1 1 1 0 0 1 0 1 0 0 0 1 0 1 0 0 0 1 0 1 0 1 1 0 0 0 0 0 0 1 0 1 1 0 1 1 1 1 0 0 1 0 0 0 0 0 0 0 0 1 1 1 1 1 1 1 0 0 1 0 0 0 1 1 1 1 1 1 1 0 1 1 1 1 0 0 1 1 0 0 1 1 1 0 1 0 1 0 0 1 0 0 1 0 1 1 1 1 1 0 0 1 1 1 0 0 0 0 0 1 0 0 0 0 1 1 1 0 1 0 1 1 0 1 0 1 1 1 0 1 0 0 1 1 0 0 0 0 1 0 1 0 1 1 0 0 0 1 1 1 0 1 0 1 0 1 0 0 1 1 1 1 0 0 1 1 0 1 1 1 0 0 0 0 1 0 0 1 0 0 0 1 1 1 0 0 0 1 1 1 1 0 1 0 1 1 1 0 1 0 0 1 0 1 1 1 0 1 1 0 0 0 0 0 1 1 0 1 0 0 0 0 1 0 0 0 1 0 1 0 1 0 1
2 2 2 1 1 2 2 2 1 1 2 1 1 1 1 2 1 2 1 2 2 1 2 1 2 1 2 1 1 1 1 1 2 2 2 2 1 2 2 2 2 1 1 2 1 2 1 2 1 2 2 1 2 2 2 1 2 2 1 1 1 1 2 1 1 2 1 1 1 1 2 2 2 2 2 1 2 2 1 2 2 2 1 1 2 2 1 2 2 1 1 2 2 2 2 1 2 1 1 2 2 2 2 1 1 1 2 1 2 1 2 1 1 1 2 1 2 2 1 2 1 2 2 1 1 2 2 1 1 1 1 2 1 1 2 1 1 2 2 2 2 2 2 1 2 2 1 2 2 1 1 1 2 2 2 1 1 1 2 1 2 2 1 1 2 1 1 2 1 1 2 2 1 2 2 2 2 2 2 2 1 1 1 1 2 1 2 1 2 2 2 1 1 2 2 2 1 1 1 1 2 1 2 2 1 2 2 1 2 2 1 1 1 2 1 1 2 1 2 1 2 1 2 2 1 1 2 1 1 1 2 1 2 2 2 1 1 2 1 2 1 2 1 1 1 1 2 1 2 2 1 1 1 1 1 2 1 2 1
1 1 2 1 1 2 2 1 1 1 1 1 1 1 1 2 1 1 2 2 1 2 2 2 2 1 1 2 2 2 2 1 1 1 1 1 1 1 2 1 2 2 1 2 1 2 1 2 2 2 2 1 2 2 1 1 1 2 1 2 1 2 1 1 1 1 1 1 1 2 2 2 1 1 1 1 1 2 2 1 1 2 2 1 2 2 2 2 2 1 1 2 2 1 1 1 1 1 2 1 2 2 2 1 2 2 2 1 1 2 1 1 2 2 1 2 2 2 1 1 1 2 1 1 2 2 2 1 2 1 2 1 2 1 1 2 2 2 1 1 2 2 2 1 1 1 1 2 2 1 1 2 2 2 1 1 1 1 1 2 2 1 2 1 1 1 2 1 2 2 1 1 1 2 1 1 2 2 1 2 2 1 1 2 1 1 2 1 2 1 1 2 2 2 2 2 2 2 2 1 1 1 1 1 1 1 2 1 2 2 1 1 1 2 1 1 1 1 2 1 1 2 2 2 1 2 2 1 1 2 1 2 2 2 1 1 2 1 1 1 2 1 1 2 2 2 2 2 2 1 1 2 2 2 1 2 2 1 2
0 1 0 1 0 1 0 0 1 0 0 0 1 1 1 1 1 1 0 1 1 1 1 1 0 0 1 1 1 0 0 1 0 0 1 1 0 1 1 1 0 0 0 0 1 1 1 0 0 1 1 0 1 0 0 1 1 1 0 1 1 0 0 1 0 1 1 0 0 0 1 1 1 1 0 1 0 1 1 0 0 1 0 0 0 1 0 1 0 0 1 0 1 0 1 0 1 0 1 1 0 0 0 0 0 1 1 1 0 0 1 0 1 1 1 0 0 0 0 1 1 1 0 0 0 0 1 1 1 1 0 1 0 1 0 1 0 0 0 1 1 0 0 1 1 0 1 0 0 1 1 1 1 1 0 1 0 0 1 0 0 1 1 1 1 0 0 0 0 0 0 0 0 0 1 1 0 0 0 1 0 1 1 0 1 1 1 0 1 1 1 0 1 1 1 0 0 1 0 0 1 0 1 0 0 1 1 0 1 1 0 0 1 1 0 1 0 1 0 0 1 0 0 0 0 0 0 1 1 1 0 0 0 0 0 0 1 0 1 0 0 1 1 1 0 0 1 0 0 0 1 1 1 1 1 0 0 1 0
1 0 0 0 0 0 1 0 0 1 1 0 1 1 0 0 1 0 0 1 1 0 0 0 0 0 0 1 1 1 0 1 1 1 1 0 1 1 1 0 0 0 1 0 0 0 0 0 1 0 0 1 1 0 1 0 1 0 1 1 1 1 0 1 0 1 0 0 0 1 0 1 1 0 0 0 1 1 0 0 0 0 1 0 0 0 0 0 0 0 0 0 1 0 1 0 0 1 1 0 0 0 1 1 0 1 1 1 0 1 0 0 1 0 1 0 1 1 0 0 1 1 0 1 0 0 0 0 0 1 0 1 1 0 0 0 1 0 1 1 1 0 0 0 1 1 1 1 1 0 0 0 1 1 1 0 0 1 0 1 1 1 0 0 1 0 0 0 0 0 0 1 0 1 1 1 1 0 0 1 1 1 1 0 0 1 0 1 0 0 0 1 0 1 0 1 1 0 1 1 0 1 0 1 1 0 1 1 0 1 1 0 0 1 0 1 1 0 0 0 1 1 0 1 0 1 0 0 0 0 0 0 1 0 0 0 0 1 0 1 0 0 0 0 0 1 0 1 0 0 0 0 0 1 1 1 1 1 1
0 1 0 1 0 0 0 1 1 0 1 0 0 1 0 0 1 1 1 0 0 0 1 0 0 0 0 1 1 1 0 0 1 1 1 0 0 1 0 0 0 1 0 0 0 1 0 0 1 0 0 0 0 0 1 0 1 1 1 1 0 0 0 0 0 0 0 1 0 1 0 0 1 0 1 0 0 1 0 0 0 1 0 1 0 1 0 1 1 1 1 1 0 1 0 1 1 1 0 1 0 1 1 0 1 1 1 0 1 1 0 1 0 0 0 0 1 0 0 1 0 1 1 1 1 1 0 0 0 0 1 0 0 0 0 1 1 1 0 1 1 1 1 1 0 0 0 1 0 0 0 1 0 1 1 0 1 1 1 1 1 0 1 0 0 1 1 0 0 0 1 1 0 1 0 1 1 1 0 1 0 0 0 0 1 0 1 1 0 1 1 0 0 0 0 1 0 1 1 1 1 0 1 0 0 1 1 1 1 1 1 0 1 0 1 1 1 1 0 0 1 1 0 0 1 1 1 1 0 1 1 1 1 1 1 1 1 0 0 0 0 0 0 1 0 0 1 1 1 0 0 1 0 1 1 0 1 0 1
0 1 0 0 0 0 0 1 0 0 1 0 0 0 0 0 0 1 1 0 0 1 1 1 0 0 1 0 1 0 1 1 1 1 1 1 1 0 1 0 1 0 0 0 1 1 1 1 1 1 1 0 0 1 1 1 1 1 1 0 0 1 1 1 1 1 0 0 1 1 1 1 1 0 1 0 1 0 1 0 1 0 1 1 1 1 0 0 0 1 1 1 0 0 1 1 1 0 1 0 1 0 1 0 0 0 1 0 1 1 0 0 1 0 1 0 1 1 0 0 0 1 0 0 0 0 0 1 1 1 0 1 0 1 1 0 0 1 1 0 1 1 0 1 1 1 1 1 0 1 0 0 0 0 1 0 0 1 1 1 0 0 1 1 1 1 0 0 0 1 0 0 0 1 0 0 0 0 1 1 1 1 1 1 1 1 1 0 1 1 1 1 0 1 0 0 0 1 0 0 0 1 0 0 0 0 1 1 0 1 0 1 0 1 1 0 1 1 0 0 1 0 1 0 0 1 1 0 0 0 0 0 1 1 1 1 0 0 0 1 0 1 0 1 1 0 1 0 0 1 1 1 0 1 1 0 0 1 1
1 1 0 1 0 1 0 1 1 1 1 1 0 0 0 0 0 1 1 0 0 1 0 1 0 1 0 0 1 0 0 1 1 0 1 0 1 0 1 0 0 1 0 0 0 0 1 1 1 0 1 0 0 0 0 1 1 1 1 1 1 0 0 1 1 1 1 1 1 1 0 1 1 0 1 0 0 1 0 1 1 1 0 1 1 1 0 1 0 1 1 1 1 0 0 0 1 0 0 1 0 1 0 1 0 0 0 1 0 0 1 0 0 1 1 0 0 0 0 1 1 1 0 1 1 0 1 1 1 0 1 1 1 1 1 0 0 1 1 1 1 1 1 1 1 1 1 1 1 1 1 1 0 1 0 0 0 1 1 0 0 0 1 1 0 0 0 0 0 1 1 0 0 0 1 0 1 0 0 0 1 1 0 1 1 1 0 1 1 1 0 0 0 0 1 1 1 1 1 1 0 0 1 0 0 0 0 0 1 1 0 1 0 1 1 0 1 0 0 1 1 1 0 1 0 1 0 1 0 1 1 0 1 1 0 1 1 0 0 1 0 0 0 1 0 0 1 1 1 1 1 0 0 1 1 1 1 1 0
0 0 0 0 0 1 0 1 1 1 1 1 0 1 1 1 0 0 1 0 0 1 0 1 0 1 0 0 0 1 0 0 1 1 1 0 0 0 1 0 1 1 0 1 0 0 0 0 1 1 0 1 1 0 0 1 0 1 0 1 1 0 1 0 0 1 1 1 0 1 1 1 0 1 0 1 1 1 0 1 0 0 0 1 1 0 1 1 1 1 1 0 0 1 1 0 1 1 1 1 1 0 0 1 0 1 0 1 1 1 0 1 0 1 1 0 1 0 1 1 0 0 0 0 1 1 1 0 0 1 0 1 0 1 1 0 1 1 0 0 1 1 1 1 0 1 0 1 1 1 1 0 0 0 0 0 0 0 1 1 1 0 1 1 0 1 0 1 1 1 0 1 0 0 1 1 1 0 0 1 0 0 0 1 0 0 1 1 1 0 0 0 1 1 1 0 1 1 0 1 1 0 1 1 0 0 1 1 1 0 1 0 1 1 1 0 1 1 0 0 0 0 0 1 0 0 0 0 0 0 0 1 1 1 0 0 1 0 0 0 0 0 0 0 0 1 1 1 0 0 1 0 0 1 1 0 0 1 1
1 0 0 1 0 0 0 1 0 0 1 1 0 0 0 1 1 0 0 1 0 1 1 1 1 1 0 0 1 1 0 1 1 0 0 0 0 0 1 0 1 0 0 0 0 0 0 0 1 0 1 0 1 1 0 1 0 0 0 0 1 1 0 1 0 1 1 0 0 1 1 1 0 1 0 0 1 1 0 0 1 0 1 0 0 1 0 1 0 0 0 1 0 0 1 1 1 1 0 1 0 0 0 1 1 0 1 0 0 0 1 0 0 0 0 0 0 1 1 1 0 1 1 0 0 0 0 0 0 0 1 0 0 1 1 0 0 0 1 1 1 1 0 1 1 1 1 1 1 1 1 1 1 1 1 0 1 0 1 0 1 1 1 0 0 0 0 1 0 1 0 0 0 0 1 1 1 0 0 1 0 1 1 0 1 1 1 0 1 1 0 0 0 1 0 1 0 0 0 1 1 0 1 0 0 1 1 1 1 1 1 0 0 1 1 0 0 1 0 0 1 1 0 0 0 0 0 1 0 1 0 0 0 1 0 0 1 0 1 0 0 0 0 1 0 0 1 0 1 1 0 1 0 0 1 1 0 1 1
1 2 2 1 2 1 2 1 1 1 2 1 2 2 1 1 1 1 2 1 2 2 1 1 1 1 2 2 2 1 2 1 1 1 2 2 1 1 1 1 2 1 2 2 2 2 1 1 1 2 2 1 2 1 1 1 1 1 2 1 1 1 1 1 1 2 2 1 2 1 2 1 1 2 2 1 2 2 2 1 2 2 1 2 2 1 2 2 2 1 1 1 2 2 1 2 2 2 2 1 1 2 1 1 2 2 2 2 1 1 1 1 2 1 1 1 2 1 2 1 1 1 1 1 2 2 2 1 1 2 2 1 1 2 2 2 2 1 1 1 2 1 1 2 1 2 2 2 2 2 2 2 2 2 1 1 2 2 1 1 1 1 1 2 1 1 1 2 1 2 1 2 1 1 1 2 2 2 1 2 1 2 1 1 1 1 2 2 1 1 2 2 2 2 2 1 2 2 1 1 2 2 1 2 1 1 2 2 1 2 1 2 2 1 1 1 1 1 1 1 2 2 2 1 2 1 1 2 2 1 2 1 1 1 1 2 2 2 2 2 1 1 2 2 2 1 2 1 2 2 2 1 1 1 0 0 1 1 0
0 1 0 0 1 1 1 1 0 0 1 0 1 0 0 0 0 1 0 0 0 0 0 0 1 0 1 0 1 1 1 0 1 1 0 0 1 0 1 0 0 0 0 1 0 1 0 0 1 1 0 0 1 1 0 0 0 0 1 1 0 0 1 0 1 1 0 0 1 0 0 1 0 1 1 1 0 1 1 0 0 0 0 1 1 0 0 1 1 1 0 0 1 0 0 0 0 1 0 1 0 1 0 1 0 0 0 0 0 0 1 0 0 0 0 1 1 0 0 1 0 0 1 0 1 0 1 0 1 1 1 1 1 0 1 1 1 1 0 0 1 1 1 0 0 0 1 0 1 1 1 0 0 1 0 0 1 1 0 0 1 0 0 0 1 1 0 0 1 1 0 0 1 0 1 0 1 1 0 0 0 0 1 1 1 0 1 0 1 0 1 1 1 1 1 1 0 1 1 0 0 0 1 0 0 0 0 1 1 0 0 1 1 1 0 1 1 1 1 0 1 1 0 1 0 0 1 1 1 0 1 0 1 0 0 1 1 0 0 0 0 1 0 1 1 0 0 0 0 0 0 0 1 0 1 0 1 1 1
0 0 0 0 0 1 1 0 0 0 0 1 1 0 1 1 1 0 0 1 0 1 0 1 0 0 0 1 1 1 0 0 1 1 1 0 1 1 0 0 1 0 0 1 0 0 1 0 0 0 1 0 1 1 1 1 1 1 0 0 1 1 1 1 0 0 1 0 0 0 1 1 1 0 1 0 1 1 0 1 0 1 0 1 0 0 1 1 1 0 0 1 1 0 0 1 1 1 0 1 0 0 1 1 0 0 1 0 0 1 0 0 1 0 1 0 0 1 1 0 0 1 0 0 0 1 1 1 0 1 1 1 0 0 1 1 1 1 0 1 0 1 0 1 1 0 1 1 0 0 1 1 0 0 0 1 1 0 0 0 1 0 0 0 1 1 1 0 1 0 1 0 1 0 1 1 1 1 0 1 0 0 0 1 1 1 0 0 1 1 0 1 1 1 1 0 1 0 0 0 0 1 0 1 0 1 0 0 0 0 0 0 0 0 0 0 1 1 1 0 1 1 1 1 0 1 0 0 1 0 1 0 0 1 1 1 0 0 0 1 0 1 0 1 0 0 1 0 0 0 0 1 0 1 0 0 1 0 0
1 2 1 1 2 1 2 2 1 1 1 1 2 1 1 2 2 1 2 2 1 2 2 1 2 1 1 1 2 1 2 1 1 1 2 2 1 1 2 2 2 2 1 1 1 1 1 2 1 1 1 1 2 1 2 1 2 2 1 2 2 2 1 1 1 2 2 1 2 1 1 1 2 1 1 2 1 2 1 2 2 2 1 2 2 1 2 1 1 2 1 1 1 1 1 2 2 1 1 2 2 1 2 1 2 1 1 1 1 2 2 2 1 2 1 2 2 2 2 2 2 1 2 1 2 1 2 2 2 1 2 2 1 1 2 2 2 2 2 1 2 1 2 2 1 1 2 1 1 2 1 1 1 1 2 1 2 2 1 2 2 1 1 1 2 2 1 1 2 2 2 1 2 1 2 2 2 1 2 2 1 1 2 1 2 2 1 1 1 2 2 2 1 2 2 2 1 2 1 1 2 2 2 1 1 1 2 2 1 2 1 1 2 2 2 1 2 1 1 1 2 1 1 2 2 1 2 1 2 2 1 1 1 2 2 2 1 2 1 1 1 2 2 2 1 1 2 1 1 1 1 1 1 2 2 2 1 2 1
1 1 1 0 1 0 1 0 1 0 0 0 1 1 1 0 1 0 0 0 1 1 1 1 1 0 0 0 0 0 0 1 1 1 1 0 0 0 1 0 0 0 0 0 0 1 0 1 1 1 0 0 1 1 0 1 0 0 1 0 1 1 1 0 0 1 1 1 1 0 1 0 1 0 1 1 1 0 0 0 1 0 0 0 1 1 1 1 1 1 1 1 0 0 1 0 0 0 0 1 0 1 0 0 0 1 0 1 0 1 0 0 0 0 0 1 1 1 0 0 1 1 1 0 1 0 1 0 0 0 0 0 1 0 0 0 1 1 0 1 0 1 1 0 1 0 1 1 1 1 0 0 1 0 0 1 0 1 1 1 0 1 0 0 1 1 0 1 0 1 0 0 1 0 1 0 1 1 0 1 0 0 0 1 1 1 1 0 1 1 1 1 0 1 1 1 1 0 0 0 1 0 0 1 1 0 0 0 0 1 0 1 1 1 1 1 1 1 1 1 0 1 1 0 0 1 1 1 1 1 0 0 0 0 1 0 0 0 1 0 1 1 0 1 1 1 0 0 1 1 1 1 1 0 0 0 0 1 0
1 0 1 1 0 1 1 1 0 0 1 1 0 1 0 1 1 0 0 1 0 1 0 1 1 1 0 0 1 1 1 0 0 1 1 1 1 0 1 0 1 1 0 0 0 0 1 0 0 0 0 1 1 0 0 1 1 0 0 1 1 1 0 1 0 1 1 1 0 1 0 1 1 0 0 1 0 1 1 0 1 0 0 1 0 1 1 0 1 1 1 1 1 0 1 0 1 0 0 1 0 1 1 0 0 0 0 1 0 0 0 1 1 1 1 0 0 1 0 1 0 0 0 1 1 0 1 0 0 1 1 1 0 0 0 0 1 0 1 1 1 1 1 1 1 1 1 1 1 0 0 0 0 1 0 1 1 0 1 0 1 0 1 0 0 0 1 1 0 0 0 1 0 1 1 0 1 1 0 1 0 0 1 0 1 1 1 1 1 0 1 0 1 1 0 0 1 1 0 0 0 1 1 1 0 0 0 1 1 1 0 0 0 0 1 1 1 1 0 1 0 0 1 0 0 1 0 0 0 1 0 0 1 1 0 1 0 0 0 1 0 0 1 0 1 0 1 0 1 0 1 1 1 1 1 0 1 0 0
2 1 1 1 2 1 2 1 2 2 2 1 1 2 1 1 1 1 1 2 1 1 1 1 2 1 2 2 1 1 1 2 1 2 2 1 1 2 2 1 2 2 1 2 1 2 2 1 2 1 2 2 1 2 1 2 2 2 1 1 2 2 2 1 1 2 2 2 1 1 2 2 1 1 1 1 1 2 1 2 2 1 1 2 2 2 1 2 2 1 1 2 2 2 2 1 1 1 2 2 1 2 1 1 1 1 1 1 1 2 1 1 2 1 2 1 1 1 1 1 1 2 1 1 1 1 1 2 2 1 1 2 2 2 1 2 2 2 2 1 2 1 2 2 2 1 2 1 2 2 1 1 2 1 1 1 1 2 1 2 1 1 1 2 2 1 1 2 1 2 2 1 2 2 1 1 2 2 1 1 2 1 2 1 2 2 2 1 2 1 1 1 1 2 2 2 2 2 1 2 2 1 1 1 2 1 1 2 1 2 2 1 1 2 1 2 1 1 2 1 2 2 1 1 1 1 2 2 1 2 1 1 2 2 2 1 1 1 2 2 2 1 2 1 2 2 1 1 2 2 1 1 2 2 2 1 2 2 2
2 2 2 1 1 2 1 1 1 2 1 1 1 2 1 1 1 2 1 1 1 1 1 2 2 1 2 2 2 1 1 1 2 2 1 2 2 1 2 1 2 2 1 1 1 2 1 2 2 2 2 1 1 2 2 1 1 1 2 1 2 1 1 2 1 2 2 1 2 1 1 2 2 1 1 2 2 2 1 2 1 2 1 2 2 1 2 2 1 2 1 1 1 2 2 1 1 1 1 1 1 1 2 1 2 1 2 1 1 2 2 1 2 1 2 1 2 2 1 1 1 1 2 2 2 1 2 2 2 2 1 2 1 2 1 1 2 1 1 1 1 2 1 2 2 1 2 1 1 2 2 2 1 2 1 2 2 2 1 1 2 2 1 1 1 2 2 1 2 2 2 2 1 1 1 1 2 2 1 2 2 1 2 1 2 2 1 1 2 2 1 2 2 1 1 1 1 2 1 1 2 2 2 2 2 1 2 2 1 2 1 2 2 1 1 1 2 2 1 1 2 2 2 1 1 2 1 2 2 2 1 2 2 2 1 1 1 2 1 2 1 2 2 1 2 2 1 2 1 1 1 1 1 2 1 2 2 1 2
1 0 0 1 0 1 1 1 1 1 0 1 0 0 1 1 0 0 0 0 1 0 0 0 0 1 0 1 0 0 0 1 0 1 0 0 0 0 1 0 0 1 1 0 0 1 0 1 1 1 1 0 1 0 0 1 0 1 1 0 1 0 1 1 1 0 0 0 0 1 1 1 1 0 1 1 1 0 0 1 0 1 0 0 1 1 1 1 1 0 0 0 1 0 0 0 1 1 0 1 1 0 1 0 1 1 0 1 0 0 0 1 1 0 0 1 1 0 1 0 0 1 1 1 0 1 1 1 0 1 1 1 0 0 1 1 1 1 0 0 1 0 1 0 0 0 0 1 1 1 1 1 0 1 1 0 1 1 1 1 0 0 1 0 1 0 1 1 1 1 1 1 0 0 1 0 1 1 0 1 0 0 1 0 1 1 1 1 1 1 1 0 0 1 1 1 1 0 1 0 0 0 0 1 1 1 1 1 1 1 0 1 0 1 1 0 0 1 0 0 1 0 0 1 1 0 0 0 1 1 1 0 1 0 1 1 1 1 1 0 1 1 1 1 1 0 1 0 0 0 0 1 0 0 1 0 0 0 0
1 2 1 2 1 1 1 1 2 1 1 1 2 1 1 1 1 1 2 2 2 1 2 2 1 2 1 1 1 1 1 1 2 1 1 1 1 1 2 1 2 1 1 1 1 2 1 1 2 1 2 1 2 2 2 2 2 2 2 1 2 1 1 2 1 2 2 1 1 2 2 2 2 1 1 2 1 1 1 2 2 1 2 2 2 1 1 2 1 2 1 1 1 2 1 1 1 1 2 1 2 1 2 2 1 1 2 2 2 2 2 1 1 1 1 1 2 2 1 2 2 1 2 2 2 1 2 2 1 1 1 1 1 2 1 1 1 1 1 1 2 1 2 1 2 2 1 1 2 1 2 1 2 1 1 2 1 1 2 2 2 1 1 1 1 2 2 1 1 2 1 2 1 2 2 2 2 2 1 2 1 2 2 2 2 2 2 1 2 1 1 2 1 2 2 1 1 2 2 1 2 1 2 1 2 1 1 2 2 2 2 1 1 1 1 1 2 1 2 1 2 1 1 2 1 1 1 2 1 2 1 1 1 2 1 1 1 1 2 1 1 2 1 1 1 2 2 1 1 2 2 2 1 2 2 1 1 1 2
1 0 0 0 1 0 0 0 1 0 1 1 1 1 0 0 1 1 1 0 0 1 1 0 1 0 1 0 1 0 0 0 1 0 0 0 0 0 0 0 0 0 0 0 0 1 1 0 1 0 1 1 0 1 0 0 0 1 0 0 1 1 1 0 1 0 1 0 0 0 0 0 0 0 0 1 0 0 0 1 1 0 1 1 0 0 0 1 1 1 1 0 0 1 1 1 1 1 1 1 1 0 0 1 0 0 0 0 1 1 1 0 0 0 0 0 0 1 1 0 0 1 0 0 1 1 1 0 1 1 1 1 0 0 1 1 0 1 1 1 1 1 1 0 1 1 0 0 0 1 0 1 1 0 0 0 1 0 1 1 0 1 0 1 1 0 1 0 1 1 0 0 0 0 1 1 1 0 1 1 1 0 0 0 1 0 0 0 1 1 1 1 0 1 1 0 0 0 0 1 0 0 1 0 0 0 0 1 0 0 1 0 0 1 0 0 1 1 0 1 1 1 0 0 1 1 0 1 1 1 0 1 1 0 0 1 0 1 0 1 0 0 1 1 0 0 1 0 0 1 0 0 1 0 0 1 1 1 0
2 2 2 1 1 1 1 1 2 1 2 1 1 1 1 2 1 2 1 2 1 1 1 1 1 1 1 1 1 1 2 1 2 1 1 1 1 1 2 1 2 1 1 1 1 2 1 1 2 1 2 1 2 2 2 2 1 2 1 2 2 2 1 1 1 2 1 1 1 1 1 2 2 1 1 2 1 2 2 1 2 2 1 1 2 2 2 1 1 2 2 2 2 2 1 1 1 2 2 2 2 2 1 1 2 1 1 2 1 1 2 1 2 2 2 1 2 2 2 1 1 2 1 2 1 2 2 1 1 2 1 2 1 1 1 2 1 1 1 1 2 2 2 2 1 2 1 2 1 1 1 1 2 1 1 2 1 2 1 1 1 2 1 1 2 1 1 1 1 1 2 1 2 2 2 2 2 1 1 2 1 1 1 1 2 1 2 2 2 2 1 2 2 2 2 2 1 2 2 2 2 1 1 1 2 2 1 2 1 2 2 2 1 1 2 1 1 2 2 2 2 2 2 1 2 1 2 2 2 2 1 1 1 2 1 1 1 2 2 1 1 2 1 2 2 2 1 2 1 2 1 1 2 1 2 2 1 2 1
1 1 1 1 2 2 1 1 2 1 1 1 1 2 2 1 2 2 1 2 2 2 2 2 2 1 1 2 2 1 1 1 2 2 1 2 1 2 2 1 1 2 1 1 1 2 2 2 1 1 1 1 2 2 1 1 2 2 2 2 2 1 2 2 2 2 1 1 2 1 1 1 2 1 2 2 1 2 1 2 1 2 1 2 2 2 2 2 1 1 1 1 2 1 1 1 1 1 2 1 2 1 1 2 2 2 2 2 1 2 1 1 2 2 1 1 1 2 1 1 1 1 2 2 2 1 1 2 1 1 1 1 1 1 2 2 2 2 2 2 1 2 1 2 1 1 2 2 2 2 2 2 1 2 2 2 1 1 1 2 1 1 1 1 1 2 2 1 1 1 1 2 2 1 2 2 1 1 1 2 1 1 1 2 1 1 2 2 2 2 2 2 1 2 2 2 1 1 1 1 2 1 2 2 1 2 2 1 2 1 1 2 2 2 2 1 1 1 1 1 2 2 1 1 1 2 2 2 2 2 2 2 2 2 1 1 2 1 1 2 2 1 1 1 2 1 1 1 1 2 2 1 1 2 1 2 1 2 2
2 2 1 1 2 2 2 1 1 1 2 2 1 2 2 1 2 1 1 2 1 2 2 1 1 1 2 2 2 1 1 2 2 2 2 1 1 2 1 2 2 2 1 2 1 1 1 2 2 2 2 2 1 1 2 2 1 1 1 2 1 2 2 2 1 2 1 1 1 1 2 1 2 2 1 2 1 1 2 2 1 2 1 1 2 1 1 2 1 2 1 1 1 2 2 1 1 2 1 2 1 2 1 2 1 1 2 2 1 2 1 1 1 2 1 2 2 1 1 1 1 1 2 1 2 1 1 2 1 2 1 1 2 2 1 2 1 1 2 1 2 2 1 2 1 2 2 2 2 1 2 1 2 2 1 2 1 1 1 2 1 2 2 1 1 1 1 1 2 1 1 1 2 2 1 1 2 1 1 2 2 2 1 2 2 1 2 2 2 1 2 1 1 2 1 2 1 2 1 1 2 1 2 1 2 1 2 1 1 1 2 1 1 2 1 1 1 2 1 2 1 2 1 2 1 2 1 2 1 2 1 1 2 2 2 1 1 1 1 2 1 2 2 1 1 1 1 1 1 1 1 1 1 2 2 2 2 2 2
1 0 0 0 1 1 0 1 0 0 1 1 1 0 1 1 1 0 1 0 0 0 1 0 1 0 0 0 0 0 0 0 0 0 1 0 0 0 1 0 0 0 0 1 1 1 1 1 1 0 0 0 1 1 0 1 1 1 1 1 0 0 0 0 1 1 1 1 1 1 1 1 0 0 0 0 0 1 0 1 1 0 1 1 1 0 1 0 1 0 1 1 0 0 0 1 0 1 1 0 0 1 0 0 1 0 1 0 0 1 0 0 1 0 1 1 0 0 1 0 0 1 0 1 0 0 0 0 0 0 0 0 0 1 1 0 0 0 1 1 0 1 1 1 0 0 1 1 1 0 1 0 0 1 0 0 1 1 0 1 0 1 1 0 0 0 0 1 1 1 0 0 1 0 1 1 0 0 0 0 0 0 0 0 1 1 0 0 1 0 1 0 0 1 0 1 0 1 1 0 0 0 1 0 1 0 1 1 1 1 0 0 1 0 1 1 0 1 0 0 0 1 0 0 1 1 1 0 1 0 1 0 1 1 0 0 1 0 0 1 0 0 0 0 0 0 1 0 0 1 1 0 1 1 0 0 0 0 1
[truncated: 4,780,105 more chars]
