# Supplementary material for: Covariance Between Genotypic Effects and its Use for Genomic Inference in Half-Sib Families
Source: G3 (Bethesda). 2016 Jul 7;6(9):2761–72. doi: 10.1534/g3.116.032409 (PMC5015933; doi:10.1534/g3.116.032409)
Supplement: Supplemental Material [file supp_g3.116.032409_FileS2.zip › K_het.txt]

    1    1  0.4999999855371633
    2    1  0.2498307120968896
    2    2  0.4998595436158541
    3    1  0.2497267688337901
    3    2  0.2344457258711224
    3    3  0.4999997514437118
    4    1  0.2494240137137968
    4    2  0.2496499822376843
    4    3  0.2487876191971670
    4    4  0.4999977761674640
    5    1  0.2492648341764925
    5    2  0.2494341608485913
    5    3  0.2495429858904048
    5    4  0.2483356433429639
    5    5  0.4995855961121441
    6    1  0.2489265426055386
    6    2  0.2490959776545381
    6    3  0.2491988450249858
    6    4  0.2495030852545711
    6    5  0.2493779244110928
    6    6  0.4996506837076441
    7    1  0.2488638762002996
    7    2  0.2490332681727830
    7    3  0.2491361168936918
    7    4  0.2494383971308025
    7    5  0.2496263905789407
    7    6  0.2247490924142984
    7    7  0.4994394251961327
    8    1  0.2487826317091268
    8    2  0.2489519684164041
    8    3  0.2490547829639294
    8    4  0.2493571197308011
    8    5  0.2495192470981537
    8    6  0.2473202224655246
    8    7  0.2750252230088576
    8    8  0.4996967515971168
    9    1  0.2487108490701474
    9    2  0.2488801369213328
    9    3  0.2489829217418383
    9    4  0.2492851872219651
    9    5  0.2494446163647071
    9    6  0.2495755943106307
    9    7  0.2519039638240141
    9    8  0.2703923463706399
    9    9  0.4991860952905203
   10    1  0.2482090979246682
   10    2  0.2483780442535823
   10    3  0.2484806217097455
   10    4  0.2487822788185619
   10    5  0.2489411500223610
   10    6  0.2492794645703435
   10    7  0.2493422015959708
   10    8  0.2494233523589746
   10    9  0.2494919052555185
   10   10  0.4997811997552282
   11    1  0.2481137228114774
   11    2  0.2482826042222423
   11    3  0.2483851422627009
   11    4  0.2486866834588201
   11    5  0.2488454936192848
   11    6  0.2491836751671260
   11    7  0.2492464207770456
   11    8  0.2493278059711312
   11    9  0.2493996330227004
   11   10  0.2596216142523844
   11   11  0.4997834390613394
   12    1  0.2479244362193941
   12    2  0.2480931887900999
   12    3  0.2481956486040259
   12    4  0.2484969597535965
   12    5  0.2486556487575290
   12    6  0.2489935721789848
   12    7  0.2490562713012847
   12    8  0.2491376056282720
   12    9  0.2492095173250939
   12   10  0.2492851879597359
   12   11  0.2388054727951971
   12   12  0.4998246267156768
   13    1  0.2478288620777083
   13    2  0.2479975495947940
   13    3  0.2480999699107627
   13    4  0.2484011649057706
   13    5  0.2485597927355520
   13    6  0.2488975858940502
   13    7  0.2489602607858132
   13    8  0.2490415632694588
   13    9  0.2491134411657929
   13   10  0.2496310531210069
   13   11  0.2500736649104121
   13   12  0.2417146770161276
   13   13  0.4999918444890691
   14    1  0.2477367509402955
   14    2  0.2479053757608941
   14    3  0.2480077580100625
   14    4  0.2483088410592165
   14    5  0.2484674099314187
   14    6  0.2488050775413658
   14    7  0.2488677291404726
   14    8  0.2489490014214142
   14    9  0.2490208527913707
   14   10  0.2495245561195503
   14   11  0.2496281620025465
   14   12  0.2496291203388684
   14   13  0.2554516642288768
   14   14  0.4998230102745574
   15    1  0.2469975945003473
   15    2  0.2471657162057576
   15    3  0.2472677929834991
   15    4  0.2475679777102448
   15    5  0.2477260734705546
   15    6  0.2480627336030544
   15    7  0.2481251982725987
   15    8  0.2482062280669309
   15    9  0.2482778650627772
   15   10  0.2487797552200437
   15   11  0.2488753863566231
   15   12  0.2490653989849158
   15   13  0.2491614499909001
   15   14  0.2492540908090768
   15   15  0.4999002739738789
   16    1  0.2464983390600489
   16    2  0.2466661209415988
   16    3  0.2467679913918790
   16    4  0.2470675693562058
   16    5  0.2472253455580656
   16    6  0.2475613252005267
   16    7  0.2476236636104361
   16    8  0.2477045296195066
   16    9  0.2477760218157245
   16   10  0.2482768975040365
   16   11  0.2483723353417095
   16   12  0.2485619638980612
   16   13  0.2486578207573315
   16   14  0.2487502743582188
   16   15  0.2494946772233330
   16   16  0.4989752632586878
   17    1  0.2462386771807838
   17    2  0.2464062823205397
   17    3  0.2465080454602691
   17    4  0.2468073078485253
   17    5  0.2469649178485956
   17    6  0.2473005435693804
   17    7  0.2473628163118750
   17    8  0.2474435971365181
   17    9  0.2475150140227032
   17   10  0.2480153620874904
   17   11  0.2481106993907404
   17   12  0.2483001281919640
   17   13  0.2483958840754130
   17   14  0.2484882402854787
   17   15  0.2492318575803586
   17   16  0.2497407614179909
   17   17  0.4990000652856164
   18    1  0.2459355172258119
   18    2  0.2461029160163168
   18    3  0.2462045538690310
   18    4  0.2465034478164998
   18    5  0.2466608637729654
   18    6  0.2469960762837721
   18    7  0.2470582723583686
   18    8  0.2471389537286472
   18    9  0.2472102826890025
   18   10  0.2477100147437521
   18   11  0.2478052346712394
   18   12  0.2479944302547268
   18   13  0.2480900682470726
   18   14  0.2481823107515872
   18   15  0.2489250125323246
   18   16  0.2494291831236332
   18   17  0.2497036638000700
   18   18  0.4997931051291611
   19    1  0.2457014851697337
   19    2  0.2458687246636735
   19    3  0.2459702657978824
   19    4  0.2462688753180920
   19    5  0.2464261414776500
   19    6  0.2467610350004796
   19    7  0.2468231718893377
   19    8  0.2469037764832840
   19    9  0.2469750375670535
   19   10  0.2474742940771498
   19   11  0.2475694233934246
   19   12  0.2477584389385348
   19   13  0.2478539859218379
   19   14  0.2479461406484536
   19   15  0.2486881356747264
   19   16  0.2491918263085596
   19   17  0.2494545941428888
   19   18  0.2495837352421274
   19   19  0.4991525615356709
   20    1  0.2455868279241347
   20    2  0.2457539893753239
   20    3  0.2458554831250949
   20    4  0.2461539532983849
   20    5  0.2463111460692751
   20    6  0.2466458833131597
   20    7  0.2467079912056748
   20    8  0.2467885581852749
   20    9  0.2468597860148718
   20   10  0.2473588095456020
   20   11  0.2474538944695306
   20   12  0.2476428218100385
   20   13  0.2477383242060901
   20   14  0.2478304359284597
   20   15  0.2485720847007980
   20   16  0.2490755402861989
   20   17  0.2493381933430683
   20   18  0.2496383222909623
   20   19  0.2599767697523776
   20   20  0.4982326345136360
   21    1  0.2452696220388512
   21    2  0.2454365675802681
   21    3  0.2455379302382577
   21    4  0.2458360149002549
   21    5  0.2459930046371613
   21    6  0.2463273095263277
   21    7  0.2463893371987869
   21    8  0.2464698001161281
   21    9  0.2465409359461380
   21   10  0.2470393149260094
   21   11  0.2471342770359511
   21   12  0.2473229603533377
   21   13  0.2474183393961853
   21   14  0.2475103321448269
   21   15  0.2482510229856777
   21   16  0.2487538282956766
   21   17  0.2490161424459840
   21   18  0.2493233520314815
   21   19  0.2492082700429938
   21   20  0.2410125298563537
   21   21  0.4975709288762674
   22    1  0.2451723886929825
   22    2  0.2453392680514231
   22    3  0.2454405905257556
   22    4  0.2457385570167017
   22    5  0.2458954845174565
   22    6  0.2462296568766232
   22    7  0.2462916599591717
   22    8  0.2463720909782345
   22    9  0.2464431986075455
   22   10  0.2469413800127832
   22   11  0.2470363044764660
   22   12  0.2472249129932716
   22   13  0.2473202542245737
   22   14  0.2474122105041139
   22   15  0.2481526077095437
   22   16  0.2486552136901586
   22   17  0.2489174238381894
   22   18  0.2492242523264690
   22   19  0.2494717123695269
   22   20  0.2498256545463393
   22   21  0.2428279437958498
   22   22  0.4984005929031611
   23    1  0.2449955139856074
   23    2  0.2451622729522786
   23    3  0.2452635223295422
   23    4  0.2455612738585337
   23    5  0.2457180881470873
   23    6  0.2460520194243013
   23    7  0.2461139777759682
   23    8  0.2461943507696839
   23    9  0.2462654070998204
   23   10  0.2467632291020652
   23   11  0.2468580850843957
   23   12  0.2470465575333660
   23   13  0.2471418299826470
   23   14  0.2472337199221719
   23   15  0.2479735829828729
   23   16  0.2484758263684737
   23   17  0.2487378473505766
   23   18  0.2490444616707765
   23   19  0.2492816959802974
   23   20  0.2493985037854419
   23   21  0.2497079310651888
   23   22  0.2502647620030484
   23   23  0.4984367768657926
   24    1  0.2446956612875218
   24    2  0.2448622161560637
   24    3  0.2449633416131034
   24    4  0.2452607287207311
   24    5  0.2454173510825561
   24    6  0.2457508736576154
   24    7  0.2458127561777758
   24    8  0.2458930308021025
   24    9  0.2459640001656169
   24   10  0.2464612128780502
   24   11  0.2465559527651029
   24   12  0.2467441945405746
   24   13  0.2468393503848595
   24   14  0.2469311278592790
   24   15  0.2476700853934610
   24   16  0.2481717140778706
   24   17  0.2484334143696188
   24   18  0.2487396534340832
   24   19  0.2489765793625929
   24   20  0.2490928191820603
   24   21  0.2494149696211844
   24   22  0.2495138843704749
   24   23  0.2496933877811613
   24   24  0.4962785284704716
   25    1  0.2443458288761255
   25    2  0.2445121456272812
   25    3  0.2446131265089642
   25    4  0.2449100884531525
   25    5  0.2450664868977318
   25    6  0.2453995326477993
   25    7  0.2454613266967905
   25    8  0.2455414865554313
   25    9  0.2456123544566498
   25   10  0.2461088563223061
   25   11  0.2462034607632175
   25   12  0.2463914334163275
   25   13  0.2464864532197922
   25   14  0.2465780994833229
   25   15  0.2473160005570236
   25   16  0.2478169120813031
   25   17  0.2480782382297435
   25   18  0.2483840394754505
   25   19  0.2486206266796966
   25   20  0.2487367003164431
   25   21  0.2490583901554476
   25   22  0.2491571646574240
   25   23  0.2493370438718310
   25   24  0.2496425844724457
   25   25  0.4944588224080660
   26    1  0.2442577298284593
   26    2  0.2444239866140021
   26    3  0.2445249310869626
   26    4  0.2448217859613284
   26    5  0.2449781280163468
   26    6  0.2453110536865523
   26    7  0.2453728254556589
   26    8  0.2454529564126105
   26    9  0.2455237987623611
   26   10  0.2460201216139465
   26   11  0.2461146919451651
   26   12  0.2463025968246127
   26   13  0.2463975823686255
   26   14  0.2464891955890361
   26   15  0.2472268306120243
   26   16  0.2477275615323277
   26   17  0.2479887934594551
   26   18  0.2482944844483239
   26   19  0.2485309863508995
   26   20  0.2486470181372208
   26   21  0.2489685919907444
   26   22  0.2490673308795098
   26   23  0.2492471452383498
   26   24  0.2495525753474600
   26   25  0.2285502714871705
   26   26  0.4924593412913895
   27    1  0.2438896946252337
   27    2  0.2440557009034541
   27    3  0.2441564932783842
   27    4  0.2444529008668276
   27    5  0.2446090073535385
   27    6  0.2449414313881692
   27    7  0.2450031100826958
   27    8  0.2450831203023711
   27    9  0.2451538559104493
   27   10  0.2456494309278447
   27   11  0.2457438587652675
   27   12  0.2459314805191389
   27   13  0.2460263229437342
   27   14  0.2461177981259743
   27   15  0.2468543217177878
   27   16  0.2473542981620460
   27   17  0.2476151364781075
   27   18  0.2479203668672429
   27   19  0.2481565124207039
   27   20  0.2482723693761934
   27   21  0.2485934586984859
   27   22  0.2486920488124837
   27   23  0.2488715922361351
   27   24  0.2491765621649584
   27   25  0.2495246104653243
   27   26  0.2497220726776467
   27   27  0.4855494513316860
   28    1  0.2436784606997057
   28    2  0.2438443231991663
   28    3  0.2439450282773820
   28    4  0.2442411791459236
   28    5  0.2443971504281272
   28    6  0.2447292865488553
   28    7  0.2447909118231964
   28    8  0.2448708527456723
   28    9  0.2449415270893326
   28   10  0.2454366728870495
   28   11  0.2455310189401115
   28   12  0.2457184781939657
   28   13  0.2458132384751244
   28   14  0.2459046344303112
   28   15  0.2466405201158376
   28   16  0.2471400635283224
   28   17  0.2474006759311836
   28   18  0.2477056419589511
   28   19  0.2479415829857210
   28   20  0.2480573395969973
   28   21  0.2483781508224309
   28   22  0.2484766555471020
   28   23  0.2486560434674131
   28   24  0.2489607492604651
   28   25  0.2493171467696216
   28   26  0.2494075910364402
   28   27  0.2509241070607811
   28   28  0.4868598909622892
   29    1  0.2435949065378942
   29    2  0.2437607121652699
   29    3  0.2438613827130294
   29    4  0.2441574320353058
   29    5  0.2443133498369937
   29    6  0.2446453720725837
   29    7  0.2447069762164229
   29    8  0.2447868897282005
   29    9  0.2448575398385514
   29   10  0.2453525158572407
   29   11  0.2454468295602732
   29   12  0.2456342245367974
   29   13  0.2457289523258933
   29   14  0.2458203169426006
   29   15  0.2465559503025360
   29   16  0.2470553224281084
   29   17  0.2473158454703802
   29   18  0.2476207069292796
   29   19  0.2478565670549526
   29   20  0.2479722839747987
   29   21  0.2482929851982528
   29   22  0.2483914561469403
   29   23  0.2485707825574762
   29   24  0.2488753838708912
   29   25  0.2492317047571497
   29   26  0.2493215550248445
   29   27  0.2496040202466818
   29   28  0.2304348160719754
   29   29  0.4875633857353384
   30    1  0.2435393750723416
   30    2  0.2437051429015974
   30    3  0.2438057904998498
   30    4  0.2441017723328138
   30    5  0.2442576545904742
   30    6  0.2445896011361346
   30    7  0.2446511912362960
   30    8  0.2447310865304742
   30    9  0.2448017205349703
   30   10  0.2452965837157349
   30   11  0.2453908759184076
   30   12  0.2455782281751646
   30   13  0.2456729343695029
   30   14  0.2457642781581431
   30   15  0.2464997438183545
   30   16  0.2469990021038373
   30   17  0.2472594657555966
   30   18  0.2475642577163121
   30   19  0.2478000640737902
   30   20  0.2479157546140610
   30   21  0.2482363827283964
   30   22  0.2483348312290115
   30   23  0.2485141167591427
   30   24  0.2488186486336781
   30   25  0.2491748845597952
   30   26  0.2492647604265766
   30   27  0.2496481289291115
   30   28  0.2513576730918926
   30   29  0.2316451603044762
   30   30  0.4876847816632160
   31    1  0.2434685675482037
   31    2  0.2436342871815176
   31    3  0.2437349055171210
   31    4  0.2440308012952497
   31    5  0.2441866382311354
   31    6  0.2445184882654491
   31    7  0.2445800604586806
   31    8  0.2446599325238103
   31    9  0.2447305459919189
   31   10  0.2452252652943615
   31   11  0.2453195300821761
   31   12  0.2455068278674562
   31   13  0.2456015065265710
   31   14  0.2456928237575857
   31   15  0.2464280755858347
   31   16  0.2469271887151468
   31   17  0.2471875766387561
   31   18  0.2474922799831479
   31   19  0.2477280177814274
   31   20  0.2478436746854096
   31   21  0.2481642095791603
   31   22  0.2482626294565001
   31   23  0.2484418628605038
   31   24  0.2487463061943339
   31   25  0.2491024387967674
   31   26  0.2491922854492576
   31   27  0.2495687864962461
   31   28  0.2498810779837805
   31   29  0.2486944871981617
   31   30  0.2652013555502526
   31   31  0.4854637091390346
   32    1  0.2432780149167009
   32    2  0.2434436048482116
   32    3  0.2435441444340658
   32    4  0.2438398086269853
   32    5  0.2439955235958404
   32    6  0.2443271139050572
   32    7  0.2443886379083168
   32    8  0.2444684474609326
   32    9  0.2445390056628428
   32   10  0.2450333377692465
   32   11  0.2451275287799672
   32   12  0.2453146799751301
   32   13  0.2454092845332312
   32   14  0.2455005302940810
   32   15  0.2462352066715763
   32   16  0.2467339291659856
   32   17  0.2469941132948935
   32   18  0.2472985781607634
   32   19  0.2475341314569602
   32   20  0.2476496978411368
   32   21  0.2479699818656763
   32   22  0.2480683247139079
   32   23  0.2482474178394472
   32   24  0.2485516228982548
   32   25  0.2489074767867250
   32   26  0.2489972529213914
   32   27  0.2493730241131264
   32   28  0.2495950999224086
   32   29  0.2496024059255511
   32   30  0.2506717771121421
   32   31  0.2642964082728326
   32   32  0.4849820872273845
   33    1  0.2431474457077963
   33    2  0.2433129467658987
   33    3  0.2434134323913726
   33    4  0.2437089378990127
   33    5  0.2438645692944290
   33    6  0.2441959816365394
   33    7  0.2442574726193864
   33    8  0.2443372393375925
   33    9  0.2444077596703652
   33   10  0.2449018264648702
   33   11  0.2449959669225404
   33   12  0.2451830176721965
   33   13  0.2452775714552931
   33   14  0.2453687682438311
   33   15  0.2461030503147819
   33   16  0.2466015051409370
   33   17  0.2468615496269926
   33   18  0.2471658510841932
   33   19  0.2474012779570979
   33   20  0.2475167823158944
   33   21  0.2478368944414987
   33   22  0.2479351845083563
   33   23  0.2481141815132177
   33   24  0.2484182233027965
   33   25  0.2487738862027716
   33   26  0.2488636141407504
   33   27  0.2492391548725470
   33   28  0.2494551612975117
   33   29  0.2495413595972669
   33   30  0.2495900617834334
   33   31  0.2495529215815632
   33   32  0.2479631786112779
   33   33  0.4850613892802496
   34    1  0.2429277364955995
   34    2  0.2430930880061424
   34    3  0.2431934828323175
   34    4  0.2434887213197464
   34    5  0.2436442120858783
   34    6  0.2439753249621877
   34    7  0.2440367603814841
   34    8  0.2441164550220965
   34    9  0.2441869116323542
   34   10  0.2446805319857054
   34   11  0.2447745873776011
   34   12  0.2449614691072919
   34   13  0.2450559374511311
   34   14  0.2451470518338082
   34   15  0.2458806704039155
   34   16  0.2463786748238701
   34   17  0.2466384843324659
   34   18  0.2469425108213927
   34   19  0.2471777249614323
   34   20  0.2472931249499294
   34   21  0.2476129478206632
   34   22  0.2477111490721393
   34   23  0.2478899843344382
   34   24  0.2481937513903802
   34   25  0.2485490929116239
   34   26  0.2486387397711073
   34   27  0.2490139413923382
   34   28  0.2492298001553417
   34   29  0.2493152904444829
   34   30  0.2493720958291286
   34   31  0.2494440434255651
   34   32  0.2496300408781001
   34   33  0.2510098163573425
   34   34  0.4870291318122278
   35    1  0.2424350071623486
   35    2  0.2426000232910998
   35    3  0.2427002144868599
   35    4  0.2429948541432737
   35    5  0.2431500295281213
   35    6  0.2434804708095394
   35    7  0.2435417816196264
   35    8  0.2436213146159256
   35    9  0.2436916283193292
   35   10  0.2441842474645388
   35   11  0.2442781120842683
   35   12  0.2444646147625120
   35   13  0.2445588914965961
   35   14  0.2446498210723440
   35   15  0.2453819516469093
   35   16  0.2458789459665381
   35   17  0.2461382285045714
   35   18  0.2464416383378155
   35   19  0.2466763753939780
   35   20  0.2467915413171510
   35   21  0.2471107154924656
   35   22  0.2472087175627454
   35   23  0.2473871900942141
   35   24  0.2476903410206802
   35   25  0.2480449618041713
   35   26  0.2481344268332973
   35   27  0.2485088674358294
   35   28  0.2487242886242238
   35   29  0.2488096021878177
   35   30  0.2488663353573959
   35   31  0.2489387126393071
   35   32  0.2491336980692234
   35   33  0.2492676228870732
   35   34  0.2495197575707536
   35   35  0.4869748022224061
   36    1  0.2423672501285644
   36    2  0.2425322201377244
   36    3  0.2426323833315127
   36    4  0.2429269406404579
   36    5  0.2430820726560581
   36    6  0.2434124215839778
   36    7  0.2434737152585913
   36    8  0.2435532260265829
   36    9  0.2436235200783361
   36   10  0.2441160015437096
   36   11  0.2442098399296526
   36   12  0.2443962904831292
   36   13  0.2444905408682470
   36   14  0.2445814450305102
   36   15  0.2453133709853028
   36   16  0.2458102264022983
   36   17  0.2460694364746596
   36   18  0.2463727615092992
   36   19  0.2466074329598923
   36   20  0.2467225666958766
   36   21  0.2470416516666838
   36   22  0.2471396263468203
   36   23  0.2473180489978304
   36   24  0.2476211151980525
   36   25  0.2479756368702285
   36   26  0.2480650768951891
   36   27  0.2484394128470570
   36   28  0.2486547738284148
   36   29  0.2487400635477131
   36   30  0.2487967808664256
   36   31  0.2488691379898765
   36   32  0.2490640700619751
   36   33  0.2491978064351512
   36   34  0.2494212861646981
   36   35  0.2330589883765829
   36   36  0.4867036176613123
   37    1  0.2421930476541586
   37    2  0.2423578990904347
   37    3  0.2424579902915087
   37    4  0.2427523358861565
   37    5  0.2429073563999719
   37    6  0.2432374678882184
   37    7  0.2432987175077470
   37    8  0.2433781711270416
   37    9  0.2434484146546513
   37   10  0.2439405421469124
   37   11  0.2440343130861231
   37   12  0.2442206296274849
   37   13  0.2443148122697442
   37   14  0.2444056510942607
   37   15  0.2451370509742130
   37   16  0.2456335492743001
   37   17  0.2458925730383381
   37   18  0.2461956800568408
   37   19  0.2464301828363477
   37   20  0.2465452338194777
   37   21  0.2468640894466281
   37   22  0.2469619937070536
   37   23  0.2471402881160372
   37   24  0.2474431364861608
   37   25  0.2477974033444025
   37   26  0.2478867790839712
   37   27  0.2482608459803086
   37   28  0.2484760521700586
   37   29  0.2485612805870411
   37   30  0.2486179571396005
   37   31  0.2486902622514730
   37   32  0.2488850541405968
   37   33  0.2490187043095363
   37   34  0.2492439009733822
   37   35  0.2495609017345503
   37   36  0.2524802566155534
   37   37  0.4812807831306803
   38    1  0.2420371489806293
   38    2  0.2422018943027106
   38    3  0.2423019210754881
   38    4  0.2425960772010813
   38    5  0.2427509979288265
   38    6  0.2430808969256590
   38    7  0.2431421071190582
   38    8  0.2432215095943833
   38    9  0.2432917079065217
   38   10  0.2437835186183303
   38   11  0.2438772291975712
   38   12  0.2440634258077378
   38   13  0.2441575478250158
   38   14  0.2442483281769528
   38   15  0.2449792572577958
   38   16  0.2454754359639591
   38   17  0.2457342929954604
   38   18  0.2460372049052158
   38   19  0.2462715567362433
   38   20  0.2463865336615264
   38   21  0.2467051840426146
   38   22  0.2468030252824683
   38   23  0.2469812049240706
   38   24  0.2472838583519379
   38   25  0.2476378971700529
   38   26  0.2477272153788238
   38   27  0.2481010414898310
   38   28  0.2483161091522374
   38   29  0.2484012827080370
   38   30  0.2484579227781279
   38   31  0.2485301813474489
   38   32  0.2487248478490657
   38   33  0.2488584120895014
   38   34  0.2490834830193021
   38   35  0.2495709366585549
   38   36  0.2499231328777642
   38   37  0.2727615379153475
   38   38  0.4824592030388648
   39    1  0.2418534044976732
   39    2  0.2420180247519946
   39    3  0.2421179755886289
   39    4  0.2424119084031913
   39    5  0.2425667115215978
   39    6  0.2428963600729064
   39    7  0.2429575237980862
   39    8  0.2430368659943721
   39    9  0.2431070110148872
   39   10  0.2435984483645680
   39   11  0.2436920878026556
   39   12  0.2438781430601414
   39   13  0.2439721936239195
   39   14  0.2440629050592092
   39   15  0.2447932792492571
   39   16  0.2452890812772940
   39   17  0.2455477417953608
   39   18  0.2458504237470603
   39   19  0.2460845976679768
   39   20  0.2461994873075859
   39   21  0.2465178957826288
   39   22  0.2466156627455044
   39   23  0.2467937071205732
   39   24  0.2470961307866131
   39   25  0.2474499008332613
   39   26  0.2475391512353829
   39   27  0.2479126935532377
   39   28  0.2481275979452677
   39   29  0.2482127068408652
   39   30  0.2482693039121829
   39   31  0.2483415076258141
   39   32  0.2485360263446774
   39   33  0.2486694892000592
   39   34  0.2488943914104845
   39   35  0.2494005172107293
   39   36  0.2494662074351902
   39   37  0.2493220742036208
   39   38  0.2464906759562780
   39   39  0.4761053011373073
   40    1  0.2416546569932589
   40    2  0.2418191419678443
   40    3  0.2419190106680315
   40    4  0.2422127019378719
   40    5  0.2423673778439552
   40    6  0.2426967555004751
   40    7  0.2427578689632335
   40    8  0.2428371459586034
   40    9  0.2429072333361517
   40   10  0.2433982668381090
   40   11  0.2434918293262580
   40   12  0.2436777316893977
   40   13  0.2437717049653871
   40   14  0.2438623418568786
   40   15  0.2445921158484391
   40   16  0.2450875104419973
   40   17  0.2453459584010035
   40   18  0.2456483916182159
   40   19  0.2458823731023856
   40   20  0.2459971683293103
   40   21  0.2463153151463048
   40   22  0.2464130017673720
   40   23  0.2465908998311855
   40   24  0.2468930749749893
   40   25  0.2472465543045642
   40   26  0.2473357313635186
   40   27  0.2477089667160710
   40   28  0.2479236945064455
   40   29  0.2480087334622353
   40   30  0.2480652840238638
   40   31  0.2481374284027592
   40   32  0.2483317872722719
   40   33  0.2484651404519087
   40   34  0.2486898578112292
   40   35  0.2491952697963046
   40   36  0.2492653839634657
   40   37  0.2494806373996089
   40   38  0.2499738859728051
   40   39  0.2246632658454628
   40   40  0.4762470142344074
   41    1  0.2413588297755790
   41    2  0.2415231133920239
   41    3  0.2416228598355988
   41    4  0.2419161915763811
   41    5  0.2420706781323252
   41    6  0.2423996525734595
   41    7  0.2424606912227387
   41    8  0.2425398711693149
   41    9  0.2426098727477557
   41   10  0.2431003051395317
   41   11  0.2431937530909657
   41   12  0.2433794278773664
   41   13  0.2434732861137653
   41   14  0.2435638120499796
   41   15  0.2442926926715876
   41   16  0.2447874808162319
   41   17  0.2450456123901059
   41   18  0.2453476753766001
   41   19  0.2455813704268467
   41   20  0.2456960251245012
   41   21  0.2460137824746058
   41   22  0.2461113495103041
   41   23  0.2462890297960292
   41   24  0.2465908350250416
   41   25  0.2469438816346023
   41   26  0.2470329495253679
   41   27  0.2474057279731072
   41   28  0.2476201928994195
   41   29  0.2477051277527765
   41   30  0.2477616090867083
   41   31  0.2478336651483697
   41   32  0.2480277860889125
   41   33  0.2481609760211439
   41   34  0.2483854182908520
   41   35  0.2488902418785711
   41   36  0.2489598145313294
   41   37  0.2491382446141018
   41   38  0.2492928034968792
   41   39  0.2499356642318129
   41   40  0.2456707099276219
   41   41  0.4765917886067007
   42    1  0.2412869890180597
   42    2  0.2414512237352807
   42    3  0.2415509404892019
   42    4  0.2418441849194247
   42    5  0.2419986254922523
   42    6  0.2423275020137328
   42    7  0.2423885224947817
   42    8  0.2424676788733478
   42    9  0.2425376596157312
   42   10  0.2430279460296925
   42   11  0.2431213661662269
   42   12  0.2433069856862952
   42   13  0.2434008159856726
   42   14  0.2434913149767289
   42   15  0.2442199786461083
   42   16  0.2447146195164426
   42   17  0.2449726742571307
   42   18  0.2452746473341993
   42   19  0.2455082728248219
   42   20  0.2456228933953623
   42   21  0.2459405561645943
   42   22  0.2460380941593424
   42   23  0.2462157215583082
   42   24  0.2465174369546168
   42   25  0.2468703784794127
   42   26  0.2469594198590092
   42   27  0.2473320873487773
   42   28  0.2475464884393361
   42   29  0.2476313980117278
   42   30  0.2476878625339199
   42   31  0.2477598971480044
   42   32  0.2479539603082065
   42   33  0.2480871105962877
   42   34  0.2483114860604048
   42   35  0.2488161587772110
   42   36  0.2488857198840723
   42   37  0.2490648319723134
   42   38  0.2492261428039100
   42   39  0.2493475838882207
   42   40  0.2502221023549565
   42   41  0.2159942415843322
   42   42  0.4772332629354175
   43    1  0.2403435601157699
   43    2  0.2405071526774415
   43    3  0.2406064795401876
   43    4  0.2408985773886075
   43    5  0.2410524141008594
   43    6  0.2413800047195362
   43    7  0.2414407866113198
   43    8  0.2415196334895036
   43    9  0.2415893406081196
   43   10  0.2420777100087549
   43   11  0.2421707648738040
   43   12  0.2423556586240296
   43   13  0.2424491220481906
   43   14  0.2425392671894012
   43   15  0.2432650817935718
   43   16  0.2437577886247140
   43   17  0.2440148343748149
   43   18  0.2443156267411880
   43   19  0.2445483387592647
   43   20  0.2446625111649061
   43   21  0.2449789318769559
   43   22  0.2450760884994481
   43   23  0.2452530213776579
   43   24  0.2455535570707993
   43   25  0.2459051185989503
   43   26  0.2459938118279426
   43   27  0.2463650221928064
   43   28  0.2465785849779666
   43   29  0.2466631625550650
   43   30  0.2467194063017300
   43   31  0.2467911592614362
   43   32  0.2469844636372755
   43   33  0.2471170933095099
   43   34  0.2473405914685699
   43   35  0.2478432910008890
   43   36  0.2479125789358777
   43   37  0.2480908953137055
   43   38  0.2482506933569602
   43   39  0.2484392913331803
   43   40  0.2486436853733515
   43   41  0.2489450082533705
   43   42  0.2490450933582536
   43   43  0.4802762277274119
   44    1  0.2401214756931970
   44    2  0.2402849170905955
   44    3  0.2403841521724386
   44    4  0.2406759801139720
   44    5  0.2408296746766385
   44    6  0.2411569625920794
   44    7  0.2412176883196316
   44    8  0.2412964623410124
   44    9  0.2413661050482283
   44   10  0.2418540231813685
   44   11  0.2419469920610226
   44   12  0.2421317149640587
   44   13  0.2422250920253040
   44   14  0.2423151538697889
   44   15  0.2430402978002074
   44   16  0.2435325493559428
   44   17  0.2437893575883130
   44   18  0.2440898720138127
   44   19  0.2443223689992331
   44   20  0.2444364359062592
   44   21  0.2447525642363910
   44   22  0.2448496310833452
   44   23  0.2450264004704422
   44   24  0.2453266584598838
   44   25  0.2456778951349830
   44   26  0.2457665064088584
   44   27  0.2461373737645753
   44   28  0.2463507392115259
   44   29  0.2464352386364893
   44   30  0.2464914304123006
   44   31  0.2465631170701903
   44   32  0.2467562428271780
   44   33  0.2468887499457473
   44   34  0.2471120415860240
   44   35  0.2476142766093971
   44   36  0.2476835005202260
   44   37  0.2478616521207163
   44   38  0.2480213024335262
   44   39  0.2482097316922398
   44   40  0.2484138821305853
   44   41  0.2487177504027391
   44   42  0.2487963876465158
   44   43  0.2904248285659047
   44   44  0.4814572852224854
   45    1  0.2398075799777898
   45    2  0.2399708077185204
   45    3  0.2400699130765772
   45    4  0.2403613595297817
   45    5  0.2405148531772049
   45    6  0.2408417132497215
   45    7  0.2409023595943461
   45    8  0.2409810306393991
   45    9  0.2410505823070805
   45   10  0.2415378626155070
   45   11  0.2416307099627871
   45   12  0.2418151913891804
   45   13  0.2419084463844617
   45   14  0.2419983904967569
   45   15  0.2427225864920848
   45   16  0.2432141945582956
   45   17  0.2434706670814021
   45   18  0.2437707886632783
   45   19  0.2440029817200002
   45   20  0.2441168995145271
   45   21  0.2444326145899589
   45   22  0.2445295545475241
   45   23  0.2447060928551099
   45   24  0.2450059583361508
   45   25  0.2453567358616172
   45   26  0.2454452312995428
   45   27  0.2458156138436716
   45   28  0.2460287003713819
   45   29  0.2461130893355571
   45   30  0.2461692076553911
   45   31  0.2462408006018178
   45   32  0.2464336738976399
   45   33  0.2465660077979801
   45   34  0.2467890075431277
   45   35  0.2472905860262176
   45   36  0.2473597194449573
   45   37  0.2475376381573844
   45   38  0.2476970797539179
   45   39  0.2478852638759187
   45   40  0.2480891357594884
   45   41  0.2483932094652309
   45   42  0.2484671862377990
   45   43  0.2496217262619148
   45   44  0.2506936246414223
   45   45  0.4767435285139794
   46    1  0.2391051813125693
   46    2  0.2392679309577067
   46    3  0.2393667460352343
   46    4  0.2396573388390265
   46    5  0.2398103829021077
   46    6  0.2401362855983868
   46    7  0.2401967543092955
   46    8  0.2402751949261150
   46    9  0.2403445428763052
   46   10  0.2408303959361091
   46   11  0.2409229713326327
   46   12  0.2411069124111868
   46   13  0.2411998942617067
   46   14  0.2412895749268480
   46   15  0.2420116497452702
   46   16  0.2425018178868150
   46   17  0.2427575391994805
   46   18  0.2430567817224107
   46   19  0.2432882946834778
   46   20  0.2434018788117092
   46   21  0.2437166691547053
   46   22  0.2438133251742198
   46   23  0.2439893463994364
   46   24  0.2442883335716529
   46   25  0.2446380836664364
   46   26  0.2447263199003890
   46   27  0.2450956175905502
   46   28  0.2453080799858094
   46   29  0.2453922217739121
   46   30  0.2454481757226576
   46   31  0.2455195589726686
   46   32  0.2457118673407867
   46   33  0.2458438136338837
   46   34  0.2460661602106730
   46   35  0.2465662695656517
   46   36  0.2466352004919552
   46   37  0.2468125980787869
   46   38  0.2469715726693107
   46   39  0.2471592056035018
   46   40  0.2473624802925489
   46   41  0.2476656660385579
   46   42  0.2477394059024114
   46   43  0.2487111551678243
   46   44  0.2489378484950035
   46   45  0.2483684733833884
   46   46  0.4787712899845541
   47    1  0.2388706062839241
   47    2  0.2390331962629159
   47    3  0.2391319143975437
   47    4  0.2394222221141835
   47    5  0.2395751160328166
   47    6  0.2399006990010417
   47    7  0.2399611083888964
   47    8  0.2400394720512566
   47    9  0.2401087519673820
   47   10  0.2405941283792321
   47   11  0.2406866129543181
   47   12  0.2408703735767921
   47   13  0.2409632642071212
   47   14  0.2410528568907120
   47   15  0.2417742233149443
   47   16  0.2422639105752081
   47   17  0.2425193810115275
   47   18  0.2428183299614661
   47   19  0.2430496157958806
   47   20  0.2431630884919800
   47   21  0.2434775700087377
   47   22  0.2435741312035041
   47   23  0.2437499797424422
   47   24  0.2440486735921799
   47   25  0.2443980805633302
   47   26  0.2444862302327969
   47   27  0.2448551656220838
   47   28  0.2450674195803189
   47   29  0.2451514788208070
   47   30  0.2452073778757226
   47   31  0.2452786910949303
   47   32  0.2454708107982077
   47   33  0.2456026276449025
   47   34  0.2458247560877544
   47   35  0.2463243748085878
   47   36  0.2463932381099494
   47   37  0.2465704616602179
   47   38  0.2467292802881278
   47   39  0.2469167291443086
   47   40  0.2471198044101762
   47   41  0.2474226927037790
   47   42  0.2474963603073033
   47   43  0.2484678873391555
   47   44  0.2486977897438214
   47   45  0.2490497645743657
   47   46  0.2429974878139291
   47   47  0.4844346166392429
   48    1  0.2388064546510753
   48    2  0.2389690009645329
   48    3  0.2390676925871942
   48    4  0.2393579223381338
   48    5  0.2395107751952287
   48    6  0.2398362707241519
   48    7  0.2398966638883242
   48    8  0.2399750065051612
   48    9  0.2400442678153149
   48   10  0.2405295138733728
   48   11  0.2406219736105911
   48   12  0.2408056848818947
   48   13  0.2408985505653051
   48   14  0.2409881191876812
   48   15  0.2417092918801073
   48   16  0.2421988476288477
   48   17  0.2424542494554462
   48   18  0.2427531181189754
   48   19  0.2429843418387406
   48   20  0.2430977840603549
   48   21  0.2434121811192417
   48   22  0.2435087163813143
   48   23  0.2436845176939692
   48   24  0.2439831313258078
   48   25  0.2443324444594280
   48   26  0.2444205704552191
   48   27  0.2447894067623794
   48   28  0.2450016037172092
   48   29  0.2450856403825566
   48   30  0.2451415244250951
   48   31  0.2452128184922625
   48   32  0.2454048865994358
   48   33  0.2455366680450987
   48   34  0.2457587368326313
   48   35  0.2462582213747257
   48   36  0.2463270661820025
   48   37  0.2465042421367116
   48   38  0.2466630181119299
   48   39  0.2468504166264204
   48   40  0.2470534373539280
   48   41  0.2473562443034253
   48   42  0.2474298921206225
   48   43  0.2484011406055947
   48   44  0.2486308985134325
   48   45  0.2489605729467704
   48   46  0.2486068383749948
   48   47  0.2874307303447934
   48   48  0.4862022130901405
   49    1  0.2386605420983674
   49    2  0.2388229890947963
   49    3  0.2389216204161285
   49    4  0.2392116728344919
   49    5  0.2393644322973333
   49    6  0.2396897289460228
   49    7  0.2397500852095142
   49    8  0.2398283799584188
   49    9  0.2398975989493874
   49   10  0.2403825485184282
   49   11  0.2404749517620468
   49   12  0.2406585507843721
   49   13  0.2407513597261464
   49   14  0.2408408736214157
   49   15  0.2415616056718640
   49   16  0.2420508622983337
   49   17  0.2423061080724814
   49   18  0.2426047941249934
   49   19  0.2428358765653143
   49   20  0.2429492494728719
   49   21  0.2432634544327743
   49   22  0.2433599307110705
   49   23  0.2435356246077917
   49   24  0.2438340557844393
   49   25  0.2441831554850888
   49   26  0.2442712276352290
   49   27  0.2446398385806118
   49   28  0.2448519058814948
   49   29  0.2449358911998031
   49   30  0.2449917410967682
   49   31  0.2450629916027206
   49   32  0.2452549423548255
   49   33  0.2453866432810269
   49   34  0.2456085763828482
   49   35  0.2461077557361038
   49   36  0.2461765584786819
   49   37  0.2463536261775406
   49   38  0.2465123051394354
   49   39  0.2466995891520141
   49   40  0.2469024858323184
   49   41  0.2472051077645270
   49   42  0.2472787105819629
   49   43  0.2482493621934007
   49   44  0.2484789636028049
   49   45  0.2488041124587303
   49   46  0.2495599532814607
   49   47  0.2489179221888667
   49   48  0.2444160123465046
   49   49  0.4870139687699948
   50    1  0.2385679793741154
   50    2  0.2387303633666794
   50    3  0.2388289564345839
   50    4  0.2391188963582644
   50    5  0.2392715965744791
   50    6  0.2395967670592718
   50    7  0.2396570999140334
   50    8  0.2397353642968993
   50    9  0.2398045564417947
   50   10  0.2402893179267356
   50   11  0.2403816853324403
   50   12  0.2405652131472441
   50   13  0.2406579860937575
   50   14  0.2407474652717254
   50   15  0.2414679177915840
   50   16  0.2419569846634935
   50   17  0.2422121314424575
   50   18  0.2425107016517954
   50   19  0.2427416944685028
   50   20  0.2428550234052175
   50   21  0.2431691065030525
   50   22  0.2432655453637385
   50   23  0.2434411711188826
   50   24  0.2437394865512079
   50   25  0.2440884508561232
   50   26  0.2441764888481321
   50   27  0.2445449568304888
   50   28  0.2447569418826392
   50   29  0.2448408946278637
   50   30  0.2448967228638598
   50   31  0.2449679457358310
   50   32  0.2451598220412579
   50   33  0.2452914718882301
   50   34  0.2455133189149410
   50   35  0.2460123046651803
   50   36  0.2460810807231241
   50   37  0.2462580797475868
   50   38  0.2464166971670210
   50   39  0.2466039085428821
   50   40  0.2468067265312111
   50   41  0.2471092310937426
   50   42  0.2471828053648806
   50   43  0.2481530806049081
   50   44  0.2483825933810974
   50   45  0.2487077277563755
   50   46  0.2494346377956143
   50   47  0.2498110393187675
   50   48  0.2505551562523455
   50   49  0.2147819151135705
   50   50  0.4884870543645067
   51    1  0.2381153145608520
   51    2  0.2382773904419927
   51    3  0.2383757964369598
   51    4  0.2386651862214231
   51    5  0.2388175967004524
   51    6  0.2391421501986858
   51    7  0.2392023685763892
   51    8  0.2392804844584700
   51    9  0.2393495453164701
   51   10  0.2398333870029215
   51   11  0.2399255791484149
   51   12  0.2401087587329817
   51   13  0.2402013556498006
   51   14  0.2402906650477524
   51   15  0.2410097505630942
   51   16  0.2414978894673660
   51   17  0.2417525521244904
   51   18  0.2420505558192927
   51   19  0.2422811103444887
   51   20  0.2423942242480623
   51   21  0.2427077113968215
   51   22  0.2428039672720164
   51   23  0.2429792597904878
   51   24  0.2432770091916977
   51   25  0.2436253113630679
   51   26  0.2437131823096027
   51   27  0.2440809511516520
   51   28  0.2442925339780960
   51   29  0.2443763274292952
   51   30  0.2444320497354088
   51   31  0.2445031374673326
   51   32  0.2446946497018888
   51   33  0.2448260497531695
   51   34  0.2450474758418182
   51   35  0.2455455148040936
   51   36  0.2456141603646358
   51   37  0.2457908235467504
   51   38  0.2459491400015508
   51   39  0.2461359961578945
   51   40  0.2463384293143318
   51   41  0.2466403598971882
   51   42  0.2467137945666744
   51   43  0.2476822287706777
   51   44  0.2479113060088514
   51   45  0.2482358087693134
   51   46  0.2489651100087169
   51   47  0.2492067423544655
   51   48  0.2492589805899609
   51   49  0.2501918346342868
   51   50  0.2443447766978311
   51   51  0.4912558677886343
   52    1  0.2378476672176666
   52    2  0.2380095609216170
   52    3  0.2381078563058778
   52    4  0.2383969208092600
   52    5  0.2385491599752435
   52    6  0.2388733486675353
   52    7  0.2389334993583333
   52    8  0.2390115274362829
   52    9  0.2390805106682168
   52   10  0.2395638085049703
   52   11  0.2396558970242738
   52   12  0.2398388707105798
   52   13  0.2399313635462362
   52   14  0.2400205725582756
   52   15  0.2407388498041953
   52   16  0.2412264400285929
   52   17  0.2414808164387629
   52   18  0.2417784851702415
   52   19  0.2420087805466035
   52   20  0.2421217673074277
   52   21  0.2424349020890885
   52   22  0.2425310497703635
   52   23  0.2427061452558262
   52   24  0.2430035599795446
   52   25  0.2433514706508932
   52   26  0.2434392428283697
   52   27  0.2438065982893912
   52   28  0.2440179432916471
   52   29  0.2441016425569908
   52   30  0.2441573022298916
   52   31  0.2442283100574941
   52   32  0.2444196070276904
   52   33  0.2445508593821517
   52   34  0.2447720365825488
   52   35  0.2452695157370465
   52   36  0.2453380841383269
   52   37  0.2455145487467739
   52   38  0.2456726872500696
   52   39  0.2458593333755974
   52   40  0.2460615389922958
   52   41  0.2463631301979120
   52   42  0.2464364823250626
   52   43  0.2474038279859668
   52   44  0.2476326477369813
   52   45  0.2479567860621132
   52   46  0.2486851871001625
   52   47  0.2489294081396970
   52   48  0.2489963199583907
   52   49  0.2491463858583881
   52   50  0.2492595476710854
   52   51  0.2490495179837898
   52   52  0.4941290296518532
   53    1  0.2377380445455013
   53    2  0.2378998636335405
   53    3  0.2379981137140033
   53    4  0.2382870449891572
   53    5  0.2384392139889526
   53    6  0.2387632532644721
   53    7  0.2388233762321498
   53    8  0.2389013683473906
   53    9  0.2389703197853351
   53   10  0.2394533948727930
   53   11  0.2395454409490082
   53   12  0.2397283303037558
   53   13  0.2398207805099766
   53   14  0.2399099484060766
   53   15  0.2406278946019929
   53   16  0.2411152600987573
   53   17  0.2413695192682490
   53   18  0.2416670508058583
   53   19  0.2418972400403572
   53   20  0.2420101747262093
   53   21  0.2423231651857839
   53   22  0.2424192685531253
   53   23  0.2425942833380488
   53   24  0.2428915609849686
   53   25  0.2432393113062162
   53   26  0.2433270430299824
   53   27  0.2436942291789070
   53   28  0.2439054767734222
   53   29  0.2439891374622382
   53   30  0.2440447714819040
   53   31  0.2441157465823922
   53   32  0.2443069553848748
   53   33  0.2444381472458529
   53   34  0.2446592225069037
   53   35  0.2451564723760151
   53   36  0.2452250091744992
   53   37  0.2454013924513858
   53   38  0.2455594580695214
   53   39  0.2457460181708840
   53   40  0.2459481305921338
   53   41  0.2462495827960341
   53   42  0.2463229011155957
   53   43  0.2472898009322430
   53   44  0.2475185152214983
   53   45  0.2478425041521017
   53   46  0.2485705697230203
   53   47  0.2488146693540137
   53   48  0.2488815047585543
   53   49  0.2490339198317520
   53   50  0.2491286116798456
   53   51  0.2496822977369549
   53   52  0.2212964597421978
   53   53  0.4921381586577052
   54    1  0.2376776049641488
   54    2  0.2378393829133035
   54    3  0.2379376080158805
   54    4  0.2382264658367190
   54    5  0.2383785961509491
   54    6  0.2387025530467292
   54    7  0.2387626607294870
   54    8  0.2388406330169766
   54    9  0.2389095669255598
   54   10  0.2393925192019797
   54   11  0.2394845418775384
   54   12  0.2396673847367574
   54   13  0.2397598114395808
   54   14  0.2398489566667372
   54   15  0.2405667203408884
   54   16  0.2410539619358741
   54   17  0.2413081564656579
   54   18  0.2416056123625274
   54   19  0.2418357430765611
   54   20  0.2419486490512948
   54   21  0.2422615599400444
   54   22  0.2423576388752538
   54   23  0.2425326091665820
   54   24  0.2428298112373081
   54   25  0.2431774731508131
   54   26  0.2432651825707504
   54   27  0.2436322753708080
   54   28  0.2438434692603464
   54   29  0.2439271086803031
   54   30  0.2439827285562636
   54   31  0.2440536856129197
   54   32  0.2442448458048401
   54   33  0.2443760043132215
   54   34  0.2445970233708309
   54   35  0.2450941468252830
   54   36  0.2451626661998187
   54   37  0.2453390046352016
   54   38  0.2454970300686886
   54   39  0.2456835427413174
   54   40  0.2458856037800039
   54   41  0.2461869793464226
   54   42  0.2462602790264411
   54   43  0.2472269330304326
   54   44  0.2474555891741949
   54   45  0.2477794957379451
   54   46  0.2485073761921168
   54   47  0.2487514145611195
   54   48  0.2488182370683900
   54   49  0.2489703961464040
   54   50  0.2490667184522462
   54   51  0.2495516654006339
   54   52  0.2457291688661722
   54   53  0.2845956608773325
   54   54  0.4935589351716118
   55    1  0.2375098991263496
   55    2  0.2376715629246297
   55    3  0.2377697187193595
   55    4  0.2380583727214879
   55    5  0.2382103956922356
   55    6  0.2385341240033216
   55    7  0.2385941892739670
   55    8  0.2386721065440401
   55    9  0.2387409918127067
   55   10  0.2392236033169443
   55   11  0.2393155610611019
   55   12  0.2394982749059996
   55   13  0.2395906363923393
   55   14  0.2396797187184285
   55   15  0.2403969759369617
   55   16  0.2408838737332125
   55   17  0.2411378889027802
   55   18  0.2414351349141185
   55   19  0.2416651032474171
   55   20  0.2417779295554481
   55   21  0.2420906196535904
   55   22  0.2421866307952930
   55   23  0.2423614776272010
   55   24  0.2426584699914961
   55   25  0.2430058865939947
   55   26  0.2430935341259736
   55   27  0.2434603679045486
   55   28  0.2436714127752167
   55   29  0.2437549931790158
   55   30  0.2438105738094702
   55   31  0.2438814807986719
   55   32  0.2440725061075430
   55   33  0.2442035720701941
   55   34  0.2444244351762731
   55   35  0.2449212078593287
   55   36  0.2449896788864439
   55   37  0.2451658928970411
   55   38  0.2453238068274367
   55   39  0.2455101878963158
   55   40  0.2457121063602916
   55   41  0.2460132692754516
   55   42  0.2460865172350556
   55   43  0.2470524891658681
   55   44  0.2472809839693553
   55   45  0.2476046619839408
   55   46  0.2483320288402551
   55   47  0.2485758951509708
   55   48  0.2486426712071759
   55   49  0.2487946858281789
   55   50  0.2488912226669970
   55   51  0.2493641148057928
   55   52  0.2497370813006114
   55   53  0.2489799572452383
   55   54  0.2443414310876685
   55   55  0.4960508282922100
   56    1  0.2374369053895060
   56    2  0.2375985195037737
   56    3  0.2376966451323577
   56    4  0.2379852104226711
   56    5  0.2381371866723146
   56    6  0.2384608154922248
   56    7  0.2385208623030562
   56    8  0.2385987556268738
   56    9  0.2386676197250832
   56   10  0.2391500829086938
   56   11  0.2392420123915477
   56   12  0.2394246700831383
   56   13  0.2395170031840926
   56   14  0.2396060581325782
   56   15  0.2403230949169954
   56   16  0.2408098430753164
   56   17  0.2410637801785951
   56   18  0.2413609348375425
   56   19  0.2415908324948480
   56   20  0.2417036241280555
   56   21  0.2420162181273874
   56   22  0.2421121997620588
   56   23  0.2422869928584229
   56   24  0.2425838939482803
   56   25  0.2429312037794984
   56   26  0.2430188243748278
   56   27  0.2433855454146564
   56   28  0.2435965254250648
   56   29  0.2436800801421619
   56   30  0.2437356436910634
   56   31  0.2438065288884740
   56   32  0.2439974954896820
   56   33  0.2441285211719303
   56   34  0.2443493164003188
   56   35  0.2448459364106031
   56   36  0.2449143863945696
   56   37  0.2450905462494488
   56   38  0.2452484116482761
   56   39  0.2454347354368030
   56   40  0.2456365918453306
   56   41  0.2459376622043208
   56   42  0.2460108876526849
   56   43  0.2469765627120779
   56   44  0.2472049872924308
   56   45  0.2475285658312976
   56   46  0.2482557091466047
   56   47  0.2484995005066518
   56   48  0.2485662560230032
   56   49  0.2487182248603831
   56   50  0.2488147249103939
   56   51  0.2492877669260864
   56   52  0.2495549424103385
   56   53  0.2497960515549247
   56   54  0.2505389520790843
   56   55  0.2143707352480695
   56   56  0.4959295254721915
   57    1  0.2373210677677257
   57    2  0.2374826030358064
   57    3  0.2375806807921380
   57    4  0.2378691053009798
   57    5  0.2380210074064321
   57    6  0.2383444783385330
   57    7  0.2384044958545091
   57    8  0.2384823511767475
   57    9  0.2385511816784384
   57   10  0.2390334094842012
   57   11  0.2391252941176976
   57   12  0.2393078626966351
   57   13  0.2394001507513199
   57   14  0.2394891622528383
   57   15  0.2402058492186976
   57   16  0.2406923599086731
   57   17  0.2409461731244286
   57   18  0.2412431828114352
   57   19  0.2414729683092690
   57   20  0.2415857049151650
   57   21  0.2418981464102121
   57   22  0.2419940812186149
   57   23  0.2421687890392020
   57   24  0.2424655452808266
   57   25  0.2428126856710524
   57   26  0.2429002635191881
   57   27  0.2432668056479370
   57   28  0.2434776827281685
   57   29  0.2435611966816796
   57   30  0.2436167331229613
   57   31  0.2436875837378260
   57   32  0.2438784571727383
   57   33  0.2440094189318850
   57   34  0.2442301064415762
   57   35  0.2447264841673646
   57   36  0.2447949007568453
   57   37  0.2449709746691513
   57   38  0.2451287630506660
   57   39  0.2453149959379721
   57   40  0.2455167538674269
   57   41  0.2458176773441356
   57   42  0.2458908670682227
   57   43  0.2468560710066578
   57   44  0.2470843841462045
   57   45  0.2474078048217926
   57   46  0.2481345933878890
   57   47  0.2483782658105495
   57   48  0.2484449887609634
   57   49  0.2485968833583615
   57   50  0.2486933370862571
   57   51  0.2491661169315319
   57   52  0.2494443983235867
   57   53  0.2495792754318803
   57   54  0.2497497741045613
   57   55  0.2442001422851464
   57   56  0.2886229185803484
   57   57  0.4965277523713137
   58    1  0.2372509676529979
   58    2  0.2374124552066429
   58    3  0.2375105039926769
   58    4  0.2377988433064226
   58    5  0.2379507005428916
   58    6  0.2382740759278518
   58    7  0.2383340757157990
   58    8  0.2384119080410609
   58    9  0.2384807182115352
   58   10  0.2389628035764062
   58   11  0.2390546610689353
   58   12  0.2392371757205984
   58   13  0.2393294365151529
   58   14  0.2394184217243724
   58   15  0.2401348969945781
   58   16  0.2406212639785797
   58   17  0.2408750022227547
   58   18  0.2411719241787675
   58   19  0.2414016418023500
   58   20  0.2415143451080040
   58   21  0.2418266943137956
   58   22  0.2419226007848867
   58   23  0.2420972570001175
   58   24  0.2423939255856111
   58   25  0.2427409634371900
   58   26  0.2428285154165006
   58   27  0.2431949492756992
   58   28  0.2434057640668653
   58   29  0.2434892533519482
   58   30  0.2435447733888249
   58   31  0.2436156030757700
   58   32  0.2438064201303120
   58   33  0.2439373432058541
   58   34  0.2441579655286662
   58   35  0.2446541966339466
   58   36  0.2447225930144723
   58   37  0.2448986149179045
   58   38  0.2450563566917424
   58   39  0.2452425345694074
   58   40  0.2454442329034199
   58   41  0.2457450674930759
   58   42  0.2458182355983151
   58   43  0.2467831544339254
   58   44  0.2470114001341275
   58   45  0.2473347252774197
   58   46  0.2480612991640411
   58   47  0.2483048996105741
   58   48  0.2483716028525917
   58   49  0.2485234525678361
   58   50  0.2486198779223351
   58   51  0.2490925132584960
   58   52  0.2493724518150668
   58   53  0.2494908626539883
   58   54  0.2495727596996973
   58   55  0.2487617692559227
   58   56  0.2564842136276974
   58   57  0.2924299020694371
   58   58  0.4960400619986637
   59    1  0.2370859837771667
   59    2  0.2372473590326712
   59    3  0.2373453396357642
   59    4  0.2376334784388945
   59    5  0.2377852300741274
   59    6  0.2381083805844543
   59    7  0.2381683386486620
   59    8  0.2382461168494716
   59    9  0.2383148791694829
   59   10  0.2387966292930997
   59   11  0.2388884229081015
   59   12  0.2390708106394198
   59   13  0.2391630072759917
   59   14  0.2392519306050643
   59   15  0.2399679076397173
   59   16  0.2404539364050347
   59   17  0.2407074982001128
   59   18  0.2410042136771569
   59   19  0.2412337715555369
   59   20  0.2413463964875245
   59   21  0.2416585284862670
   59   22  0.2417543682641788
   59   23  0.2419289030238066
   59   24  0.2422253653065250
   59   25  0.2425721618286358
   59   26  0.2426596529244650
   59   27  0.2430258319662484
   59   28  0.2432365001572060
   59   29  0.2433199313839974
   59   30  0.2433754128123450
   59   31  0.2434461932444593
   59   32  0.2436368776051811
   59   33  0.2437677096370633
   59   34  0.2439881785395278
   59   35  0.2444840645666326
   59   36  0.2445524133844443
   59   37  0.2447283128825765
   59   38  0.2448859449630821
   59   39  0.2450719933730018
   59   40  0.2452735514463729
   59   41  0.2455741768362222
   59   42  0.2456472940604989
   59   43  0.2466115418933691
   59   44  0.2468396288719415
   59   45  0.2471627291755382
   59   46  0.2478887978040478
   59   47  0.2481322288512993
   59   48  0.2481988857080591
   59   49  0.2483506298245870
   59   50  0.2484469881457211
   59   51  0.2489192939562022
   59   52  0.2491993442508805
   59   53  0.2493147790619398
   59   54  0.2493810199365964
   59   55  0.2494050653081654
   59   56  0.2506593084566239
   59   57  0.2562984388409448
   59   58  0.2877192442416350
   59   59  0.4954508205985240
   60    1  0.2369270866841602
   60    2  0.2370883537845618
   60    3  0.2371862687202005
   60    4  0.2374742144101932
   60    5  0.2376258643401574
   60    6  0.2379487982721953
   60    7  0.2380087161519858
   60    8  0.2380864422251671
   60    9  0.2381551584600722
   60   10  0.2386365857105567
   60   11  0.2387283178046776
   60   12  0.2389105832981485
   60   13  0.2390027181437309
   60   14  0.2390915818756132
   60   15  0.2398070790562164
   60   16  0.2402927820808186
   60   17  0.2405461739365714
   60   18  0.2408426905523162
   60   19  0.2410720945790051
   60   20  0.2411846440287816
   60   21  0.2414965668339376
   60   22  0.2415923423791949
   60   23  0.2417667601641053
   60   24  0.2420630237552175
   60   25  0.2424095878512762
   60   26  0.2424970203098103
   60   27  0.2428629539352080
   60   28  0.2430734809345076
   60   29  0.2431568562449635
   60   30  0.2432123004891742
   60   31  0.2432830334836258
   60   32  0.2434735900460270
   60   33  0.2436043343931408
   60   34  0.2438246555354251
   60   35  0.2443202092153920
   60   36  0.2443885122252301
   60   37  0.2445642938339854
   60   38  0.2447218202680965
   60   39  0.2449077439867501
   60   40  0.2451091669741435
   60   41  0.2454095908822359
   60   42  0.2454826591027116
   60   43  0.2464462606882789
   60   44  0.2466741948009699
   60   45  0.2469970785599268
   60   46  0.2477226605709123
   60   47  0.2479659284685560
   60   48  0.2480325406513201
   60   49  0.2481841830670488
   60   50  0.2482804768123339
   60   51  0.2487524658994970
   60   52  0.2490323928816692
   60   53  0.2491471423304063
   60   54  0.2492100612323427
   60   55  0.2494094227282120
   60   56  0.2493049093191114
   60   57  0.2485777521278954
   60   58  0.2438282631721729
   60   59  0.2120659580489603
   60   60  0.4952575870170911
   61    1  0.2368360632463750
   61    2  0.2369972683906446
   61    3  0.2370951457089969
   61    4  0.2373829807750548
   61    5  0.2375345724436435
   61    6  0.2378573823098471
   61    7  0.2379172771701868
   61    8  0.2379949733823063
   61    9  0.2380636632175793
   61   10  0.2385449055117382
   61   11  0.2386366023639175
   61   12  0.2388187978340236
   61   13  0.2389108972829339
   61   14  0.2389997268748516
   61   15  0.2397149491733634
   61   16  0.2402004655989589
   61   17  0.2404537601057840
   61   18  0.2407501628047872
   61   19  0.2409794786982725
   61   20  0.2410919849084263
   61   21  0.2414037878780395
   61   22  0.2414995266279285
   61   23  0.2416738774044331
   61   24  0.2419700271760115
   61   25  0.2423164581279208
   61   26  0.2424038569963615
   61   27  0.2427696500361594
   61   28  0.2429800961544948
   61   29  0.2430634394335461
   61   30  0.2431188623770023
   61   31  0.2431895681970164
   61   32  0.2433800515507623
   61   33  0.2435107456680772
   61   34  0.2437309821666507
   61   35  0.2442263454631532
   61   36  0.2442946222321134
   61   37  0.2444703363085044
   61   38  0.2446278022235851
   61   39  0.2448136545134448
   61   40  0.2450150001174835
   61   41  0.2453153086077177
   61   42  0.2453883487566009
   61   43  0.2463515801424996
   61   44  0.2465794266867036
   61   45  0.2469021863991018
   61   46  0.2476274896535722
   61   47  0.2478706640917439
   61   48  0.2479372506832160
   61   49  0.2480888348405434
   61   50  0.2481850915907106
   61   51  0.2486568993751408
   61   52  0.2489367089313688
   61   53  0.2490515076264710
   61   54  0.2491149054839229
   61   55  0.2492872758325048
   61   56  0.2493912508617321
   61   57  0.2496410563993336
   61   58  0.2504425177762164
   61   59  0.2554347983349280
   61   60  0.2128986841760807
   61   61  0.4951178831857900
   62    1  0.2364900548165142
   62    2  0.2366510244462338
   62    3  0.2367487587695676
   62    4  0.2370361733196031
   62    5  0.2371875435185621
   62    6  0.2375098817718981
   62    7  0.2375696891281377
   62    8  0.2376472718290631
   62    9  0.2377158613111139
   62   10  0.2381964005286878
   62   11  0.2382879634152732
   62   12  0.2384698927047662
   62   13  0.2385618575999043
   62   14  0.2386505574151857
   62   15  0.2393647348012752
   62   16  0.2398495419059431
   62   17  0.2401024663591818
   62   18  0.2403984360251786
   62   19  0.2406274168969145
   62   20  0.2407397587397983
   62   21  0.2410511061771988
   62   22  0.2411467050564361
   62   23  0.2413208011131248
   62   24  0.2416165182212141
   62   25  0.2419624430507530
   62   26  0.2420497142327898
   62   27  0.2424149728629474
   62   28  0.2426251115275531
   62   29  0.2427083330452614
   62   30  0.2427636750179171
   62   31  0.2428342775394325
   62   32  0.2430244826042842
   62   33  0.2431549857824924
   62   34  0.2433749005239652
   62   35  0.2438695401136383
   62   36  0.2439377171328505
   62   37  0.2441131744976966
   62   38  0.2442704103610981
   62   39  0.2444559911278709
   62   40  0.2446570425736832
   62   41  0.2449569123246994
   62   42  0.2450298457647188
   62   43  0.2459916699064045
   62   44  0.2462191835755221
   62   45  0.2465414717483255
   62   46  0.2472657153624826
   62   47  0.2475085345321011
   62   48  0.2475750238431101
   62   49  0.2477263865417704
   62   50  0.2478225026645918
   62   51  0.2482936211523899
   62   52  0.2485730231721614
   62   53  0.2486876423023764
   62   54  0.2487508836659503
   62   55  0.2489264189879844
   62   56  0.2490037796264988
   62   57  0.2491292303608446
   62   58  0.2492250599363251
   62   59  0.2495456054332118
   62   60  0.2484089245377861
   62   61  0.2571192591966944
   62   62  0.4957935530304366
   63    1  0.2361379503948079
   63    2  0.2362986803606716
   63    3  0.2363962691696944
   63    4  0.2366832557950377
   63    5  0.2368344006225052
   63    6  0.2371562589540772
   63    7  0.2372159772645656
   63    8  0.2372934444544516
   63    9  0.2373619318152528
   63   10  0.2378417555694071
   63   11  0.2379331821301870
   63   12  0.2381148405494849
   63   13  0.2382066685202765
   63   14  0.2382952362725111
   63   15  0.2390083503368652
   63   16  0.2394924356237578
   63   17  0.2397449835037895
   63   18  0.2400405125075853
   63   19  0.2402691524551437
   63   20  0.2403813270349278
   63   21  0.2406922109145289
   63   22  0.2407876674588671
   63   23  0.2409615043080749
   63   24  0.2412567811299906
   63   25  0.2416021909202727
   63   26  0.2416893321663209
   63   27  0.2420540469715856
   63   28  0.2422638727657281
   63   29  0.2423469703768967
   63   30  0.2424022299522046
   63   31  0.2424727273553038
   63   32  0.2426626492283553
   63   33  0.2427929581034834
   63   34  0.2430125454191245
   63   35  0.2435064485516691
   63   36  0.2435745240637378
   63   37  0.2437497201942837
   63   38  0.2439067219529454
   63   39  0.2440920264129254
   63   40  0.2442927785180187
   63   41  0.2445922018000899
   63   42  0.2446650266512439
   63   43  0.2456254187558258
   63   44  0.2458525936852490
   63   45  0.2461744020108520
   63   46  0.2468975673159059
   63   47  0.2471400249578341
   63   48  0.2472064152744883
   63   49  0.2473575526128238
   63   50  0.2474535256306371
   63   51  0.2479239426812025
   63   52  0.2482029287466734
   63   53  0.2483173768385786
   63   54  0.2483805219702353
   63   55  0.2485559068548598
   63   56  0.2486322933124856
   63   57  0.2487535324239384
   63   58  0.2488263517712333
   63   59  0.2489950072834976
   63   60  0.2492018711427776
   63   61  0.2490342326857851
   63   62  0.2421122148283517
   63   63  0.4962706762278877
   64    1  0.2360646687239537
   64    2  0.2362253488098197
   64    3  0.2363229073337021
   64    4  0.2366098048972940
   64    5  0.2367609028193595
   64    6  0.2370826612672987
   64    7  0.2371423610451558
   64    8  0.2372198041943270
   64    9  0.2372882703011611
   64   10  0.2377679451496170
   64   11  0.2378593433376126
   64   12  0.2380409453820988
   64   13  0.2381327448555348
   64   14  0.2382212851221711
   64   15  0.2389341778828759
   64   16  0.2394181129415710
   64   17  0.2396705824473703
   64   18  0.2399660197384229
   64   19  0.2401945887311968
   64   20  0.2403067284993777
   64   21  0.2406175159010933
   64   22  0.2407129428220056
   64   23  0.2408867257237021
   64   24  0.2411819109111353
   64   25  0.2415272135089627
   64   26  0.2416143277121060
   64   27  0.2419789293339105
   64   28  0.2421886900119429
   64   29  0.2422717618350848
   64   30  0.2423270042614591
   64   31  0.2423974797868065
   64   32  0.2425873427206143
   64   33  0.2427176111564480
   64   34  0.2429371303266455
   64   35  0.2434308801841798
   64   36  0.2434989345700921
   64   37  0.2436740763312951
   64   38  0.2438310293669490
   64   39  0.2440162763206264
   64   40  0.2442169661254852
   64   41  0.2445162964862857
   64   42  0.2445890987374012
   64   43  0.2455491927995126
   64   44  0.2457762972287965
   64   45  0.2460980056862854
   64   46  0.2468209465684467
   64   47  0.2470633289674880
   64   48  0.2471296986809594
   64   49  0.2472807891162170
   64   50  0.2473767323503251
   64   51  0.2478470034144174
   64   52  0.2481259028995855
   64   53  0.2482403154875463
   64   54  0.2483034410943097
   64   55  0.2484787677423321
   64   56  0.2485551599921761
   64   57  0.2486764996895855
   64   58  0.2487500816960621
   64   59  0.2489238842882998
   64   60  0.2490846055702237
   64   61  0.2492214379070821
   64   62  0.2507229908585266
   64   63  0.2114960111144293
   64   64  0.4948313540985949
   65    1  0.2359490597985104
   65    2  0.2361096611938540
   65    3  0.2362071719399975
   65    4  0.2364939290000603
   65    5  0.2366449529243163
   65    6  0.2369665537961615
   65    7  0.2370262243369998
   65    8  0.2371036295596176
   65    9  0.2371720621362624
   65   10  0.2376515020715731
   65   11  0.2377428554987565
   65   12  0.2379243686065233
   65   13  0.2380161231226239
   65   14  0.2381046200280696
   65   15  0.2388171636608576
   65   16  0.2393008617200371
   65   17  0.2395532075829024
   65   18  0.2398485001882300
   65   19  0.2400769572429668
   65   20  0.2401890420924758
   65   21  0.2404996772909932
   65   22  0.2405950574780853
   65   23  0.2407687552723634
   65   24  0.2410637958975353
   65   25  0.2414089293888949
   65   26  0.2414960009292396
   65   27  0.2418604239931856
   65   28  0.2420700819442546
   65   29  0.2421531130842893
   65   30  0.2422083284565621
   65   31  0.2422787694676392
   65   32  0.2424685394190881
   65   33  0.2425987440580225
   65   34  0.2428181557221899
   65   35  0.2433116637735667
   65   36  0.2433796848309235
   65   37  0.2435547408192282
   65   38  0.2437116169896236
   65   39  0.2438967732215450
   65   40  0.2440973647417566
   65   41  0.2443965485102630
   65   42  0.2444693151076313
   65   43  0.2454289389789113
   65   44  0.2456559321874048
   65   45  0.2459774830932817
   65   46  0.2467000699266182
   65   47  0.2469423336227259
   65   48  0.2470086708326834
   65   49  0.2471596872737979
   65   50  0.2472555835212296
   65   51  0.2477256242775304
   65   52  0.2480043871763195
   65   53  0.2481187437304704
   65   54  0.2481818384113612
   65   55  0.2483570797901741
   65   56  0.2484334300258927
   65   57  0.2485546887353706
   65   58  0.2486281121896489
   65   59  0.2488010184467458
   65   60  0.2489688502080337
   65   61  0.2490581198451134
   65   62  0.2492450195498792
   65   63  0.2557992031030462
   65   64  0.2116541655779099
   65   65  0.4939823346594427
   66    1  0.2358685356336141
   66    2  0.2360290822192745
   66    3  0.2361265596871697
   66    4  0.2364132188834275
   66    5  0.2365641912665779
   66    6  0.2368856823832003
   66    7  0.2369453325598105
   66    8  0.2370227113657479
   66    9  0.2370911205878767
   66   10  0.2375703969010037
   66   11  0.2376617191512947
   66   12  0.2378431703126760
   66   13  0.2379348935150016
   66   14  0.2380233602184223
   66   15  0.2387356606759205
   66   16  0.2392191936597134
   66   17  0.2394714534025496
   66   18  0.2397666452310805
   66   19  0.2399950243185070
   66   20  0.2401070709159504
   66   21  0.2404176001015853
   66   22  0.2405129477375416
   66   23  0.2406865862526267
   66   24  0.2409815261869971
   66   25  0.2413265418919744
   66   26  0.2414135837167395
   66   27  0.2417778824112012
   66   28  0.2419874688106758
   66   29  0.2420704716140296
   66   30  0.2421256681425242
   66   31  0.2421960851136514
   66   32  0.2423857903008377
   66   33  0.2425159505038255
   66   34  0.2427352872876732
   66   35  0.2432286269157313
   66   36  0.2432966247590145
   66   37  0.2434716210046050
   66   38  0.2436284436366534
   66   39  0.2438135366788721
   66   40  0.2440140597416604
   66   41  0.2443131414054026
   66   42  0.2443858831691501
   66   43  0.2453451795421518
   66   44  0.2455720952829132
   66   45  0.2458935364506196
   66   46  0.2466158766811455
   66   47  0.2468580576980433
   66   48  0.2469243722685869
   66   49  0.2470753371711498
   66   50  0.2471712006913256
   66   51  0.2476410810331734
   66   52  0.2479197487963525
   66   53  0.2480340663234811
   66   54  0.2480971394733162
   66   55  0.2482723209522536
   66   56  0.2483486458585079
   66   57  0.2484698665922494
   66   58  0.2485432843468814
   66   59  0.2487162597708575
   66   60  0.2488828983320157
   66   61  0.2489796420259440
   66   62  0.2493740826107360
   66   63  0.2486954444751840
   66   64  0.2562868537152012
   66   65  0.2084594706483187
   66   66  0.4950554102769068
   67    1  0.2356214065901814
   67    2  0.2357817849646642
   67    3  0.2358791603014577
   67    4  0.2361655191532343
   67    5  0.2363163333564879
   67    6  0.2366374876338117
   67    7  0.2366970753125094
   67    8  0.2367743730455295
   67    9  0.2368427105925381
   67   10  0.2373214847484084
   67   11  0.2374127113166692
   67   12  0.2375939723642999
   67   13  0.2376855994645015
   67   14  0.2377739734777644
   67   15  0.2384855276291467
   67   16  0.2389685539957961
   67   17  0.2392205494358556
   67   18  0.2395154319799199
   67   19  0.2397435717853020
   67   20  0.2398555009869750
   67   21  0.2401657048185716
   67   22  0.2402609525549375
   67   23  0.2404344091418990
   67   24  0.2407290400557226
   67   25  0.2410736942737346
   67   26  0.2411606449012452
   67   27  0.2415245619051704
   67   28  0.2417339287124630
   67   29  0.2418168445504089
   67   30  0.2418719832472591
   67   31  0.2419423264396660
   67   32  0.2421318328650237
   67   33  0.2422618566938811
   67   34  0.2424809636696731
   67   35  0.2429737864057682
   67   36  0.2430417130049496
   67   37  0.2432165258998669
   67   38  0.2433731842224752
   67   39  0.2435580833351969
   67   40  0.2437583963018291
   67   41  0.2440571646055664
   67   42  0.2441298301548139
   67   43  0.2450881214340486
   67   44  0.2453147994259733
   67   45  0.2456359038067145
   67   46  0.2463574872120465
   67   47  0.2465994144860580
   67   48  0.2466656595761329
   67   49  0.2468164663066367
   67   50  0.2469122293867095
   67   51  0.2473816174158412
   67   52  0.2476599932074929
   67   53  0.2477741909594600
   67   54  0.2478371980247471
   67   55  0.2480121959721744
   67   56  0.2480884408071870
   67   57  0.2482095340526023
   67   58  0.2482828721547987
   67   59  0.2484556482714384
   67   60  0.2486222724139525
   67   61  0.2487178565403987
   67   62  0.2490826097287265
   67   63  0.2494242601357253
   67   64  0.2497145356083101
   67   65  0.2484785791528608
   67   66  0.2566794770475336
   67   67  0.4933096347422796
   68    1  0.2353350500661140
   68    2  0.2354952335287909
   68    3  0.2355924905229288
   68    4  0.2358785013557091
   68    5  0.2360291322707307
   68    6  0.2363498962413168
   68    7  0.2364094115016346
   68    8  0.2364866152928075
   68    9  0.2365548697875048
   68   10  0.2370330620772999
   68   11  0.2371241777756556
   68   12  0.2373052185322512
   68   13  0.2373967342757713
   68   14  0.2374850008859098
   68   15  0.2381956902679300
   68   16  0.2386781296006873
   68   17  0.2389298187844546
   68   18  0.2392243429504686
   68   19  0.2394522054919016
   68   20  0.2395639986632471
   68   21  0.2398738254964534
   68   22  0.2399689574758892
   68   23  0.2401422032567697
   68   24  0.2404364760983553
   68   25  0.2407807114495704
   68   26  0.2408675564038324
   68   27  0.2412310311304205
   68   28  0.2414401434890530
   68   29  0.2415229585573300
   68   30  0.2415780302427579
   68   31  0.2416482879453429
   68   32  0.2418375640588540
   68   33  0.2419674298665357
   68   34  0.2421862705561999
   68   35  0.2426784943526328
   68   36  0.2427463383989378
   68   37  0.2429209388394196
   68   38  0.2430774067712931
   68   39  0.2432620811715492
   68   40  0.2434621506928778
   68   41  0.2437605558961049
   68   42  0.2438331331331129
   68   43  0.2447902597772503
   68   44  0.2450166622818041
   68   45  0.2453373764164481
   68   46  0.2460580828636176
   68   47  0.2462997161174283
   68   48  0.2463658806982066
   68   49  0.2465165041495603
   68   50  0.2466121508463928
   68   51  0.2470809684166414
   68   52  0.2473590058913074
   68   53  0.2474730648559200
   68   54  0.2475359953471535
   68   55  0.2477107806157022
   68   56  0.2477869327849498
   68   57  0.2479078788462041
   68   58  0.2479811277247928
   68   59  0.2481536932399558
   68   60  0.2483201203957653
   68   61  0.2484155519165047
   68   62  0.2487788537385626
   68   63  0.2491551987147025
   68   64  0.2491939762225876
   68   65  0.2495622010062286
   68   66  0.2481767660600475
   68   67  0.2056083911890115
   68   68  0.4915271488623838
   69    1  0.2349497183256289
   69    2  0.2351096395078999
   69    3  0.2352067372558617
   69    4  0.2354922797816390
   69    5  0.2356426640573579
   69    6  0.2359629028170201
   69    7  0.2360223206285352
   69    8  0.2360993980081464
   69    9  0.2361675407446367
   69   10  0.2366449500543051
   69   11  0.2367359165620892
   69   12  0.2369166608870661
   69   13  0.2370080267849907
   69   14  0.2370961488695835
   69   15  0.2378056745865379
   69   16  0.2382873239851663
   69   17  0.2385386010593426
   69   18  0.2388326429788341
   69   19  0.2390601324238259
   69   20  0.2391717425478213
   69   21  0.2394810620782997
   69   22  0.2395760382910054
   69   23  0.2397490004035659
   69   24  0.2400427914101415
   69   25  0.2403864631189795
   69   26  0.2404731658754798
   69   27  0.2408360454576175
   69   28  0.2410448154208903
   69   29  0.2411274948898404
   69   30  0.2411824764022643
   69   31  0.2412526190666398
   69   32  0.2414415852641642
   69   33  0.2415712384328119
   69   34  0.2417897207981899
   69   35  0.2422811386396571
   69   36  0.2423488715998131
   69   37  0.2425231861538891
   69   38  0.2426793978890741
   69   39  0.2428637699080740
   69   40  0.2430635118405591
   69   41  0.2433614284425503
   69   42  0.2434338868434008
   69   43  0.2443894463122470
   69   44  0.2446154781109874
   69   45  0.2449356671163077
   69   46  0.2456551934967187
   69   47  0.2458964311062672
   69   48  0.2459624873508114
   69   49  0.2461128641750832
   69   50  0.2462083542624004
   69   51  0.2466764042024541
   69   52  0.2469539864254948
   69   53  0.2470678586328042
   69   54  0.2471306860832223
   69   55  0.2473051851626750
   69   56  0.2473812126427041
   69   57  0.2475019606719744
   69   58  0.2475750896264922
   69   59  0.2477473726654201
   69   60  0.2479135266242230
   69   61  0.2480088064683055
   69   62  0.2483716401446573
   69   63  0.2487429555716787
   69   64  0.2488132387594530
   69   65  0.2489794024263758
   69   66  0.2487999936910550
   69   67  0.2413606737012382
   69   68  0.2930154101372598
   69   69  0.4931494487086188
   70    1  0.2347138992145098
   70    2  0.2348736598838365
   70    3  0.2349706601747560
   70    4  0.2352559161014044
   70    5  0.2354061494363753
   70    6  0.2357260667722870
   70    7  0.2357854249461248
   70    8  0.2358624249631441
   70    9  0.2359304993047470
   70   10  0.2364074294385311
   70   11  0.2364983046432008
   70   12  0.2366788675550380
   70   13  0.2367701417489802
   70   14  0.2368581753854072
   70   15  0.2375669889511614
   70   16  0.2380481549181268
   70   17  0.2382991797854194
   70   18  0.2385929265749376
   70   19  0.2388201876886972
   70   20  0.2389316857895736
   70   21  0.2392406948559355
   70   22  0.2393355757409847
   70   23  0.2395083642514148
   70   24  0.2398018603798585
   70   25  0.2401451871452870
   70   26  0.2402318028782015
   70   27  0.2405943182379809
   70   28  0.2408028786587715
   70   29  0.2408854751423108
   70   30  0.2409404014697723
   70   31  0.2410104737319320
   70   32  0.2411992502640205
   70   33  0.2413287732997394
   70   34  0.2415470363742939
   70   35  0.2420379609795087
   70   36  0.2421056259560700
   70   37  0.2422797655505695
   70   38  0.2424358204959835
   70   39  0.2426200074607260
   70   40  0.2428195489121665
   70   41  0.2431171664951643
   70   42  0.2431895521694936
   70   43  0.2441441525429802
   70   44  0.2443699574735284
   70   45  0.2446898251050366
   70   46  0.2454086292965783
   70   47  0.2456496247758571
   70   48  0.2457156147197265
   70   49  0.2458658406107293
   70   50  0.2459612348546137
   70   51  0.2464288150127856
   70   52  0.2467061186264559
   70   53  0.2468198765401926
   70   54  0.2468826409306779
   70   55  0.2470569648653331
   70   56  0.2471329160366553
   70   57  0.2472535428715579
   70   58  0.2473265984291890
   70   59  0.2474987085652488
   70   60  0.2476646955986206
   70   61  0.2477598808451861
   70   62  0.2481223789745141
   70   63  0.2484923245944126
   70   64  0.2485696697607772
   70   65  0.2486901505703902
   70   66  0.2487828906501880
   70   67  0.2492721069076136
   70   68  0.2480527678786564
   70   69  0.2425406446449577
   70   70  0.4946600828171932
   71    1  0.2344716009025828
   71    2  0.2346311966488239
   71    3  0.2347280968050398
   71    4  0.2350130582581622
   71    5  0.2351631365052428
   71    6  0.2354827235861899
   71    7  0.2355420204837873
   71    8  0.2356189410126545
   71    9  0.2356869450801999
   71   10  0.2361633828725985
   71   11  0.2362541642655734
   71   12  0.2364345407798906
   71   13  0.2365257207502559
   71   14  0.2366136635083771
   71   15  0.2373217453563634
   71   16  0.2378024146092357
   71   17  0.2380531803401850
   71   18  0.2383466238909454
   71   19  0.2385736504000036
   71   20  0.2386850333998924
   71   21  0.2389937234720430
   71   22  0.2390885064102796
   71   23  0.2392611165488087
   71   24  0.2395543096972554
   71   25  0.2398972820418508
   71   26  0.2399838083601804
   71   27  0.2403459494904829
   71   28  0.2405542946115488
   71   29  0.2406368058296283
   71   30  0.2406916754559039
   71   31  0.2407616753815258
   71   32  0.2409502570370638
   71   33  0.2410796463644125
   71   34  0.2412976841230624
   71   35  0.2417881019402109
   71   36  0.2418556970653076
   71   37  0.2420296568931640
   71   38  0.2421855507409610
   71   39  0.2423695475670249
   71   40  0.2425688830291439
   71   41  0.2428661933775118
   71   42  0.2429385043271368
   71   43  0.2438921192538313
   71   44  0.2441176910829156
   71   45  0.2444372285107698
   71   46  0.2451552906710862
   71   47  0.2453960373674937
   71   48  0.2454619591890573
   71   49  0.2456120299998543
   71   50  0.2457073257669790
   71   51  0.2461744232358709
   71   52  0.2464514405852948
   71   53  0.2465650810652086
   71   54  0.2466277806631702
   71   55  0.2468019246408857
   71   56  0.2468777974067904
   71   57  0.2469982997169775
   71   58  0.2470712798583004
   71   59  0.2472432123222613
   71   60  0.2474090280093557
   71   61  0.2475041149660582
   71   62  0.2478662380854804
   71   63  0.2482358296063126
   71   64  0.2483128960654565
   71   65  0.2484345215408037
   71   66  0.2485195830880051
   71   67  0.2487874459581643
   71   68  0.2490421090999189
   71   69  0.2492637227900359
   71   70  0.2574645729892317
   71   71  0.4944853743122878
   72    1  0.2344001514717796
   72    2  0.2345596985851578
   72    3  0.2346565692134437
   72    4  0.2349414438315996
   72    5  0.2350914763460401
   72    6  0.2354109660407156
   72    7  0.2354702448690476
   72    8  0.2355471419582829
   72    9  0.2356151253032678
   72   10  0.2360914179130134
   72   11  0.2361821716426004
   72   12  0.2363624931916287
   72   13  0.2364536453771494
   72   14  0.2365415613368866
   72   15  0.2372494274144136
   72   16  0.2377299501951999
   72   17  0.2379806395114845
   72   18  0.2382739936425685
   72   19  0.2385009509709038
   72   20  0.2386123000295737
   72   21  0.2389208960360470
   72   22  0.2390156500915236
   72   23  0.2391882076313750
   72   24  0.2394813114364492
   72   25  0.2398241792686914
   72   26  0.2399106792202619
   72   27  0.2402727099969969
   72   28  0.2404809916300316
   72   29  0.2405634777048548
   72   30  0.2406183306109667
   72   31  0.2406883092058397
   72   32  0.2408768333957746
   72   33  0.2410061832949207
   72   34  0.2412241546119474
   72   35  0.2417144229863756
   72   36  0.2417819975135270
   72   37  0.2419559043314212
   72   38  0.2421117506744173
   72   39  0.2422956914319918
   72   40  0.2424949661515507
   72   41  0.2427921859019311
   72   42  0.2428644748165798
   72   43  0.2438177991526719
   72   44  0.2440433022443112
   72   45  0.2443627423010243
   72   46  0.2450805856496277
   72   47  0.2453212589844240
   72   48  0.2453871607179402
   72   49  0.2455371857983631
   72   50  0.2456324525264559
   72   51  0.2460994076589277
   72   52  0.2463763405941544
   72   53  0.2464899464449380
   72   54  0.2465526269367453
   72   55  0.2467267178483836
   72   56  0.2468025674939363
   72   57  0.2469230330840194
   72   58  0.2469959909864442
   72   59  0.2471678710582187
   72   60  0.2473336362171954
   72   61  0.2474286941977126
   72   62  0.2477907069473925
   72   63  0.2481601865988327
   72   64  0.2482372241768474
   72   65  0.2483588470308896
   72   66  0.2484436768646819
   72   67  0.2487054644043398
   72   68  0.2490000194092090
   72   69  0.2493770216774385
   72   70  0.2509626169343302
   72   71  0.2909781308036262
   72   72  0.4935100526688779
   73    1  0.2342587524154728
   73    2  0.2344182032839845
   73    3  0.2345150154762356
   73    4  0.2347997182472236
   73    5  0.2349496602563644
   73    6  0.2352689572227458
   73    7  0.2353282002918416
   73    8  0.2354050509938379
   73    9  0.2354729933286922
   73   10  0.2359489986206817
   73   11  0.2360396976041790
   73   12  0.2362199103764138
   73   13  0.2363110075754812
   73   14  0.2363988705009790
   73   15  0.2371063095668564
   73   16  0.2375865424780871
   73   17  0.2378370805690737
   73   18  0.2381302577378263
   73   19  0.2383570781568983
   73   20  0.2384683600455953
   73   21  0.2387767698952601
   73   22  0.2388714667914988
   73   23  0.2390439202381014
   73   24  0.2393368472318503
   73   25  0.2396795082332196
   73   26  0.2397659560047407
   73   27  0.2401277683907883
   73   28  0.2403359243804470
   73   29  0.2404183606965433
   73   30  0.2404731805133029
   73   31  0.2405431168944350
   73   32  0.2407315273594325
   73   33  0.2408607992298165
   73   34  0.2410786390582826
   73   35  0.2415686116842436
   73   36  0.2416361454478788
   73   37  0.2418099473585885
   73   38  0.2419656996891633
   73   39  0.2421495294867004
   73   40  0.2423486839961951
   73   41  0.2426457244523559
   73   42  0.2427179697595911
   73   43  0.2436707190143080
   73   44  0.2438960860739347
   73   45  0.2442153334322972
   73   46  0.2449327437505829
   73   47  0.2451732719021009
   73   48  0.2452391338811934
   73   49  0.2453890684608012
   73   50  0.2454842777203924
   73   51  0.2459509511678284
   73   52  0.2462277170466114
   73   53  0.2463412543660396
   73   54  0.2464038970465984
   73   55  0.2465778829399998
   73   56  0.2466536868301712
   73   57  0.2467740797508441
   73   58  0.2468469936422963
   73   59  0.2470187700294942
   73   60  0.2471844351926635
   73   61  0.2472794358304727
   73   62  0.2476412301967159
   73   63  0.2480104870902439
   73   64  0.2480874772934112
   73   65  0.2482090325415268
   73   66  0.2482937767759654
   73   67  0.2485544037179745
   73   68  0.2488554674640896
   73   69  0.2492582483143506
   73   70  0.2497366497082567
   73   71  0.2567834076347443
   73   72  0.2914304815905005
   73   73  0.4923941031864768
   74    1  0.2341830275888455
   74    2  0.2343424269143978
   74    3  0.2344392078118247
   74    4  0.2347238185518096
   74    5  0.2348737120917576
   74    6  0.2351929058444610
   74    7  0.2352521297630615
   74    8  0.2353289556228437
   74    9  0.2353968759951396
   74   10  0.2358727274170268
   74   11  0.2359633970818125
   74   12  0.2361435515997418
   74   13  0.2362346193513732
   74   14  0.2363224538749235
   74   15  0.2370296642590544
   74   16  0.2375097419335925
   74   17  0.2377601990374087
   74   18  0.2380532814357844
   74   19  0.2382800285344927
   74   20  0.2383912744509938
   74   21  0.2386995846062730
   74   22  0.2387942508914632
   74   23  0.2389666485919850
   74   24  0.2392594808962267
   74   25  0.2396020311314255
   74   26  0.2396884509584515
   74   27  0.2400501463875876
   74   28  0.2402582350902141
   74   29  0.2403406447585301
   74   30  0.2403954468546237
   74   31  0.2404653606286161
   74   32  0.2406537101893800
   74   33  0.2407829402722538
   74   34  0.2410007096833585
   74   35  0.2414905239242357
   74   36  0.2415580358573843
   74   37  0.2417317815861183
   74   38  0.2418874835692967
   74   39  0.2420712539433144
   74   40  0.2422703440755316
   74   41  0.2425672885124964
   74   42  0.2426395104662249
   74   43  0.2435919517419596
   74   44  0.2438172459510254
   74   45  0.2441363901117459
   74   46  0.2448535685250487
   74   47  0.2450940189251385
   74   48  0.2451598596141537
   74   49  0.2453097457269702
   74   50  0.2454049242098900
   74   51  0.2458714468037696
   74   52  0.2461481232171732
   74   53  0.2462616238353309
   74   54  0.2463242462664600
   74   55  0.2464981759184127
   74   56  0.2465739553047550
   74   57  0.2466943093080642
   74   58  0.2467671996298878
   74   59  0.2469389204898657
   74   60  0.2471045321012914
   74   61  0.2471995020298351
   74   62  0.2475611794441187
   74   63  0.2479303170046813
   74   64  0.2480072821030488
   74   65  0.2481287994459939
   74   66  0.2482135079934856
   74   67  0.2484738091504144
   74   68  0.2487763862816402
   74   69  0.2491853015617331
   74   70  0.2493970649360978
   74   71  0.2485054609466733
   74   72  0.2427287036192731
   74   73  0.2088818077059394
   74   74  0.4936995766348107
   75    1  0.2340399519485534
   75    2  0.2341992538880534
   75    3  0.2342959756565630
   75    4  0.2345804125117695
   75    5  0.2347302144732866
   75    6  0.2350492132124956
   75    7  0.2351084009478588
   75    8  0.2351851798703834
   75    9  0.2352530587462872
   75   10  0.2357286194436604
   75   11  0.2358192337132260
   75   12  0.2359992781645836
   75   13  0.2360902902777812
   75   14  0.2361780711382593
   75   15  0.2368848494476171
   75   16  0.2373646338155847
   75   17  0.2376149379010082
   75   18  0.2379078412387908
   75   19  0.2381344498048879
   75   20  0.2382456277549744
   75   21  0.2385537495461637
   75   22  0.2386483579943726
   75   23  0.2388206503674006
   75   24  0.2391133037638459
   75   25  0.2394556447157557
   75   26  0.2395420117440277
   75   27  0.2399034861929943
   75   28  0.2401114477624777
   75   29  0.2401938070820721
   75   30  0.2402485756964695
   75   31  0.2403184467561880
   75   32  0.2405066812435656
   75   33  0.2406358323724817
   75   34  0.2408534687359516
   75   35  0.2413429837216400
   75   36  0.2414104544079350
   75   37  0.2415840939855885
   75   38  0.2417397008416300
   75   39  0.2419233589399452
   75   40  0.2421223274367542
   75   41  0.2424190904535885
   75   42  0.2424912682828457
   75   43  0.2434431276584027
   75   44  0.2436682842225095
   75   45  0.2439872334000342
   75   46  0.2447039736485317
   75   47  0.2449442771438892
   75   48  0.2450100776071083
   75   49  0.2451598721460316
   75   50  0.2452549924790396
   75   51  0.2457212300479133
   75   52  0.2459977374240668
   75   53  0.2461111686982853
   75   54  0.2461737528698338
   75   55  0.2463475762583370
   75   56  0.2464233093467715
   75   57  0.2465435898190214
   75   58  0.2466164356080300
   75   59  0.2467880515540343
   75   60  0.2469535619839707
   75   61  0.2470484738900247
   75   62  0.2474099303352672
   75   63  0.2477788423645907
   75   64  0.2478557604710411
   75   65  0.2479772033781216
   75   66  0.2480618613319012
   75   67  0.2483220372272215
   75   68  0.2486242042921242
   75   69  0.2490319938373491
   75   70  0.2492808868953425
   75   71  0.2494994317382151
   75   72  0.2493766002874561
   75   73  0.2483719399309926
   75   74  0.2581288076040851
   75   75  0.4957869032402892
   76    1  0.2339536955730440
   76    2  0.2341129388011667
   76    3  0.2342096249224754
   76    4  0.2344939569473228
   76    5  0.2346437036987182
   76    6  0.2349625848696454
   76    7  0.2350217507911281
   76    8  0.2350985014164688
   76    9  0.2351663552753369
   76   10  0.2356417407028823
   76   11  0.2357323215761906
   76   12  0.2359122996714338
   76   13  0.2360032782417472
   76   14  0.2360910267502325
   76   15  0.2367975445735718
   76   16  0.2372771521150606
   76   17  0.2375273639498960
   76   18  0.2378201593369630
   76   19  0.2380466843855520
   76   20  0.2381578213605532
   76   21  0.2384658295922040
   76   22  0.2385604031720848
   76   23  0.2387326320460585
   76   24  0.2390251775839051
   76   25  0.2393673923646656
   76   26  0.2394537275620184
   76   27  0.2398150687881077
   76   28  0.2400229537125094
   76   29  0.2401052826782418
   76   30  0.2401600311074438
   76   31  0.2402298764158993
   76   32  0.2404180415286914
   76   33  0.2405471450584341
   76   34  0.2407647012111377
   76   35  0.2412540357840885
   76   36  0.2413214816037879
   76   37  0.2414950571858693
   76   38  0.2416506066923716
   76   39  0.2418341971027482
   76   40  0.2420330922689090
   76   41  0.2423297459125273
   76   42  0.2424018971403522
   76   43  0.2433534057042676
   76   44  0.2435784792860076
   76   45  0.2438973109135166
   76   46  0.2446137870044824
   76   47  0.2448540019350101
   76   48  0.2449197781472010
   76   49  0.2450695174787382
   76   50  0.2451646027547608
   76   51  0.2456306684898836
   76   52  0.2459070739581198
   76   53  0.2460204634267812
   76   54  0.2460830245326789
   76   55  0.2462567838578658
   76   56  0.2463324890345627
   76   57  0.2464527251769558
   76   58  0.2465255441183526
   76   59  0.2466970968146026
   76   60  0.2468625462449973
   76   61  0.2469574231708828
   76   62  0.2473187463998884
   76   63  0.2476875224650086
   76   64  0.2477644122242337
   76   65  0.2478858103650250
   76   66  0.2479704371656461
   76   67  0.2482305185664208
   76   68  0.2485325649681783
   76   69  0.2489401680565759
   76   70  0.2491905077340296
   76   71  0.2494547853018028
   76   72  0.2495652923689353
   76   73  0.2499161368297940
   76   74  0.2483198944199050
   76   75  0.2073102551545102
   76   76  0.4970263695215900
   77    1  0.2338549846626179
   77    2  0.2340141607020434
   77    3  0.2341108060290614
   77    4  0.2343950180871224
   77    5  0.2345447016566214
   77    6  0.2348634482836140
   77    7  0.2349225892415159
   77    8  0.2349993074838499
   77    9  0.2350671327134794
   77   10  0.2355423175640334
   77   11  0.2356328602190078
   77   12  0.2358127623769952
   77   13  0.2359037025611763
   77   14  0.2359914140463731
   77   15  0.2366976337721875
   77   16  0.2371770389552697
   77   17  0.2374271452194795
   77   18  0.2377198170688560
   77   19  0.2379462465408664
   77   20  0.2380573366244006
   77   21  0.2383652148996817
   77   22  0.2384597485766058
   77   23  0.2386319047829137
   77   24  0.2389243268884875
   77   25  0.2392663972802805
   77   26  0.2393526960506560
   77   27  0.2397138848178525
   77   28  0.2399216820304097
   77   29  0.2400039762594943
   77   30  0.2400587015889658
   77   31  0.2401285174279403
   77   32  0.2403166031491693
   77   33  0.2404456522069066
   77   34  0.2406631165672329
   77   35  0.2411522446776994
   77   36  0.2412196620403220
   77   37  0.2413931643865279
   77   38  0.2415486482628064
   77   39  0.2417321612118012
   77   40  0.2419309724591212
   77   41  0.2422275009371541
   77   42  0.2422996217225730
   77   43  0.2432507288212481
   77   44  0.2434757074388196
   77   45  0.2437944045432976
   77   46  0.2445105783350967
   77   47  0.2447506919129425
   77   48  0.2448164403725058
   77   49  0.2449661165252771
   77   50  0.2450611616824457
   77   51  0.2455270307727883
   77   52  0.2458033196186504
   77   53  0.2459166612454615
   77   54  0.2459791959552652
   77   55  0.2461528819670508
   77   56  0.2462285552018419
   77   57  0.2463487406136019
   77   58  0.2464215288308677
   77   59  0.2465930091447482
   77   60  0.2467583887678938
   77   61  0.2468532256628333
   77   62  0.2472143964405386
   77   63  0.2475830169098512
   77   64  0.2476598742271541
   77   65  0.2477812211483856
   77   66  0.2478658122347820
   77   67  0.2481257836658906
   77   68  0.2484277041926646
   77   69  0.2488351413936614
   77   70  0.2490851163690916
   77   71  0.2493415669015467
   77   72  0.2494127378306832
   77   73  0.2495352125881640
   77   74  0.2498510443666301
   77   75  0.2557751025296165
   77   76  0.2152585279533189
   77   77  0.4974109090108632
   78    1  0.2337094057861550
   78    2  0.2338684827356722
   78    3  0.2339650678992597
   78    4  0.2342491030302728
   78    5  0.2343986934190943
   78    6  0.2347172416206572
   78    7  0.2347763457622637
   78    8  0.2348530162461308
   78    9  0.2349207992533517
   78   10  0.2353956882929067
   78   11  0.2354861745834721
   78   12  0.2356659647491748
   78   13  0.2357568483214780
   78   14  0.2358445052047193
   78   15  0.2365502852962263
   78   16  0.2370293920410775
   78   17  0.2372793426097010
   78   18  0.2375718322656594
   78   19  0.2377981207813066
   78   20  0.2379091417092931
   78   21  0.2382168283248862
   78   22  0.2383113031529195
   78   23  0.2384833521889350
   78   24  0.2387755922565605
   78   25  0.2391174497034664
   78   26  0.2392036947513264
   78   27  0.2395646586721080
   78   28  0.2397723265272141
   78   29  0.2398545695266812
   78   30  0.2399092607886644
   78   31  0.2399790331660406
   78   32  0.2401670018005715
   78   33  0.2402959705229811
   78   34  0.2405132995078853
   78   35  0.2410021231274261
   78   36  0.2410694985215445
   78   37  0.2412428928594620
   78   38  0.2413982799442693
   78   39  0.2415816786531979
   78   40  0.2417803661369896
   78   41  0.2420767100207847
   78   42  0.2421487859097352
   78   43  0.2430993009273690
   78   44  0.2433241394917600
   78   45  0.2436426382016370
   78   46  0.2443583661625460
   78   47  0.2445983302654300
   78   48  0.2446640377954108
   78   49  0.2448136207721219
   78   50  0.2449086067619941
   78   51  0.2453741858405636
   78   52  0.2456503026917178
   78   53  0.2457635737613555
   78   54  0.2458260695421931
   78   55  0.2459996474313552
   78   56  0.2460752735582152
   78   57  0.2461953841524243
   78   58  0.2462681270577337
   78   59  0.2464395006220768
   78   60  0.2466047772934732
   78   61  0.2466995551507633
   78   62  0.2470605010932525
   78   63  0.2474288920897800
   78   64  0.2475057015620659
   78   65  0.2476269729425179
   78   66  0.2477115113704683
   78   67  0.2479713209940450
   78   68  0.2482730533745739
   78   69  0.2486802361788532
   78   70  0.2489300878619908
   78   71  0.2491873413109824
   78   72  0.2492633695520187
   78   73  0.2494142401750759
   78   74  0.2494914159240744
   78   75  0.2495586670350165
   78   76  0.2502506973524351
   78   77  0.2461889057673532
   78   78  0.4976545971680839
   79    1  0.2331461526551913
   79    2  0.2333048462200964
   79    3  0.2334011986078758
   79    4  0.2336845491978610
   79    5  0.2338337790652282
   79    6  0.2341515595472751
   79    7  0.2342105212444956
   79    8  0.2342870069480799
   79    9  0.2343546265943487
   79   10  0.2348283711239620
   79   11  0.2349186393373546
   79   12  0.2350979961984010
   79   13  0.2351886607360595
   79   14  0.2352761063611626
   79   15  0.2359801854819921
   79   16  0.2364581375519888
   79   17  0.2367074857253434
   79   18  0.2369992704643818
   79   19  0.2372250136116708
   79   20  0.2373357669728255
   79   21  0.2376427120459504
   79   22  0.2377369591842058
   79   23  0.2379085935721335
   79   24  0.2382001293243613
   79   25  0.2385411628751272
   79   26  0.2386272000674537
   79   27  0.2389872940443925
   79   28  0.2391944614080050
   79   29  0.2392765061971056
   79   30  0.2393310656499969
   79   31  0.2394006698719243
   79   32  0.2395881854912180
   79   33  0.2397168433915772
   79   34  0.2399336486011084
   79   35  0.2404212941275670
   79   36  0.2404885071431044
   79   37  0.2406614835906790
   79   38  0.2408164961836607
   79   39  0.2409994528911359
   79   40  0.2411976615266461
   79   41  0.2414932912046101
   79   42  0.2415651933865163
   79   43  0.2425134176082025
   79   44  0.2427377142987013
   79   45  0.2430554454083400
   79   46  0.2437694484236331
   79   47  0.2440088341992059
   79   48  0.2440743833702543
   79   49  0.2442236058433747
   79   50  0.2443183629115395
   79   51  0.2447828199177096
   79   52  0.2450582713113466
   79   53  0.2451712693911815
   79   54  0.2452336145535871
   79   55  0.2454067741100373
   79   56  0.2454822179735750
   79   57  0.2456020390943330
   79   58  0.2456746066850502
   79   59  0.2458455672292310
   79   60  0.2460104455743285
   79   61  0.2461049950115227
   79   62  0.2464650710534980
   79   63  0.2468325742065025
   79   64  0.2469091985635350
   79   65  0.2470301776729767
   79   66  0.2471145123584313
   79   67  0.2473736958254228
   79   68  0.2476747010163724
   79   69  0.2480809024976801
   79   70  0.2483301515541297
   79   71  0.2485867710183009
   79   72  0.2486625447902591
   79   73  0.2488126380129289
   79   74  0.2488930933645492
   79   75  0.2490452474936216
   79   76  0.2491370798078472
   79   77  0.2492421591364627
   79   78  0.2494023705196096
   79   79  0.4975795379959345
   80    1  0.2330535627083452
   80    2  0.2332121932508561
   80    3  0.2333085073739574
   80    4  0.2335917454361752
   80    5  0.2337409160394914
   80    6  0.2340585703205369
   80    7  0.2341175086021429
   80    8  0.2341939639307580
   80    9  0.2342615567230582
   80   10  0.2347351131132563
   80   11  0.2348253454781951
   80   12  0.2350046311107779
   80   13  0.2350952596425894
   80   14  0.2351826705401806
   80   15  0.2358864700482108
   80   16  0.2363642323078408
   80   17  0.2366134814568973
   80   18  0.2369051503186922
   80   19  0.2371308038160095
   80   20  0.2372415131933896
   80   21  0.2375483363686076
   80   22  0.2376425460782483
   80   23  0.2378141123045586
   80   24  0.2381055322784238
   80   25  0.2384464303936357
   80   26  0.2385324334177850
   80   27  0.2388923843896525
   80   28  0.2390994694803432
   80   29  0.2391814816867803
   80   30  0.2392360194723320
   80   31  0.2393055960521511
   80   32  0.2394930372028720
   80   33  0.2396216440089798
   80   34  0.2398383631180860
   80   35  0.2403258149845899
   80   36  0.2403930013076450
   80   37  0.2405659090606266
   80   38  0.2407208600930481
   80   39  0.2409037441424433
   80   40  0.2411018740628350
   80   41  0.2413973863366049
   80   42  0.2414692599638078
   80   43  0.2424171076147066
   80   44  0.2426413152296688
   80   45  0.2429589201579136
   80   46  0.2436726396193051
   80   47  0.2439119303269731
   80   48  0.2439774534663062
   80   49  0.2441266166783120
   80   50  0.2442213361153523
   80   51  0.2446856086704860
   80   52  0.2449609506733841
   80   53  0.2450739038779934
   80   54  0.2451362242811001
   80   55  0.2453093150702386
   80   56  0.2453847289725558
   80   57  0.2455045025084359
   80   58  0.2455770412801943
   80   59  0.2457479339303631
   80   60  0.2459127467968883
   80   61  0.2460072586854150
   80   62  0.2463671917294415
   80   63  0.2467345489349491
   80   64  0.2468111428619485
   80   65  0.2469320739266372
   80   66  0.2470163751200356
   80   67  0.2472754556568129
   80   68  0.2475763413087767
   80   69  0.2479823814742184
   80   70  0.2482315315457237
   80   71  0.2484880490976674
   80   72  0.2485637927760511
   80   73  0.2487138263840396
   80   74  0.2487942498492360
   80   75  0.2489463451489440
   80   76  0.2490381297638312
   80   77  0.2491432453579210
   80   78  0.2492986894486748
   80   79  0.2624563551952419
   80   80  0.4978978523362076
   81    1  0.2326852700596167
   81    2  0.2328436499195721
   81    3  0.2329398118382485
   81    4  0.2332226023016613
   81    5  0.2333715371718869
   81    6  0.2336886894664569
   81    7  0.2337475346083761
   81    8  0.2338238691152575
   81    9  0.2338913550912180
   81   10  0.2343641631241062
   81   11  0.2344542528955729
   81   12  0.2346332552045295
   81   13  0.2347237405168096
   81   14  0.2348110132796706
   81   15  0.2355137005790653
   81   16  0.2359907078348841
   81   17  0.2362395630975385
   81   18  0.2365307710374046
   81   19  0.2367560679363362
   81   20  0.2368666023605880
   81   21  0.2371729406656390
   81   22  0.2372670014964422
   81   23  0.2374382965980411
   81   24  0.2377292560432930
   81   25  0.2380696154399874
   81   26  0.2381554825542574
   81   27  0.2385148646985332
   81   28  0.2387216225343401
   81   29  0.2388035051375547
   81   30  0.2388579567374877
   81   31  0.2389274233660039
   81   32  0.2391145683049996
   81   33  0.2392429718748182
   81   34  0.2394593485044798
   81   35  0.2399460300547655
   81   36  0.2400131102038211
   81   37  0.2401857447120876
   81   38  0.2403404508766535
   81   39  0.2405230459158736
   81   40  0.2407208627331644
   81   41  0.2410159080112926
   81   42  0.2410876680571874
   81   43  0.2420340178321563
   81   44  0.2422578711336490
   81   45  0.2425749741534101
   81   46  0.2432875657297445
   81   47  0.2435264782882543
   81   48  0.2435918978819036
   81   49  0.2437408253724992
   81   50  0.2438353951251840
   81   51  0.2442989339941766
   81   52  0.2445738408763481
   81   53  0.2446866155819273
   81   54  0.2447488375006081
   81   55  0.2449216547557810
   81   56  0.2449969494821220
   81   57  0.2451165337408580
   81   58  0.2451889578801856
   81   59  0.2453595804700900
   81   60  0.2455241328841833
   81   61  0.2456184954163417
   81   62  0.2459778596611076
   81   63  0.2463446363350126
   81   64  0.2464211092212525
   81   65  0.2465418491795636
   81   66  0.2466260171524721
   81   67  0.2468846882663854
   81   68  0.2471850984312018
   81   69  0.2475904969346741
   81   70  0.2478392532763483
   81   71  0.2480953654556781
   81   72  0.2481709894368718
   81   73  0.2483207859475562
   81   74  0.2484010823236748
   81   75  0.2485529373535880
   81   76  0.2486445763227291
   81   77  0.2487495299656937
   81   78  0.2489044774017473
   81   79  0.2495049705445300
   81   80  0.2495885350878878
   81   81  0.4985743215437157
   82    1  0.2325231944132159
   82    2  0.2326814639545500
   82    3  0.2327775588921703
   82    4  0.2330601523794395
   82    5  0.2332089835098996
   82    6  0.2335259148937813
   82    7  0.2335847190474403
   82    8  0.2336610003839403
   82    9  0.2337284393529151
   82   10  0.2342009180539657
   82   11  0.2342909450738971
   82   12  0.2344698226997788
   82   13  0.2345602449850119
   82   14  0.2346474569585095
   82   15  0.2353496548049266
   82   16  0.2358263298039621
   82   17  0.2360750117278507
   82   18  0.2363660168284263
   82   19  0.2365911567980409
   82   20  0.2367016142301468
   82   21  0.2370077391569345
   82   22  0.2371017344701828
   82   23  0.2372729102571198
   82   24  0.2375636670361688
   82   25  0.2379037893573955
   82   26  0.2379895966613989
   82   27  0.2383487284800165
   82   28  0.2385553422997890
   82   29  0.2386371678681261
   82   30  0.2386915815400965
   82   31  0.2387609997820142
   82   32  0.2389480143662309
   82   33  0.2390763284972484
   82   34  0.2392925544109575
   82   35  0.2397788969658834
   82   36  0.2398459303906297
   82   37  0.2400184446512779
   82   38  0.2401730430561149
   82   39  0.2403555109097637
   82   40  0.2405531899388373
   82   41  0.2408480297047982
   82   42  0.2409197397666272
   82   43  0.2418654303668600
   82   44  0.2420891277445655
   82   45  0.2424060098879605
   82   46  0.2431181051125476
   82   47  0.2433568512578274
   82   48  0.2434222252838182
   82   49  0.2435710490397885
   82   50  0.2436655529204316
   82   51  0.2441287689139719
   82   52  0.2444034843112651
   82   53  0.2445161804642426
   82   54  0.2445783590425880
   82   55  0.2447510559228513
   82   56  0.2448262982030643
   82   57  0.2449457991660419
   82   58  0.2450181728587333
   82   59  0.2451886766024101
   82   60  0.2453531143984235
   82   61  0.2454474112028786
   82   62  0.2458065251344543
   82   63  0.2461730463320822
   82   64  0.2462494659515534
   82   65  0.2463701218091100
   82   66  0.2464542311552793
   82   67  0.2467127220932495
   82   68  0.2470129230090161
   82   69  0.2474180391343883
   82   70  0.2476666222061994
   82   71  0.2479225559919979
   82   72  0.2479981272977230
   82   73  0.2481478194684709
   82   74  0.2482280599145897
   82   75  0.2483798091707106
   82   76  0.2484713843092709
   82   77  0.2485762648470766
   82   78  0.2487311043719593
   82   79  0.2493320090358258
   82   80  0.2494310692430905
   82   81  0.2497781069230091
   82   82  0.4986145618544089
   83    1  0.2323066431598313
   83    2  0.2324647653031064
   83    3  0.2325607707465184
   83    4  0.2328431010515532
   83    5  0.2329917935740437
   83    6  0.2333084297964532
   83    7  0.2333671791851963
   83    8  0.2334433894800995
   83    9  0.2335107656424656
   83   10  0.2339828043192203
   83   11  0.2340727474960579
   83   12  0.2342514585313585
   83   13  0.2343417966053830
   83   14  0.2344289273574686
   83   15  0.2351304712397763
   83   16  0.2356067023064602
   83   17  0.2358551526303037
   83   18  0.2361458867148225
   83   19  0.2363708170092572
   83   20  0.2364811715712153
   83   21  0.2367870114006959
   83   22  0.2368809191751378
   83   23  0.2370519355442958
   83   24  0.2373424215385524
   83   25  0.2376822271003472
   83   26  0.2377679544911218
   83   27  0.2381267518465662
   83   28  0.2383331732447536
   83   29  0.2384149226080935
   83   30  0.2384692856040490
   83   31  0.2385386391960408
   83   32  0.2387254796116429
   83   33  0.2388536742423845
   83   34  0.2390696987826661
   83   35  0.2395555884017457
   83   36  0.2396225593975709
   83   37  0.2397949129939058
   83   38  0.2399493674196511
   83   39  0.2401316653391025
   83   40  0.2403291602676539
   83   41  0.2406237254462945
   83   42  0.2406953687238020
   83   43  0.2416401785926079
   83   44  0.2418636676386344
   83   45  0.2421802546664151
   83   46  0.2428916867093622
   83   47  0.2431302105078903
   83   48  0.2431955236503752
   83   49  0.2433442088052439
   83   50  0.2434386246734466
   83   51  0.2439014092691462
   83   52  0.2441758688211515
   83   53  0.2442884600190374
   83   54  0.2443505806898302
   83   55  0.2445231167357047
   83   56  0.2445982889420047
   83   57  0.2447176786125009
   83   58  0.2447899849028244
   83   59  0.2449603298546031
   83   60  0.2451246145079981
   83   61  0.2452188234928649
   83   62  0.2455776029779258
   83   63  0.2459437828305755
   83   64  0.2460201312796655
   83   65  0.2461406747691753
   83   66  0.2462247057834416
   83   67  0.2464829559861304
   83   68  0.2467828773216826
   83   69  0.2471876161582215
   83   70  0.2474359677220496
   83   71  0.2476916631540689
   83   72  0.2477671640794563
   83   73  0.2479167168403389
   83   74  0.2479968825577012
   83   75  0.2481484904881720
   83   76  0.2482399803418596
   83   77  0.2483447632033369
   83   78  0.2484994585245671
   83   79  0.2490998034025829
   83   80  0.2491987684087838
   83   81  0.2495925320975877
   83   82  0.2532361697440386
   83   83  0.4983127453567220
   84    1  0.2317985496592170
   84    2  0.2319563259629060
   84    3  0.2320521214263487
   84    4  0.2323338342277638
   84    5  0.2324822015348268
   84    6  0.2327981452208349
   84    7  0.2328567661148342
   84    8  0.2329328097250701
   84    9  0.2330000385244951
   84   10  0.2334710447736772
   84   11  0.2335607912297368
   84   12  0.2337391113940994
   84   13  0.2338292518836397
   84   14  0.2339161920661908
   84   15  0.2346162015546381
   84   16  0.2350913910242911
   84   17  0.2353392979457030
   84   18  0.2356293961461301
   84   19  0.2358538344803732
   84   20  0.2359639476784387
   84   21  0.2362691185850357
   84   22  0.2363628209674613
   84   23  0.2365334632952037
   84   24  0.2368233139479836
   84   25  0.2371623762981549
   84   26  0.2372479161887810
   84   27  0.2376059287943713
   84   28  0.2378118987144202
   84   29  0.2378934692782234
   84   30  0.2379477133732101
   84   31  0.2380169152772912
   84   32  0.2382033470416403
   84   33  0.2383312612892736
   84   34  0.2385468133477380
   84   35  0.2390316402449164
   84   36  0.2390984647639675
   84   37  0.2392704413941472
   84   38  0.2394245580022184
   84   39  0.2396064572056160
   84   40  0.2398035201797117
   84   41  0.2400974410950167
   84   42  0.2401689276766882
   84   43  0.2411116710882154
   84   44  0.2413346713263017
   84   45  0.2416505659252779
   84   46  0.2423604419473027
   84   47  0.2425984440543710
   84   48  0.2426636143460844
   84   49  0.2428119743016399
   84   50  0.2429061836665401
   84   51  0.2433679560748909
   84   52  0.2436418153379304
   84   53  0.2437541602800266
   84   54  0.2438161450825177
   84   55  0.2439883037631893
   84   56  0.2440633115552955
   84   57  0.2441824401006048
   84   58  0.2442545882449723
   84   59  0.2444245606238375
   84   60  0.2445884859592057
   84   61  0.2446824888932586
   84   62  0.2450404836675508
   84   63  0.2454058626235896
   84   64  0.2454820440858460
   84   65  0.2456023239265737
   84   66  0.2456861711509508
   84   67  0.2459438565172332
   84   68  0.2462431218746384
   84   69  0.2466469754796167
   84   70  0.2468947838570177
   84   71  0.2471499200403416
   84   72  0.2472252558325715
   84   73  0.2473744814965414
   84   74  0.2474544718780656
   84   75  0.2476057482166238
   84   76  0.2476970379666923
   84   77  0.2478015916505182
   84   78  0.2479559486271955
   84   79  0.2485549804482863
   84   80  0.2486537289598327
   84   81  0.2490472963756785
   84   82  0.2492208900875457
   84   83  0.2494532275173510
   84   84  0.4983415726555802
   85    1  0.2317404706377837
   85    2  0.2318982074093301
   85    3  0.2319939788704362
   85    4  0.2322756210864062
   85    5  0.2324239512188276
   85    6  0.2327398157425625
   85    7  0.2327984219486177
   85    8  0.2328744465055054
   85    9  0.2329416584602051
   85   10  0.2334125466949213
   85   11  0.2335022706642727
   85   12  0.2336805461490605
   85   13  0.2337706640531643
   85   14  0.2338575824521420
   85   15  0.2345574165474897
   85   16  0.2350324869545368
   85   17  0.2352803317608430
   85   18  0.2355703572747946
   85   19  0.2357947393741784
   85   20  0.2359048249824820
   85   21  0.2362099194260138
   85   22  0.2363035983305415
   85   23  0.2364741979024538
   85   24  0.2367639759307833
   85   25  0.2371029533261111
   85   26  0.2371884717840184
   85   27  0.2375463946866238
   85   28  0.2377523129992256
   85   29  0.2378338631248572
   85   30  0.2378880936285424
   85   31  0.2379572781935208
   85   32  0.2381436632458674
   85   33  0.2382715454435403
   85   34  0.2384870434936745
   85   35  0.2389717489135107
   85   36  0.2390385566891323
   85   37  0.2392104902291614
   85   38  0.2393645682220567
   85   39  0.2395464218491219
   85   40  0.2397434354474785
   85   41  0.2400372827184956
   85   42  0.2401087513886198
   85   43  0.2410512585880789
   85   44  0.2412742029516325
   85   45  0.2415900184006348
   85   46  0.2422997165574194
   85   47  0.2425376590311143
   85   48  0.2426028129938784
   85   49  0.2427511357766342
   85   50  0.2428453215366080
   85   51  0.2433069782441070
   85   52  0.2435807688894696
   85   53  0.2436930856826222
   85   54  0.2437550549543144
   85   55  0.2439271704992212
   85   56  0.2440021594975120
   85   57  0.2441212581941904
   85   58  0.2441933882612506
   85   59  0.2443633180521469
   85   60  0.2445272023146823
   85   61  0.2446211816955315
   85   62  0.2449790867713067
   85   63  0.2453443741786614
   85   64  0.2454205365530296
   85   65  0.2455407862566600
   85   66  0.2456246124724296
   85   67  0.2458822332735371
   85   68  0.2461814236475607
   85   69  0.2465851760637170
   85   70  0.2468329223507034
   85   71  0.2470879946075710
   85   72  0.2471633115238023
   85   73  0.2473124997980622
   85   74  0.2473924701373425
   85   75  0.2475437085723774
   85   76  0.2476349754490528
   85   77  0.2477395029360986
   85   78  0.2478938212373736
   85   79  0.2484927029661449
   85   80  0.2485914267354445
   85   81  0.2489848955398082
   85   82  0.2491584454901722
   85   83  0.2493907059224330
   85   84  0.2537303326479184
   85   85  0.4976548363610958
   86    1  0.2314294646366714
   86    2  0.2315869897184667
   86    3  0.2316826326500197
   86    4  0.2319638968896306
   86    5  0.2321120279564284
   86    6  0.2324274685759476
   86    7  0.2324859961298721
   86    8  0.2325619186584290
   86    9  0.2326290404117012
   86   10  0.2330992966934984
   86   11  0.2331889002492991
   86   12  0.2333669364804707
   86   13  0.2334569334423459
   86   14  0.2335437351929729
   86   15  0.2342426300798913
   86   16  0.2347170629213585
   86   17  0.2349645751089300
   86   18  0.2352542113957646
   86   19  0.2354782923644082
   86   20  0.2355882302329375
   86   21  0.2358929152261796
   86   22  0.2359864684094579
   86   23  0.2361568390291700
   86   24  0.2364462281625190
   86   25  0.2367847506351313
   86   26  0.2368701543234710
   86   27  0.2372275968776490
   86   28  0.2374332388387322
   86   29  0.2375146795204744
   86   30  0.2375688372444157
   86   31  0.2376379289606361
   86   32  0.2378240638759667
   86   33  0.2379517744500522
   86   34  0.2381669832922348
   86   35  0.2386510382158761
   86   36  0.2387177563324965
   86   37  0.2388894591300809
   86   38  0.2390433303434685
   86   39  0.2392249399148917
   86   40  0.2394216891122517
   86   41  0.2397151420271840
   86   42  0.2397865147831796
   86   43  0.2407277570961286
   86   44  0.2409504022584475
   86   45  0.2412657938690946
   86   46  0.2419745395794415
   86   47  0.2422121627237718
   86   48  0.2422772292470250
   86   49  0.2424253529740207
   86   50  0.2425194123325226
   86   51  0.2429804494762222
   86   52  0.2432538726823821
   86   53  0.2433660387414113
   86   54  0.2434279248475894
   86   55  0.2435998094057928
   86   56  0.2436746977655183
   86   57  0.2437936366264576
   86   58  0.2438656698917652
   86   59  0.2440353716293370
   86   60  0.2441990359519156
   86   61  0.2442928892082629
   86   62  0.2446503139595350
   86   63  0.2450151111349699
   86   64  0.2450911712960500
   86   65  0.2452112596192389
   86   66  0.2452949733365050
   86   67  0.2455522483990587
   86   68  0.2458510372463161
   86   69  0.2462542478088028
   86   70  0.2465016616092719
   86   71  0.2467563915478453
   86   72  0.2468316073854309
   86   73  0.2469805954424026
   86   74  0.2470604584579368
   86   75  0.2472114939242768
   86   76  0.2473026383167514
   86   77  0.2474070255232684
   86   78  0.2475611367225312
   86   79  0.2481592147254316
   86   80  0.2482578060030493
   86   81  0.2486507467548079
   86   82  0.2488240637893087
   86   83  0.2490560122267393
   86   84  0.2496019264635674
   86   85  0.2496640346152534
   86   86  0.4984536909179270
   87    1  0.2313167513968009
   87    2  0.2314741997590550
   87    3  0.2315697961095701
   87    4  0.2318509233648788
   87    5  0.2319989822873086
   87    6  0.2323142692775816
   87    7  0.2323727683267941
   87    8  0.2324486538787534
   87    9  0.2325157429416753
   87   10  0.2329857701942555
   87   11  0.2330753301103792
   87   12  0.2332532796324515
   87   13  0.2333432327630489
   87   14  0.2334299922385639
   87   15  0.2341285467422595
   87   16  0.2346027485203971
   87   17  0.2348501401619499
   87   18  0.2351396353870388
   87   19  0.2353636072213852
   87   20  0.2354734915468043
   87   21  0.2357780281491197
   87   22  0.2358715357691314
   87   23  0.2360418234131318
   87   24  0.2363310716051065
   87   25  0.2366694292069030
   87   26  0.2367547913010298
   87   27  0.2371120597697325
   87   28  0.2373176015768802
   87   29  0.2373990025945151
   87   30  0.2374531339419856
   87   31  0.2375221920084233
   87   32  0.2377082362703473
   87   33  0.2378358846454704
   87   34  0.2380509886743532
   87   35  0.2385348078484162
   87   36  0.2386014934712696
   87   37  0.2387731126443310
   87   38  0.2389269089177232
   87   39  0.2391084300397209
   87   40  0.2393050834141938
   87   41  0.2395983934085657
   87   42  0.2396697314038423
   87   43  0.2406105153029470
   87   44  0.2408330520302503
   87   45  0.2411482900355200
   87   46  0.2418566905649913
   87   47  0.2420941979795699
   87   48  0.2421592328134327
   87   49  0.2423072843996351
   87   50  0.2424012979483476
   87   51  0.2428621105528329
   87   52  0.2431354005935142
   87   53  0.2432475120242361
   87   54  0.2433093679899843
   87   55  0.2434811688351417
   87   56  0.2435560207219416
   87   57  0.2436749016560116
   87   58  0.2437468998389119
   87   59  0.2439165189265382
   87   60  0.2440801035395772
   87   61  0.2441739110865133
   87   62  0.2445311617609806
   87   63  0.2448957812690143
   87   64  0.2449718043864657
   87   65  0.2450918342229618
   87   66  0.2451755071690828
   87   67  0.2454326569307986
   87   68  0.2457313002587330
   87   69  0.2461343144453221
   87   70  0.2463816077476901
   87   71  0.2466362136249789
   87   72  0.2467113928301471
   87   73  0.2468603083253703
   87   74  0.2469401324451691
   87   75  0.2470910943526095
   87   76  0.2471821943549725
   87   77  0.2472865307217216
   87   78  0.2474405668641087
   87   79  0.2480383535846976
   87   80  0.2481368968453425
   87   81  0.2485296462229160
   87   82  0.2487028788467108
   87   83  0.2489347143181465
   87   84  0.2494803694642787
   87   85  0.2495428836771950
   87   86  0.2558763209800521
   87   87  0.4988572435805595
   88    1  0.2312523610387197
   88    2  0.2314097655729487
   88    3  0.2315053353128391
   88    4  0.2317863843123167
   88    5  0.2319344020204073
   88    6  0.2322496012459937
   88    7  0.2323080840111511
   88    8  0.2323839484392712
   88    9  0.2324510188269837
   88   10  0.2329209152406906
   88   11  0.2330104502265185
   88   12  0.2331883502137715
   88   13  0.2332782783046160
   88   14  0.2333650136293782
   88   15  0.2340633736803402
   88   16  0.2345374434575651
   88   17  0.2347847662340821
   88   18  0.2350741808739946
   88   19  0.2352980903625467
   88   20  0.2354079441000770
   88   21  0.2357123959302315
   88   22  0.2358058775210469
   88   23  0.2359761177630225
   88   24  0.2362652854385861
   88   25  0.2366035488536580
   88   26  0.2366888871860133
   88   27  0.2370460562038786
   88   28  0.2372515407954962
   88   29  0.2373329191539823
   88   30  0.2373870354332106
   88   31  0.2374560742763383
   88   32  0.2376420667501554
   88   33  0.2377696795925100
   88   34  0.2379847237440801
   88   35  0.2384684082400894
   88   36  0.2385350753000367
   88   37  0.2387066467004230
   88   38  0.2388604001624017
   88   39  0.2390418707553738
   88   40  0.2392384693885402
   88   41  0.2395316977358395
   88   42  0.2396030158731550
   88   43  0.2405435378914760
   88   44  0.2407660126724677
   88   45  0.2410811629266865
   88   46  0.2417893662626407
   88   47  0.2420268075636007
   88   48  0.2420918242940784
   88   49  0.2422398346679839
   88   50  0.2423338220466675
   88   51  0.2427945063773099
   88   52  0.2430677203437620
   88   53  0.2431798005666482
   88   54  0.2432416393138951
   88   55  0.2434133923358064
   88   56  0.2434882233865026
   88   57  0.2436070712283479
   88   58  0.2436790493695144
   88   59  0.2438486212412182
   88   60  0.2440121603181179
   88   61  0.2441059417523687
   88   62  0.2444630929809519
   88   63  0.2448276109918802
   88   64  0.2449036129471991
   88   65  0.2450236093716570
   88   66  0.2451072590262051
   88   67  0.2453643372065714
   88   68  0.2456628974028228
   88   69  0.2460657994045934
   88   70  0.2463130238692996
   88   71  0.2465675588733658
   88   72  0.2466427171513167
   88   73  0.2467915911937614
   88   74  0.2468713930933637
   88   75  0.2470223129783773
   88   76  0.2471133876217390
   88   77  0.2472176949449538
   88   78  0.2473716882091563
   88   79  0.2479693085271792
   88   80  0.2480678243568845
   88   81  0.2484604644069972
   88   82  0.2486336488089896
   88   83  0.2488654197456740
   88   84  0.2494109231761121
   88   85  0.2494734312575729
   88   86  0.2495453711292326
   88   87  0.2390056446943652
   88   88  0.4990651412639546
   89    1  0.2310448678833637
   89    2  0.2312021311850304
   89    3  0.2312976151741557
   89    4  0.2315784120000190
   89    5  0.2317262968979573
   89    6  0.2320412133083474
   89    7  0.2320996435993444
   89    8  0.2321754399574587
   89    9  0.2322424501656931
   89   10  0.2327119249608309
   89   11  0.2328013796106282
   89   12  0.2329791199755989
   89   13  0.2330689673776961
   89   14  0.2331556248784475
   89   15  0.2338533583198913
   89   16  0.2343270027339610
   89   17  0.2345741035980052
   89   18  0.2348632585581610
   89   19  0.2350869671420128
   89   20  0.2351967223123392
   89   21  0.2355009009704896
   89   22  0.2355942986841496
   89   23  0.2357643861766146
   89   24  0.2360532943940123
   89   25  0.2363912542993470
   89   26  0.2364765160611550
   89   27  0.2368333646060695
   89   28  0.2370386648248829
   89   29  0.2371199701659421
   89   30  0.2371740378888768
   89   31  0.2372430147863130
   89   32  0.2374288403767950
   89   33  0.2375563387174373
   89   34  0.2377711899188064
   89   35  0.2382544404247719
   89   36  0.2383210476671305
   89   37  0.2384924651236129
   89   38  0.2386460806289851
   89   39  0.2388273883959183
   89   40  0.2390238106292825
   89   41  0.2393167758749437
   89   42  0.2393880300214516
   89   43  0.2403277081483615
   89   44  0.2405499833119565
   89   45  0.2408648507949190
   89   46  0.2415724186893834
   89   47  0.2418096469441089
   89   48  0.2418746053377701
   89   49  0.2420224829081038
   89   50  0.2421163859558095
   89   51  0.2425766569335029
   89   52  0.2428496257563909
   89   53  0.2429616054143402
   89   54  0.2430233886762432
   89   55  0.2431949875912892
   89   56  0.2432697514991863
   89   57  0.2433884927037907
   89   58  0.2434604062619555
   89   59  0.2436298259838497
   89   60  0.2437932183239163
   89   61  0.2438869156119745
   89   62  0.2442437463835686
   89   63  0.2446079373275994
   89   64  0.2446838710895149
   89   65  0.2448037598461564
   89   66  0.2448873344453378
   89   67  0.2451441819601118
   89   68  0.2454424742706781
   89   69  0.2458450147651877
   89   70  0.2460920174056321
   89   71  0.2463463240259928
   89   72  0.2464214148675370
   89   73  0.2465701553314761
   89   74  0.2466498856281427
   89   75  0.2468006700990008
   89   76  0.2468916630248612
   89   77  0.2469958767574397
   89   78  0.2471497318498711
   89   79  0.2477468159479611
   89   80  0.2478452433834971
   89   81  0.2482375311339726
   89   82  0.2484105601447817
   89   83  0.2486421231230143
   89   84  0.2491871370884515
   89   85  0.2492495886088509
   89   86  0.2495853725268476
   89   87  0.2497406087049118
   89   88  0.2489902410153900
   89   89  0.4980752288991966
   90    1  0.2309857511927595
   90    2  0.2311429742559823
   90    3  0.2312384338139334
   90    4  0.2315191587932361
   90    5  0.2316670058523519
   90    6  0.2319818416861155
   90    7  0.2320402570267462
   90    8  0.2321160339910955
   90    9  0.2321830270536483
   90   10  0.2326523817258141
   90   11  0.2327418134871443
   90   12  0.2329195083742722
   90   13  0.2330093327874102
   90   14  0.2330959681153918
   90   15  0.2337935230300742
   90   16  0.2342670462543053
   90   17  0.2345140838934638
   90   18  0.2348031648684909
   90   19  0.2350268162127629
   90   20  0.2351365433003947
   90   21  0.2354406441293521
   90   22  0.2355340179456462
   90   23  0.2357040619183839
   90   24  0.2359928962137861
   90   25  0.2363307696464311
   90   26  0.2364160095925924
   90   27  0.2367727668318432
   90   28  0.2369780145211646
   90   29  0.2370592990588935
   90   30  0.2371133529476978
   90   31  0.2371823121962421
   90   32  0.2373680902401413
   90   33  0.2374955559582023
   90   34  0.2377103521863010
   90   35  0.2381934790445487
   90   36  0.2382600692443312
   90   37  0.2384314428407927
   90   38  0.2385850190410707
   90   39  0.2387662804173818
   90   40  0.2389626523928350
   90   41  0.2392555426784421
   90   42  0.2393267785933858
   90   43  0.2402662162879434
   90   44  0.2404884345787232
   90   45  0.2408032214975781
   90   46  0.2415106083489721
   90   47  0.2417477759048841
   90   48  0.2418127176778547
   90   49  0.2419605574112408
   90   50  0.2420544364322824
   90   51  0.2425145896419543
   90   52  0.2427874886212072
   90   53  0.2428994396272896
   90   54  0.2429612070809126
   90   55  0.2431327620895083
   90   56  0.2432075068678102
   90   57  0.2433262176904931
   90   58  0.2433981128483723
   90   59  0.2435674892213992
   90   60  0.2437308397548051
   90   61  0.2438245130688463
   90   62  0.2441812525393242
   90   63  0.2445453502990157
   90   64  0.2446212646320093
   90   65  0.2447411227131089
   90   66  0.2448246759283324
   90   67  0.2450814577243774
   90   68  0.2453796737118711
   90   69  0.2457821112096679
   90   70  0.2460290506503590
   90   71  0.2462832922021209
   90   72  0.2463583638304184
   90   73  0.2465070662366241
   90   74  0.2465867761329619
   90   75  0.2467375220230932
   90   76  0.2468284916668929
   90   77  0.2469326787346464
   90   78  0.2470864944606812
   90   79  0.2476834257848265
   90   80  0.2477818280360582
   90   81  0.2481740154131569
   90   82  0.2483470001516019
   90   83  0.2485785038805767
   90   84  0.2491233783951066
   90   85  0.2491858139377714
   90   86  0.2495206618189875
   90   87  0.2496414373776025
   90   88  0.2497306490342185
   90   89  0.2439751885066264
   90   90  0.4979991903713892
   91    1  0.2308402667451963
   91    2  0.2309973907827850
   91    3  0.2310927902163301
   91    4  0.2313733383833476
   91    5  0.2315210923222271
   91    6  0.2318357298592686
   91    7  0.2318941084074844
   91    8  0.2319698376443452
   91    9  0.2320367885118767
   91   10  0.2325058475649195
   91   11  0.2325952229984012
   91   12  0.2327728059658876
   91   13  0.2328625738038685
   91   14  0.2329491545653120
   91   15  0.2336462701308532
   91   16  0.2341194951104335
   91   17  0.2343663771549968
   91   18  0.2346552760547844
   91   19  0.2348787865341239
   91   20  0.2349884445110653
   91   21  0.2352923538046537
   91   22  0.2353856688102289
   91   23  0.2355556056821895
   91   24  0.2358442580577214
   91   25  0.2361819186836048
   91   26  0.2362671049420974
   91   27  0.2366236374807786
   91   28  0.2368287558965559
   91   29  0.2369099892378972
   91   30  0.2369640090813107
   91   31  0.2370329248964478
   91   32  0.2372185859295966
   91   33  0.2373459713644390
   91   34  0.2375606323049261
   91   35  0.2380434548697543
   91   36  0.2381100031282553
   91   37  0.2382812687864873
   91   38  0.2384347482580773
   91   39  0.2386158954684234
   91   40  0.2388121437606268
   91   41  0.2391048495717320
   91   42  0.2391760406193292
   91   43  0.2401148866168955
   91   44  0.2403369649453395
   91   45  0.2406515535982808
   91   46  0.2413584949079703
   91   47  0.2415955130858767
   91   48  0.2416604139558136
   91   49  0.2418081605735775
   91   50  0.2419019804657012
   91   51  0.2423618438517145
   91   52  0.2426345709478229
   91   53  0.2427464514424985
   91   54  0.2428081799924063
   91   55  0.2429796269485117
   91   56  0.2430543246494388
   91   57  0.2431729607031008
   91   58  0.2432448105784148
   91   59  0.2434140802711469
   91   60  0.2435773279195827
   91   61  0.2436709422342688
   91   62  0.2440274570153686
   91   63  0.2443913254511249
   91   64  0.2444671919701094
   91   65  0.2445869745595970
   91   66  0.2446704751495253
   91   67  0.2449270952136991
   91   68  0.2452251233723420
   91   69  0.2456273073982397
   91   70  0.2458740913061850
   91   71  0.2461281727260275
   91   72  0.2462031970710865
   91   73  0.2463518058183227
   91   74  0.2464314655100475
   91   75  0.2465821164541381
   91   76  0.2466730288014669
   91   77  0.2467771502478653
   91   78  0.2469308690943488
   91   79  0.2475274244462816
   91   80  0.2476257647196766
   91   81  0.2480177050808291
   91   82  0.2481905808662804
   91   83  0.2484219387845636
   91   84  0.2489664701144275
   91   85  0.2490288663325512
   91   86  0.2493635231066657
   91   87  0.2494850240450573
   91   88  0.2495546353874159
   91   89  0.2497349693214144
   91   90  0.2516583301768421
   91   91  0.4988168671275360
   92    1  0.2306839523503898
   92    2  0.2308409699908182
   92    3  0.2309363048242616
   92    4  0.2312166630169841
   92    5  0.2313643169037026
   92    6  0.2316787413826980
   92    7  0.2317370803996502
   92    8  0.2318127583561603
   92    9  0.2318796638876485
   92   10  0.2323484053155080
   92   11  0.2324377202280634
   92   12  0.2326151829445447
   92   13  0.2327048899958809
   92   14  0.2327914121288212
   92   15  0.2334880556398146
   92   16  0.2339609601732382
   92   17  0.2342076750406538
   92   18  0.2344963783114148
   92   19  0.2347197374397538
   92   20  0.2348293211613648
   92   21  0.2351330246615793
   92   22  0.2352262764785314
   92   23  0.2353960982770705
   92   24  0.2356845551905107
   92   25  0.2360219871681728
   92   26  0.2361071157424554
   92   27  0.2364634068537253
   92   28  0.2366683863727604
   92   29  0.2367495647066250
   92   30  0.2368035479702890
   92   31  0.2368724171188107
   92   32  0.2370579524308605
   92   33  0.2371852516061545
   92   34  0.2373997671881413
   92   35  0.2378822628077702
   92   36  0.2379487660028561
   92   37  0.2381199156878739
   92   38  0.2382732912302358
   92   39  0.2384543157760357
   92   40  0.2386504311779360
   92   41  0.2389429387821497
   92   42  0.2390140816224489
   92   43  0.2399522918767543
   92   44  0.2401742198239845
   92   45  0.2404885954519818
   92   46  0.2411950580535822
   92   47  0.2414319157336969
   92   48  0.2414967726557544
   92   49  0.2416444192263148
   92   50  0.2417381755879295
   92   51  0.2421977275756417
   92   52  0.2424702699935240
   92   53  0.2425820747278824
   92   54  0.2426437614780598
   92   55  0.2428150923381844
   92   56  0.2428897394572694
   92   57  0.2430082951760610
   92   58  0.2430800963979492
   92   59  0.2432492514690429
   92   60  0.2434123885736913
   92   61  0.2435059394970759
   92   62  0.2438622128627891
   92   63  0.2442258349036026
   92   64  0.2443016500492753
   92   65  0.2444213515275112
   92   66  0.2445047955746864
   92   67  0.2447612418675742
   92   68  0.2450590682152770
   92   69  0.2454609799006792
   92   70  0.2457075966979304
   92   71  0.2459615060655397
   92   72  0.2460364796075684
   92   73  0.2461849877238067
   92   74  0.2462645934736579
   92   75  0.2464151424038690
   92   76  0.2465059931895441
   92   77  0.2466100441296954
   92   78  0.2467636588848573
   92   79  0.2473598102769865
   92   80  0.2474580839588786
   92   81  0.2478497589160734
   92   82  0.2480225176380065
   92   83  0.2482537188913652
   92   84  0.2487978814896967
   92   85  0.2488602354559756
   92   86  0.2491946657604613
   92   87  0.2493160902756430
   92   88  0.2493855117827144
   92   89  0.2496090362039831
   92   90  0.2496915981821551
   92   91  0.2523301917467312
   92   92  0.4979263260241189
   93    1  0.2305888979524869
   93    2  0.2307458508930647
   93    3  0.2308411464433455
   93    4  0.2311213891131678
   93    5  0.2312689821584140
   93    6  0.2315832770773371
   93    7  0.2316415920554255
   93    8  0.2317172388284808
   93    9  0.2317841167912328
   93   10  0.2322526650720021
   93   11  0.2323419431819313
   93   12  0.2325193327740730
   93   13  0.2326090028612006
   93   14  0.2326954893422926
   93   15  0.2333918457980799
   93   16  0.2338645554689860
   93   17  0.2341111686763905
   93   18  0.2343997529856230
   93   19  0.2346230200777920
   93   20  0.2347325586449196
   93   21  0.2350361370026912
   93   22  0.2351293503947974
   93   23  0.2352991022174728
   93   24  0.2355874402708972
   93   25  0.2359247332081399
   93   26  0.2360098267047966
   93   27  0.2363659710046533
   93   28  0.2365708660609220
   93   29  0.2366520109448758
   93   30  0.2367059719644843
   93   31  0.2367748127351524
   93   32  0.2369602715965120
   93   33  0.2370875183175874
   93   34  0.2373019455074286
   93   35  0.2377842423124883
   93   36  0.2378507181046227
   93   37  0.2380217972666149
   93   38  0.2381751096098697
   93   39  0.2383560595636616
   93   40  0.2385520941552963
   93   41  0.2388444812303882
   93   42  0.2389155947559485
   93   43  0.2398534184163450
   93   44  0.2400752549171301
   93   45  0.2403895010051844
   93   46  0.2410956725055766
   93   47  0.2413324325873801
   93   48  0.2413972627848405
   93   49  0.2415448485169433
   93   50  0.2416385662458121
   93   51  0.2420979288729856
   93   52  0.2423703589884942
   93   53  0.2424821176531906
   93   54  0.2425437789850551
   93   55  0.2427150392475001
   93   56  0.2427896556078917
   93   57  0.2429081624752467
   93   58  0.2429799341111067
   93   59  0.2431490194810648
   93   60  0.2433120893643088
   93   61  0.2434056017395994
   93   62  0.2437617283012114
   93   63  0.2441252005098680
   93   64  0.2442009844155565
   93   65  0.2443206365702403
   93   66  0.2444040462339069
   93   67  0.2446603868569043
   93   68  0.2449580904838722
   93   69  0.2453598365596909
   93   70  0.2456063517373411
   93   71  0.2458601564804120
   93   72  0.2459350991292431
   93   73  0.2460835460520199
   93   74  0.2461631189999507
   93   75  0.2463136058957734
   93   76  0.2464044192459588
   93   77  0.2465084273114351
   93   78  0.2466619787689211
   93   79  0.2472578845140902
   93   80  0.2473561177018535
   93   81  0.2477476312675565
   93   82  0.2479203188034529
   93   83  0.2481514247892573
   93   84  0.2486953631628537
   93   85  0.2487576914358900
   93   86  0.2490919839382403
   93   87  0.2492133584778056
   93   88  0.2492827499669593
   93   89  0.2495066110043014
   93   90  0.2495709311071077
   93   91  0.2497897666179844
   93   92  0.2560467397040795
   93   93  0.4984645801583453
   94    1  0.2304458948291124
   94    2  0.2306027504329973
   94    3  0.2306979868843300
   94    4  0.2309780557575062
   94    5  0.2311255572707374
   94    6  0.2314396572750073
   94    7  0.2314979360881976
   94    8  0.2315735359477852
   94    9  0.2316403724351772
   94   10  0.2321086301387842
   94   11  0.2321978528815702
   94   12  0.2323751324629266
   94   13  0.2324647469398204
   94   14  0.2325511797850390
   94   15  0.2332471043850473
   94   16  0.2337195208980435
   94   17  0.2339659811646115
   94   18  0.2342543865040065
   94   19  0.2344775151337785
   94   20  0.2345869857689400
   94   21  0.2348903758580926
   94   22  0.2349835314425319
   94   23  0.2351531779910981
   94   24  0.2354413372274042
   94   25  0.2357784209874318
   94   26  0.2358634617120952
   94   27  0.2362193851437846
   94   28  0.2364241531313468
   94   29  0.2365052476920979
   94   30  0.2365591752469801
   94   31  0.2366279733250238
   94   32  0.2368133171713212
   94   33  0.2369404849784562
   94   34  0.2371547791880970
   94   35  0.2376367768896433
   94   36  0.2377032114558297
   94   37  0.2378741845205435
   94   38  0.2380274017848759
   94   39  0.2382082395198715
   94   40  0.2384041525377482
   94   41  0.2386963582846610
   94   42  0.2387674277081142
   94   43  0.2397046697632652
   94   44  0.2399263686888557
   94   45  0.2402404198925401
   94   46  0.2409461534502078
   94   47  0.2411827667017368
   94   48  0.2412475566937892
   94   49  0.2413950508984124
   94   50  0.2414887105068423
   94   51  0.2419477882534729
   94   52  0.2422200494174067
   94   53  0.2423317387733105
   94   54  0.2423933618649859
   94   55  0.2425645159178404
   94   56  0.2426390860037900
   94   57  0.2427575193773544
   94   58  0.2428292465029705
   94   59  0.2429982270121298
   94   60  0.2431611957651683
   94   61  0.2432546501473731
   94   62  0.2436105558518186
   94   63  0.2439738026477968
   94   64  0.2440495395549728
   94   65  0.2441691175055991
   94   66  0.2442524754415263
   94   67  0.2445086570910863
   94   68  0.2448061760927367
   94   69  0.2452076730197709
   94   70  0.2454540353173793
   94   71  0.2457076826596763
   94   72  0.2457825788317128
   94   73  0.2459309336929297
   94   74  0.2460104572925173
   94   75  0.2461608508616607
   94   76  0.2462516078926007
   94   77  0.2463555514559334
   94   78  0.2465090076862068
   94   79  0.2471045438715941
   94   80  0.2472027161385898
   94   81  0.2475939869013511
   94   82  0.2477665673425122
   94   83  0.2479975300045136
   94   84  0.2485411310466639
   94   85  0.2486034206658979
   94   86  0.2489375058518335
   94   87  0.2490588051206508
   94   88  0.2491281535397492
   94   89  0.2493518866413251
   94   90  0.2494157041428999
   94   91  0.2495729387978740
   94   92  0.2497463305556638
   94   93  0.2500195592971701
   94   94  0.4983744910576841
   95    1  0.2302873471644492
   95    2  0.2304440948510735
   95    3  0.2305392657793602
   95    4  0.2308191419640712
   95    5  0.2309665419956923
   95    6  0.2312804258979476
   95    7  0.2313386646150895
   95    8  0.2314142124616821
   95    9  0.2314810029653129
   95   10  0.2319489385058134
   95   11  0.2320380998630081
   95   12  0.2322152574753286
   95   13  0.2323048102971166
   95   14  0.2323911836762043
   95   15  0.2330866294774030
   95   16  0.2335587209660157
   95   17  0.2338050116669695
   95   18  0.2340932185823785
   95   19  0.2343161936987924
   95   20  0.2344255890177345
   95   21  0.2347287703733354
   95   22  0.2348218618663732
   95   23  0.2349913916974595
   95   24  0.2352793526790994
   95   25  0.2356162045241997
   95   26  0.2357011867405164
   95   27  0.2360568652955118
   95   28  0.2362614924019086
   95   29  0.2363425311692889
   95   30  0.2363964216218055
   95   31  0.2364651723665060
   95   32  0.2366503886955221
   95   33  0.2367774690107153
   95   34  0.2369916157851130
   95   35  0.2374732818703812
   95   36  0.2375396707293298
   95   37  0.2377105261639155
   95   38  0.2378636380141789
   95   39  0.2380443513321152
   95   40  0.2382401295610798
   95   41  0.2385321342693114
   95   42  0.2386031547967271
   95   43  0.2395397520257285
   95   44  0.2397612984216029
   95   45  0.2400751335568476
   95   46  0.2407803815671051
   95   47  0.2410168320278042
   95   48  0.2410815774440921
   95   49  0.2412289701721335
   95   50  0.2413225653423915
   95   51  0.2417813272417614
   95   52  0.2420534010889641
   95   53  0.2421650136021602
   95   54  0.2422265942969107
   95   55  0.2423976305951165
   95   56  0.2424721493765594
   95   57  0.2425905012675059
   95   58  0.2426621790445828
   95   59  0.2428310432945000
   95   60  0.2429938999244077
   95   61  0.2430872900096369
   95   62  0.2434429508495848
   95   63  0.2438059477303660
   95   64  0.2438816325302577
   95   65  0.2440011282107926
   95   66  0.2440844287961383
   95   67  0.2443404341917351
   95   68  0.2446377484991646
   95   69  0.2450389691947641
   95   70  0.2452851619941613
   95   71  0.2455386348261083
   95   72  0.2456134794692895
   95   73  0.2457617322617896
   95   74  0.2458412011488339
   95   75  0.2459914912466215
   95   76  0.2460821858363741
   95   77  0.2461860578861342
   95   78  0.2463394085379291
   95   79  0.2469345349921235
   95   80  0.2470326397162207
   95   81  0.2474236412831878
   95   82  0.2475961029883395
   95   83  0.2478269067471384
   95   84  0.2483701337896748
   95   85  0.2484323805534104
   95   86  0.2487662358874493
   95   87  0.2488874517019027
   95   88  0.2489567524089954
   95   89  0.2491803315891661
   95   90  0.2492441048514333
   95   91  0.2494011871441683
   95   92  0.2495700892174310
   95   93  0.2496691725016908
   95   94  0.2442915160903816
   95   95  0.4973916360542728
   96    1  0.2301512645841322
   96    2  0.2303079196446096
   96    3  0.2304030343340033
   96    4  0.2306827451328438
   96    5  0.2308300580620821
   96    6  0.2311437564824520
   96    7  0.2312019607848725
   96    8  0.2312774639883441
   96    9  0.2313442150237880
   96   10  0.2318118740494188
   96   11  0.2319009827189270
   96   12  0.2320780356443627
   96   13  0.2321675355471378
   96   14  0.2322538578860254
   96   15  0.2329488927308244
   96   16  0.2334207052487133
   96   17  0.2336668504103028
   96   18  0.2339548870170032
   96   19  0.2341777303718177
   96   20  0.2342870610463169
   96   21  0.2345900632444361
   96   22  0.2346830997273713
   96   23  0.2348525293790203
   96   24  0.2351403201972800
   96   25  0.2354769729881603
   96   26  0.2355619049863499
   96   27  0.2359173733619493
   96   28  0.2361218795490469
   96   29  0.2362028704285832
   96   30  0.2362567290358771
   96   31  0.2363254391540350
   96   32  0.2365105460340680
   96   33  0.2366375512543095
   96   34  0.2368515714839970
   96   35  0.2373329529406716
   96   36  0.2373993025687752
   96   37  0.2375700570405912
   96   38  0.2377230784132147
   96   39  0.2379036849431103
   96   40  0.2380993474817997
   96   41  0.2383911796371115
   96   42  0.2384621581967128
   96   43  0.2393982019668759
   96   44  0.2396196174454178
   96   45  0.2399332671275947
   96   46  0.2406380983890808
   96   47  0.2408744091252610
   96   48  0.2409391162818554
   96   49  0.2410864219118299
   96   50  0.2411799617743499
   96   51  0.2416384525797852
   96   52  0.2419103656517146
   96   53  0.2420219122102720
   96   54  0.2420834565154426
   96   55  0.2422543917440018
   96   56  0.2423288664904241
   96   57  0.2424471484442642
   96   58  0.2425187838651414
   96   59  0.2426875483289300
   96   60  0.2428503087227626
   96   61  0.2429436436214438
   96   62  0.2432990942924639
   96   63  0.2436618766692666
   96   64  0.2437375167451081
   96   65  0.2438569418126426
   96   66  0.2439401931735792
   96   67  0.2441960472891545
   96   68  0.2444931859060885
   96   69  0.2448941695102968
   96   70  0.2451402168281823
   96   71  0.2453935398766634
   96   72  0.2454683402922641
   96   73  0.2456165054784637
   96   74  0.2456959274053457
   96   75  0.2458461286929379
   96   76  0.2459367696889783
   96   77  0.2460405803581341
   96   78  0.2461938403911753
   96   79  0.2467886151701930
   96   80  0.2468866619217434
   96   81  0.2472774324360592
   96   82  0.2474497922292555
   96   83  0.2476804596003135
   96   84  0.2482233656363397
   96   85  0.2482855756168984
   96   86  0.2486192336674310
   96   87  0.2487403778524136
   96   88  0.2488096376079776
   96   89  0.2490330846694263
   96   90  0.2490968202535284
   96   91  0.2492538106599884
   96   92  0.2494227056654935
   96   93  0.2495254218179272
   96   94  0.2495315831642736
   96   95  0.2565006173014068
   96   96  0.4971247934593374
   97    1  0.2300801734318419
   97    2  0.2302367801033227
   97    3  0.2303318654128522
   97    4  0.2306114898121544
   97    5  0.2307587572380760
   97    6  0.2310723587605114
   97    7  0.2311305450842736
   97    8  0.2312060249656499
   97    9  0.2312727553824452
   97   10  0.2317402699534321
   97   11  0.2318293510982685
   97   12  0.2320063493340352
   97   13  0.2320958215912911
   97   14  0.2321821172661733
   97   15  0.2328769374224800
   97   16  0.2333486042027575
   97   17  0.2335946733328588
   97   18  0.2338826209682719
   97   19  0.2341053954892657
   97   20  0.2342146923927420
   97   21  0.2345176009968701
   97   22  0.2346106087418760
   97   23  0.2347799860586001
   97   24  0.2350676879814938
   97   25  0.2354042367840911
   97   26  0.2354891425477361
   97   27  0.2358445011231288
   97   28  0.2360489441405517
   97   29  0.2361299100029109
   97   30  0.2361837519738832
   97   31  0.2362524408682539
   97   32  0.2364374905708414
   97   33  0.2365644565605904
   97   34  0.2367784106818219
   97   35  0.2372596434451469
   97   36  0.2373259725785922
   97   37  0.2374966743062611
   97   38  0.2376496484122936
   97   39  0.2378301991548515
   97   40  0.2380258012555704
   97   41  0.2383175432671924
   97   42  0.2383884999023103
   97   43  0.2393242545390187
   97   44  0.2395456016247949
   97   45  0.2398591544240920
   97   46  0.2405637679710822
   97   47  0.2408000057135181
   97   48  0.2408646928827954
   97   49  0.2410119530117079
   97   50  0.2411054639808102
   97   51  0.2415638131635621
   97   52  0.2418356422445839
   97   53  0.2419471543476566
   97   54  0.2420086796424794
   97   55  0.2421795620710578
   97   56  0.2422540138130636
   97   57  0.2423722592309306
   97   58  0.2424438725244274
   97   59  0.2426125848587600
   97   60  0.2427752949777269
   97   61  0.2428686010463014
   97   62  0.2432239419225836
   97   63  0.2435866122399663
   97   64  0.2436622289514341
   97   65  0.2437816171299005
   97   66  0.2438648427754226
   97   67  0.2441206178605224
   97   68  0.2444176646946599
   97   69  0.2448185244395163
   97   70  0.2450644957561364
   97   71  0.2453177405559602
   97   72  0.2453925178665489
   97   73  0.2455406372861792
   97   74  0.2456200346805159
   97   75  0.2457701895726098
   97   76  0.2458608025706601
   97   77  0.2459645811738608
   97   78  0.2461177938665914
   97   79  0.2467123849263301
   97   80  0.2468104013923353
   97   81  0.2472010512020084
   97   82  0.2473733577551918
   97   83  0.2476039538756780
   97   84  0.2481466922140999
   97   85  0.2482088829786912
   97   86  0.2485424379659826
   97   87  0.2486635447308810
   97   88  0.2487327830928809
   97   89  0.2489561611340260
   97   90  0.2490198770311173
   97   91  0.2491768189713552
   97   92  0.2493456644143391
   97   93  0.2494484526172628
   97   94  0.2496058801771983
   97   95  0.2496573832041122
   97   96  0.2455474359368368
   97   97  0.4968488055989683
   98    1  0.2299187708662167
   98    2  0.2300752676772163
   98    3  0.2301702862838541
   98    4  0.2304497145250310
   98    5  0.2305968786420060
   98    6  0.2309102601711687
   98    7  0.2309684056768900
   98    8  0.2310438326086952
   98    9  0.2311105162137192
   98   10  0.2315777028205442
   98   11  0.2316667214744450
   98   12  0.2318435955449307
   98   13  0.2319330050368833
   98   14  0.2320192401748530
   98   15  0.2327135729108218
   98   16  0.2331849088141388
   98   17  0.2334308053253294
   98   18  0.2337185509638192
   98   19  0.2339411692072047
   98   20  0.2340503894382742
   98   21  0.2343530855502735
   98   22  0.2344460280498111
   98   23  0.2346152865473728
   98   24  0.2349027866457121
   98   25  0.2352390993573878
   98   26  0.2353239455591509
   98   27  0.2356790548484582
   98   28  0.2358833544479280
   98   29  0.2359642635122688
   98   30  0.2360180677127887
   98   31  0.2360867084215046
   98   32  0.2362716283106609
   98   33  0.2363985052330375
   98   34  0.2366123092642218
   98   35  0.2370932044399942
   98   36  0.2371594870431707
   98   37  0.2373300690225953
   98   38  0.2374829358164122
   98   39  0.2376633599015852
   98   40  0.2378588247863049
   98   41  0.2381503621392269
   98   42  0.2382212689978570
   98   43  0.2391563671973032
   98   44  0.2393775590068250
   98   45  0.2396908918470290
   98   46  0.2403950111035614
   98   47  0.2406310831238616
   98   48  0.2406957249147174
   98   49  0.2408428817398021
   98   50  0.2409363271104215
   98   51  0.2413943547585842
   98   52  0.2416659931499415
   98   53  0.2417774270266321
   98   54  0.2418389091611066
   98   55  0.2420096717146780
   98   56  0.2420840712283584
   98   57  0.2422022336963844
   98   58  0.2422737967527436
   98   59  0.2424423907344029
   98   60  0.2426049867112850
   98   61  0.2426982273251155
   98   62  0.2430533189277282
   98   63  0.2434157348297964
   98   64  0.2434912984957060
   98   65  0.2436106029226782
   98   66  0.2436937701849310
   98   67  0.2439493658423368
   98   68  0.2442462042964109
   98   69  0.2446467828358496
   98   70  0.2448925816021756
   98   71  0.2451456487493151
   98   72  0.2452203736031901
   98   73  0.2453683891161952
   98   74  0.2454477308128029
   98   75  0.2455977803703760
   98   76  0.2456883298028867
   98   77  0.2457920356048001
   98   78  0.2459451408179451
   98   79  0.2465393147686339
   98   80  0.2466372624755242
   98   81  0.2470276382421078
   98   82  0.2471998239212527
   98   83  0.2474302582772334
   98   84  0.2479726158815878
   98   85  0.2480347630189998
   98   86  0.2483680840155483
   98   87  0.2484891058233542
   98   88  0.2485582956142448
   98   89  0.2487815169544087
   98   90  0.2488451881544281
   98   91  0.2490020199985334
   98   92  0.2491707469501237
   98   93  0.2492734612416863
   98   94  0.2494281476093606
   98   95  0.2495998822352580
   98   96  0.2497477809264965
   98   97  0.2498062652002167
   98   98  0.4972690591488612
   99    1  0.2293283611164597
   99    2  0.2294844560583876
   99    3  0.2295792306661924
   99    4  0.2298579413619627
   99    5  0.2300047275753452
   99    6  0.2303173043702555
   99    7  0.2303753005637942
   99    8  0.2304505338063422
   99    9  0.2305170461741488
   99   10  0.2309830330897673
   99   11  0.2310718231521487
   99   12  0.2312482430266794
   99   13  0.2313374229234773
   99   14  0.2314234366177344
   99   15  0.2321159863726297
   99   16  0.2325861119297375
   99   17  0.2328313770018460
   99   18  0.2331183837366362
   99   19  0.2333404303173389
   99   20  0.2334493700811414
   99   21  0.2337512888980332
   99   22  0.2338439927299853
   99   23  0.2340128165876660
   99   24  0.2342995784128297
   99   25  0.2346350275051358
   99   26  0.2347196558298437
   99   27  0.2350738532319403
   99   28  0.2352776282092797
   99   29  0.2353583295067634
   99   30  0.2354119955431636
   99   31  0.2354804599890041
   99   32  0.2356649050213009
   99   33  0.2357914561356901
   99   34  0.2360047111382585
   99   35  0.2364843714205104
   99   36  0.2365504838162044
   99   37  0.2367206277571713
   99   38  0.2368731020034587
   99   39  0.2370530627765735
   99   40  0.2372480257258781
   99   41  0.2375388144383349
   99   42  0.2376095392148301
   99   43  0.2385422361701679
   99   44  0.2387628599799548
   99   45  0.2390753882109350
   99   46  0.2397776993555308
   99   47  0.2400131651651163
   99   48  0.2400776409619411
   99   49  0.2402244199021582
   99   50  0.2403176253138666
   99   51  0.2407744767901660
   99   52  0.2410454176397173
   99   53  0.2411565653647075
   99   54  0.2412178896188510
   99   55  0.2413882136702673
   99   56  0.2414624221330036
   99   57  0.2415802811709402
   99   58  0.2416516604601106
   99   59  0.2418198215083032
   99   60  0.2419819999540300
   99   61  0.2420750011347456
   99   62  0.2424291808955655
   99   63  0.2427906661477296
   99   64  0.2428660357732617
   99   65  0.2429850338377016
   99   66  0.2430679875342577
   99   67  0.2433229268460874
   99   68  0.2436190030469677
   99   69  0.2440185529384437
   99   70  0.2442637205166872
   99   71  0.2445161378112269
   99   72  0.2445906707787147
   99   73  0.2447383062018226
   99   74  0.2448174441564258
   99   75  0.2449671084008667
   99   76  0.2450574253109627
   99   77  0.2451608648061439
   99   78  0.2453135768595210
   99   79  0.2459062250274640
   99   80  0.2460039212138677
   99   81  0.2463932945322485
   99   82  0.2465650380547858
   99   83  0.2467948806770427
   99   84  0.2473358455581486
   99   85  0.2473978331075648
   99   86  0.2477302981671864
   99   87  0.2478510092023878
   99   88  0.2479200213204116
   99   89  0.2481426694491971
   99   90  0.2482061771475714
   99   91  0.2483626062622715
   99   92  0.2485308999389443
   99   93  0.2486333504700138
   99   94  0.2487876398129359
   99   95  0.2489589245134438
   99   96  0.2491061275840680
   99   97  0.2491830974531185
   99   98  0.2493580714240928
   99   99  0.4977045010710258
  100    1  0.2291551166045991
  100    2  0.2293110936256912
  100    3  0.2294057966366792
  100    4  0.2296842967823971
  100    5  0.2298309721071580
  100    6  0.2301433127681073
  100    7  0.2302012651488259
  100    8  0.2302764415569453
  100    9  0.2303429036784472
  100   10  0.2308085385674984
  100   11  0.2308972615540461
  100   12  0.2310735481534124
  100   13  0.2311626606798789
  100   14  0.2312486093956902
  100   15  0.2319406359687007
  100   16  0.2324104063727334
  100   17  0.2326554861610527
  100   18  0.2329422760786058
  100   19  0.2331641549157669
  100   20  0.2332730123817842
  100   21  0.2335747031162103
  100   22  0.2336673369156987
  100   23  0.2338360332365730
  100   24  0.2341225784295147
  100   25  0.2344577741091423
  100   26  0.2345423385019722
  100   27  0.2348962683281104
  100   28  0.2350998893650635
  100   29  0.2351805296973145
  100   30  0.2352341551920816
  100   31  0.2353025679169338
  100   32  0.2354868736115166
  100   33  0.2356133291237486
  100   34  0.2358264230243118
  100   35  0.2363057209505469
  100   36  0.2363717834020925
  100   37  0.2365417988090052
  100   38  0.2366941578696861
  100   39  0.2368739826926892
  100   40  0.2370687983585928
  100   41  0.2373593673967437
  100   42  0.2374300387446995
  100   43  0.2383620311006238
  100   44  0.2385824882416914
  100   45  0.2388947803753980
  100   46  0.2395965609639352
  100   47  0.2398318488925161
  100   48  0.2398962759815497
  100   49  0.2400429440386395
  100   50  0.2401360790389693
  100   51  0.2405925853900054
  100   52  0.2408633215591806
  100   53  0.2409743853183967
  100   54  0.2410356632455599
  100   55  0.2412058586268588
  100   56  0.2412800110293291
  100   57  0.2413977810314771
  100   58  0.2414691063976610
  100   59  0.2416371404097620
  100   60  0.2417991963389124
  100   61  0.2418921272625343
  100   62  0.2422460394607228
  100   63  0.2426072516313728
  100   64  0.2426825643194467
  100   65  0.2428014724876283
  100   66  0.2428843635173926
  100   67  0.2431391102370962
  100   68  0.2434349627692744
  100   69  0.2438342108235699
  100   70  0.2440791931916755
  100   71  0.2443314197993294
  100   72  0.2444058964614065
  100   73  0.2445534203543631
  100   74  0.2446324985247502
  100   75  0.2447820497063808
  100   76  0.2448722983871966
  100   77  0.2449756597397322
  100   78  0.2451282564278531
  100   79  0.2457204568838686
  100   80  0.2458180792663694
  100   81  0.2462071584353910
  100   82  0.2463787722154813
  100   83  0.2466084412047314
  100   84  0.2471489974176886
  100   85  0.2472109381390427
  100   86  0.2475431520402525
  100   87  0.2476637718851437
  100   88  0.2477327318684441
  100   89  0.2479552117992526
  100   90  0.2480186715211789
  100   91  0.2481749824625947
  100   92  0.2483431490029826
  100   93  0.2484455221385125
  100   94  0.2485996949246260
  100   95  0.2487708502292991
  100   96  0.2489179420963284
  100   97  0.2489948538226409
  100   98  0.2491696477915619
  100   99  0.2499518702860086
  100  100  0.4975551053224687
  101    1  0.2290785305470047
  101    2  0.2292344554389307
  101    3  0.2293291267991733
  101    4  0.2296075338672043
  101    5  0.2297541601715241
  101    6  0.2300663964449293
  101    7  0.2301243294573510
  101    8  0.2301994807407216
  101    9  0.2302659206498813
  101   10  0.2307313999188401
  101   11  0.2308200932532296
  101   12  0.2309963209357546
  101   13  0.2310854036798746
  101   14  0.2311713236707182
  101   15  0.2318631189611470
  101   16  0.2323327323629546
  101   17  0.2325777302430231
  101   18  0.2328644243123599
  101   19  0.2330862289952728
  101   20  0.2331950500799765
  101   21  0.2334966399861762
  101   22  0.2335892428264716
  101   23  0.2337578827672557
  101   24  0.2340443321937707
  101   25  0.2343794158474659
  101   26  0.2344639519779835
  101   27  0.2348177635170398
  101   28  0.2350213165016941
  101   29  0.2351019298830953
  101   30  0.2351555374556563
  101   31  0.2352239273162541
  101   32  0.2354081714139293
  101   33  0.2355345846633950
  101   34  0.2357476073457284
  101   35  0.2362267450855400
  101   36  0.2362927854583173
  101   37  0.2364627440442873
  101   38  0.2366150521849626
  101   39  0.2367948169086127
  101   40  0.2369895674650654
  101   41  0.2372800393919783
  101   42  0.2373506871208240
  101   43  0.2382823679950702
  101   44  0.2385027514570355
  101   45  0.2388149392194163
  101   46  0.2395164852654768
  101   47  0.2397516945583497
  101   48  0.2398161001151703
  101   49  0.2399627191542482
  101   50  0.2400558230278783
  101   51  0.2405121768096757
  101   52  0.2407828224959667
  101   53  0.2408938491365027
  101   54  0.2409551065839362
  101   55  0.2411252450841432
  101   56  0.2411993727040982
  101   57  0.2413171033462690
  101   58  0.2413884048747631
  101   59  0.2415563827281244
  101   60  0.2417183844964735
  101   61  0.2418112843616004
  101   62  0.2421650782785983
  101   63  0.2425261697283301
  101   64  0.2426014572461091
  101   65  0.2427203256739264
  101   66  0.2428031890006340
  101   67  0.2430578505812963
  101   68  0.2433536042364369
  101   69  0.2437527188578206
  101   70  0.2439976193502341
  101   71  0.2442497616610946
  101   72  0.2443242134322856
  101   73  0.2444716880212007
  101   74  0.2445507397628290
  101   75  0.2447002409628770
  101   76  0.2447904594816315
  101   77  0.2448937862897126
  101   78  0.2450463319784104
  101   79  0.2456383345147857
  101   80  0.2457359242708563
  101   81  0.2461248734055147
  101   82  0.2462964298304692
  101   83  0.2465260220619200
  101   84  0.2470663976152880
  101   85  0.2471283176353995
  101   86  0.2474604205072186
  101   87  0.2475810000396851
  101   88  0.2476499369758315
  101   89  0.2478723425514999
  101   90  0.2479357810645176
  101   91  0.2480920397651677
  101   92  0.2482601501025236
  101   93  0.2483624890238715
  101   94  0.2485166102838134
  101   95  0.2486877083865779
  101   96  0.2488347510939534
  101   97  0.2489116371155575
  101   98  0.2490863726403574
  101   99  0.2497331452306977
  101  100  0.2595834022815047
  101  101  0.4965802421302921
  102    1  0.2285704896922132
  102    2  0.2287260687803871
  102    3  0.2288205301824173
  102    4  0.2290983198108110
  102    5  0.2292446209334003
  102    6  0.2295561647421609
  102    7  0.2296139692731527
  102    8  0.2296889538891269
  102    9  0.2297552464506144
  102   10  0.2302196933989750
  102   11  0.2303081900329697
  102   12  0.2304840268850565
  102   13  0.2305729120651648
  102   14  0.2306586415062198
  102   15  0.2313489025617735
  102   16  0.2318174744744747
  102   17  0.2320619290084159
  102   18  0.2323479872595480
  102   19  0.2325693000332434
  102   20  0.2326778797790632
  102   21  0.2329788008316895
  102   22  0.2330711983012501
  102   23  0.2332394642393746
  102   24  0.2335252783902436
  102   25  0.2338596189093227
  102   26  0.2339439675591196
  102   27  0.2342969944296331
  102   28  0.2345000959829286
  102   29  0.2345805305833192
  102   30  0.2346340192672313
  102   31  0.2347022574556355
  102   32  0.2348860929443998
  102   33  0.2350122258398089
  102   34  0.2352247760892812
  102   35  0.2357028512173049
  102   36  0.2357687451284851
  102   37  0.2359383267873591
  102   38  0.2360902971453631
  102   39  0.2362696631942721
  102   40  0.2364639818410258
  102   41  0.2367538095713582
  102   42  0.2368243006206038
  102   43  0.2377539152516862
  102   44  0.2379738099563587
  102   45  0.2382853053616807
  102   46  0.2389852955480451
  102   47  0.2392199832035130
  102   48  0.2392842459243636
  102   49  0.2394305397978235
  102   50  0.2395234371895479
  102   51  0.2399787788888736
  102   52  0.2402488243483976
  102   53  0.2403596047586595
  102   54  0.2404207263518692
  102   55  0.2405904875259737
  102   56  0.2406644507487707
  102   57  0.2407819202928109
  102   58  0.2408530636917351
  102   59  0.2410206690107869
  102   60  0.2411823114983398
  102   61  0.2412750053340025
  102   62  0.2416280146215391
  102   63  0.2419883052576445
  102   64  0.2420634258058922
  102   65  0.2421820306122451
  102   66  0.2422647101681068
  102   67  0.2425188069708878
  102   68  0.2428139047158504
  102   69  0.2432121341973961
  102   70  0.2434564915596647
  102   71  0.2437080746797760
  102   72  0.2437823613349197
  102   73  0.2439295088608139
  102   74  0.2440083852847715
  102   75  0.2441575549272646
  102   76  0.2442475733631336
  102   77  0.2443506710173094
  102   78  0.2445028783965118
  102   79  0.2450935680142391
  102   80  0.2451909413398001
  102   81  0.2455790278792150
  102   82  0.2457502038334524
  102   83  0.2459792868847840
  102   84  0.2465184640156834
  102   85  0.2465802467121450
  102   86  0.2469116130600023
  102   87  0.2470319251761876
  102   88  0.2471007092268590
  102   89  0.2473226215606749
  102   90  0.2473859193823921
  102   91  0.2475418315389830
  102   92  0.2477095690482118
  102   93  0.2478116810065487
  102   94  0.2479654604627586
  102   95  0.2481361791112540
  102   96  0.2482828957134176
  102   97  0.2483596112203950
  102   98  0.2485339592229422
  102   99  0.2491738141103035
  102  100  0.2493621930408446
  102  101  0.2494455603788167
  102  102  0.4963939386687559
  103    1  0.2283412632613862
  103    2  0.2284966863239983
  103    3  0.2285910529935454
  103    4  0.2288685640351227
  103    5  0.2290147184367412
  103    6  0.2293259498076389
  103    7  0.2293836963682149
  103    8  0.2294586057843857
  103    9  0.2295248318630684
  103   10  0.2299888130316320
  103   11  0.2300772209150291
  103   12  0.2302528814256552
  103   13  0.2303416774655048
  103   14  0.2304273209310964
  103   15  0.2311168897447149
  103   16  0.2315849917408171
  103   17  0.2318292011187000
  103   18  0.2321149724906640
  103   19  0.2323360633164724
  103   20  0.2324445341709492
  103   21  0.2327451534389535
  103   22  0.2328374582458865
  103   23  0.2330055554351910
  103   24  0.2332910829516927
  103   25  0.2336250881707776
  103   26  0.2337093522298648
  103   27  0.2340620250604075
  103   28  0.2342649229292982
  103   29  0.2343452768642608
  103   30  0.2343987119059896
  103   31  0.2344668816603786
  103   32  0.2346505327860915
  103   33  0.2347765391866347
  103   34  0.2349888762758905
  103   35  0.2354664719568281
  103   36  0.2355322997849978
  103   37  0.2357017113755552
  103   38  0.2358535293270837
  103   39  0.2360327154952072
  103   40  0.2362268392656674
  103   41  0.2365163763365351
  103   42  0.2365867966924395
  103   43  0.2375154790411252
  103   44  0.2377351532200493
  103   45  0.2380463362360507
  103   46  0.2387456244234290
  103   47  0.2389800767177455
  103   48  0.2390442749914570
  103   49  0.2391904221512160
  103   50  0.2392832263789560
  103   51  0.2397381114298636
  103   52  0.2400078860689639
  103   53  0.2401185553809031
  103   54  0.2401796156771156
  103   55  0.2403492066028731
  103   56  0.2404230956501910
  103   57  0.2405404473875785
  103   58  0.2406115194389397
  103   59  0.2407789566716864
  103   60  0.2409404370528775
  103   61  0.2410330379286960
  103   62  0.2413856931938952
  103   63  0.2417456225054189
  103   64  0.2418206677175408
  103   65  0.2419391535787208
  103   66  0.2420217502177566
  103   67  0.2422755921945394
  103   68  0.2425703939948990
  103   69  0.2429682241041425
  103   70  0.2432123364078032
  103   71  0.2434636672228126
  103   72  0.2435378793781167
  103   73  0.2436848793342078
  103   74  0.2437636766553855
  103   75  0.2439126967001559
  103   76  0.2440026248592583
  103   77  0.2441056191199149
  103   78  0.2442576738549403
  103   79  0.2448477710879159
  103   80  0.2449450467607138
  103   81  0.2453327440998763
  103   82  0.2455037483869266
  103   83  0.2457326016977947
  103   84  0.2462712381042574
  103   85  0.2463329588407213
  103   86  0.2466639928712908
  103   87  0.2467841843300937
  103   88  0.2468528993993211
  103   89  0.2470745891839694
  103   90  0.2471378235262156
  103   91  0.2472935793232204
  103   92  0.2474611486135745
  103   93  0.2475631581669168
  103   94  0.2477167834023613
  103   95  0.2478873308422876
  103   96  0.2480339003068085
  103   97  0.2481105388781242
  103   98  0.2482847120323330
  103   99  0.2489239252285807
  103  100  0.2491121152395899
  103  101  0.2491953989709796
  103  102  0.2497618930708216
  103  103  0.4977527589015371
  104    1  0.2282206552637438
  104    2  0.2283759962331585
  104    3  0.2284703130589985
  104    4  0.2287476775215013
  104    5  0.2288937547255538
  104    6  0.2292048217065733
  104    7  0.2292625377658858
  104    8  0.2293374076155125
  104    9  0.2294035987141191
  104   10  0.2298673348116041
  104   11  0.2299556959986764
  104   12  0.2301312637268498
  104   13  0.2302200128653536
  104   14  0.2303056110947634
  104   15  0.2309948156837443
  104   16  0.2314626704321804
  104   17  0.2317067508206565
  104   18  0.2319923712505068
  104   19  0.2322133452979395
  104   20  0.2323217588589934
  104   21  0.2326222193423459
  104   22  0.2327144753946309
  104   23  0.2328824837963675
  104   24  0.2331678604995578
  104   25  0.2335016892998032
  104   26  0.2335859088512999
  104   27  0.2339383954029225
  104   28  0.2341411861028095
  104   29  0.2342214975954774
  104   30  0.2342749044132519
  104   31  0.2343430381609312
  104   32  0.2345265922836135
  104   33  0.2346525321286011
  104   34  0.2348647570631338
  104   35  0.2353421004819180
  104   36  0.2354078935403644
  104   37  0.2355772156490979
  104   38  0.2357289534116194
  104   39  0.2359080449350667
  104   40  0.2361020661709306
  104   41  0.2363914503106729
  104   42  0.2364618334711182
  104   43  0.2373900252973424
  104   44  0.2376095834461523
  104   45  0.2379206020978162
  104   46  0.2386195209268628
  104   47  0.2388538493853847
  104   48  0.2389180137500904
  104   49  0.2390640837161085
  104   50  0.2391568389254103
  104   51  0.2396114837097347
  104   52  0.2398811158560653
  104   53  0.2399917267133742
  104   54  0.2400527547580350
  104   55  0.2402222561072453
  104   56  0.2402961061269695
  104   57  0.2404133958801239
  104   58  0.2404844303918058
  104   59  0.2406517791855683
  104   60  0.2408131742741357
  104   61  0.2409057262389249
  104   62  0.2412581952344820
  104   63  0.2416179344342715
  104   64  0.2416929400081228
  104   65  0.2418113632860348
  104   66  0.2418939162981978
  104   67  0.2421476241977136
  104   68  0.2424422702861606
  104   69  0.2428398902647768
  104   70  0.2430838736303046
  104   71  0.2433350716944222
  104   72  0.2434092446514696
  104   73  0.2435561669633798
  104   74  0.2436349226644534
  104   75  0.2437838639980485
  104   76  0.2438737446578289
  104   77  0.2439766845177549
  104   78  0.2441286589387063
  104   79  0.2447184444871239
  104   80  0.2448156687797029
  104   81  0.2452031613402848
  104   82  0.2453740753042618
  104   83  0.2456028077366729
  104   84  0.2461411596397677
  104   85  0.2462028477758407
  104   86  0.2465337069569283
  104   87  0.2466538349315804
  104   88  0.2467225137060673
  104   89  0.2469440863959748
  104   90  0.2470072873383559
  104   91  0.2471629608664158
  104   92  0.2473304416480340
  104   93  0.2474323973207601
  104   94  0.2475859414126050
  104   95  0.2477563987707610
  104   96  0.2479028908184831
  104   97  0.2479794889099289
  104   98  0.2481535700672946
  104   99  0.2487924456363321
  104  100  0.2489805362469085
  104  101  0.2490637759885088
  104  102  0.2496173232530040
  104  103  0.2490080399739522
  104  104  0.4986695244319033
  105    1  0.2280429172850542
  105    2  0.2281981372751042
  105    3  0.2282923806471108
  105    4  0.2285695290984954
  105    5  0.2287154925377927
  105    6  0.2290263172602122
  105    7  0.2290839883703254
  105    8  0.2291587999114010
  105    9  0.2292249394604576
  105   10  0.2296883144008137
  105   11  0.2297766067722971
  105   12  0.2299520377685297
  105   13  0.2300407177893085
  105   14  0.2301262493549176
  105   15  0.2308149171921729
  105   16  0.2312824075758795
  105   17  0.2315262978748353
  105   18  0.2318116958638297
  105   19  0.2320324978169335
  105   20  0.2321408269456332
  105   21  0.2324410534307136
  105   22  0.2325332376340932
  105   23  0.2327011151910836
  105   24  0.2329862696432321
  105   25  0.2333198384579993
  105   26  0.2334039924194081
  105   27  0.2337562044549176
  105   28  0.2339588372216453
  105   29  0.2340390861678170
  105   30  0.2340924513924244
  105   31  0.2341605320776209
  105   32  0.2343439432485677
  105   33  0.2344697850117517
  105   34  0.2346818446657543
  105   35  0.2351588163300437
  105   36  0.2352245581489333
  105   37  0.2353937483898071
  105   38  0.2355453679791371
  105   39  0.2357243200263160
  105   40  0.2359181901586689
  105   41  0.2362073489263825
  105   42  0.2362776772725050
  105   43  0.2372051462240234
  105   44  0.2374245333812045
  105   45  0.2377353098119072
  105   46  0.2384336843237893
  105   47  0.2386678302875826
  105   48  0.2387319446811562
  105   49  0.2388779008880561
  105   50  0.2389705838597097
  105   51  0.2394248745672092
  105   52  0.2396942967243405
  105   53  0.2398048214380434
  105   54  0.2398658019541346
  105   55  0.2400351712958928
  105   56  0.2401089638013083
  105   57  0.2402261622093405
  105   58  0.2402971413994280
  105   59  0.2404643598621461
  105   60  0.2406256292564079
  105   61  0.2407181091418354
  105   62  0.2410703036349521
  105   63  0.2414297626702747
  105   64  0.2415047098298730
  105   65  0.2416230408798751
  105   66  0.2417055295998490
  105   67  0.2419590399119502
  105   68  0.2422534565303690
  105   69  0.2426507668430121
  105   70  0.2428945601945809
  105   71  0.2431455626259408
  105   72  0.2432196778171762
  105   73  0.2433664857061622
  105   74  0.2434451800723882
  105   75  0.2435940054106473
  105   76  0.2436838160714752
  105   77  0.2437866757619591
  105   78  0.2439385318254096
  105   79  0.2445278580495338
  105   80  0.2446250066239477
  105   81  0.2450121974057779
  105   82  0.2451829782621602
  105   83  0.2454115325580211
  105   84  0.2459494651932851
  105   85  0.2460111052867101
  105   86  0.2463417067950554
  105   87  0.2464617412141818
  105   88  0.2465303665017196
  105   89  0.2467517666310760
  105   90  0.2468149183526374
  105   91  0.2469704706423361
  105   92  0.2471378209901181
  105   93  0.2472396972598857
  105   94  0.2473931217717720
  105   95  0.2475634463779374
  105   96  0.2477098243378245
  105   97  0.2477863627747665
  105   98  0.2479603083579310
  105   99  0.2485986863714245
  105  100  0.2487866304972540
  105  101  0.2488698054118411
  105  102  0.2494229652888235
  105  103  0.2496729500413267
  105  104  0.2499224542563263
  105  105  0.4991845596568039
  106    1  0.2278697414375480
  106    2  0.2280248435534993
  106    3  0.2281190153570660
  106    4  0.2283959533418485
  106    5  0.2285418059364741
  106    6  0.2288523946185228
  106    7  0.2289100219331808
  106    8  0.2289847766623536
  106    9  0.2290508659850205
  106   10  0.2295138890383328
  106   11  0.2296021143605676
  106   12  0.2297774121344585
  106   13  0.2298660248116077
  106   14  0.2299514914245248
  106   15  0.2306396362872550
  106   16  0.2311067716586492
  106   17  0.2313504767472519
  106   18  0.2316356580049432
  106   19  0.2318562922809896
  106   20  0.2319645391445223
  106   21  0.2322645376375360
  106   22  0.2323566518362088
  106   23  0.2325244019069411
  106   24  0.2328093398127285
  106   25  0.2331426553152557
  106   26  0.2332267453701255
  106   27  0.2335786899357286
  106   28  0.2337811688230834
  106   29  0.2338613568281856
  106   30  0.2339146815272283
  106   31  0.2339827105119357
  106   32  0.2341659824003941
  106   33  0.2342917285993122
  106   34  0.2345036272151613
  106   35  0.2349802366670515
  106   36  0.2350459285615877
  106   37  0.2352149903193509
  106   38  0.2353664947687275
  106   39  0.2355453109196777
  106   40  0.2357390338270044
  106   41  0.2360279730074787
  106   42  0.2360982479462377
  106   43  0.2370250125776061
  106   44  0.2372442331321261
  106   45  0.2375547735591308
  106   46  0.2382526177252367
  106   47  0.2384865858785275
  106   48  0.2385506515836149
  106   49  0.2386964969513353
  106   50  0.2387891095395174
  106   51  0.2392430552585419
  106   52  0.2395122728164207
  106   53  0.2396227135976288
  106   54  0.2396836478051011
  106   55  0.2398528885277395
  106   56  0.2399266249951082
  106   57  0.2400437344026405
  106   58  0.2401146596911136
  106   59  0.2402817511680900
  106   60  0.2404428980943341
  106   61  0.2405353077505139
  106   62  0.2408872347870458
  106   63  0.2412464208490885
  106   64  0.2413213110937954
  106   65  0.2414395522831689
  106   66  0.2415219783611886
  106   67  0.2417752961574964
  106   68  0.2420694891958627
  106   69  0.2424664977909566
  106   70  0.2427101060057943
  106   71  0.2429609178258460
  106   72  0.2430349767339870
  106   73  0.2431816731370259
  106   74  0.2432603077427308
  106   75  0.2434090200629914
  106   76  0.2434987625215815
  106   77  0.2436015441003910
  106   78  0.2437532848443096
  106   79  0.2443421635339542
  106   80  0.2444392383337168
  106   81  0.2448261350827719
  106   82  0.2449967862481298
  106   83  0.2452251669798023
  106   84  0.2457626911088907
  106   85  0.2458242843928135
  106   86  0.2461546348422921
  106   87  0.2462745781072510
  106   88  0.2463431512807285
  106   89  0.2465643832787723
  106   90  0.2466274870429007
  106   91  0.2467829212061524
  106   92  0.2469501444680390
  106   93  0.2470519433729424
  106   94  0.2472052513742165
  106   95  0.2473754466358341
  106   96  0.2475217134362624
  106   97  0.2475981937498966
  106   98  0.2477720072387424
  106   99  0.2484099004678154
  106  100  0.2485977018688295
  106  101  0.2486808136203660
  106  102  0.2492335534486911
  106  103  0.2494837626746675
  106  104  0.2496128461783937
  106  105  0.2439568861731335
  106  106  0.4997195052980021
  107    1  0.2275815558088396
  107    2  0.2277364617679843
  107    3  0.2278305144729807
  107    4  0.2281071022157927
  107    5  0.2282527703514312
  107    6  0.2285629662336548
  107    7  0.2286205206673598
  107    8  0.2286951808546313
  107    9  0.2287611865944894
  107   10  0.2292236240650523
  107   11  0.2293117378091995
  107   12  0.2294868138849445
  107   13  0.2295753144941205
  107   14  0.2296606730178748
  107   15  0.2303479475875215
  107   16  0.2308144921753397
  107   17  0.2310578890514360
  107   18  0.2313427096419341
  107   19  0.2315630648830057
  107   20  0.2316711748473159
  107   21  0.2319707939338592
  107   22  0.2320627916362035
  107   23  0.2322303295543292
  107   24  0.2325149071006894
  107   25  0.2328478010609045
  107   26  0.2329317847675370
  107   27  0.2332832842307528
  107   28  0.2334855070441546
  107   29  0.2335655936359207
  107   30  0.2336188508955051
  107   31  0.2336867938443238
  107   32  0.2338698339498168
  107   33  0.2339954211181977
  107   34  0.2342070517470142
  107   35  0.2346830584335101
  107   36  0.2347486672478628
  107   37  0.2349175151941360
  107   38  0.2350688280366555
  107   39  0.2352474180397873
  107   40  0.2354408959468016
  107   41  0.2357294697074581
  107   42  0.2357996557698825
  107   43  0.2367252483270375
  107   44  0.2369441916345086
  107   45  0.2372543393227160
  107   46  0.2379513009290820
  107   47  0.2381849731841156
  107   48  0.2382489578656525
  107   49  0.2383946187835257
  107   50  0.2384871142450688
  107   51  0.2389404858613993
  107   52  0.2392093629412897
  107   53  0.2393196640486396
  107   54  0.2393805211929494
  107   55  0.2395495478777619
  107   56  0.2396231910910194
  107   57  0.2397401523909178
  107   58  0.2398109879805625
  107   59  0.2399778681378522
  107   60  0.2401388112624509
  107   61  0.2402311040486386
  107   62  0.2405825860049522
  107   63  0.2409413178063262
  107   64  0.2410161133377460
  107   65  0.2411342049881273
  107   66  0.2412165268223322
  107   67  0.2414695242489940
  107   68  0.2417633452230170
  107   69  0.2421598517234893
  107   70  0.2424031518483362
  107   71  0.2426536464680365
  107   72  0.2427276117142772
  107   73  0.2428741225911692
  107   74  0.2429526577481138
  107   75  0.2431011819927079
  107   76  0.2431908109544962
  107   77  0.2432934625459993
  107   78  0.2434450113842204
  107   79  0.2440331453221733
  107   80  0.2441300973519620
  107   81  0.2445165047947926
  107   82  0.2446869401385453
  107   83  0.2449150320383425
  107   84  0.2454518763635740
  107   85  0.2455133917508041
  107   86  0.2458433244078571
  107   87  0.2459631159812180
  107   88  0.2460316024305741
  107   89  0.2462525546377073
  107   90  0.2463155785948468
  107   91  0.2464708161813535
  107   92  0.2466378279568858
  107   93  0.2467394981172651
  107   94  0.2468926122307398
  107   95  0.2470625922473311
  107   96  0.2472086740649286
  107   97  0.2472850576543240
  107   98  0.2474586513221912
  107   99  0.2480957378111499
  107  100  0.2482833017007485
  107  101  0.2483663083413027
  107  102  0.2489183491220747
  107  103  0.2491682324060729
  107  104  0.2492999105914053
  107  105  0.2494942178232062
  107  106  0.2496837653734669
  107  107  0.4998712468431638
  108    1  0.2273452337168370
  108    2  0.2274999788206778
  108    3  0.2275939338607649
  108    4  0.2278702343931579
  108    5  0.2280157512661054
  108    6  0.2283256250390106
  108    7  0.2283831197078365
  108    8  0.2284577023675088
  108    9  0.2285236395665993
  108   10  0.2289855968392389
  108   11  0.2290736190855304
  108   12  0.2292485133611980
  108   13  0.2293369220707953
  108   14  0.2294221919577317
  108   15  0.2301087528572240
  108   16  0.2305748129822631
  108   17  0.2308179571135411
  108   18  0.2311024819445804
  108   19  0.2313226083674098
  108   20  0.2314306060696659
  108   21  0.2317299140299007
  108   22  0.2318218162012632
  108   23  0.2319891801469809
  108   24  0.2322734621862607
  108   25  0.2326060104673331
  108   26  0.2326899069647664
  108   27  0.2330410414287704
  108   28  0.2332430542527549
  108   29  0.2333230576821098
  108   30  0.2333762596390273
  108   31  0.2334441320354685
  108   32  0.2336269820709864
  108   33  0.2337524388288766
  108   34  0.2339638496991422
  108   35  0.2344393620973573
  108   36  0.2345049027831123
  108   37  0.2346735753966361
  108   38  0.2348247311149661
  108   39  0.2350031356691366
  108   40  0.2351964126674982
  108   41  0.2354846867713808
  108   42  0.2355547999521649
  108   43  0.2364794313682965
  108   44  0.2366981473236860
  108   45  0.2370079729526200
  108   46  0.2377042108297528
  108   47  0.2379376404380747
  108   48  0.2380015586775235
  108   49  0.2381470683402007
  108   50  0.2382394677538857
  108   51  0.2386923685863319
  108   52  0.2389609664626033
  108   53  0.2390711530326026
  108   54  0.2391319469824783
  108   55  0.2393007981489381
  108   56  0.2393743648906285
  108   57  0.2394912047371913
  108   58  0.2395619667707226
  108   59  0.2397286736386272
  108   60  0.2398894496388920
  108   61  0.2399816465876810
  108   62  0.2403327635629620
  108   63  0.2406911228550197
  108   64  0.2407658407182981
  108   65  0.2408838097415808
  108   66  0.2409660460922851
  108   67  0.2412187808048578
  108   68  0.2415122966733681
  108   69  0.2419083914390435
  108   70  0.2421514389195392
  108   71  0.2424016734240806
  108   72  0.2424755618643531
  108   73  0.2426219206034464
  108   74  0.2427003742089994
  108   75  0.2428487442251013
  108   76  0.2429382801156226
  108   77  0.2430408251130796
  108   78  0.2431922165820518
  108   79  0.2437797397980941
  108   80  0.2438765911522967
  108   81  0.2442625973472541
  108   82  0.2444328557098941
  108   83  0.2446607107576549
  108   84  0.2451969976204261
  108   85  0.2452584491296985
  108   86  0.2455880391826443
  108   87  0.2457077063636962
  108   88  0.2457761216963007
  108   89  0.2459968444652984
  108   90  0.2460598029779719
  108   91  0.2462148793648107
  108   92  0.2463817177142847
  108   93  0.2464832822997421
  108   94  0.2466362374185764
  108   95  0.2468060409268695
  108   96  0.2469519710522061
  108   97  0.2470282753244109
  108   98  0.2472016887315421
  108   99  0.2478381136659591
  108  100  0.2480254827880572
  108  101  0.2481084032340036
  108  102  0.2486598707722221
  108  103  0.2489094945758784
  108  104  0.2490410360250962
  108  105  0.2492351400583399
  108  106  0.2494245531935964
  108  107  0.2494672206721079
  108  108  0.4999937825225838
  109    1  0.2268877941525562
  109    2  0.2270422278949855
  109    3  0.2271359938888723
  109    4  0.2274117384791279
  109    5  0.2275569625587150
  109    6  0.2278662128370286
  109    7  0.2279235918212816
  109    8  0.2279980244137684
  109    9  0.2280638289411370
  109   10  0.2285248567131662
  109   11  0.2286127018505854
  109   12  0.2287872442228505
  109   13  0.2288754750459756
  109   14  0.2289605733620403
  109   15  0.2296457528377237
  109   16  0.2301108752068352
  109   17  0.2303535301097109
  109   18  0.2306374824505660
  109   19  0.2308571659587439
  109   20  0.2309649463596691
  109   21  0.2312636520847012
  109   22  0.2313553693404244
  109   23  0.2315223965344576
  109   24  0.2318061065720725
  109   25  0.2321379857353531
  109   26  0.2322217134253009
  109   27  0.2325721413743998
  109   28  0.2327737477299632
  109   29  0.2328535901850445
  109   30  0.2329066850947211
  109   31  0.2329744209256451
  109   32  0.2331569030500385
  109   33  0.2332821073773687
  109   34  0.2334930928694779
  109   35  0.2339676484929206
  109   36  0.2340330573047751
  109   37  0.2342013905334541
  109   38  0.2343522421125471
  109   39  0.2345302877003113
  109   40  0.2347231758075382
  109   41  0.2350108698773541
  109   42  0.2350808419839562
  109   43  0.2360036129564568
  109   44  0.2362218888351853
  109   45  0.2365310910663978
  109   46  0.2372259280487507
  109   47  0.2374588879751858
  109   48  0.2375226776052456
  109   49  0.2376678944890701
  109   50  0.2377601079866185
  109   51  0.2382120975408467
  109   52  0.2384801549734347
  109   53  0.2385901198378995
  109   54  0.2386507914647447
  109   55  0.2388193028870949
  109   56  0.2388927216057205
  109   57  0.2390093263597431
  109   58  0.2390799460135408
  109   59  0.2392463174518621
  109   60  0.2394067699559959
  109   61  0.2394987813960263
  109   62  0.2398491918915912
  109   63  0.2402068301317239
  109   64  0.2402813976557747
  109   65  0.2403991293145096
  109   66  0.2404812001980967
  109   67  0.2407334263851335
  109   68  0.2410263516726635
  109   69  0.2414216494591629
  109   70  0.2416642079057266
  109   71  0.2419139389153812
  109   72  0.2419876786853017
  109   73  0.2421337429371222
  109   74  0.2422120386867899
  109   75  0.2423601101687444
  109   76  0.2424494659048016
  109   77  0.2425518045722724
  109   78  0.2427028914276554
  109   79  0.2432892324928360
  109   80  0.2433858889731873
  109   81  0.2437711184881029
  109   82  0.2439410342752248
  109   83  0.2441684308576285
  109   84  0.2447036386618031
  109   85  0.2447649665249749
  109   86  0.2450938934123564
  109   87  0.2452133198120105
  109   88  0.2452815974866601
  109   89  0.2455018761411029
  109   90  0.2455647079754461
  109   91  0.2457194723343015
  109   92  0.2458859749896391
  109   93  0.2459873352177895
  109   94  0.2461399825768271
  109   95  0.2463094444248110
  109   96  0.2464550809252853
  109   97  0.2465312316662616
  109   98  0.2467042961496344
  109   99  0.2473394405384250
  109  100  0.2475264326565800
  109  101  0.2476091862589465
  109  102  0.2481595441936503
  109  103  0.2484086657312062
  109  104  0.2485399425069049
  109  105  0.2487336559865022
  109  106  0.2489226879369793
  109  107  0.2492379003198596
  109  108  0.2494946319102460
  109  109  0.4999839242584324
  110    1  0.2267351106247059
  110    2  0.2268894404413656
  110    3  0.2269831433356803
  110    4  0.2272587023643591
  110    5  0.2274038287157944
  110    6  0.2277128708849689
  110    7  0.2277702112561896
  110    8  0.2278445937594645
  110    9  0.2279103540038543
  110   10  0.2283710715284904
  110   11  0.2284588575507617
  110   12  0.2286332824652092
  110   13  0.2287214539136403
  110   14  0.2288064949630233
  110   15  0.2294912133490303
  110   16  0.2299560227153007
  110   17  0.2301985143242153
  110   18  0.2304822755801100
  110   19  0.2307018112528649
  110   20  0.2308095191232606
  110   21  0.2311080238350824
  110   22  0.2311996793699262
  110   23  0.2313665941634606
  110   24  0.2316501132791726
  110   25  0.2319817691052672
  110   26  0.2320654404508923
  110   27  0.2324156325804501
  110   28  0.2326171032655614
  110   29  0.2326968919908784
  110   30  0.2327499511704789
  110   31  0.2328176414187585
  110   32  0.2330000007422997
  110   33  0.2331251208137161
  110   34  0.2333359643237086
  110   35  0.2338102005962271
  110   36  0.2338755653913985
  110   37  0.2340437853406863
  110   38  0.2341945354046167
  110   39  0.2343724611770839
  110   40  0.2345652194807804
  110   41  0.2348527199476496
  110   42  0.2349226449667116
  110   43  0.2358447949629803
  110   44  0.2360629239535462
  110   45  0.2363719181079529
  110   46  0.2370662875016365
  110   47  0.2372990906583188
  110   48  0.2373628373613194
  110   49  0.2375079565218344
  110   50  0.2376001079645589
  110   51  0.2380517933536381
  110   52  0.2383196703977015
  110   53  0.2384295612616079
  110   54  0.2384901920596458
  110   55  0.2386585900826898
  110   56  0.2387319593943871
  110   57  0.2388484856795556
  110   58  0.2389190578100482
  110   59  0.2390853172891597
  110   60  0.2392456618172146
  110   61  0.2393376113383951
  110   62  0.2396877860261641
  110   63  0.2400451835946096
  110   64  0.2401197009386467
  110   65  0.2402373533701801
  110   66  0.2403193690243879
  110   67  0.2405714254764938
  110   68  0.2408641536407432
  110   69  0.2412591854126656
  110   70  0.2415015806301783
  110   71  0.2417511435840249
  110   72  0.2418248337309665
  110   73  0.2419707996892436
  110   74  0.2420490427499982
  110   75  0.2421970145876491
  110   76  0.2422863101920052
  110   77  0.2423885799909463
  110   78  0.2425395651728384
  110   79  0.2431255116613838
  110   80  0.2432221030970180
  110   81  0.2436070733727727
  110   82  0.2437768748155249
  110   83  0.2440041183720130
  110   84  0.2445389660095424
  110   85  0.2446002526022944
  110   86  0.2449289581392161
  110   87  0.2450483041711973
  110   88  0.2451165358985703
  110   89  0.2453366663170880
  110   90  0.2453994558689180
  110   91  0.2455541160795164
  110   92  0.2457205066873422
  110   93  0.2458217987054009
  110   94  0.2459743433408109
  110   95  0.2461436911499022
  110   96  0.2462892296446871
  110   97  0.2463653291402281
  110   98  0.2465382771603246
  110   99  0.2471729941304154
  110  100  0.2473598604127299
  110  101  0.2474425583262833
  110  102  0.2479925458991024
  110  103  0.2482414997909929
  110  104  0.2483726882243403
  110  105  0.2485662713449750
  110  106  0.2487551760869126
  110  107  0.2490701736422971
  110  108  0.2493292116789867
  110  109  0.2356498723494276
  110  110  0.4996793994553104
  111    1  0.2266746515483673
  111    2  0.2268289402128731
  111    3  0.2269226181212452
  111    4  0.2271981036719157
  111    5  0.2273431913253076
  111    6  0.2276521510881709
  111    7  0.2277094761695413
  111    8  0.2277838388386695
  111    9  0.2278495815480440
  111   10  0.2283101762220289
  111   11  0.2283979388360958
  111   12  0.2285723172400175
  111   13  0.2286604651774700
  111   14  0.2287454835505975
  111   15  0.2294300193559664
  111   16  0.2298947047804931
  111   17  0.2301371317288501
  111   18  0.2304208173196068
  111   19  0.2306402944530205
  111   20  0.2307479736030370
  111   21  0.2310463987183679
  111   22  0.2311380298131991
  111   23  0.2313049000987867
  111   24  0.2315883436139275
  111   25  0.2319199110037634
  111   26  0.2320035600383655
  111   27  0.2323536587889462
  111   28  0.2325550757517579
  111   29  0.2326348432013553
  111   30  0.2326878882326885
  111   31  0.2327555604313158
  111   32  0.2329378711286153
  111   33  0.2330629578366770
  111   34  0.2332737451250996
  111   35  0.2337478549421833
  111   36  0.2338132023077862
  111   37  0.2339813774011064
  111   38  0.2341320872674266
  111   39  0.2343099655958617
  111   40  0.2345026725004213
  111   41  0.2347900963050892
  111   42  0.2348600026785959
  111   43  0.2357819067829210
  111   44  0.2359999776092385
  111   45  0.2363088893701371
  111   46  0.2370030736097347
  111   47  0.2372358146892919
  111   48  0.2372995443941894
  111   49  0.2374446248585785
  111   50  0.2375367517290560
  111   51  0.2379883166759094
  111   52  0.2382561222903710
  111   53  0.2383659838518015
  111   54  0.2384265984825945
  111   55  0.2385949516021875
  111   56  0.2386683013499064
  111   57  0.2387847965632592
  111   58  0.2388553498756437
  111   59  0.2390215650215484
  111   60  0.2391818667936223
  111   61  0.2392737917963985
  111   62  0.2396238731098413
  111   63  0.2399811753779745
  111   64  0.2400556728519095
  111   65  0.2401732939113394
  111   66  0.2402552876960155
  111   67  0.2405072769370916
  111   68  0.2407999270451707
  111   69  0.2411948534815939
  111   70  0.2414371840642517
  111   71  0.2416866804719615
  111   72  0.2417603509693738
  111   73  0.2419062780057257
  111   74  0.2419845002029132
  111   75  0.2421324325837698
  111   76  0.2422217043773903
  111   77  0.2423239469060177
  111   78  0.2424748918276052
  111   79  0.2430606820731083
  111   80  0.2431572477525684
  111   81  0.2435421153757290
  111   82  0.2437118715408073
  111   83  0.2439390545026416
  111   84  0.2444737595226732
  111   85  0.2445350297733123
  111   86  0.2448636476606719
  111   87  0.2449829618689499
  111   88  0.2450511754022849
  111   89  0.2452712471228720
  111   90  0.2453340199318240
  111   91  0.2454886389021688
  111   92  0.2456549851418222
  111   93  0.2457562501502932
  111   94  0.2459087541095691
  111   95  0.2460780567619483
  111   96  0.2462235564487914
  111   97  0.2462996356523486
  111   98  0.2464725375557342
  111   99  0.2471070852780996
  111  100  0.2472939017323887
  111  101  0.2473765775944855
  111  102  0.2479264185127324
  111  103  0.2481753060208930
  111  104  0.2483064594727525
  111  105  0.2484999909743123
  111  106  0.2486888453446679
  111  107  0.2490037590572488
  111  108  0.2492625892130493
  111  109  0.2503679493138731
  111  110  0.2393206672053260
  111  111  0.4999849914833316
  112    1  0.2264851221125470
  112    2  0.2266392817716993
  112    3  0.2267328813531787
  112    4  0.2270081365621650
  112    5  0.2271531029034432
  112    6  0.2274618043358353
  112    7  0.2275190814859958
  112    8  0.2275933819782787
  112    9  0.2276590697182134
  112   10  0.2281192792752559
  112   11  0.2282069685083841
  112   12  0.2283812011093221
  112   13  0.2284692753436555
  112   14  0.2285542226303859
  112   15  0.2292381860749544
  112   16  0.2297024829621402
  112   17  0.2299447072100963
  112   18  0.2302281556028708
  112   19  0.2304474492249082
  112   20  0.2305550383411763
  112   21  0.2308532139343689
  112   22  0.2309447684137092
  112   23  0.2311114991740748
  112   24  0.2313947056936400
  112   25  0.2317259958500936
  112   26  0.2318095749432434
  112   27  0.2321593809658184
  112   28  0.2323606295179011
  112   29  0.2324403302715552
  112   30  0.2324933309503557
  112   31  0.2325609465662398
  112   32  0.2327431048281286
  112   33  0.2328680869474635
  112   34  0.2330786979903483
  112   35  0.2335524113900755
  112   36  0.2336177041167973
  112   37  0.2337857385939069
  112   38  0.2339363224472135
  112   39  0.2341140520462737
  112   40  0.2343065978228437
  112   41  0.2345937813038973
  112   42  0.2346636292266003
  112   43  0.2355847624994118
  112   44  0.2358026509902083
  112   45  0.2361113044607716
  112   46  0.2368049082722252
  112   47  0.2370374547500252
  112   48  0.2371011311686159
  112   49  0.2372460903269023
  112   50  0.2373381401673561
  112   51  0.2377893275472913
  112   52  0.2380569092414924
  112   53  0.2381666789443952
  112   54  0.2382272428934879
  112   55  0.2383954552480171
  112   56  0.2384687436658245
  112   57  0.2385851414740555
  112   58  0.2386556357947115
  112   59  0.2388217119631761
  112   60  0.2389818797021580
  112   61  0.2390737278436981
  112   62  0.2394235164437150
  112   63  0.2397805199607666
  112   64  0.2398549551451420
  112   65  0.2399724778580966
  112   66  0.2400544030853242
  112   67  0.2403061816306813
  112   68  0.2405985870452778
  112   69  0.2409931832719305
  112   70  0.2412353112347616
  112   71  0.2414845990310847
  112   72  0.2415582079303972
  112   73  0.2417040129528022
  112   74  0.2417821697460781
  112   75  0.2419299784362595
  112   76  0.2420191755870713
  112   77  0.2421213326276715
  112   78  0.2422721513397087
  112   79  0.2428574517885188
  112   80  0.2429539367265345
  112   81  0.2433384825503982
  112   82  0.2435080967772847
  112   83  0.2437350897846698
  112   84  0.2442693477218886
  112   85  0.2443305667426440
  112   86  0.2446589098627883
  112   87  0.2447781243088987
  112   88  0.2448462808068643
  112   89  0.2450661685189231
  112   90  0.2451288888416576
  112   91  0.2452833785304704
  112   92  0.2454495856830722
  112   93  0.2455507660208499
  112   94  0.2457031424670176
  112   95  0.2458723035604003
  112   96  0.2460176815906163
  112   97  0.2460936971820826
  112   98  0.2462664545170307
  112   99  0.2469004716751226
  112  100  0.2470871319266033
  112  101  0.2471697386609463
  112  102  0.2477191198408046
  112  103  0.2479677992466976
  112  104  0.2480988430372449
  112  105  0.2482922127213449
  112  106  0.2484809091849296
  112  107  0.2487955595825862
  112  108  0.2490541789827589
  112  109  0.2495559090568901
  112  110  0.2497314066419275
  112  111  0.2496249958605443
  112  112  0.4995640837605951
  113    1  0.2264229180224882
  113    2  0.2265770353417234
  113    3  0.2266706092160978
  113    4  0.2269457888263002
  113    5  0.2270907153526040
  113    6  0.2273993320002141
  113    7  0.2274565934192175
  113    8  0.2275308735048863
  113    9  0.2275965432036973
  113   10  0.2280566263642841
  113   11  0.2281442915135832
  113   12  0.2283184762615749
  113   13  0.2284065263063387
  113   14  0.2284914502623150
  113   15  0.2291752258564707
  113   16  0.2296393952246164
  113   17  0.2298815529457348
  113   18  0.2301649234894693
  113   19  0.2303841568825606
  113   20  0.2304917164495010
  113   21  0.2307898101488312
  113   22  0.2308813394827534
  113   23  0.2310480244505515
  113   24  0.2313311531875071
  113   25  0.2316623523551904
  113   26  0.2317459084933603
  113   27  0.2320956184417865
  113   28  0.2322968117209976
  113   29  0.2323764905848569
  113   30  0.2324294767070324
  113   31  0.2324970737523021
  113   32  0.2326791819844635
  113   33  0.2328041297774861
  113   34  0.2330146829760933
  113   35  0.2334882662705373
  113   36  0.2335535410646257
  113   37  0.2337215293911023
  113   38  0.2338720718865860
  113   39  0.2340497526722501
  113   40  0.2342422455661639
  113   41  0.2345293501723362
  113   42  0.2345991789113224
  113   43  0.2355200591950786
  113   44  0.2357378878428480
  113   45  0.2360464565418020
  113   46  0.2367398698551180
  113   47  0.2369723524640780
  113   48  0.2370360113939540
  113   49  0.2371809307392387
  113   50  0.2372729552982237
  113   51  0.2377240187596421
  113   52  0.2379915269625885
  113   53  0.2381012665172659
  113   54  0.2381618138324831
  113   55  0.2383299799875253
  113   56  0.2384032482766845
  113   57  0.2385196141162825
  113   58  0.2385900890756885
  113   59  0.2387561196313691
  113   60  0.2389162433803160
  113   61  0.2390080662957838
  113   62  0.2393577588264369
  113   63  0.2397146642925494
  113   64  0.2397890790333175
  113   65  0.2399065694686842
  113   66  0.2399884721951657
  113   67  0.2402401815895995
  113   68  0.2405325066951119
  113   69  0.2409269945459958
  113   70  0.2411690560084341
  113   71  0.2414182753379175
  113   72  0.2414918640205616
  113   73  0.2416376289976487
  113   74  0.2417157643251780
  113   75  0.2418635324197345
  113   76  0.2419527050725680
  113   77  0.2420548340557590
  113   78  0.2422056113454694
  113   79  0.2427907510416371
  113   80  0.2428872094800854
  113   81  0.2432716496885213
  113   82  0.2434412173308969
  113   83  0.2436681479947013
  113   84  0.2442022591980927
  113   85  0.2442634614050572
  113   86  0.2445917143458342
  113   87  0.2447108960497226
  113   88  0.2447790338285207
  113   89  0.2449988611484667
  113   90  0.2450615642450781
  113   91  0.2452160115033310
  113   92  0.2453821730071741
  113   93  0.2454833255557938
  113   94  0.2456356601518033
  113   95  0.2458047747851282
  113   96  0.2459501128872995
  113   97  0.2460261076010999
  113   98  0.2461988174882831
  113   99  0.2468326605136990
  113  100  0.2470192694989817
  113  101  0.2471018535454029
  113  102  0.2476510838378384
  113  103  0.2478996949439860
  113  104  0.2480307027433845
  113  105  0.2482240193185424
  113  106  0.2484126639566839
  113  107  0.2487272279356802
  113  108  0.2489857763027143
  113  109  0.2494877280704839
  113  110  0.2496564889548876
  113  111  0.2497055183533959
  113  112  0.2752591297340513
  113  113  0.4997598513552386
  114    1  0.2263700371887380
  114    2  0.2265241185140357
  114    3  0.2266176705343305
  114    4  0.2268927858766251
  114    5  0.2270376785554915
  114    6  0.2273462231260090
  114    7  0.2274034711716683
  114    8  0.2274777339093014
  114    9  0.2275433882710236
  114   10  0.2280033639796733
  114   11  0.2280910086548691
  114   12  0.2282651527221967
  114   13  0.2283531822029654
  114   14  0.2284380863250413
  114   15  0.2291217022241280
  114   16  0.2295857631860073
  114   17  0.2298278643514453
  114   18  0.2301111687142880
  114   19  0.2303303509056515
  114   20  0.2304378853521685
  114   21  0.2307359094320295
  114   22  0.2308274173893723
  114   23  0.2309940634280720
  114   24  0.2312771260406096
  114   25  0.2316082478570765
  114   26  0.2316917844807984
  114   27  0.2320414127548349
  114   28  0.2322425590455679
  114   29  0.2323222193005124
  114   30  0.2323751930478350
  114   31  0.2324427743058861
  114   32  0.2326248400068619
  114   33  0.2327497586184592
  114   34  0.2329602626425890
  114   35  0.2334337353321538
  114   36  0.2334989948813829
  114   37  0.2336669439743630
  114   38  0.2338174513108056
  114   39  0.2339950905993096
  114   40  0.2341875385367110
  114   41  0.2344745760899053
  114   42  0.2345443885204631
  114   43  0.2354650537336000
  114   44  0.2356828315077185
  114   45  0.2359913281407782
  114   46  0.2366845795081460
  114   47  0.2369170078210378
  114   48  0.2369806518834380
  114   49  0.2371255373829624
  114   50  0.2372175404497087
  114   51  0.2376684985657312
  114   52  0.2379359442924189
  114   53  0.2380456582175391
  114   54  0.2381061913919946
  114   55  0.2382743182720086
  114   56  0.2383475694494362
  114   57  0.2384639081119150
  114   58  0.2385343666119685
  114   59  0.2387003583913880
  114   60  0.2388604447436022
  114   61  0.2389522462139249
  114   62  0.2393018570742562
  114   63  0.2396586791854735
  114   64  0.2397330765467572
  114   65  0.2398505395423567
  114   66  0.2399324231405428
  114   67  0.2401840737485129
  114   68  0.2404763305818052
  114   69  0.2408707263004675
  114   70  0.2411127312297064
  114   71  0.2413618923542783
  114   72  0.2414354638503631
  114   73  0.2415811947841935
  114   74  0.2416593118632995
  114   75  0.2418070454467733
  114   76  0.2418961972734277
  114   77  0.2419983024045024
  114   78  0.2421490444803358
  114   79  0.2427340475177444
  114   80  0.2428304834284262
  114   81  0.2432148338512568
  114   82  0.2433843618912882
  114   83  0.2436112395556755
  114   84  0.2441452260179585
  114   85  0.2442064139312121
  114   86  0.2445345902088608
  114   87  0.2446537440779880
  114   88  0.2447218659432797
  114   89  0.2449416419227869
  114   90  0.2450043303751562
  114   91  0.2451587415624149
  114   92  0.2453248642594139
  114   93  0.2454259931839625
  114   94  0.2455782922023878
  114   95  0.2457473673391684
  114   96  0.2458926714977792
  114   97  0.2459686484630944
  114   98  0.2461413180140655
  114   99  0.2467750130061111
  114  100  0.2469615784090622
  114  101  0.2470441431680664
  114  102  0.2475932451883462
  114  103  0.2478417982316322
  114  104  0.2479727754342972
  114  105  0.2481660468605728
  114  106  0.2483546474409580
  114  107  0.2486691379538692
  114  108  0.2489276259367834
  114  109  0.2494295053478888
  114  110  0.2495973919292730
  114  111  0.2496658089807816
  114  112  0.2472132029424608
  114  113  0.2237134240040211
  114  114  0.4999313561487724
  115    1  0.2259482252902194
  115    2  0.2261020195044791
  115    3  0.2261953972024307
  115    4  0.2264699999021235
  115    5  0.2266146225918309
  115    6  0.2269225922286129
  115    7  0.2269797335997887
  115    8  0.2270538579582143
  115    9  0.2271193899813473
  115   10  0.2275785085835118
  115   11  0.2276659899439542
  115   12  0.2278398095158644
  115   13  0.2279276749648432
  115   14  0.2280124208788392
  115   15  0.2286947629462659
  115   16  0.2291579591893078
  115   17  0.2293996092298819
  115   18  0.2296823856909200
  115   19  0.2299011594640255
  115   20  0.2300084935337187
  115   21  0.2303059622834464
  115   22  0.2303972997272986
  115   23  0.2305636352422079
  115   24  0.2308461704034119
  115   25  0.2311766752163047
  115   26  0.2312600561801067
  115   27  0.2316090329661288
  115   28  0.2318098044462206
  115   29  0.2318893162643677
  115   30  0.2319421913018203
  115   31  0.2320096466307550
  115   32  0.2321913730753524
  115   33  0.2323160589169358
  115   34  0.2325261706934731
  115   35  0.2329987611266380
  115   36  0.2330638990729610
  115   37  0.2332315352140742
  115   38  0.2333817620991545
  115   39  0.2335590703793392
  115   40  0.2337511597143794
  115   41  0.2340376624094416
  115   42  0.2341073447533755
  115   43  0.2350262944234739
  115   44  0.2352436663962880
  115   45  0.2355515881849377
  115   46  0.2362435477661705
  115   47  0.2364755429783342
  115   48  0.2365390684480834
  115   49  0.2366836839718267
  115   50  0.2367755156025086
  115   51  0.2372256334151879
  115   52  0.2374925807906312
  115   53  0.2376020902777452
  115   54  0.2376625106562956
  115   55  0.2378303242531590
  115   56  0.2379034389362935
  115   57  0.2380195608164070
  115   58  0.2380898880259680
  115   59  0.2382555705007264
  115   60  0.2384153585522954
  115   61  0.2385069889622032
  115   62  0.2388559483669683
  115   63  0.2392121055853666
  115   64  0.2392863643165888
  115   65  0.2394036084347705
  115   66  0.2394853394532405
  115   67  0.2397365211421698
  115   68  0.2400282333918624
  115   69  0.2404218942040462
  115   70  0.2406634481877452
  115   71  0.2409121450321133
  115   72  0.2409855794370317
  115   73  0.2411310388197212
  115   74  0.2412090103375424
  115   75  0.2413564686381913
  115   76  0.2414454543417063
  115   77  0.2415473692127990
  115   78  0.2416978303998629
  115   79  0.2422817433581917
  115   80  0.2423779995727658
  115   81  0.2427616338072547
  115   82  0.2429308459532512
  115   83  0.2431573008598410
  115   84  0.2436902923059715
  115   85  0.2437513662032971
  115   86  0.2440789309660102
  115   87  0.2441978628069910
  115   88  0.2442658577358132
  115   89  0.2444852241906134
  115   90  0.2445477958309900
  115   91  0.2447019192925547
  115   92  0.2448677324409445
  115   93  0.2449686729245484
  115   94  0.2451206881530388
  115   95  0.2452894482397124
  115   96  0.2454344816424238
  115   97  0.2455103170342853
  115   98  0.2456826648374137
  115   99  0.2463151790190880
  115  100  0.2465013967810359
  115  101  0.2465838076910671
  115  102  0.2471318865292662
  115  103  0.2473799764254309
  115  104  0.2475107095686647
  115  105  0.2477036208581118
  115  106  0.2478918700051985
  115  107  0.2482057745048634
  115  108  0.2484637808281945
  115  109  0.2489647207874651
  115  110  0.2491323738499824
  115  111  0.2491988204524015
  115  112  0.2494108771060230
  115  113  0.2495105634824370
  115  114  0.2492036368870197
  115  115  0.4994708748878883
  116    1  0.2257774134541601
  116    2  0.2259310914034123
  116    3  0.2260243985098999
  116    4  0.2262987936160554
  116    5  0.2264433069742240
  116    6  0.2267510437928061
  116    7  0.2268081419663753
  116    8  0.2268822102884335
  116    9  0.2269476927708137
  116   10  0.2274064642895200
  116   11  0.2274938795159983
  116   12  0.2276675676841758
  116   13  0.2277553667088281
  116   14  0.2278400485567969
  116   15  0.2285218747887873
  116   16  0.2289847208657652
  116   17  0.2292261882242798
  116   18  0.2295087509125988
  116   19  0.2297273592975946
  116   20  0.2298346122251170
  116   21  0.2301318560950818
  116   22  0.2302231244898567
  116   23  0.2303893342588139
  116   24  0.2306716558297161
  116   25  0.2310019107883166
  116   26  0.2310852287179634
  116   27  0.2314339416852921
  116   28  0.2316345613866076
  116   29  0.2317140130955875
  116   30  0.2317668481606870
  116   31  0.2318342524948925
  116   32  0.2320158415583370
  116   33  0.2321404331401957
  116   34  0.2323503860769003
  116   35  0.2328226192422021
  116   36  0.2328877079456856
  116   37  0.2330552173576022
  116   38  0.2332053306744965
  116   39  0.2333825049135625
  116   40  0.2335744490333351
  116   41  0.2338607351387280
  116   42  0.2339303648043589
  116   43  0.2348486197689326
  116   44  0.2350658274133668
  116   45  0.2353735164199886
  116   46  0.2360649528951586
  116   47  0.2362967727240985
  116   48  0.2363602501700046
  116   49  0.2365047563676264
  116   50  0.2365965185756367
  116   51  0.2370462961092546
  116   52  0.2373130416784156
  116   53  0.2374224683787916
  116   54  0.2374828430808787
  116   55  0.2376505298143930
  116   56  0.2377235892244521
  116   57  0.2378396233190054
  116   58  0.2379098973627592
  116   59  0.2380754545852494
  116   60  0.2382351218406030
  116   61  0.2383266829799576
  116   62  0.2386753785791693
  116   63  0.2390312665506269
  116   64  0.2391054691438989
  116   65  0.2392226246281333
  116   66  0.2393042938597700
  116   67  0.2395552856609257
  116   68  0.2398467773826415
  116   69  0.2402401405960014
  116   70  0.2404815119702578
  116   71  0.2407300208053395
  116   72  0.2408033996954801
  116   73  0.2409487491141094
  116   74  0.2410266616871963
  116   75  0.2411740085126475
  116   76  0.2412629269449485
  116   77  0.2413647647706640
  116   78  0.2415151122124148
  116   79  0.2420985837455261
  116   80  0.2421947671925414
  116   81  0.2425781114080763
  116   82  0.2427471956334516
  116   83  0.2429734793451655
  116   84  0.2435060678616099
  116   85  0.2435670955884266
  116   86  0.2438944127194601
  116   87  0.2440132546506127
  116   88  0.2440811981767800
  116   89  0.2443003987954163
  116   90  0.2443629231330237
  116   91  0.2445169300806771
  116   92  0.2446826178780123
  116   93  0.2447834820528543
  116   94  0.2449353823612109
  116   95  0.2451040148690100
  116   96  0.2452489386296927
  116   97  0.2453247166916836
  116   98  0.2454969342037037
  116   99  0.2461289702187159
  116  100  0.2463150472041748
  116  101  0.2463973958133898
  116  102  0.2469450603161697
  116  103  0.2471929626618873
  116  104  0.2473235969737707
  116  105  0.2475163624265710
  116  106  0.2477044692614867
  116  107  0.2480181364563273
  116  108  0.2482759477326126
  116  109  0.2487765089980983
  116  110  0.2489440352127703
  116  111  0.2490104340426667
  116  112  0.2492187802066836
  116  113  0.2492869536400253
  116  114  0.2493486243051775
  116  115  0.2474636869457872
  116  116  0.4997060435450927
  117    1  0.2256725154951802
  117    2  0.2258261220444506
  117    3  0.2259193857997239
  117    4  0.2261936534197587
  117    5  0.2263380996358864
  117    6  0.2266456934775264
  117    7  0.2267027651228359
  117    8  0.2267767990321701
  117    9  0.2268422510908748
  117   10  0.2273008094607315
  117   11  0.2273881840734092
  117   12  0.2275617915447001
  117   13  0.2276495497772362
  117   14  0.2277341922813536
  117   15  0.2284157017315232
  117   16  0.2288783327665797
  117   17  0.2291196879374637
  117   18  0.2294021193449392
  117   19  0.2296206261627629
  117   20  0.2297278292597330
  117   21  0.2300249350278621
  117   22  0.2301161610186241
  117   23  0.2302822935652177
  117   24  0.2305644839673014
  117   25  0.2308945854868552
  117   26  0.2309778647063376
  117   27  0.2313264156588838
  117   28  0.2315269421507110
  117   29  0.2316063569458030
  117   30  0.2316591674633166
  117   31  0.2317265404809390
  117   32  0.2319080451766790
  117   33  0.2320325788723104
  117   34  0.2322424342632322
  117   35  0.2327144480252978
  117   36  0.2327795064880585
  117   37  0.2329469380737872
  117   38  0.2330969816468559
  117   39  0.2332740735693792
  117   40  0.2334659285104068
  117   41  0.2337520816050274
  117   42  0.2338216789201688
  117   43  0.2347395072562763
  117   44  0.2349566139843336
  117   45  0.2352641600362271
  117   46  0.2359552752645819
  117   47  0.2361869873882091
  117   48  0.2362504353419955
  117   49  0.2363948744009033
  117   50  0.2364865939754713
  117   51  0.2369361625389156
  117   52  0.2372027841759908
  117   53  0.2373121600358626
  117   54  0.2373725066873891
  117   55  0.2375401155123305
  117   56  0.2376131409784140
  117   57  0.2377291211626160
  117   58  0.2377993625564973
  117   59  0.2379648428598020
  117   60  0.2381244359324952
  117   61  0.2382159545318256
  117   62  0.2385644881243240
  117   63  0.2389202107474359
  117   64  0.2389943788656004
  117   65  0.2391114799184771
  117   66  0.2391931112059475
  117   67  0.2394439863943417
  117   68  0.2397353426867150
  117   69  0.2401285231404374
  117   70  0.2403697823716583
  117   71  0.2406181757475840
  117   72  0.2406915205453161
  117   73  0.2408368024334643
  117   74  0.2409146788077580
  117   75  0.2410619571747172
  117   76  0.2411508342948164
  117   77  0.2412526248058786
  117   78  0.2414029023950275
  117   79  0.2419861028426833
  117   80  0.2420822416021140
  117   81  0.2424654077129165
  117   82  0.2426344133804332
  117   83  0.2428605919589580
  117   84  0.2433929330305959
  117   85  0.2434539324034516
  117   86  0.2437810974603761
  117   87  0.2438998841766344
  117   88  0.2439677961357060
  117   89  0.2441868949120138
  117   90  0.2442493902003230
  117   91  0.2444033255951394
  117   92  0.2445689364126231
  117   93  0.2446697537251775
  117   94  0.2448215834594581
  117   95  0.2449901376192702
  117   96  0.2451349940472358
  117   97  0.2452107369021441
  117   98  0.2453828744005560
  117   99  0.2460146167666731
  117  100  0.2462006072993037
  117  101  0.2462829176487083
  117  102  0.2468303277022602
  117  103  0.2470781148706015
  117  104  0.2472086884887579
  117  105  0.2474013643812153
  117  106  0.2475893838202187
  117  107  0.2479029052828177
  117  108  0.2481605967779600
  117  109  0.2486609254787045
  117  110  0.2488283738602568
  117  111  0.2488947418204057
  117  112  0.2491030205288318
  117  113  0.2491714221326252
  117  114  0.2492300194571232
  117  115  0.2494285340278429
  117  116  0.2782240704223186
  117  117  0.4992222204552366
  118    1  0.2254530427552392
  118    2  0.2256064999179077
  118    3  0.2256996729716090
  118    4  0.2259736738588256
  118    5  0.2261179795970278
  118    6  0.2264252742951807
  118    7  0.2264822904367425
  118    8  0.2265562523460598
  118    9  0.2266216407508339
  118   10  0.2270797531600398
  118   11  0.2271670427984991
  118   12  0.2273404814317402
  118   13  0.2274281543169769
  118   14  0.2275127145039265
  118   15  0.2281935611673763
  118   16  0.2286557422810029
  118   17  0.2288968627273325
  118   18  0.2291790194624815
  118   19  0.2293973137764037
  118   20  0.2295044126154080
  118   21  0.2298012294399905
  118   22  0.2298923667109627
  118   23  0.2300583376890768
  118   24  0.2303402536532185
  118   25  0.2306700341399482
  118   26  0.2307532323680948
  118   27  0.2311014443452350
  118   28  0.2313017758195232
  118   29  0.2313811133815386
  118   30  0.2314338725393686
  118   31  0.2315011800348749
  118   32  0.2316825082122968
  118   33  0.2318069207954775
  118   34  0.2320165720962489
  118   35  0.2324881268119240
  118   36  0.2325531220035371
  118   37  0.2327203907574348
  118   38  0.2328702884089941
  118   39  0.2330472081047429
  118   40  0.2332388764615536
  118   41  0.2335247512644044
  118   42  0.2335942808942391
  118   43  0.2345112166169981
  118   44  0.2347281122027797
  118   45  0.2350353591576630
  118   46  0.2357258022574139
  118   47  0.2359572890346159
  118   48  0.2360206752835188
  118   49  0.2361649738714616
  118   50  0.2362566042462160
  118   51  0.2367057355918441
  118   52  0.2369720979320302
  118   53  0.2370813674208643
  118   54  0.2371416553836093
  118   55  0.2373091012043498
  118   56  0.2373820556511553
  118   57  0.2374979230414321
  118   58  0.2375680961236223
  118   59  0.2377334154927721
  118   60  0.2378928533568044
  118   61  0.2379842829517750
  118   62  0.2383324775857506
  118   63  0.2386878542588092
  118   64  0.2387619502464350
  118   65  0.2388789374153109
  118   66  0.2389604893141049
  118   67  0.2392111205194652
  118   68  0.2395021934598155
  118   69  0.2398949915347124
  118   70  0.2401360161346827
  118   71  0.2403841679412056
  118   72  0.2404574414091008
  118   73  0.2406025820066094
  118   74  0.2406803826439831
  118   75  0.2408275177786721
  118   76  0.2409163084633229
  118   77  0.2410179999803082
  118   78  0.2411681314203606
  118   79  0.2417507646895104
  118   80  0.2418468099513484
  118   81  0.2422296034225496
  118   82  0.2423984447273975
  118   83  0.2426244033410221
  118   84  0.2431562266962987
  118   85  0.2432171667455834
  118   86  0.2435440136254747
  118   87  0.2436626848183781
  118   88  0.2437305307311981
  118   89  0.2439494164279085
  118   90  0.2440118509378277
  118   91  0.2441656366262309
  118   92  0.2443310863826310
  118   93  0.2444318056475708
  118   94  0.2445834877232510
  118   95  0.2447518779594980
  118   96  0.2448965935105958
  118   97  0.2449722627034905
  118   98  0.2451442327934417
  118   99  0.2457753607726995
  118  100  0.2459611704244120
  118  101  0.2460434007247337
  118  102  0.2465902784069241
  118  103  0.2468378245954162
  118  104  0.2469682712271309
  118  105  0.2471607597369735
  118  106  0.2473485963218914
  118  107  0.2476618128762287
  118  108  0.2479192537592909
  118  109  0.2484190958765809
  118  110  0.2485863814100790
  118  111  0.2486526848229786
  118  112  0.2488607646974061
  118  113  0.2489291327447929
  118  114  0.2489872868070952
  118  115  0.2494498214174889
  118  116  0.2498838816721744
  118  117  0.2518942578120408
  118  118  0.4990120459205920
  119    1  0.2253816413927678
  119    2  0.2255350499552916
  119    3  0.2256281935009281
  119    4  0.2259021076115973
  119    5  0.2260463676479265
  119    6  0.2263535650253254
  119    7  0.2264105631097781
  119    8  0.2264845015952328
  119    9  0.2265498692913877
  119   10  0.2270078366156137
  119   11  0.2270950986092959
  119   12  0.2272684823142265
  119   13  0.2273561274333112
  119   14  0.2274406608399057
  119   15  0.2281212918780581
  119   16  0.2285833266181391
  119   17  0.2288243707012128
  119   18  0.2291064380768435
  119   19  0.2293246632565848
  119   20  0.2294317281772044
  119   21  0.2297284509993933
  119   22  0.2298195594070366
  119   23  0.2299854778218594
  119   24  0.2302673045027352
  119   25  0.2305969805474233
  119   26  0.2306801524265495
  119   27  0.2310282541243637
  119   28  0.2312285221533329
  119   29  0.2313078345890074
  119   30  0.2313605770379223
  119   31  0.2314278632170302
  119   32  0.2316091339675095
  119   33  0.2317335071490134
  119   34  0.2319430920528608
  119   35  0.2324144974263547
  119   36  0.2324794720338799
  119   37  0.2326466878134785
  119   38  0.2327965379921964
  119   39  0.2329734016571763
  119   40  0.2331650093122921
  119   41  0.2334507935781061
  119   42  0.2335203011877887
  119   43  0.2344369465154432
  119   44  0.2346537734100236
  119   45  0.2349609230592731
  119   46  0.2356511474945189
  119   47  0.2358825609594644
  119   48  0.2359459271338344
  119   49  0.2360901800221687
  119   50  0.2361817813774274
  119   51  0.2366307704823937
  119   52  0.2368970484651732
  119   53  0.2370062833481742
  119   54  0.2370665522176188
  119   55  0.2372339450079827
  119   56  0.2373068763499907
  119   57  0.2374227070448678
  119   58  0.2374928579031234
  119   59  0.2376581249153475
  119   60  0.2378175122851368
  119   61  0.2379089129241991
  119   62  0.2382569972843413
  119   63  0.2386122614090025
  119   64  0.2386863339303029
  119   65  0.2388032840491432
  119   66  0.2388848101203120
  119   67  0.2391353619503429
  119   68  0.2394263427073975
  119   69  0.2398190163824752
  119   70  0.2400599646495444
  119   71  0.2403080378659677
  119   72  0.2403812881280309
  119   73  0.2405263827592651
  119   74  0.2406041587570446
  119   75  0.2407512472937859
  119   76  0.2408400098582757
  119   77  0.2409416691693844
  119   78  0.2410917530625541
  119   79  0.2416742018107557
  119   80  0.2417702166548958
  119   81  0.2421528888947529
  119   82  0.2423216767272721
  119   83  0.2425475637794191
  119   84  0.2430792187053337
  119   85  0.2431401394548010
  119   86  0.2434668828217290
  119   87  0.2435855164312636
  119   88  0.2436533408571675
  119   89  0.2438721572324051
  119   90  0.2439345719692088
  119   91  0.2440883089534225
  119   92  0.2442537063116030
  119   93  0.2443543936785802
  119   94  0.2445060277162889
  119   95  0.2446743646230613
  119   96  0.2448190343424977
  119   97  0.2448946795708302
  119   98  0.2450665951975612
  119   99  0.2456975232975135
  119  100  0.2458832741029929
  119  101  0.2459654783608385
  119  102  0.2465121828459359
  119  103  0.2467596506361286
  119  104  0.2468900559551730
  119  105  0.2470824835035768
  119  106  0.2472702606003284
  119  107  0.2475833779584497
  119  108  0.2478407373095461
  119  109  0.2483404211259865
  119  110  0.2485076536798723
  119  111  0.2485739360943440
  119  112  0.2487819501044438
  119  113  0.2488502968088021
  119  114  0.2489084288300403
  119  115  0.2493732954906434
  119  116  0.2495414270616099
  119  117  0.2494988976716524
  119  118  0.2290817206208050
  119  119  0.4991628098489500
  120    1  0.2252945057057484
  120    2  0.2254478549583816
  120    3  0.2255409624934239
  120    4  0.2258147707050763
  120    5  0.2259589749684628
  120    6  0.2262660535790696
  120    7  0.2263230296272677
  120    8  0.2263969395270723
  120    9  0.2264622819511639
  120   10  0.2269200722188330
  120   11  0.2270073004758109
  120   12  0.2271806171481822
  120   13  0.2272682283824411
  120   14  0.2273527291072413
  120   15  0.2280330970039383
  120   16  0.2284949531149427
  120   17  0.2287359040070109
  120   18  0.2290178623314588
  120   19  0.2292360031423010
  120   20  0.2293430266701286
  120   21  0.2296396347751346
  120   22  0.2297307079589964
  120   23  0.2298965622274451
  120   24  0.2301782799501942
  120   25  0.2305078285375239
  120   26  0.2305909682612412
  120   27  0.2309389353780824
  120   28  0.2311391259806375
  120   29  0.2312184077530179
  120   30  0.2312711298109661
  120   31  0.2313383899762984
  120   32  0.2315195906449766
  120   33  0.2316439157420734
  120   34  0.2318534196174728
  120   35  0.2323246427390725
  120   36  0.2323895922265078
  120   37  0.2325567433581531
  120   38  0.2327065356027012
  120   39  0.2328833308897208
  120   40  0.2330748644666438
  120   41  0.2333605382442735
  120   42  0.2334300189813444
  120   43  0.2343463099211265
  120   44  0.2345630529874043
  120   45  0.2348700838883142
  120   46  0.2355600414731635
  120   47  0.2357913654704349
  120   48  0.2358547071465578
  120   49  0.2359989042647129
  120   50  0.2360904702056097
  120   51  0.2365392857251238
  120   52  0.2368054607611202
  120   53  0.2369146534123913
  120   54  0.2369748989810501
  120   55  0.2371422270550259
  120   56  0.2372151302007596
  120   57  0.2373309161138740
  120   58  0.2374010398508290
  120   59  0.2375662429685205
  120   60  0.2377255687169289
  120   61  0.2378169340192289
  120   62  0.2381648838051011
  120   63  0.2385200105796951
  120   64  0.2385940544635254
  120   65  0.2387109593678182
  120   66  0.2387924539198704
  120   67  0.2390429088830682
  120   68  0.2393337771429024
  120   69  0.2397262990048589
  120   70  0.2399671541179664
  120   71  0.2402151314258232
  120   72  0.2402883533683131
  120   73  0.2404333919039386
  120   74  0.2405111378324322
  120   75  0.2406581695026931
  120   76  0.2407468977503371
  120   77  0.2408485177585377
  120   78  0.2409985436271805
  120   79  0.2415807671925698
  120   80  0.2416767449160316
  120   81  0.2420592692094619
  120   82  0.2422279917862502
  120   83  0.2424537915073113
  120   84  0.2429852408880140
  120   85  0.2430461380846696
  120   86  0.2433727551280533
  120   87  0.2434913428721793
  120   88  0.2435591410762140
  120   89  0.2437778728539880
  120   90  0.2438402634603836
  120   91  0.2439939410077344
  120   92  0.2441592744209887
  120   93  0.2442599228608250
  120   94  0.2444114982746992
  120   95  0.2445797701000749
  120   96  0.2447243838881793
  120   97  0.2447999998710111
  120   98  0.2449718490327623
  120   99  0.2456025332071086
  120  100  0.2457882121987351
  120  101  0.2458703846752677
  120  102  0.2464168777967837
  120  103  0.2466642499124762
  120  104  0.2467946048150048
  120  105  0.2469869579682338
  120  106  0.2471746624677400
  120  107  0.2474876587703221
  120  108  0.2477449186227027
  120  109  0.2482444092544083
  120  110  0.2484115771538555
  120  111  0.2484778339426230
  120  112  0.2486857675286696
  120  113  0.2487540877832500
  120  114  0.2488121976343531
  120  115  0.2492766762815542
  120  116  0.2494670792284440
  120  117  0.2495970334268190
  120  118  0.2516640908703992
  120  119  0.2279047060075908
  120  120  0.4980291976979462
  121    1  0.2251994680515739
  121    2  0.2253527526157532
  121    3  0.2254458208745527
  121    4  0.2257195135836541
  121    5  0.2258636570162854
  121    6  0.2261706060896419
  121    7  0.2262275581032104
  121    8  0.2263014368250533
  121    9  0.2263667516852649
  121   10  0.2268243488398662
  121   11  0.2269115403007009
  121   12  0.2270847838616134
  121   13  0.2271723581381748
  121   14  0.2272568232174068
  121   15  0.2279369041094622
  121   16  0.2283985653922739
  121   17  0.2286394146422382
  121   18  0.2289212540261125
  121   19  0.2291393028169968
  121   20  0.2292462811982950
  121   21  0.2295427641829017
  121   22  0.2296337989486861
  121   23  0.2297995832535974
  121   24  0.2300811821372677
  121   25  0.2304105917086698
  121   26  0.2304936963609402
  121   27  0.2308415166922288
  121   28  0.2310416228468956
  121   29  0.2311208711752572
  121   30  0.2311735709930683
  121   31  0.2312408027855457
  121   32  0.2314219270170003
  121   33  0.2315461996691182
  121   34  0.2317556151679424
  121   35  0.2322266395099938
  121   36  0.2322915615993046
  121   37  0.2324586422203469
  121   38  0.2326083712769202
  121   39  0.2327850919850712
  121   40  0.2329765447659632
  121   41  0.2332620980357022
  121   42  0.2333315494631979
  121   43  0.2342474538771693
  121   44  0.2344641055131101
  121   45  0.2347710068968954
  121   46  0.2354606734318136
  121   47  0.2356918998479656
  121   48  0.2357552148041990
  121   49  0.2358993510946131
  121   50  0.2359908784095691
  121   51  0.2364395046019001
  121   52  0.2367055673553047
  121   53  0.2368147139450290
  121   54  0.2368749340998523
  121   55  0.2370421915885841
  121   56  0.2371150639810426
  121   57  0.2372308010513255
  121   58  0.2373008952074639
  121   59  0.2374660286362976
  121   60  0.2376252871751425
  121   61  0.2377166139361387
  121   62  0.2380644169437692
  121   63  0.2384193939125990
  121   64  0.2384934065619480
  121   65  0.2386102621513770
  121   66  0.2386917223259772
  121   67  0.2389420716378982
  121   68  0.2392328171986146
  121   69  0.2396251734801596
  121   70  0.2398659269915663
  121   71  0.2401137996933141
  121   72  0.2401869907480483
  121   73  0.2403319681009915
  121   74  0.2404096812333427
  121   75  0.2405566508801424
  121   76  0.2406453416988910
  121   77  0.2407469188399690
  121   78  0.2408968814220856
  121   79  0.2414788593837853
  121   80  0.2415747966202513
  121   81  0.2419571595506186
  121   82  0.2421258109539096
  121   83  0.2423515154241978
  121   84  0.2428827406196621
  121   85  0.2429436121276012
  121   86  0.2432700913916923
  121   87  0.2433886291110697
  121   88  0.2434563987152845
  121   89  0.2436750382238086
  121   90  0.2437374025115114
  121   91  0.2438910152319213
  121   92  0.2440562789013543
  121   93  0.2441568848839119
  121   94  0.2443083963576038
  121   95  0.2444765971996259
  121   96  0.2446211499842224
  121   97  0.2446967340694027
  121   98  0.2448685107387460
  121   99  0.2454989288669043
  121  100  0.2456845295321830
  121  101  0.2457666673452897
  121  102  0.2463129299355544
  121  103  0.2465601977004306
  121  104  0.2466904976143828
  121  105  0.2468827696258529
  121  106  0.2470703949445763
  121  107  0.2473832592136041
  121  108  0.2476404105441510
  121  109  0.2481396904720146
  121  110  0.2483067878537856
  121  111  0.2483730166929598
  121  112  0.2485808625650997
  121  113  0.2486491540019593
  121  114  0.2487072393129746
  121  115  0.2491715406155026
  121  116  0.2493598697249262
  121  117  0.2494743764368796
  121  118  0.2495345518647151
  121  119  0.2520010885862377
  121  120  0.2250544524398388
  121  121  0.4983108165795832
  122    1  0.2248123004852197
  122    2  0.2249653215194174
  122    3  0.2250582297733484
  122    4  0.2253314519443042
  122    5  0.2254753475625756
  122    6  0.2257817689227596
  122    7  0.2258386230232527
  122    8  0.2259123747312745
  122    9  0.2259775773008325
  122   10  0.2264343877449755
  122   11  0.2265214293044538
  122   12  0.2266943750214663
  122   13  0.2267817987385267
  122   14  0.2268661186036538
  122   15  0.2275450302866245
  122   16  0.2280058978718450
  122   17  0.2282463330488154
  122   18  0.2285276878886129
  122   19  0.2287453618055224
  122   20  0.2288521562673828
  122   21  0.2291481295323325
  122   22  0.2292390077892716
  122   23  0.2294045070743893
  122   24  0.2296856218274557
  122   25  0.2300144650711342
  122   26  0.2300974268481738
  122   27  0.2304446491995810
  122   28  0.2306444113276230
  122   29  0.2307235234106253
  122   30  0.2307761326258236
  122   31  0.2308432488320178
  122   32  0.2310240616709612
  122   33  0.2311481206709746
  122   34  0.2313571761383576
  122   35  0.2318273906856533
  122   36  0.2318922011595702
  122   37  0.2320589945321657
  122   38  0.2322084661714593
  122   39  0.2323848830577270
  122   40  0.2325760066890527
  122   41  0.2328610690297258
  122   42  0.2329304010548960
  122   43  0.2338447308271241
  122   44  0.2340610099911077
  122   45  0.2343673837437094
  122   46  0.2350558645897082
  122   47  0.2352866934766405
  122   48  0.2353498995804963
  122   49  0.2354937880688296
  122   50  0.2355851580281395
  122   51  0.2360330129330755
  122   52  0.2362986182659114
  122   53  0.2364075772085694
  122   54  0.2364676938316615
  122   55  0.2366346637678719
  122   56  0.2367074108766115
  122   57  0.2368229489693381
  122   58  0.2368929226181588
  122   59  0.2370577721461986
  122   60  0.2372167568844815
  122   61  0.2373079266346281
  122   62  0.2376551316921604
  122   63  0.2380094983772701
  122   64  0.2380833837825471
  122   65  0.2382000384714386
  122   66  0.2382813585980279
  122   67  0.2385312775042527
  122   68  0.2388215232092095
  122   69  0.2392132049437496
  122   70  0.2394535445467582
  122   71  0.2397009911006490
  122   72  0.2397740563238135
  122   73  0.2399187844287038
  122   74  0.2399963639550364
  122   75  0.2401430809285906
  122   76  0.2402316192682558
  122   77  0.2403330217758196
  122   78  0.2404827265391747
  122   79  0.2410637039523693
  122   80  0.2411594762515613
  122   81  0.2415411818156991
  122   82  0.2417095432700219
  122   83  0.2419348597045335
  122   84  0.2424651716066944
  122   85  0.2425259384630826
  122   86  0.2428518564372948
  122   87  0.2429701903641822
  122   88  0.2430378434574969
  122   89  0.2432561070764723
  122   90  0.2433183641462065
  122   91  0.2434717127724619
  122   92  0.2436366923171886
  122   93  0.2437371253358677
  122   94  0.2438883763279117
  122   95  0.2440562879955800
  122   96  0.2442005922620502
  122   97  0.2442760464015137
  122   98  0.2444475277488671
  122   99  0.2450768620491878
  122  100  0.2452621436259780
  122  101  0.2453441402260637
  122  102  0.2458894636704260
  122  103  0.2461363063274651
  122  104  0.2462663822271201
  122  105  0.2464583236805857
  122  106  0.2466456264299946
  122  107  0.2469579528163237
  122  108  0.2472146620470037
  122  109  0.2477130836025263
  122  110  0.2478798937070350
  122  111  0.2479460086842240
  122  112  0.2481534972234335
  122  113  0.2482216712520365
  122  114  0.2482796567040613
  122  115  0.2487431580784032
  122  116  0.2489313448344236
  122  117  0.2490470555380693
  122  118  0.2492896902347737
  122  119  0.2493661330272361
  122  120  0.2494912676421776
  122  121  0.2493067819660214
  122  122  0.4974908974206651
  123    1  0.2245209435839794
  123    2  0.2246737663028080
  123    3  0.2247665541475759
  123    4  0.2250394222224038
  123    5  0.2251831313518517
  123    6  0.2254891555897350
  123    7  0.2255459360072736
  123    8  0.2256195921330293
  123    9  0.2256847102000108
  123   10  0.2261409286174935
  123   11  0.2262278573710488
  123   12  0.2264005789502891
  123   13  0.2264878893661500
  123   14  0.2265720999526720
  123   15  0.2272501317656190
  123   16  0.2277104020661214
  123   17  0.2279505256389316
  123   18  0.2282315158426567
  123   19  0.2284489076540151
  123   20  0.2285555637101770
  123   21  0.2288511533935649
  123   22  0.2289419138722184
  123   23  0.2291071986701450
  123   24  0.2293879490982915
  123   25  0.2297163661608925
  123   26  0.2297992204194101
  123   27  0.2301459927704031
  123   28  0.2303454960065850
  123   29  0.2304245055602716
  123   30  0.2304770465938896
  123   31  0.2305440758174329
  123   32  0.2307246543228084
  123   33  0.2308485525422696
  123   34  0.2310573370736183
  123   35  0.2315269422225264
  123   36  0.2315916687020231
  123   37  0.2317582459102891
  123   38  0.2319075238342320
  123   39  0.2320837120840896
  123   40  0.2322745880190533
  123   41  0.2325592809187302
  123   42  0.2326285230895465
  123   43  0.2335416678897398
  123   44  0.2337576667557731
  123   45  0.2340636434477737
  123   46  0.2347512320221067
  123   47  0.2349817617546374
  123   48  0.2350448859433377
  123   49  0.2351885879520878
  123   50  0.2352798394958655
  123   51  0.2357271139805264
  123   52  0.2359923750886621
  123   53  0.2361011928204529
  123   54  0.2361612315323588
  123   55  0.2363279850754132
  123   56  0.2364006379038481
  123   57  0.2365160262591244
  123   58  0.2365859092220465
  123   59  0.2367505451049808
  123   60  0.2369093237989299
  123   61  0.2370003753930155
  123   62  0.2373471304725464
  123   63  0.2377010378981803
  123   64  0.2377748275479195
  123   65  0.2378913310522512
  123   66  0.2379725457878987
  123   67  0.2382221407990434
  123   68  0.2385120103453602
  123   69  0.2389031844600940
  123   70  0.2391432125828061
  123   71  0.2393903384457872
  123   72  0.2394633089763706
  123   73  0.2396078495135341
  123   74  0.2396853284967455
  123   75  0.2398318553249976
  123   76  0.2399202789189116
  123   77  0.2400215500087535
  123   78  0.2401710607546289
  123   79  0.2407512852206830
  123   80  0.2408469333989072
  123   81  0.2412281442723625
  123   82  0.2413962875301209
  123   83  0.2416213119543731
  123   84  0.2421509365719318
  123   85  0.2422116246744309
  123   86  0.2425371202587169
  123   87  0.2426553008247510
  123   88  0.2427228662396086
  123   89  0.2429408469887787
  123   90  0.2430030233733062
  123   91  0.2431561732596330
  123   92  0.2433209389907525
  123   93  0.2434212418481680
  123   94  0.2435722968188187
  123   95  0.2437399908728464
  123   96  0.2438841081208847
  123   97  0.2439594644717298
  123   98  0.2441307235791351
  123   99  0.2447592422617552
  123  100  0.2449442837134901
  123  101  0.2450261740459238
  123  102  0.2455707907507146
  123  103  0.2458173134994948
  123  104  0.2459472208206913
  123  105  0.2461389135178968
  123  106  0.2463259735228093
  123  107  0.2466378951339196
  123  108  0.2468942716692542
  123  109  0.2473920472700865
  123  110  0.2475586411885813
  123  111  0.2476246704807128
  123  112  0.2478318901146280
  123  113  0.2478999757896417
  123  114  0.2479578860924768
  123  115  0.2484207867705227
  123  116  0.2486087294417761
  123  117  0.2487242886817116
  123  118  0.2489664131068877
  123  119  0.2490453158959520
  123  120  0.2491413008438990
  123  121  0.2492498430393502
  123  122  0.2467715146110842
  123  123  0.4983353886341142
  124    1  0.2242918881060604
  124    2  0.2244445549156882
  124    3  0.2245372480986228
  124    4  0.2248098377943993
  124    5  0.2249534003122982
  124    6  0.2252591123453291
  124    7  0.2253158348356851
  124    8  0.2253894158177201
  124    9  0.2254544674514784
  124   10  0.2259102204365342
  124   11  0.2259970605056806
  124   12  0.2261696058749725
  124   13  0.2262568272170539
  124   14  0.2263409518922313
  124   15  0.2270182919795045
  124   16  0.2274780927138633
  124   17  0.2277179713134480
  124   18  0.2279986748519544
  124   19  0.2282158448809505
  124   20  0.2283223921269786
  124   21  0.2286176802508100
  124   22  0.2287083481359419
  124   23  0.2288734643108983
  124   24  0.2291539283184443
  124   25  0.2294820103311118
  124   26  0.2295647800620058
  124   27  0.2299111986370645
  124   28  0.2301104983407458
  124   29  0.2301894272891632
  124   30  0.2302419147206033
  124   31  0.2303088755611682
  124   32  0.2304892698409869
  124   33  0.2306130416599198
  124   34  0.2308216131900231
  124   35  0.2312907392494080
  124   36  0.2313553996951777
  124   37  0.2315218069619610
  124   38  0.2316709325930903
  124   39  0.2318469410963143
  124   40  0.2320376223003197
  124   41  0.2323220247573004
  124   42  0.2323911962874973
  124   43  0.2333034095005733
  124   44  0.2335191880053223
  124   45  0.2338248525409765
  124   46  0.2345117396398614
  124   47  0.2347420341867688
  124   48  0.2348050939763936
  124   49  0.2349486493808592
  124   50  0.2350398078301325
  124   51  0.2354866260069353
  124   52  0.2357516164966204
  124   53  0.2358603232129435
  124   54  0.2359203006735663
  124   55  0.2360868840952420
  124   56  0.2361594628035165
  124   57  0.2362747334399981
  124   58  0.2363445451085669
  124   59  0.2365090130305518
  124   60  0.2366676297390351
  124   61  0.2367585884426043
  124   62  0.2371049897638212
  124   63  0.2374585361343427
  124   64  0.2375322505041405
  124   65  0.2376486351520063
  124   66  0.2377297670326658
  124   67  0.2379791074078569
  124   68  0.2382686812302809
  124   69  0.2386594562705569
  124   70  0.2388992395174215
  124   71  0.2391461132634653
  124   72  0.2392190093497698
  124   73  0.2393634024271850
  124   74  0.2394408023666099
  124   75  0.2395871797087065
  124   76  0.2396755130931807
  124   77  0.2397766808666126
  124   78  0.2399260390821501
  124   79  0.2405056716052422
  124   80  0.2406012222035310
  124   81  0.2409820441669924
  124   82  0.2411500158855899
  124   83  0.2413748107407150
  124   84  0.2419038950370995
  124   85  0.2419645212258096
  124   86  0.2422896847406439
  124   87  0.2424077447392796
  124   88  0.2424752412241384
  124   89  0.2426929995901139
  124   90  0.2427551125425124
  124   91  0.2429081061858631
  124   92  0.2430727038235625
  124   93  0.2431729043523553
  124   94  0.2433238052172556
  124   95  0.2434913281903984
  124   96  0.2436352984105266
  124   97  0.2437105778830872
  124   98  0.2438816622725528
  124   99  0.2445095397426209
  124  100  0.2446943924157167
  124  101  0.2447761992039210
  124  102  0.2453202602926627
  124  103  0.2455665315398006
  124  104  0.2456963063300043
  124  105  0.2458878034629936
  124  106  0.2460746726299463
  124  107  0.2463862760197246
  124  108  0.2466423910006185
  124  109  0.2471396587725315
  124  110  0.2473060827324958
  124  111  0.2473720446617755
  124  112  0.2475790528909481
  124  113  0.2476470691051953
  124  114  0.2477049203281430
  124  115  0.2481673487565217
  124  116  0.2483550996916336
  124  117  0.2484705410562859
  124  118  0.2487124207928927
  124  119  0.2487912126889257
  124  120  0.2488874440278319
  124  121  0.2489923977334022
  124  122  0.2494901545746684
  124  123  0.2438562360095214
  124  124  0.4971507753440231
  125    1  0.2239553458845343
  125    2  0.2241077836228937
  125    3  0.2242003377229129
  125    4  0.2244725184072778
  125    5  0.2246158655145833
  125    6  0.2249211188372809
  125    7  0.2249777562175018
  125    8  0.2250512267938179
  125    9  0.2251161808198494
  125   10  0.2255712499633122
  125   11  0.2256579597319379
  125   12  0.2258302462028702
  125   13  0.2259173366723442
  125   14  0.2260013351213557
  125   15  0.2266776588832522
  125   16  0.2271367697025101
  125   17  0.2273762883725517
  125   18  0.2276565707251060
  125   19  0.2278734148979839
  125   20  0.2279798022735540
  125   21  0.2282746473277674
  125   22  0.2283651791688732
  125   23  0.2285300475927192
  125   24  0.2288100907737211
  125   25  0.2291376805106744
  125   26  0.2292203260484496
  125   27  0.2295662248344165
  125   28  0.2297652254957847
  125   29  0.2298440360140445
  125   30  0.2298964446899089
  125   31  0.2299633050580482
  125   32  0.2301434286624885
  125   33  0.2302670147660875
  125   34  0.2304752733418227
  125   35  0.2309436954937790
  125   36  0.2310082589187860
  125   37  0.2311744164972203
  125   38  0.2313233183704972
  125   39  0.2314990627790490
  125   40  0.2316894578725020
  125   41  0.2319734335934313
  125   42  0.2320425013341393
  125   43  0.2329533458028357
  125   44  0.2331688005394005
  125   45  0.2334740064359896
  125   46  0.2341598628845369
  125   47  0.2343898118824409
  125   48  0.2344527770530321
  125   49  0.2345961170575777
  125   50  0.2346871387267505
  125   51  0.2351332864683311
  125   52  0.2353978793489503
  125   53  0.2355064229546050
  125   54  0.2355663104211224
  125   55  0.2357326438901346
  125   56  0.2358051136965673
  125   57  0.2359202113734453
  125   58  0.2359899182920197
  125   59  0.2361541394355753
  125   60  0.2363125181451729
  125   61  0.2364033403683529
  125   62  0.2367492219263668
  125   63  0.2371022378127859
  125   64  0.2371758415767210
  125   65  0.2372920515934476
  125   66  0.2373730617385259
  125   67  0.2376220279871068
  125   68  0.2379111673140245
  125   69  0.2383013560098665
  125   70  0.2385407794702615
  125   71  0.2387872827907869
  125   72  0.2388600694990348
  125   73  0.2390042459196308
  125   74  0.2390815297231232
  125   75  0.2392276874310802
  125   76  0.2393158882743658
  125   77  0.2394169042490522
  125   78  0.2395660383577526
  125   79  0.2401448011622889
  125   80  0.2402402083902094
  125   81  0.2406204589434843
  125   82  0.2407881786263269
  125   83  0.2410126361845459
  125   84  0.2415409266082407
  125   85  0.2416014618294513
  125   86  0.2419261374476766
  125   87  0.2420440203013672
  125   88  0.2421114155100846
  125   89  0.2423288471371626
  125   90  0.2423908668912240
  125   91  0.2425436309729038
  125   92  0.2427079816375400
  125   93  0.2428080318189045
  125   94  0.2429587062622756
  125   95  0.2431259778729906
  125   96  0.2432697320707823
  125   97  0.2433448985890977
  125   98  0.2435157262723534
  125   99  0.2441426616339912
  125  100  0.2443272369420438
  125  101  0.2444089209819914
  125  102  0.2449521657258845
  125  103  0.2451980674515327
  125  104  0.2453276475191517
  125  105  0.2455188573173153
  125  106  0.2457054460935454
  125  107  0.2460165819332135
  125  108  0.2462723126224356
  125  109  0.2467688342612536
  125  110  0.2469350085078214
  125  111  0.2470008714635073
  125  112  0.2472075690839909
  125  113  0.2472754832422608
  125  114  0.2473332476614491
  125  115  0.2477949822319634
  125  116  0.2479824514532365
  125  117  0.2480977196017000
  125  118  0.2483392363522458
  125  119  0.2484179107279171
  125  120  0.2485139896988208
  125  121  0.2486188664888256
  125  122  0.2490469926210999
  125  123  0.2493736899421078
  125  124  0.2494791325083600
  125  125  0.4984795332788773
  126    1  0.2236487588180248
  126    2  0.2238009878744310
  126    3  0.2238934152711115
  126    4  0.2241652233496016
  126    5  0.2243083742197110
  126    6  0.2246132096612441
  126    7  0.2246697695068645
  126    8  0.2247431395045211
  126    9  0.2248080046107538
  126   10  0.2252624507804126
  126   11  0.2253490418463859
  126   12  0.2255210924631414
  126   13  0.2256080637087967
  126   14  0.2256919471668578
  126   15  0.2263673450650855
  126   16  0.2268258273776261
  126   17  0.2270650181549526
  126   18  0.2273449168107305
  126   19  0.2275614641314901
  126   20  0.2276677058664493
  126   21  0.2279621472880550
  126   22  0.2280525551942243
  126   23  0.2282171979189416
  126   24  0.2284968577305846
  126   25  0.2288239990086004
  126   26  0.2289065314075135
  126   27  0.2292519566700926
  126   28  0.2294506849064880
  126   29  0.2295293875358940
  126   30  0.2295817244661069
  126   31  0.2296484933047314
  126   32  0.2298283703262323
  126   33  0.2299517872447608
  126   34  0.2301597607217610
  126   35  0.2306275416201099
  126   36  0.2306920166600373
  126   37  0.2308579467745352
  126   38  0.2310066448063349
  126   39  0.2311821486269139
  126   40  0.2313722830761168
  126   41  0.2316558700441771
  126   42  0.2317248432335542
  126   43  0.2326344407879043
  126   44  0.2328496005744407
  126   45  0.2331543886547899
  126   46  0.2338393061897525
  126   47  0.2340689403954892
  126   48  0.2341318193689554
  126   49  0.2342749631460284
  126   50  0.2343658602097070
  126   51  0.2348113971905720
  126   52  0.2350756278527554
  126   53  0.2351840228659953
  126   54  0.2352438283486573
  126   55  0.2354099341129451
  126   56  0.2354823047107374
  126   57  0.2355972448229054
  126   58  0.2356668563151367
  126   59  0.2358308526456678
  126   60  0.2359890145403294
  126   61  0.2360797124310500
  126   62  0.2364251204892605
  126   63  0.2367776531092292
  126   64  0.2368511561121757
  126   65  0.2369672070414378
  126   66  0.2370481062864496
  126   67  0.2372967317089096
  126   68  0.2375854752141616
  126   69  0.2379751297552722
  126   70  0.2382142254532907
  126   71  0.2384603913193578
  126   72  0.2385330783851378
  126   73  0.2386770574332368
  126   74  0.2387542354378946
  126   75  0.2389001930610411
  126   76  0.2389882731604449
  126   77  0.2390891508477811
  126   78  0.2392380807970821
  126   79  0.2398160512955016
  126   80  0.2399113279142507
  126   81  0.2402910579177652
  126   82  0.2404585479982049
  126   83  0.2406826982818462
  126   84  0.2412102654943551
  126   85  0.2412707178449568
  126   86  0.2415949489935715
  126   87  0.2417126704697422
  126   88  0.2417799734167667
  126   89  0.2419971073875219
  126   90  0.2420590422387007
  126   91  0.2422115971916745
  126   92  0.2423757228659764
  126   93  0.2424756360821281
  126   94  0.2426261042574353
  126   95  0.2427931468791425
  126   96  0.2429367042824454
  126   97  0.2430117679004159
  126   98  0.2431823617265245
  126   99  0.2438084388354929
  126  100  0.2439927614663788
  126  101  0.2440743336837214
  126  102  0.2446168347444854
  126  103  0.2448623998392377
  126  104  0.2449918025162584
  126  105  0.2451827505548695
  126  106  0.2453690838975652
  126  107  0.2456797938031079
  126  108  0.2459351744059255
  126  109  0.2464310163239174
  126  110  0.2465969630837307
  126  111  0.2466627358753247
  126  112  0.2468691505339667
  126  113  0.2469369717201199
  126  114  0.2469946570618307
  126  115  0.2474557595338036
  126  116  0.2476429721162436
  126  117  0.2477580824666278
  126  118  0.2479992685891880
  126  119  0.2480778352619609
  126  120  0.2481737827088456
  126  121  0.2482785158782512
  126  122  0.2487060968997312
  126  123  0.2490288060448170
  126  124  0.2492845002439529
  126  125  0.2473658529130898
  126  126  0.4984511504688892
  127    1  0.2234237445935996
  127    2  0.2235758204915299
  127    3  0.2236681548965073
  127    4  0.2239396895074213
  127    5  0.2240826963526670
  127    6  0.2243872250976156
  127    7  0.2244437280380697
  127    8  0.2245170242177753
  127    9  0.2245818240628742
  127   10  0.2250358130117868
  127   11  0.2251223169580208
  127   12  0.2252941944737214
  127   13  0.2253810782171365
  127   14  0.2254648772795974
  127   15  0.2261395956563511
  127   16  0.2265976166873603
  127   17  0.2268365668135536
  127   18  0.2271161838617819
  127   19  0.2273325133131122
  127   20  0.2274386481576879
  127   21  0.2277327933401887
  127   22  0.2278231102864752
  127   23  0.2279875873632578
  127   24  0.2282669658076535
  127   25  0.2285937779470623
  127   26  0.2286762273096830
  127   27  0.2290213050380394
  127   28  0.2292198333328826
  127   29  0.2292984567791479
  127   30  0.2293507410528926
  127   31  0.2294174427150279
  127   32  0.2295971387612857
  127   33  0.2297204315093858
  127   34  0.2299281957431474
  127   35  0.2303955060046074
  127   36  0.2304599161758488
  127   37  0.2306256793471621
  127   38  0.2307742277730688
  127   39  0.2309495550183057
  127   40  0.2311394981722121
  127   41  0.2314227998218920
  127   42  0.2314917036169706
  127   43  0.2324003860203075
  127   44  0.2326153293334203
  127   45  0.2329198107648354
  127   46  0.2336040392005661
  127   47  0.2338334423700879
  127   48  0.2338962580806792
  127   49  0.2340392578400248
  127   50  0.2341300634516765
  127   51  0.2345751521753782
  127   52  0.2348391169936651
  127   53  0.2349474029500966
  127   54  0.2350071482621394
  127   55  0.2351730869065204
  127   56  0.2352453846918634
  127   57  0.2353602091621636
  127   58  0.2354297506178965
  127   59  0.2355935819508335
  127   60  0.2357515847179586
  127   61  0.2358421913570413
  127   62  0.2361872518983385
  127   63  0.2365394298333338
  127   64  0.2366128588845119
  127   65  0.2367287930543072
  127   66  0.2368096109061516
  127   67  0.2370579861852309
  127   68  0.2373464391840824
  127   69  0.2377357016916543
  127   70  0.2379745568341994
  127   71  0.2382204750314588
  127   72  0.2382930889663893
  127   73  0.2384369231563901
  127   74  0.2385140235118406
  127   75  0.2386598342862340
  127   76  0.2387478257677739
  127   77  0.2388486019615239
  127   78  0.2389973820715984
  127   79  0.2395747710707772
  127   80  0.2396699518312055
  127   81  0.2400492997863120
  127   82  0.2402166213540770
  127   83  0.2404405461189071
  127   84  0.2409675825431936
  127   85  0.2410279740723587
  127   86  0.2413518790102633
  127   87  0.2414694820462208
  127   88  0.2415367172793867
  127   89  0.2417536327904810
  127   90  0.2418155053286714
  127   91  0.2419679067952829
  127   92  0.2421318673418573
  127   93  0.2422316800347825
  127   94  0.2423819968232456
  127   95  0.2425488713824688
  127   96  0.2426922843518927
  127   97  0.2427672724479516
  127   98  0.2429376946386901
  127   99  0.2435631418480971
  127  100  0.2437472790309884
  127  101  0.2438287691780825
  127  102  0.2443707244255985
  127  103  0.2446160424559824
  127  104  0.2447453149402707
  127  105  0.2449360708650287
  127  106  0.2451222167367417
  127  107  0.2454326140353699
  127  108  0.2456877376983834
  127  109  0.2461830807471430
  127  110  0.2463488605470248
  127  111  0.2464145671642579
  127  112  0.2466207741479968
  127  113  0.2466885270988881
  127  114  0.2467461544030650
  127  115  0.2472067929573500
  127  116  0.2473938171841995
  127  117  0.2475088117214383
  127  118  0.2477497551853374
  127  119  0.2478282428117601
  127  120  0.2479240937253574
  127  121  0.2480287215225880
  127  122  0.2484558719826745
  127  123  0.2487782884038225
  127  124  0.2490323680874295
  127  125  0.2493770133398861
  127  126  0.2529532512033376
  127  127  0.4982411136399896
  128    1  0.2233576232265962
  128    2  0.2235096541182703
  128    3  0.2236019611972485
  128    4  0.2238734154485763
  128    5  0.2240163799715159
  128    6  0.2243208185923957
  128    7  0.2243773048110299
  128    8  0.2244505792990231
  128    9  0.2245153599668660
  128   10  0.2249692145595580
  128   11  0.2250556929052938
  128   12  0.2252275195545285
  128   13  0.2253143775850460
  128   14  0.2253981518475082
  128   15  0.2260726705440466
  128   16  0.2265305560255566
  128   17  0.2267694354354121
  128   18  0.2270489697320891
  128   19  0.2272652351615802
  128   20  0.2273713385959716
  128   21  0.2276653967273777
  128   22  0.2277556869447237
  128   23  0.2279201153451708
  128   24  0.2281994111086291
  128   25  0.2285261265292873
  128   26  0.2286085514913477
  128   27  0.2289535270953253
  128   28  0.2291519966365106
  128   29  0.2292305968144803
  128   30  0.2292828656149025
  128   31  0.2293495475369466
  128   32  0.2295291904028756
  128   33  0.2296524466629781
  128   34  0.2298601494097425
  128   35  0.2303273213725926
  128   36  0.2303917124819004
  128   37  0.2305574265962636
  128   38  0.2307059310598556
  128   39  0.2308812064176928
  128   40  0.2310710933586797
  128   41  0.2313543111663651
  128   42  0.2314231945696401
  128   43  0.2323316080520403
  128   44  0.2325464877535360
  128   45  0.2328508790748846
  128   46  0.2335349050159360
  128   47  0.2337642402945038
  128   48  0.2338270374150358
  128   49  0.2339699948541725
  128   50  0.2340607735922653
  128   51  0.2345057305937326
  128   52  0.2347696172926832
  128   53  0.2348778712023173
  128   54  0.2349375988329731
  128   55  0.2351034883684734
  128   56  0.2351757647575749
  128   57  0.2352905552460307
  128   58  0.2353600761212468
  128   59  0.2355238589689536
  128   60  0.2356818149757893
  128   61  0.2357723948001982
  128   62  0.2361173532222030
  128   63  0.2364694269315417
  128   64  0.2365428342516847
  128   65  0.2366587341112244
  128   66  0.2367395280453476
  128   67  0.2369878298187526
  128   68  0.2372761974510884
  128   69  0.2376653447579721
  128   70  0.2379041292122895
  128   71  0.2381499746310383
  128   72  0.2382225670761640
  128   73  0.2383663586990095
  128   74  0.2384434362369169
  128   75  0.2385892038591926
  128   76  0.2386771693000041
  128   77  0.2387779156694412
  128   78  0.2389266517486348
  128   79  0.2395038698718399
  128   80  0.2395990224639014
  128   81  0.2399782581524921
  128   82  0.2401455302021057
  128   83  0.2403693886972939
  128   84  0.2408962691472505
  128   85  0.2409566428037832
  128   86  0.2412804518833120
  128   87  0.2413980201151196
  128   88  0.2414652354502862
  128   89  0.2416820867660992
  128   90  0.2417439409933584
  128   91  0.2418962973573631
  128   92  0.2420602093804670
  128   93  0.2421599925342234
  128   94  0.2423102648370320
  128   95  0.2424770900103942
  128   96  0.2426204605373213
  128   97  0.2426954264409519
  128   98  0.2428657981959222
  128   99  0.2434910603067195
  128  100  0.2436751429949452
  128  101  0.2437566090253549
  128  102  0.2442984038833748
  128  103  0.2445436493128651
  128  104  0.2446728835394767
  128  105  0.2448635830107788
  128  106  0.2450496737933627
  128  107  0.2453599792311472
  128  108  0.2456150273913292
  128  109  0.2461102238452872
  128  110  0.2462759545832977
  128  111  0.2463416417549192
  128  112  0.2465477877125228
  128  113  0.2466155206121983
  128  114  0.2466731308618042
  128  115  0.2471336330919444
  128  116  0.2473206019697191
  128  117  0.2474355624747828
  128  118  0.2476764346324237
  128  119  0.2477548990307462
  128  120  0.2478507215776469
  128  121  0.2479553184107041
  128  122  0.2483823424518911
  128  123  0.2487046639237688
  128  124  0.2489586485110717
  128  125  0.2493363516668350
  128  126  0.2492858409790056
  128  127  0.2198158313681922
  128  128  0.4985870573949042
  129    1  0.2232776775534540
  129    2  0.2234296540292018
  129    3  0.2235219280690051
  129    4  0.2237932851595889
  129    5  0.2239361985116983
  129    6  0.2242405281658452
  129    7  0.2242969941665494
  129    8  0.2243702424276417
  129    9  0.2244349999087493
  129   10  0.2248886920547319
  129   11  0.2249751394475524
  129   12  0.2251469045954292
  129   13  0.2252337315371322
  129   14  0.2253174758145430
  129   15  0.2259917530827816
  129   16  0.2264494746748190
  129   17  0.2266882685833385
  129   18  0.2269677028272069
  129   19  0.2271838908495109
  129   20  0.2272899563066424
  129   21  0.2275839091867707
  129   22  0.2276741670868307
  129   23  0.2278385366339511
  129   24  0.2281177324299783
  129   25  0.2284443309104405
  129   26  0.2285267263704003
  129   27  0.2288715784983734
  129   28  0.2290699770019965
  129   29  0.2291485490468582
  129   30  0.2292007991388774
  129   31  0.2292674571936764
  129   32  0.2294470357606142
  129   33  0.2295702479040014
  129   34  0.2297778763083920
  129   35  0.2302448810578893
  129   36  0.2303092491198953
  129   37  0.2304749039207404
  129   38  0.2306233552306090
  129   39  0.2307985678527032
  129   40  0.2309883868280702
  129   41  0.2312715032645198
  129   42  0.2313403620125806
  129   43  0.2322484503494752
  129   44  0.2324632531397729
  129   45  0.2327675355113183
  129   46  0.2334513166211726
  129   47  0.2336805698145043
  129   48  0.2337433444582657
  129   49  0.2338862507291076
  129   50  0.2339769969750596
  129   51  0.2344217947145036
  129   52  0.2346855869613398
  129   53  0.2347938021240015
  129   54  0.2348535083765392
  129   55  0.2350193385357336
  129   56  0.2350915890551804
  129   57  0.2352063384570471
  129   58  0.2352758344488808
  129   59  0.2354395586743216
  129   60  0.2355974581444736
  129   61  0.2356880055479382
  129   62  0.2360328405000885
  129   63  0.2363847881928209
  129   64  0.2364581692385186
  129   65  0.2365740276143957
  129   66  0.2366547926302068
  129   67  0.2369030055297596
  129   68  0.2371912699475996
  129   69  0.2375802779682437
  129   70  0.2378189769552121
  129   71  0.2380647343793037
  129   72  0.2381373008416499
  129   73  0.2382810409976239
  129   74  0.2383580909474169
  129   75  0.2385038063955581
  129   76  0.2385917403511833
  129   77  0.2386924506607975
  129   78  0.2388411335033664
  129   79  0.2394181450247518
  129   80  0.2395132635591531
  129   81  0.2398923635091379
  129   82  0.2400595756876067
  129   83  0.2402833540578462
  129   84  0.2408100459231841
  129   85  0.2408703979703687
  129   86  0.2411940911499588
  129   87  0.2413116173009487
  129   88  0.2413788085779473
  129   89  0.2415955822768689
  129   90  0.2416574143648442
  129   91  0.2418097161964273
  129   92  0.2419735695510298
  129   93  0.2420733169897240
  129   94  0.2422235355060523
  129   95  0.2423903009682187
  129   96  0.2425336201789958
  129   97  0.2426085592503226
  129   98  0.2427788700246804
  129   99  0.2434039083374286
  129  100  0.2435879251375319
  129  101  0.2436693620090683
  129  102  0.2442109629442034
  129  103  0.2444561205937887
  129  104  0.2445853085640108
  129  105  0.2447759397788666
  129  106  0.2449619639545774
  129  107  0.2452721583257381
  129  108  0.2455271151973553
  129  109  0.2460221344072449
  129  110  0.2461878058257873
  129  111  0.2462534694862115
  129  112  0.2464595416586579
  129  113  0.2465272503149153
  129  114  0.2465848399442704
  129  115  0.2470451773483337
  129  116  0.2472320793049416
  129  117  0.2473469986625627
  129  118  0.2475877846056097
  129  119  0.2476662209194234
  129  120  0.2477620091688692
  129  121  0.2478665685639188
  129  122  0.2482934397624308
  129  123  0.2486156458096426
  129  124  0.2488695419177736
  129  125  0.2492430633516784
  129  126  0.2496350169110746
  129  127  0.2536956422417925
  129  128  0.2180502551893767
  129  129  0.4990085782782982
  130    1  0.2230677826304926
  130    2  0.2232196162388878
  130    3  0.2233118035353469
  130    4  0.2235829055333649
  130    5  0.2237256845380225
  130    6  0.2240297281033404
  130    7  0.2240861410224871
  130    8  0.2241593204256520
  130    9  0.2242240170306942
  130   10  0.2246772826778029
  130   11  0.2247636488046902
  130   12  0.2249352524826302
  130   13  0.2250219978016002
  130   14  0.2251056633541745
  130   15  0.2257793067597860
  130   16  0.2262365980650194
  130   17  0.2264751674923924
  130   18  0.2267543390506680
  130   19  0.2269703238427665
  130   20  0.2270762895917624
  130   21  0.2273699661378756
  130   22  0.2274601391898881
  130   23  0.2276243542193970
  130   24  0.2279032875539872
  130   25  0.2282295790115368
  130   26  0.2283118970146325
  130   27  0.2286564249601274
  130   28  0.2288546369568006
  130   29  0.2289331351390465
  130   30  0.2289853361127250
  130   31  0.2290519315048009
  130   32  0.2292313412567014
  130   33  0.2293544375729999
  130   34  0.2295618707937591
  130   35  0.2300284365297061
  130   36  0.2300927440817248
  130   37  0.2302582431567400
  130   38  0.2304065549131315
  130   39  0.2305816028244485
  130   40  0.2307712433581564
  130   41  0.2310540936475228
  130   42  0.2311228876640719
  130   43  0.2320301223413727
  130   44  0.2322447232036692
  130   45  0.2325487195308343
  130   46  0.2332318578438584
  130   47  0.2334608955249101
  130   48  0.2335236111565967
  130   49  0.2336663830866436
  130   50  0.2337570440254726
  130   51  0.2342014236273389
  130   52  0.2344649678930337
  130   53  0.2345730813267027
  130   54  0.2346327314516444
  130   55  0.2347984057201610
  130   56  0.2348705883196197
  130   57  0.2349852298499018
  130   58  0.2350546605111749
  130   59  0.2352182308256468
  130   60  0.2353759818604626
  130   61  0.2354664441437286
  130   62  0.2358109549295470
  130   63  0.2361625717695284
  130   64  0.2362358838324729
  130   65  0.2363516332942609
  130   66  0.2364323223859270
  130   67  0.2366803019498951
  130   68  0.2369682953812287
  130   69  0.2373569377101055
  130   70  0.2375954123051597
  130   71  0.2378409387019664
  130   72  0.2379134369473185
  130   73  0.2380570419785935
  130   74  0.2381340194966350
  130   75  0.2382795979631795
  130   76  0.2383674492554098
  130   77  0.2384680648910606
  130   78  0.2386166079624973
  130   79  0.2391930770571154
  130   80  0.2392881061741702
  130   81  0.2396668497465911
  130   82  0.2398339047351980
  130   83  0.2400574727398322
  130   84  0.2405836694820135
  130   85  0.2406439647945150
  130   86  0.2409673536823562
  130   87  0.2410847693514444
  130   88  0.2411518974644579
  130   89  0.2413684673826015
  130   90  0.2414302413445631
  130   91  0.2415824000029390
  130   92  0.2417460993251831
  130   93  0.2418457529950725
  130   94  0.2419958302966396
  130   95  0.2421624389888852
  130   96  0.2423056234706780
  130   97  0.2423804920946104
  130   98  0.2425506427662332
  130   99  0.2431750935040392
  130  100  0.2433589373168895
  130  101  0.2434402976326946
  130  102  0.2439813894292190
  130  103  0.2442263166153449
  130  104  0.2443553831408289
  130  105  0.2445458351504700
  130  106  0.2447316844518698
  130  107  0.2450415872210022
  130  108  0.2452963044172810
  130  109  0.2457908582782828
  130  110  0.2459563739553735
  130  111  0.2460219758878673
  130  112  0.2462278543396371
  130  113  0.2462954993455406
  130  114  0.2463530348370574
  130  115  0.2468129394952904
  130  116  0.2469996657524186
  130  117  0.2471144770786861
  130  118  0.2473550366679502
  130  119  0.2474333992467438
  130  120  0.2475290974492693
  130  121  0.2476335585519754
  130  122  0.2480600284649004
  130  123  0.2483819316247793
  130  124  0.2486355887821230
  130  125  0.2490092133220810
  130  126  0.2493511320592289
  130  127  0.2496451756141277
  130  128  0.2493166258947181
  130  129  0.2525704966763596
  130  130  0.4993637550851660
  131    1  0.2230122318386331
  131    2  0.2231640276357538
  131    3  0.2232561919747186
  131    4  0.2235272264599364
  131    5  0.2236699699081964
  131    6  0.2239739377572427
  131    7  0.2240303366278240
  131    8  0.2241034978070493
  131    9  0.2241681783006315
  131   10  0.2246213310705452
  131   11  0.2247076756895900
  131   12  0.2248792366328952
  131   13  0.2249659603495922
  131   14  0.2250496050668508
  131   15  0.2257230807143747
  131   16  0.2261802581398993
  131   17  0.2264187681560904
  131   18  0.2266978701919951
  131   19  0.2269138011971859
  131   20  0.2270197405574260
  131   21  0.2273133439689766
  131   22  0.2274034945651043
  131   23  0.2275676686999810
  131   24  0.2278465325715253
  131   25  0.2281727427723886
  131   26  0.2282550402757501
  131   27  0.2285994824231080
  131   28  0.2287976450588503
  131   29  0.2288761236926158
  131   30  0.2289283116666339
  131   31  0.2289948904743931
  131   32  0.2291742555477045
  131   33  0.2292973212092049
  131   34  0.2295047027726627
  131   35  0.2299711523192803
  131   36  0.2300354438567253
  131   37  0.2302009017173411
  131   38  0.2303491765395084
  131   39  0.2305241808584698
  131   40  0.2307137741658070
  131   41  0.2309965540166844
  131   42  0.2310653309013911
  131   43  0.2319723396491375
  131   44  0.2321868870691678
  131   45  0.2324908076918251
  131   46  0.2331737758822353
  131   47  0.2334027565258055
  131   48  0.2334654565393558
  131   49  0.2336081929147669
  131   50  0.2336988312762122
  131   51  0.2341431002137840
  131   52  0.2344065788487881
  131   53  0.2345146653588612
  131   54  0.2345743006290729
  131   55  0.2347399336395616
  131   56  0.2348120982633157
  131   57  0.2349267112443035
  131   58  0.2349961246151899
  131   59  0.2351596541955836
  131   60  0.2353173659455023
  131   61  0.2354078057008559
  131   62  0.2357522306928105
  131   63  0.2361037599693004
  131   64  0.2361770537752690
  131   65  0.2362927744118532
  131   66  0.2363734434094345
  131   67  0.2366213612188051
  131   68  0.2369092829308480
  131   69  0.2372978284757389
  131   70  0.2375362436832274
  131   71  0.2377817089363513
  131   72  0.2378541891273931
  131   73  0.2379977583965643
  131   74  0.2380747167448179
  131   75  0.2382202589578120
  131   76  0.2383080883723476
  131   77  0.2384086789515865
  131   78  0.2385571850311944
  131   79  0.2391335105671402
  131   80  0.2392285160189995
  131   81  0.2396071652725318
  131   82  0.2397741786592686
  131   83  0.2399976909885402
  131   84  0.2405237566914232
  131   85  0.2405840369885230
  131   86  0.2409073453425077
  131   87  0.2410247317714550
  131   88  0.2410918431674877
  131   89  0.2413083591530091
  131   90  0.2413701177313395
  131   91  0.2415222384974933
  131   92  0.2416858970535324
  131   93  0.2417855259065692
  131   94  0.2419355658342366
  131   95  0.2421021330357537
  131   96  0.2422452818601726
  131   97  0.2423201318394971
  131   98  0.2424902401383288
  131   99  0.2431145353685462
  131  100  0.2432983333985889
  131  101  0.2433796734531536
  131  102  0.2439206305010495
  131  103  0.2441654966927146
  131  104  0.2442945310766333
  131  105  0.2444849356578210
  131  106  0.2446707386769842
  131  107  0.2449805642707218
  131  108  0.2452352180345237
  131  109  0.2457296487362854
  131  110  0.2458951231948424
  131  111  0.2459607087904217
  131  112  0.2461665359720758
  131  113  0.2462341641322761
  131  114  0.2462916852956722
  131  115  0.2467514754233906
  131  116  0.2469381551798931
  131  117  0.2470529379145819
  131  118  0.2472934375970521
  131  119  0.2473717806611347
  131  120  0.2474674550318416
  131  121  0.2475718901204955
  131  122  0.2479982538291927
  131  123  0.2483200768252899
  131  124  0.2485736708106367
  131  125  0.2489472081420777
  131  126  0.2492884036715618
  131  127  0.2495340341013264
  131  128  0.2496588479633336
  131  129  0.2493476572934476
  131  130  0.2183727294184367
  131  131  0.4999427110010595
  132    1  0.2229082026236060
  132    2  0.2230599276120653
  132    3  0.2231520489588419
  132    4  0.2234229570137536
  132    5  0.2235656338760297
  132    6  0.2238694599322404
  132    7  0.2239258324942638
  132    8  0.2239989595457644
  132    9  0.2240636098676340
  132   10  0.2245165512539542
  132   11  0.2246028555955538
  132   12  0.2247743365102879
  132   13  0.2248610197727008
  132   14  0.2249446254719459
  132   15  0.2256177869611728
  132   16  0.2260747511257103
  132   17  0.2263131498833864
  132   18  0.2265921217256892
  132   19  0.2268079520048670
  132   20  0.2269138419472416
  132   21  0.2272073084006882
  132   22  0.2272974169439846
  132   23  0.2274615144960379
  132   24  0.2277402482850777
  132   25  0.2280663063176458
  132   26  0.2281485654314329
  132   27  0.2284928469057823
  132   28  0.2286909171039786
  132   29  0.2287693591295698
  132   30  0.2288215227592999
  132   31  0.2288880705098339
  132   32  0.2290673519141572
  132   33  0.2291903601688327
  132   34  0.2293976449943622
  132   35  0.2298638769547973
  132   36  0.2299281385019674
  132   37  0.2300935191809361
  132   38  0.2302417248368822
  132   39  0.2304166475210302
  132   40  0.2306061523881828
  132   41  0.2308888003298566
  132   42  0.2309575451319942
  132   43  0.2318641307845262
  132   44  0.2320785781239488
  132   45  0.2323823569758003
  132   46  0.2330650065798973
  132   47  0.2332938804101487
  132   48  0.2333565511758272
  132   49  0.2334992209685537
  132   50  0.2335898170496383
  132   51  0.2340338787476859
  132   52  0.2342972344769849
  132   53  0.2344052705676047
  132   54  0.2344648780195650
  132   55  0.2346304337667039
  132   56  0.2347025647275997
  132   57  0.2348171242447109
  132   58  0.2348865052361245
  132   59  0.2350499585343622
  132   60  0.2352075967159864
  132   61  0.2352979942836237
  132   62  0.2356422586105725
  132   63  0.2359936239080985
  132   64  0.2360668835244756
  132   65  0.2361825501804917
  132   66  0.2362631815481528
  132   67  0.2365109837105255
  132   68  0.2367987711148246
  132   69  0.2371871354136569
  132   70  0.2374254394068560
  132   71  0.2376707901570337
  132   72  0.2377432365380135
  132   73  0.2378867388359776
  132   74  0.2379636612852291
  132   75  0.2381091356066908
  132   76  0.2381969240511640
  132   77  0.2382974677076001
  132   78  0.2384459045131113
  132   79  0.2390219612086774
  132   80  0.2391169223430457
  132   81  0.2394953949668734
  132   82  0.2396623304463520
  132   83  0.2398857385131266
  132   84  0.2404115588204917
  132   85  0.2404718109984524
  132   86  0.2407949685377755
  132   87  0.2409123002091072
  132   88  0.2409793802994766
  132   89  0.2411957952861073
  132   90  0.2412575250557200
  132   91  0.2414095748616231
  132   92  0.2415731570753423
  132   93  0.2416727394541958
  132   94  0.2418227093922676
  132   95  0.2419891988946600
  132   96  0.2421322809439979
  132   97  0.2422070960078179
  132   98  0.2423771249556981
  132   99  0.2430011289689620
  132  100  0.2431848412621613
  132  101  0.2432661433737758
  132  102  0.2438068480797413
  132  103  0.2440516000479063
  132  104  0.2441805742407513
  132  105  0.2443708900033170
  132  106  0.2445566063503634
  132  107  0.2448662874187847
  132  108  0.2451208223934471
  132  109  0.2456150224565690
  132  110  0.2457804197257364
  132  111  0.2458459747273973
  132  112  0.2460517058962007
  132  113  0.2461193025096811
  132  114  0.2461767968409997
  132  115  0.2466363724889756
  132  116  0.2468229651643868
  132  117  0.2469376943560134
  132  118  0.2471780818518426
  132  119  0.2472563883709905
  132  120  0.2473520181121737
  132  121  0.2474564044846643
  132  122  0.2478825693061456
  132  123  0.2482042421804528
  132  124  0.2484577178713530
  132  125  0.2488310803999797
  132  126  0.2491721777478612
  132  127  0.2494223132613656
  132  128  0.2495037504548956
  132  129  0.2495333271247545
  132  130  0.2451122435972339
  132  131  0.2871701583906430
  132  132  0.4995723777168614
  133    1  0.2226976182916022
  133    2  0.2228491999434548
  133    3  0.2229412342619749
  133    4  0.2232118863864581
  133    5  0.2233544284600124
  133    6  0.2236579674877228
  133    7  0.2237142867938400
  133    8  0.2237873447612463
  133    9  0.2238519340071004
  133   10  0.2243044474936926
  133   11  0.2243906703024373
  133   12  0.2245619892168796
  133   13  0.2246485905884662
  133   14  0.2247321173042996
  133   15  0.2254046428489500
  133   16  0.2258611753133875
  133   17  0.2260993488525990
  133   18  0.2263780571465068
  133   19  0.2265936835279606
  133   20  0.2266994734347038
  133   21  0.2269926626465041
  133   22  0.2270826860630660
  133   23  0.2272466285899880
  133   24  0.2275250990555248
  133   25  0.2278508490567500
  133   26  0.2279330304592625
  133   27  0.2282769866863422
  133   28  0.2284748697649984
  133   29  0.2285532376853688
  133   30  0.2286053520354270
  133   31  0.2286718369174194
  133   32  0.2288509489522250
  133   33  0.2289738409993727
  133   34  0.2291809300001816
  133   35  0.2296467215051073
  133   36  0.2297109223435423
  133   37  0.2298761467851928
  133   38  0.2300242124292923
  133   39  0.2301989698616634
  133   40  0.2303882957010575
  133   41  0.2306706766214764
  133   42  0.2307393564794887
  133   43  0.2316450856685447
  133   44  0.2318593304167249
  133   45  0.2321628222846706
  133   46  0.2328448269806433
  133   47  0.2330734845907552
  133   48  0.2331360961505311
  133   49  0.2332786311612144
  133   50  0.2333691416549810
  133   51  0.2338127838420597
  133   52  0.2340758907757126
  133   53  0.2341838248032063
  133   54  0.2342433759432171
  133   55  0.2344087752876484
  133   56  0.2344808381054699
  133   57  0.2345952893966877
  133   58  0.2346646048429596
  133   59  0.2348279037247011
  133   60  0.2349853929834467
  133   61  0.2350757051513044
  133   62  0.2354196442471828
  133   63  0.2357706776052575
  133   64  0.2358438680123045
  133   65  0.2359594253964984
  133   66  0.2360399805906383
  133   67  0.2362875486510254
  133   68  0.2365750641787512
  133   69  0.2369630615846856
  133   70  0.2372011404489453
  133   71  0.2374462594130190
  133   72  0.2375186373529430
  133   73  0.2376620040823851
  133   74  0.2377388538619798
  133   75  0.2378841907519229
  133   76  0.2379718962614896
  133   77  0.2380723449330014
  133   78  0.2382206415082961
  133   79  0.2387961539954706
  133   80  0.2388910254187973
  133   81  0.2392691404945233
  133   82  0.2394359182678431
  133   83  0.2396591152780573
  133   84  0.2401844388360122
  133   85  0.2402446340929421
  133   86  0.2405674863410568
  133   87  0.2406847071676043
  133   88  0.2407517238865237
  133   89  0.2409679344230496
  133   90  0.2410296058757312
  133   91  0.2411815120381683
  133   92  0.2413449397136032
  133   93  0.2414444280156641
  133   94  0.2415942562751487
  133   95  0.2417605884927026
  133   96  0.2419035353705331
  133   97  0.2419782797555711
  133   98  0.2421481480748517
  133   99  0.2427715625832578
  133  100  0.2429551013210200
  133  101  0.2430363266254525
  133  102  0.2435765205205195
  133  103  0.2438210412682576
  133  104  0.2439498936174742
  133  105  0.2441400295862177
  133  106  0.2443255704845708
  133  107  0.2446349589931843
  133  108  0.2448892535052841
  133  109  0.2453829866910595
  133  110  0.2455482277072356
  133  111  0.2456137207782180
  133  112  0.2458192575900607
  133  113  0.2458867903441249
  133  114  0.2459442303597871
  133  115  0.2464033718405600
  133  116  0.2465897882393988
  133  117  0.2467044090448383
  133  118  0.2469445694434157
  133  119  0.2470228019853575
  133  120  0.2471183413838574
  133  121  0.2472226291411590
  133  122  0.2476483913590879
  133  123  0.2479697603447679
  133  124  0.2482229965738849
  133  125  0.2485960062822680
  133  126  0.2489367922939370
  133  127  0.2491875175191728
  133  128  0.2492611322316715
  133  129  0.2493515858414582
  133  130  0.2496800503340638
  133  131  0.2488958096082142
  133  132  0.2447337641555260
  133  133  0.4985938156487801
  134    1  0.2225084842246714
  134    2  0.2226599371402830
  134    3  0.2227518932953045
  134    4  0.2230223155586091
  134    5  0.2231647365731134
  134    6  0.2234680178092443
  134    7  0.2235242892841386
  134    8  0.2235972852044041
  134    9  0.2236618195954876
  134   10  0.2241139487685128
  134   11  0.2242000983493954
  134   12  0.2243712717650072
  134   13  0.2244577995872233
  134   14  0.2245412553649498
  134   15  0.2252132097427760
  134   16  0.2256693544803832
  134   17  0.2259073257420380
  134   18  0.2261857973327716
  134   19  0.2264012405856641
  134   20  0.2265069406464743
  134   21  0.2267998808566533
  134   22  0.2268898278175485
  134   23  0.2270536311103057
  134   24  0.2273318650746528
  134   25  0.2276573384208199
  134   26  0.2277394500277818
  134   27  0.2280831141375027
  134   28  0.2282808291567439
  134   29  0.2283591305203024
  134   30  0.2284112006103498
  134   31  0.2284776290276337
  134   32  0.2286565889450173
  134   33  0.2287793766216161
  134   34  0.2289862897445452
  134   35  0.2294516856590629
  134   36  0.2295158319725966
  134   37  0.2296809160913696
  134   38  0.2298288559853257
  134   39  0.2300034649985795
  134   40  0.2301926300461059
  134   41  0.2304747711442388
  134   42  0.2305433926733792
  134   43  0.2314483526389187
  134   44  0.2316624154319398
  134   45  0.2319656495483582
  134   46  0.2326470750269921
  134   47  0.2328755384412969
  134   48  0.2329380968259242
  134   49  0.2330805107835560
  134   50  0.2331709444079878
  134   51  0.2336142098157738
  134   52  0.2338770932962763
  134   53  0.2339849356568643
  134   54  0.2340444362208995
  134   55  0.2342096950939108
  134   56  0.2342816967097585
  134   57  0.2343960507990468
  134   58  0.2344653073766503
  134   59  0.2346284675708662
  134   60  0.2347858230761203
  134   61  0.2348760585430786
  134   62  0.2352197055361475
  134   63  0.2355704407663520
  134   64  0.2356435690137789
  134   65  0.2357590282566536
  134   66  0.2358395150363596
  134   67  0.2360868728405507
  134   68  0.2363741441852381
  134   69  0.2367618120702378
  134   70  0.2369996887373470
  134   71  0.2372445995252088
  134   72  0.2373169159955301
  134   73  0.2374601609655533
  134   74  0.2375369454776724
  134   75  0.2376821589349659
  134   76  0.2377697899574329
  134   77  0.2378701533192503
  134   78  0.2380183239482748
  134   79  0.2385933476604992
  134   80  0.2386881385108127
  134   81  0.2390659324585331
  134   82  0.2392325685897518
  134   83  0.2394555760417723
  134   84  0.2399804534495540
  134   85  0.2400405975834686
  134   86  0.2403631756375476
  134   87  0.2404802969100369
  134   88  0.2405472567125658
  134   89  0.2407632836244153
  134   90  0.2408249027003685
  134   91  0.2409766798509621
  134   92  0.2411399687294887
  134   93  0.2412393725374839
  134   94  0.2413890735498598
  134   95  0.2415552645037172
  134   96  0.2416980899787029
  134   97  0.2417727708843485
  134   98  0.2419424949367694
  134   99  0.2425653799876883
  134  100  0.2427487628484898
  134  101  0.2428299191693729
  134  102  0.2433696542850909
  134  103  0.2436139673646743
  134  104  0.2437427102813382
  134  105  0.2439326847701822
  134  106  0.2441180680911666
  134  107  0.2444271938403157
  134  108  0.2446812723835352
  134  109  0.2451745862484121
  134  110  0.2453396869276342
  134  111  0.2454051243762397
  134  112  0.2456104866284556
  134  113  0.2456779620278677
  134  114  0.2457353532605036
  134  115  0.2461941047986439
  134  116  0.2463803628765634
  134  117  0.2464948863361073
  134  118  0.2467348427697153
  134  119  0.2468130088698203
  134  120  0.2469084671280048
  134  121  0.2470126663151285
  134  122  0.2474380669389799
  134  123  0.2477591629903390
  134  124  0.2480121841493598
  134  125  0.2483848770676623
  134  126  0.2487253734350772
  134  127  0.2489758691071970
  134  128  0.2490495771035301
  134  129  0.2491387287737063
  134  130  0.2493714598443519
  134  131  0.2494488677740611
  134  132  0.2496425710435232
  134  133  0.2452967128706124
  134  134  0.4982536441573168
  135    1  0.2223633688919249
  135    2  0.2225147230331444
  135    3  0.2226066192163042
  135    4  0.2228768651159216
  135    5  0.2230191932464490
  135    6  0.2233222766889648
  135    7  0.2233785114647920
  135    8  0.2234514597786603
  135    9  0.2235159520817773
  135   10  0.2239677863857074
  135   11  0.2240538797816534
  135   12  0.2242249415615796
  135   13  0.2243114129521781
  135   14  0.2243948143018094
  135   15  0.2250663304451860
  135   16  0.2255221776948317
  135   17  0.2257599937566570
  135   18  0.2260382837341021
  135   19  0.2262535864794564
  135   20  0.2263592176049198
  135   21  0.2266519667656825
  135   22  0.2267418550650699
  135   23  0.2269055515287801
  135   24  0.2271836040348136
  135   25  0.2275088651141401
  135   26  0.2275909231696467
  135   27  0.2279343631488954
  135   28  0.2281319492225780
  135   29  0.2282101995196413
  135   30  0.2282622356506760
  135   31  0.2283286207447495
  135   32  0.2285074639482556
  135   33  0.2286301715453257
  135   34  0.2288369497238872
  135   35  0.2293020421170213
  135   36  0.2293661465956845
  135   37  0.2295311230500827
  135   38  0.2296789664607654
  135   39  0.2298534615977095
  135   40  0.2300425032757881
  135   41  0.2303244603674573
  135   42  0.2303930371430860
  135   43  0.2312974069128540
  135   44  0.2315113300986438
  135   45  0.2318143664521775
  135   46  0.2324953475195098
  135   47  0.2327236619348023
  135   48  0.2327861795201728
  135   49  0.2329285005984300
  135   50  0.2330188752439625
  135   51  0.2334618515634138
  135   52  0.2337245635968639
  135   53  0.2338323356249425
  135   54  0.2338917973839669
  135   55  0.2340569484786325
  135   56  0.2341289031365474
  135   57  0.2342431826465145
  135   58  0.2343123940564412
  135   59  0.2344754478410253
  135   60  0.2346327007223431
  135   61  0.2347228773396362
  135   62  0.2350663002133960
  135   63  0.2354168067014930
  135   64  0.2354898872562218
  135   65  0.2356052711990174
  135   66  0.2356857054869461
  135   67  0.2359329019696029
  135   68  0.2362199859619881
  135   69  0.2366074010181830
  135   70  0.2368451225471552
  135   71  0.2370898736093751
  135   72  0.2371621429164222
  135   73  0.2373052944651021
  135   74  0.2373820288999846
  135   75  0.2375271476521290
  135   76  0.2376147215234944
  135   77  0.2377150194304475
  135   78  0.2378630934257179
  135   79  0.2384377421196250
  135   80  0.2385324711493484
  135   81  0.2389100187078374
  135   82  0.2390765461624916
  135   83  0.2392994081737631
  135   84  0.2398239432675879
  135   85  0.2398840481767690
  135   86  0.2402064158522558
  135   87  0.2403234607407254
  135   88  0.2403903768734857
  135   89  0.2406062628971471
  135   90  0.2406678417864407
  135   91  0.2408195199511830
  135   92  0.2409827023361527
  135   93  0.2410820413150843
  135   94  0.2412316446956224
  135   95  0.2413977272632507
  135   96  0.2415404595904789
  135   97  0.2416150917908155
  135   98  0.2417847051527950
  135   99  0.2424071839712426
  135  100  0.2425904472336164
  135  101  0.2426715506260615
  135  102  0.2432109337379394
  135  103  0.2434550874816936
  135  104  0.2435837464349470
  135  105  0.2437735970264427
  135  106  0.2439588594443416
  135  107  0.2442677835882076
  135  108  0.2445216964267688
  135  109  0.2450146885627647
  135  110  0.2451796815668117
  135  111  0.2452450763384955
  135  112  0.2454503046577891
  135  113  0.2455177360511711
  135  114  0.2455750898544575
  135  115  0.2460335422045362
  135  116  0.2462196788088721
  135  117  0.2463341275786350
  135  118  0.2465739275177263
  135  119  0.2466520426395522
  135  120  0.2467474386418773
  135  121  0.2468515698724924
  135  122  0.2472766930590439
  135  123  0.2475975796983417
  135  124  0.2478504358423078
  135  125  0.2482228856981273
  135  126  0.2485631600048533
  135  127  0.2488134926005739
  135  128  0.2488871497919146
  135  129  0.2489762648188078
  135  130  0.2492105192333683
  135  131  0.2492727673327944
  135  132  0.2493899674592900
  135  133  0.2495744043128474
  135  134  0.2526212112497255
  135  135  0.4984023901820355
  136    1  0.2222159490239512
  136    2  0.2223672028221708
  136    3  0.2224590380810729
  136    4  0.2227291048162216
  136    5  0.2228713385877082
  136    6  0.2231742210955048
  136    7  0.2232304185894574
  136    8  0.2233033185409050
  136    9  0.2233677680876684
  136   10  0.2238193028397714
  136   11  0.2239053391585238
  136   12  0.2240762875299100
  136   13  0.2241627015927165
  136   14  0.2242460476498955
  136   15  0.2249171185993461
  136   16  0.2253726636367089
  136   17  0.2256103220340203
  136   18  0.2258884275140280
  136   19  0.2261035875204841
  136   20  0.2262091486158583
  136   21  0.2265017036932031
  136   22  0.2265915323994961
  136   23  0.2267551203376377
  136   24  0.2270329885036697
  136   25  0.2273580339452067
  136   26  0.2274400375988224
  136   27  0.2277832498882468
  136   28  0.2279807049686230
  136   29  0.2280589033882188
  136   30  0.2281109050209474
  136   31  0.2281772461038069
  136   32  0.2283559707399358
  136   33  0.2284785969857570
  136   34  0.2286852380769379
  136   35  0.2291500221285519
  136   36  0.2292140841079768
  136   37  0.2293789511882131
  136   38  0.2295266965833989
  136   39  0.2297010760355961
  136   40  0.2298899923850320
  136   41  0.2301717625480832
  136   42  0.2302402938594826
  136   43  0.2311440640607482
  136   44  0.2313578454222440
  136   45  0.2316606808722770
  136   46  0.2323412104707387
  136   47  0.2325693735208080
  136   48  0.2326318496590002
  136   49  0.2327740763828920
  136   50  0.2328643911128980
  136   51  0.2333070737530853
  136   52  0.2335696116167812
  136   53  0.2336773121954201
  136   54  0.2337367345331822
  136   55  0.2339017761379049
  136   56  0.2339736830921615
  136   57  0.2340878868384345
  136   58  0.2341570523633893
  136   59  0.2343199980484806
  136   60  0.2344771466761207
  136   61  0.2345672635091738
  136   62  0.2349104587044497
  136   63  0.2352607328178508
  136   64  0.2353337649224874
  136   65  0.2354490723693849
  136   66  0.2355294533319293
  136   67  0.2357764859311505
  136   68  0.2360633795959451
  136   69  0.2364505378082329
  136   70  0.2366881017353637
  136   71  0.2369326905353843
  136   72  0.2370049119301707
  136   73  0.2371479685739095
  136   74  0.2372246521362930
  136   75  0.2373696746793029
  136   76  0.2374571904919663
  136   77  0.2375574219045851
  136   78  0.2377053977314884
  136   79  0.2382796654515192
  136   80  0.2383743316788975
  136   81  0.2387516289353177
  136   82  0.2389180459875460
  136   83  0.2391407602483654
  136   84  0.2396649475920430
  136   85  0.2397250126535737
  136   86  0.2400471666095059
  136   87  0.2401641339009230
  136   88  0.2402310056704075
  136   89  0.2404467485684755
  136   90  0.2405082866329167
  136   91  0.2406598642398417
  136   92  0.2408229384400606
  136   93  0.2409222115603968
  136   94  0.2410717157586338
  136   95  0.2412376882187820
  136   96  0.2413803259189998
  136   97  0.2414549086405523
  136   98  0.2416244095542470
  136   99  0.2422464756889613
  136  100  0.2424296174535988
  136  101  0.2425106670770645
  136  102  0.2430496925950296
  136  103  0.2432936844725878
  136  104  0.2434222581290317
  136  105  0.2436119828556007
  136  106  0.2437971224503865
  136  107  0.2441058417873335
  136  108  0.2443595862897280
  136  109  0.2448522515875582
  136  110  0.2450171352064713
  136  111  0.2450824866234936
  136  112  0.2452875788829141
  136  113  0.2453549655714189
  136  114  0.2454122813509510
  136  115  0.2458704297616477
  136  116  0.2460564429633126
  136  117  0.2461708158571676
  136  118  0.2464104568164973
  136  119  0.2464885201504725
  136  120  0.2465838529082706
  136  121  0.2466879151031793
  136  122  0.2471127564465282
  136  123  0.2474334303481514
  136  124  0.2476861188565059
  136  125  0.2480583217898716
  136  126  0.2483983705055614
  136  127  0.2486485371423029
  136  128  0.2487221454675021
  136  129  0.2488112016793982
  136  130  0.2490453214724831
  136  131  0.2491073417573500
  136  132  0.2492235212051499
  136  133  0.2494637336261929
  136  134  0.2494250669885026
  136  135  0.2278642381670309
  136  136  0.4986245315695781
  137    1  0.2221595217950930
  137    2  0.2223107371854813
  137    3  0.2224025491246839
  137    4  0.2226725472818680
  137    5  0.2228147449359759
  137    6  0.2231175505329088
  137    7  0.2231737337566487
  137    8  0.2232466151966336
  137    9  0.2233110483777431
  137   10  0.2237624684717628
  137   11  0.2238484829433387
  137   12  0.2240193879058567
  137   13  0.2241057800255661
  137   14  0.2241891049187061
  137   15  0.2248600054633130
  137   16  0.2253154348242619
  137   17  0.2255530328730483
  137   18  0.2258310677338154
  137   19  0.2260461731047560
  137   20  0.2261517073950331
  137   21  0.2264441881839555
  137   22  0.2265339940800722
  137   23  0.2266975404783780
  137   24  0.2269753380854305
  137   25  0.2273003009882766
  137   26  0.2273822838187294
  137   27  0.2277254089563607
  137   28  0.2279228138970280
  137   29  0.2280009924597226
  137   30  0.2280529808876923
  137   31  0.2281193051245807
  137   32  0.2282979843772167
  137   33  0.2284205794845923
  137   34  0.2286271681034633
  137   35  0.2290918341326034
  137   36  0.2291558798447892
  137   37  0.2293207050603775
  137   38  0.2294684129386197
  137   39  0.2296427481106953
  137   40  0.2298316164886596
  137   41  0.2301133151018984
  137   42  0.2301818290111625
  137   43  0.2310853697183338
  137   44  0.2312990967943929
  137   45  0.2316018553455116
  137   46  0.2322822121372977
  137   47  0.2325103172499926
  137   48  0.2325727775236379
  137   49  0.2327149681319407
  137   50  0.2328052599283545
  137   51  0.2332478301582726
  137   52  0.2335103013558081
  137   53  0.2336179745860715
  137   54  0.2336773818347373
  137   55  0.2338423815304951
  137   56  0.2339142702254405
  137   57  0.2340284449719907
  137   58  0.2340975929337647
  137   59  0.2342604972421073
  137   60  0.2344176059650438
  137   61  0.2345076999147567
  137   62  0.2348508079625803
  137   63  0.2352009931309815
  137   64  0.2352740066905979
  137   65  0.2353892848575102
  137   66  0.2354696454089409
  137   67  0.2357166152792488
  137   68  0.2360034360932217
  137   69  0.2363904959945416
  137   70  0.2366279995971361
  137   71  0.2368725262887966
  137   72  0.2369447293444259
  137   73  0.2370877496618344
  137   74  0.2371644137519840
  137   75  0.2373093994694633
  137   76  0.2373968930592629
  137   77  0.2374970990201493
  137   78  0.2376450372715955
  137   79  0.2382191591679975
  137   80  0.2383138013568092
  137   81  0.2386910028062511
  137   82  0.2388573776002475
  137   83  0.2390800353073019
  137   84  0.2396040895442455
  137   85  0.2396641393534732
  137   86  0.2399862115049487
  137   87  0.2401031490948969
  137   88  0.2401700038836531
  137   89  0.2403856919981921
  137   90  0.2404472144362912
  137   91  0.2405987535531602
  137   92  0.2407617863439967
  137   93  0.2408610342559394
  137   94  0.2410105004906205
  137   95  0.2411764308054320
  137   96  0.2413190322857016
  137   97  0.2413935960684861
  137   98  0.2415630539408649
  137   99  0.2421849621145135
  137  100  0.2423680573740180
  137  101  0.2424490864165773
  137  102  0.2429879750599553
  137  103  0.2432319049807296
  137  104  0.2433604459885038
  137  105  0.2435501225383303
  137  106  0.2437352151206746
  137  107  0.2440438560646136
  137  108  0.2442975361337431
  137  109  0.2447900763292230
  137  110  0.2449549180792885
  137  111  0.2450202529016452
  137  112  0.2452252930820502
  137  113  0.2452926626590735
  137  114  0.2453499638844270
  137  115  0.2458079959576360
  137  116  0.2459939619250249
  137  117  0.2461083057762054
  137  118  0.2463478858835787
  137  119  0.2464259293949550
  137  120  0.2465212379449347
  137  121  0.2466252737153617
  137  122  0.2470500071788765
  137  123  0.2473705996518727
  137  124  0.2476232239951105
  137  125  0.2479953324150977
  137  126  0.2483352947823162
  137  127  0.2485853978940477
  137  128  0.2486589875304527
  137  129  0.2487480211083154
  137  130  0.2489820798918707
  137  131  0.2490440984949158
  137  132  0.2491603195489704
  137  133  0.2493962558564159
  137  134  0.2495901145627501
  137  135  0.2481820654247223
  137  136  0.2679156894511605
  137  137  0.4982631656539482
  138    1  0.2220822400349635
  138    2  0.2222334028226480
  138    3  0.2223251828235919
  138    4  0.2225950870575777
  138    5  0.2227372352459463
  138    6  0.2230399355070856
  138    7  0.2230960991865882
  138    8  0.2231689552735930
  138    9  0.2232333660405849
  138   10  0.2236846291008698
  138   11  0.2237706136509294
  138   12  0.2239414591614093
  138   13  0.2240278212282315
  138   14  0.2241111171354682
  138   15  0.2247817842965383
  138   16  0.2252370552290645
  138   17  0.2254745706255510
  138   18  0.2257525087674233
  138   19  0.2259675393105035
  138   20  0.2260730368889816
  138   21  0.2263654159337608
  138   22  0.2264551905894533
  138   23  0.2266186800955160
  138   24  0.2268963810662062
  138   25  0.2272212309254839
  138   26  0.2273031852368914
  138   27  0.2276461910129290
  138   28  0.2278435272831151
  138   29  0.2279216786501403
  138   30  0.2279736489930998
  138   31  0.2280399501580364
  138   32  0.2282185672542227
  138   33  0.2283411197149199
  138   34  0.2285476364686196
  138   35  0.2290121408562135
  138   36  0.2290761642890690
  138   37  0.2292409321675571
  138   38  0.2293885886632399
  138   39  0.2295628631900240
  138   40  0.2297516658670876
  138   41  0.2300332664869364
  138   42  0.2301017565625361
  138   43  0.2310049829585509
  138   44  0.2312186356862117
  138   45  0.2315212889179025
  138   46  0.2322014090366442
  138   47  0.2324294347993096
  138   48  0.2324918733451449
  138   49  0.2326340144901593
  138   50  0.2327242748771206
  138   51  0.2331666911518714
  138   52  0.2334290710445824
  138   53  0.2335367068189822
  138   54  0.2335960934018818
  138   55  0.2337610356998436
  138   56  0.2338328993871511
  138   57  0.2339470344161807
  138   58  0.2340161583237249
  138   59  0.2341790059631857
  138   60  0.2343360600333280
  138   61  0.2344261226424125
  138   62  0.2347691113345873
  138   63  0.2351191746854497
  138   64  0.2351921628461258
  138   65  0.2353074009116751
  138   66  0.2353877335083965
  138   67  0.2356346174662658
  138   68  0.2359213385050088
  138   69  0.2363082637613214
  138   70  0.2365456847444706
  138   71  0.2367901263735914
  138   72  0.2368623043122274
  138   73  0.2370052748777200
  138   74  0.2370819122990337
  138   75  0.2372268475809011
  138   76  0.2373143107346492
  138   77  0.2374144818372816
  138   78  0.2375623686260295
  138   79  0.2381362908049028
  138   80  0.2382309000709080
  138   81  0.2386079703047634
  138   82  0.2387742872226138
  138   83  0.2389968674746064
  138   84  0.2395207394108612
  138   85  0.2395807683307977
  138   86  0.2399027284442990
  138   87  0.2400196253556272
  138   88  0.2400864568878707
  138   89  0.2403020699718326
  138   90  0.2403635710083628
  138   91  0.2405150574099145
  138   92  0.2406780334871745
  138   93  0.2407772468741359
  138   94  0.2409266611145851
  138   95  0.2410925337078698
  138   96  0.2412350855819227
  138   97  0.2413096234264970
  138   98  0.2414790223502315
  138   99  0.2421007141831267
  138  100  0.2422837457500026
  138  101  0.2423647466053071
  138  102  0.2429034477876097
  138  103  0.2431472928534407
  138  104  0.2432757891461595
  138  105  0.2434653997139497
  138  106  0.2436504279088645
  138  107  0.2439589614870907
  138  108  0.2442125533095312
  138  109  0.2447049221669881
  138  110  0.2448697065742016
  138  111  0.2449350186687903
  138  112  0.2451399875226732
  138  113  0.2452073336641064
  138  114  0.2452646149563077
  138  115  0.2457224876956987
  138  116  0.2459083889718371
  138  117  0.2460226930466712
  138  118  0.2462621898122537
  138  119  0.2463402061749403
  138  120  0.2464354815703092
  138  121  0.2465394811502214
  138  122  0.2469640668633747
  138  123  0.2472845478131267
  138  124  0.2475370842769266
  138  125  0.2479090632530196
  138  126  0.2482489073588646
  138  127  0.2484989234681898
  138  128  0.2485724875054377
  138  129  0.2486614901101192
  138  130  0.2488954673619058
  138  131  0.2489574653889094
  138  132  0.2490736510590697
  138  133  0.2493092062073366
  138  134  0.2495194956903152
  138  135  0.2495414948203923
  138  136  0.2514614550021378
  138  137  0.2721705043094555
  138  138  0.4981808399269713
  139    1  0.2219944008039535
  139    2  0.2221455038028722
  139    3  0.2222372475024680
  139    4  0.2225070449823957
  139    5  0.2226491369475042
  139    6  0.2229517174829142
  139    7  0.2230078589482387
  139    8  0.2230806862187894
  139    9  0.2231450715096684
  139   10  0.2235961560838204
  139   11  0.2236821066247816
  139   12  0.2238528845614733
  139   13  0.2239392124698795
  139   14  0.2240224754314451
  139   15  0.2246928773264241
  139   16  0.2251479681876010
  139   17  0.2253853896406467
  139   18  0.2256632178508440
  139   19  0.2258781633438205
  139   20  0.2259836191952962
  139   21  0.2262758825966523
  139   22  0.2263656217441622
  139   23  0.2265290465859253
  139   24  0.2268066377187478
  139   25  0.2271313590915610
  139   26  0.2272132809879331
  139   27  0.2275561510963748
  139   28  0.2277534093149966
  139   29  0.2278315297711485
  139   30  0.2278834795585022
  139   31  0.2279497544996250
  139   32  0.2281283009481612
  139   33  0.2282508049362119
  139   34  0.2284572400072304
  139   35  0.2289215606714062
  139   36  0.2289855587813494
  139   37  0.2291502614899088
  139   38  0.2292978595836545
  139   39  0.2294720651803863
  139   40  0.2296607931811409
  139   41  0.2299422824207105
  139   42  0.2300107454067259
  139   43  0.2309136145534981
  139   44  0.2311271827760166
  139   45  0.2314297163005794
  139   46  0.2321095674143424
  139   47  0.2323375029869609
  139   48  0.2323999168367474
  139   49  0.2325420017612875
  139   50  0.2326322264479470
  139   51  0.2330744677356959
  139   52  0.2333367438504191
  139   53  0.2334443370521050
  139   54  0.2335037001460856
  139   55  0.2336685772051313
  139   56  0.2337404124685043
  139   57  0.2338545023541980
  139   58  0.2339235989214609
  139   59  0.2340863821504970
  139   60  0.2342433741017200
  139   61  0.2343334010887289
  139   62  0.2346762541200650
  139   63  0.2350261790118793
  139   64  0.2350991383038629
  139   65  0.2352143307897969
  139   66  0.2352946316129126
  139   67  0.2355414179218343
  139   68  0.2358280255550410
  139   69  0.2362147977724749
  139   70  0.2364521248495262
  139   71  0.2366964697957032
  139   72  0.2367686191861104
  139   73  0.2369115332030715
  139   74  0.2369881403123164
  139   75  0.2371330182685564
  139   76  0.2372204468283804
  139   77  0.2373205783107685
  139   78  0.2374684066064924
  139   79  0.2380421017844004
  139   80  0.2381366736300105
  139   81  0.2385135947229018
  139   82  0.2386798458581387
  139   83  0.2389023380739237
  139   84  0.2394260028053700
  139   85  0.2394860079823266
  139   86  0.2398078407523322
  139   87  0.2399246914279289
  139   88  0.2399914965265846
  139   89  0.2402070243300329
  139   90  0.2402685010413232
  139   91  0.2404199275261116
  139   92  0.2405828391421463
  139   93  0.2406820132876645
  139   94  0.2408313684309433
  139   95  0.2409971754173563
  139   96  0.2411396709084810
  139   97  0.2412141792714229
  139   98  0.2413835111935314
  139   99  0.2420049571313360
  139  100  0.2421879163045252
  139  101  0.2422688851219107
  139  102  0.2428073732340570
  139  103  0.2430511218529003
  139  104  0.2431795673220344
  139  105  0.2433691028939741
  139  106  0.2435540579054847
  139  107  0.2438624694507548
  139  108  0.2441159609711149
  139  109  0.2446081350840402
  139  110  0.2447728543147876
  139  111  0.2448381405767651
  139  112  0.2450430283602008
  139  113  0.2451103478645050
  139  114  0.2451676065004837
  139  115  0.2456252981394440
  139  116  0.2458111258868520
  139  117  0.2459253847514882
  139  118  0.2461647867899475
  139  119  0.2462427722951585
  139  120  0.2463380100066609
  139  121  0.2464419684520676
  139  122  0.2468663862306642
  139  123  0.2471867404219678
  139  124  0.2474391770011088
  139  125  0.2478110088499609
  139  126  0.2481507185387318
  139  127  0.2484006357602614
  139  128  0.2484741707010590
  139  129  0.2485631381027965
  139  130  0.2487970228006492
  139  131  0.2488589963953193
  139  132  0.2489751365633725
  139  133  0.2492105717315121
  139  134  0.2494222570520282
  139  135  0.2495724028550463
  139  136  0.2498952806642927
  139  137  0.2518099034192487
  139  138  0.2721542629583225
  139  139  0.4984672896348146
  140    1  0.2216142203400672
  140    2  0.2217650645648546
  140    3  0.2218566511471441
  140    4  0.2221259865805936
  140    5  0.2222678352035771
  140    6  0.2225698975493035
  140    7  0.2226259428685620
  140    8  0.2226986454174738
  140    9  0.2227629204441763
  140   10  0.2232132325054090
  140   11  0.2232990358502409
  140   12  0.2234695213181362
  140   13  0.2235557013841458
  140   14  0.2236388217522439
  140   15  0.2243080755385207
  140   16  0.2247623870257401
  140   17  0.2249994018784489
  140   18  0.2252767542889978
  140   19  0.2254913316732430
  140   20  0.2255966069244225
  140   21  0.2258883698048866
  140   22  0.2259779552680216
  140   23  0.2261411002336620
  140   24  0.2264182159728473
  140   25  0.2267423812382915
  140   26  0.2268241628378613
  140   27  0.2271664457579937
  140   28  0.2273633661585409
  140   29  0.2274413528281146
  140   30  0.2274932136479350
  140   31  0.2275593750887272
  140   32  0.2277376157643639
  140   33  0.2278599099560286
  140   34  0.2280659914929904
  140   35  0.2285295169765453
  140   36  0.2285934054853856
  140   37  0.2287578261293889
  140   38  0.2289051714513910
  140   39  0.2290790787092263
  140   40  0.2292674835004828
  140   41  0.2295484906706430
  140   42  0.2296168364091526
  140   43  0.2305181593312912
  140   44  0.2307313618037475
  140   45  0.2310333772191359
  140   46  0.2317120640417688
  140   47  0.2319396092592638
  140   48  0.2320019162211005
  140   49  0.2321437578155731
  140   50  0.2322338279863390
  140   51  0.2326753119058961
  140   52  0.2329371388549890
  140   53  0.2330445477960216
  140   54  0.2331038092266785
  140   55  0.2332684039225811
  140   56  0.2333401161631947
  140   57  0.2334540106622231
  140   58  0.2335229888969295
  140   59  0.2336854933486482
  140   60  0.2338422164405097
  140   61  0.2339320892501991
  140   62  0.2342743551224715
  140   63  0.2346236807441816
  140   64  0.2346965150884307
  140   65  0.2348115102994218
  140   66  0.2348916736019331
  140   67  0.2351380372725672
  140   68  0.2354241540707684
  140   69  0.2358102639145545
  140   70  0.2360471845528942
  140   71  0.2362911110417829
  140   72  0.2363631368714668
  140   73  0.2365058061384834
  140   74  0.2365822820528594
  140   75  0.2367269118957758
  140   76  0.2368141907282630
  140   77  0.2369141507286979
  140   78  0.2370617258584418
  140   79  0.2376344385444577
  140   80  0.2377288484293697
  140   81  0.2381051240193320
  140   82  0.2382710904382270
  140   83  0.2384932016210062
  140   84  0.2390159695410924
  140   85  0.2390758719551148
  140   86  0.2393971535646796
  140   87  0.2395138041255712
  140   88  0.2395804948159656
  140   89  0.2397956535134365
  140   90  0.2398570249416903
  140   91  0.2400081920983559
  140   92  0.2401708247172018
  140   93  0.2402698290202712
  140   94  0.2404189283827400
  140   95  0.2405844514134460
  140   96  0.2407267028713801
  140   97  0.2408010836336985
  140   98  0.2409701255634086
  140   99  0.2415905072329071
  140  100  0.2417731530761066
  140  101  0.2418539832289021
  140  102  0.2423915491436437
  140  103  0.2426348803264497
  140  104  0.2427631058240085
  140  105  0.2429523168034297
  140  106  0.2431369550669421
  140  107  0.2434448384365288
  140  108  0.2436978958354721
  140  109  0.2441892270668568
  140  110  0.2443536642047525
  140  111  0.2444188386595796
  140  112  0.2446233755587936
  140  113  0.2446905797738820
  140  114  0.2447477403505642
  140  115  0.2452046481615586
  140  116  0.2453901576663489
  140  117  0.2455042208549321
  140  118  0.2457432129011676
  140  119  0.2458210648509131
  140  120  0.2459161394613769
  140  121  0.2460199198708969
  140  122  0.2464436108052696
  140  123  0.2467634163682987
  140  124  0.2470154206326813
  140  125  0.2473866156942799
  140  126  0.2477257436071745
  140  127  0.2479752328285162
  140  128  0.2480486418357431
  140  129  0.2481374568747603
  140  130  0.2483709410282408
  140  131  0.2484328084976619
  140  132  0.2485487498119522
  140  133  0.2487837791642861
  140  134  0.2489952463255007
  140  135  0.2491576442189367
  140  136  0.2493241522509790
  140  137  0.2494017746755418
  140  138  0.2496449961775813
  140  139  0.2514906500722114
  140  140  0.4980778877504184
  141    1  0.2215569552727991
  141    2  0.2217077605194710
  141    3  0.2217993234358071
  141    4  0.2220685892730381
  141    5  0.2222104012423677
  141    6  0.2225123855352484
  141    7  0.2225684163724083
  141    8  0.2226411001349969
  141    9  0.2227053585530464
  141   10  0.2231555542537385
  141   11  0.2232413354270043
  141   12  0.2234117768414912
  141   13  0.2234979346385900
  141   14  0.2235810335284028
  141   15  0.2242501143796439
  141   16  0.2247043084728719
  141   17  0.2249412620809933
  141   18  0.2252185428237384
  141   19  0.2254330647612333
  141   20  0.2255383128093104
  141   21  0.2258300002983084
  141   22  0.2259195626125789
  141   23  0.2260826654215950
  141   24  0.2263597095541323
  141   25  0.2266837910553411
  141   26  0.2267655515225630
  141   27  0.2271077459968619
  141   28  0.2273046155132195
  141   29  0.2273825820310545
  141   30  0.2274344294500501
  141   31  0.2275005737947401
  141   32  0.2276787684130242
  141   33  0.2278010310038959
  141   34  0.2280070592894325
  141   35  0.2284704649981012
  141   36  0.2285343369981646
  141   37  0.2286987151559085
  141   38  0.2288460224039108
  141   39  0.2290198847241477
  141   40  0.2292082408316464
  141   41  0.2294891753896138
  141   42  0.2295575034675991
  141   43  0.2304585934880869
  141   44  0.2306717408690697
  141   45  0.2309736782437393
  141   46  0.2316521896938420
  141   47  0.2318796761137013
  141   48  0.2319419669754323
  141   49  0.2320837719180672
  141   50  0.2321738188147202
  141   51  0.2326151886549266
  141   52  0.2328769479479917
  141   53  0.2329843291345769
  141   54  0.2330435752520927
  141   55  0.2332081274167609
  141   56  0.2332798211269469
  141   57  0.2333936861956611
  141   58  0.2334626466064063
  141   59  0.2336251090670093
  141   60  0.2337817916616574
  141   61  0.2338716412482319
  141   62  0.2342138186790759
  141   63  0.2345630540351199
  141   64  0.2346358695589899
  141   65  0.2347508350552431
  141   66  0.2348309776435741
  141   67  0.2350772776538883
  141   68  0.2353633205195698
  141   69  0.2357493305926546
  141   70  0.2359861900107519
  141   71  0.2362300534690879
  141   72  0.2363020606873128
  141   73  0.2364446930886213
  141   74  0.2365211492416372
  141   75  0.2366657417122331
  141   76  0.2367529979918885
  141   77  0.2368529321626807
  141   78  0.2370004691590425
  141   79  0.2375730338562225
  141   80  0.2376674193456404
  141   81  0.2380435977060705
  141   82  0.2382095212392782
  141   83  0.2384315750285752
  141   84  0.2389542078655424
  141   85  0.2390140948007937
  141   86  0.2393352933912591
  141   87  0.2394519138096707
  141   88  0.2395185872672049
  141   89  0.2397336903677143
  141   90  0.2397950459376041
  141   91  0.2399461740327087
  141   92  0.2401087646273206
  141   93  0.2402077433476992
  141   94  0.2403568041829245
  141   95  0.2405222844425147
  141   96  0.2406644991427025
  141   97  0.2407388606850477
  141   98  0.2409078589343592
  141   99  0.2415280802973667
  141  100  0.2417106789449192
  141  101  0.2417914882112204
  141  102  0.2423289152190443
  141  103  0.2425721835251246
  141  104  0.2427003758892422
  141  105  0.2428895379765866
  141  106  0.2430741285296111
  141  107  0.2433819323422008
  141  108  0.2436349243511662
  141  109  0.2441261286226654
  141  110  0.2442905232700399
  141  111  0.2443556808838017
  141  112  0.2445601649307245
  141  113  0.2446273517802581
  141  114  0.2446844975866595
  141  115  0.2451412873327730
  141  116  0.2453267489019469
  141  117  0.2454407826166264
  141  118  0.2456797129073682
  141  119  0.2457575447401864
  141  120  0.2458525947833912
  141  121  0.2459563483760755
  141  122  0.2463799298288011
  141  123  0.2466996527541409
  141  124  0.2469515919006754
  141  125  0.2473226910455492
  141  126  0.2476617313278634
  141  127  0.2479111560812435
  141  128  0.2479845461195987
  141  129  0.2480733382088287
  141  130  0.2483067620300465
  141  131  0.2483686135129909
  141  132  0.2484845248683947
  141  133  0.2487194934699717
  141  134  0.2489309070484668
  141  135  0.2490933548568846
  141  136  0.2492586754098287
  141  137  0.2493228093417670
  141  138  0.2494185837663677
  141  139  0.2496179250363407
  141  140  0.2642290669585824
  141  141  0.4979545114551704
  142    1  0.2212838501282468
  142    2  0.2214344694828141
  142    3  0.2215259195328966
  142    4  0.2217948534559915
  142    5  0.2219364906189002
  142    6  0.2222381026668028
  142    7  0.2222940644368018
  142    8  0.2223666586047783
  142    9  0.2224308378138291
  142   10  0.2228804785747687
  142   11  0.2229661540087239
  142   12  0.2231363853263213
  142   13  0.2232224369198591
  142   14  0.2233054333767138
  142   15  0.2239736894764937
  142   16  0.2244273237012972
  142   17  0.2246639852253839
  142   18  0.2249409241743125
  142   19  0.2251551816784716
  142   20  0.2252602999911344
  142   21  0.2255516279276474
  142   22  0.2256410798417331
  142   23  0.2258039815998900
  142   24  0.2260806842302715
  142   25  0.2264043662480828
  142   26  0.2264860259321711
  142   27  0.2268277985958739
  142   28  0.2270244254383888
  142   29  0.2271022958497526
  142   30  0.2271540793583337
  142   31  0.2272201421693124
  142   32  0.2273981171336167
  142   33  0.2275202290158703
  142   34  0.2277260033378848
  142   35  0.2281888378233081
  142   36  0.2282526310906962
  142   37  0.2284168066255051
  142   38  0.2285639322932578
  142   39  0.2287375802997800
  142   40  0.2289257042276032
  142   41  0.2292062924878298
  142   42  0.2292745363402958
  142   43  0.2301745156201165
  142   44  0.2303874002621291
  142   45  0.2306889654496549
  142   46  0.2313666405235426
  142   47  0.2315938465292235
  142   48  0.2316560606072906
  142   49  0.2317976907521661
  142   50  0.2318876266513074
  142   51  0.2323284524310764
  142   52  0.2325898890630475
  142   53  0.2326971378847766
  142   54  0.2327563109717732
  142   55  0.2329206602990145
  142   56  0.2329922656349896
  142   57  0.2331059903464037
  142   58  0.2331748657521762
  142   59  0.2333371279512541
  142   60  0.2334936174090059
  142   61  0.2335833562412857
  142   62  0.2339251118825424
  142   63  0.2342739167489533
  142   64  0.2343466425157939
  142   65  0.2344614662982902
  142   66  0.2345415100977877
  142   67  0.2347875065030995
  142   68  0.2350731967742165
  142   69  0.2354587310268213
  142   70  0.2356952984769885
  142   71  0.2359388613337706
  142   72  0.2360107797913347
  142   73  0.2361532363749058
  142   74  0.2362295982832220
  142   75  0.2363740125199749
  142   76  0.2364611612420101
  142   77  0.2365609722276099
  142   78  0.2367083273605196
  142   79  0.2372801862781668
  142   80  0.2373744554220486
  142   81  0.2377501700811908
  142   82  0.2379158890865359
  142   83  0.2381376691582592
  142   84  0.2386596577648689
  142   85  0.2387194708796884
  142   86  0.2390402735404148
  142   87  0.2391567502051077
  142   88  0.2392233414767127
  142   89  0.2394381794275079
  142   90  0.2394994593666337
  142   91  0.2396504011716703
  142   92  0.2398127913468109
  142   93  0.2399116480597459
  142   94  0.2400605251531387
  142   95  0.2402258014312734
  142   96  0.2403678408286086
  142   97  0.2404421107082040
  142   98  0.2406109006395629
  142   99  0.2412303574784109
  142  100  0.2414127310432980
  142  101  0.2414934406989762
  142  102  0.2420302052402102
  142  103  0.2422731736783588
  142  104  0.2424012080244441
  142  105  0.2425901369386112
  142  106  0.2427744999536213
  142  107  0.2430819243477241
  142  108  0.2433346045027056
  142  109  0.2438252032846890
  142  110  0.2439893952888023
  142  111  0.2440544725851599
  142  112  0.2442587045720871
  142  113  0.2443258086028519
  142  114  0.2443828839677106
  142  115  0.2448391106458333
  142  116  0.2450243436033232
  142  117  0.2451382367528189
  142  118  0.2453768725229418
  142  119  0.2454546084153102
  142  120  0.2455495412938078
  142  121  0.2456531669932382
  142  122  0.2460762263126201
  142  123  0.2463955551272193
  142  124  0.2466471837175947
  142  125  0.2470178254221437
  142  126  0.2473564477819188
  142  127  0.2476055650785403
  142  128  0.2476788646516829
  142  129  0.2477675472901564
  142  130  0.2480006833783782
  142  131  0.2480624586192687
  142  132  0.2481782270950094
  142  133  0.2484129060582269
  142  134  0.2486240590994750
  142  135  0.2487863122557735
  142  136  0.2489513593774800
  142  137  0.2490145946212958
  142  138  0.2491012818010651
  142  139  0.2492002186788986
  142  140  0.2496801334999604
  142  141  0.2506081052054152
  142  142  0.4964759141589210
  143    1  0.2211833278055073
  143    2  0.2213338787384191
  143    3  0.2214252872456080
  143    4  0.2216940990004443
  143    5  0.2218356718220258
  143    6  0.2221371468570212
  143    7  0.2221930832053408
  143    8  0.2222656443960603
  143    9  0.2223297944505065
  143   10  0.2227792309537307
  143   11  0.2228648674680195
  143   12  0.2230350214548608
  143   13  0.2231210339578546
  143   14  0.2232039927120183
  143   15  0.2238719452439812
  143   16  0.2243253733969637
  143   17  0.2245619274131321
  143   18  0.2248387405573696
  143   19  0.2250529007310549
  143   20  0.2251579712917604
  143   21  0.2254491668871159
  143   22  0.2255385781659986
  143   23  0.2257014059229886
  143   24  0.2259779828560312
  143   25  0.2263015178352392
  143   26  0.2263831404238905
  143   27  0.2267247578309761
  143   28  0.2269212953520746
  143   29  0.2269991303893493
  143   30  0.2270508903743043
  143   31  0.2271169231750170
  143   32  0.2272948172908690
  143   33  0.2274168737015189
  143   34  0.2276225545467036
  143   35  0.2280851787809156
  143   36  0.2281489430690202
  143   37  0.2283130440240256
  143   38  0.2284601028571951
  143   39  0.2286336719808665
  143   40  0.2288217104498811
  143   41  0.2291021712476488
  143   42  0.2291703840990700
  143   43  0.2300699545464903
  143   44  0.2302827424816772
  143   45  0.2305841706775831
  143   46  0.2312615379049087
  143   47  0.2314886406980171
  143   48  0.2315508265141770
  143   49  0.2316923923209134
  143   50  0.2317822873649925
  143   51  0.2322229128914159
  143   52  0.2324842307609130
  143   53  0.2325914308628613
  143   54  0.2326505770693778
  143   55  0.2328148517378669
  143   56  0.2328864245457805
  143   57  0.2330000975956200
  143   58  0.2330689417134527
  143   59  0.2332311302018953
  143   60  0.2333875485713877
  143   61  0.2334772466381264
  143   62  0.2338188470304988
  143   63  0.2341674934457831
  143   64  0.2342401861755854
  143   65  0.2343549577972335
  143   66  0.2344349652353398
  143   67  0.2346808498921891
  143   68  0.2349664103831633
  143   69  0.2353517694996317
  143   70  0.2355882294846154
  143   71  0.2358316816984197
  143   72  0.2359035674856810
  143   73  0.2360459593556878
  143   74  0.2361222865751806
  143   75  0.2362666352090686
  143   76  0.2363537443421688
  143   77  0.2364535099867638
  143   78  0.2366007981808516
  143   79  0.2371723973209025
  143   80  0.2372666236412647
  143   81  0.2376421676250042
  143   82  0.2378078113493954
  143   83  0.2380294906733780
  143   84  0.2385512421569118
  143   85  0.2386110281005066
  143   86  0.2389316850306314
  143   87  0.2390481087836234
  143   88  0.2391146698048993
  143   89  0.2393294101615419
  143   90  0.2393906622631107
  143   91  0.2395415355000126
  143   92  0.2397038519063824
  143   93  0.2398026637118088
  143   94  0.2399514731750008
  143   95  0.2401166743732986
  143   96  0.2402586492465842
  143   97  0.2403328853876993
  143   98  0.2405015986430787
  143   99  0.2411207740820856
  143  100  0.2413030648003739
  143  101  0.2413837377921833
  143  102  0.2419202584980970
  143  103  0.2421631165632937
  143  104  0.2422910927473854
  143  105  0.2424799358370639
  143  106  0.2426642151017304
  143  107  0.2429714998425591
  143  108  0.2432240652128598
  143  109  0.2437144411311817
  143  110  0.2438785585480098
  143  111  0.2439436062817898
  143  112  0.2441477454925217
  143  113  0.2442148190400270
  143  114  0.2442718684773349
  143  115  0.2447278879059663
  143  116  0.2449130367179249
  143  117  0.2450268781293298
  143  118  0.2452654054946962
  143  119  0.2453431060740832
  143  120  0.2454379958275474
  143  121  0.2455415744530679
  143  122  0.2459644415898509
  143  123  0.2462836253433706
  143  124  0.2465351396267582
  143  125  0.2469056129603888
  143  126  0.2472440814946311
  143  127  0.2474930856250668
  143  128  0.2475663519005090
  143  129  0.2476549942532373
  143  130  0.2478880244350359
  143  131  0.2479497716133692
  143  132  0.2480654874991172
  143  133  0.2483000598550270
  143  134  0.2485111169763155
  143  135  0.2486732964480884
  143  136  0.2488382683199991
  143  137  0.2489014716127937
  143  138  0.2489880841198011
  143  139  0.2490865819322469
  143  140  0.2495107436461510
  143  141  0.2495233761941523
  143  142  0.2350832125361388
  143  143  0.4956364239788763
  144    1  0.2211035432501894
  144    2  0.2212540398768415
  144    3  0.2213454154114408
  144    4  0.2216141302013452
  144    5  0.2217556519552232
  144    6  0.2220570182430908
  144    7  0.2221129344142265
  144    8  0.2221854694309012
  144    9  0.2222495963453412
  144   10  0.2226988707292415
  144   11  0.2227844763529959
  144   12  0.2229545689624254
  144   13  0.2230405504392594
  144   14  0.2231234792688018
  144   15  0.2237911908590253
  144   16  0.2242444554528286
  144   17  0.2244809241399752
  144   18  0.2247576374330447
  144   19  0.2249717203555447
  144   20  0.2250767530155276
  144   21  0.2253678435717226
  144   22  0.2254572225984496
  144   23  0.2256199916207225
  144   24  0.2258964687878024
  144   25  0.2262198870624889
  144   26  0.2263014802084964
  144   27  0.2266429743884238
  144   28  0.2268394410151250
  144   29  0.2269172479759896
  144   30  0.2269689892902453
  144   31  0.2270349982718136
  144   32  0.2272128282182588
  144   33  0.2273348406011036
  144   34  0.2275404472537398
  144   35  0.2280029046115910
  144   36  0.2280666458988420
  144   37  0.2282306876598662
  144   38  0.2283776934464353
  144   39  0.2285511999607975
  144   40  0.2287391706011662
  144   41  0.2290195302319958
  144   42  0.2290877184778915
  144   43  0.2299869644350853
  144   44  0.2301996756140766
  144   45  0.2305009950797503
  144   46  0.2311781179692972
  144   47  0.2314051388425994
  144   48  0.2314673022272870
  144   49  0.2316088169688502
  144   50  0.2316986795862712
  144   51  0.2321391461716387
  144   52  0.2324003697793746
  144   53  0.2325075312124389
  144   54  0.2325666560839215
  144   55  0.2327308714957682
  144   56  0.2328024184861633
  144   57  0.2329160505322173
  144   58  0.2329848698168160
  144   59  0.2331469998011365
  144   60  0.2333033617478859
  144   61  0.2333930274590197
  144   62  0.2337345046303715
  144   63  0.2340830252830158
  144   64  0.2341556917913250
  144   65  0.2342704220129142
  144   66  0.2343504005909887
  144   67  0.2345961965530968
  144   68  0.2348816540375877
  144   69  0.2352668741485259
  144   70  0.2355032488384065
  144   71  0.2357466132348928
  144   72  0.2358184730917387
  144   73  0.2359608135985974
  144   74  0.2360371132855753
  144   75  0.2361814098504775
  144   76  0.2362684875618447
  144   77  0.2363682172192897
  144   78  0.2365154522840428
  144   79  0.2370868452386472
  144   80  0.2371810375699870
  144   81  0.2375564460886803
  144   82  0.2377220300625874
  144   83  0.2379436294231005
  144   84  0.2384651927020779
  144   85  0.2385249570798748
  144   86  0.2388454983436390
  144   87  0.2389618801006205
  144   88  0.2390284171122138
  144   89  0.2392430800083894
  144   90  0.2393043100152925
  144   91  0.2394551288296742
  144   92  0.2396173866857798
  144   93  0.2397161628481220
  144   94  0.2398649186332319
  144   95  0.2400300602406723
  144   96  0.2401719839012275
  144   97  0.2402461932641149
  144   98  0.2404148456617787
  144   99  0.2410337977537659
  144  100  0.2412160227167189
  144  101  0.2412966666084200
  144  102  0.2418329937822698
  144  103  0.2420757642444681
  144  104  0.2422036942653925
  144  105  0.2423924692361848
  144  106  0.2425766820282138
  144  107  0.2428838559262559
  144  108  0.2431363301919695
  144  109  0.2436265292234302
  144  110  0.2437905874403392
  144  111  0.2438556117103050
  144  112  0.2440596772845819
  144  113  0.2441267266375278
  144  114  0.2441837554961419
  144  115  0.2446396104308773
  144  116  0.2448246924565379
  144  117  0.2449384928034265
  144  118  0.2451769341279507
  144  119  0.2452546066794289
  144  120  0.2453494622045591
  144  121  0.2454530034675232
  144  122  0.2458757180690007
  144  123  0.2461947866875593
  144  124  0.2464462102455045
  144  125  0.2468165499431579
  144  126  0.2471548963860936
  144  127  0.2474038106965414
  144  128  0.2474770505436029
  144  129  0.2475656609215401
  144  130  0.2477986070454234
  144  131  0.2478603319505085
  144  132  0.2479760060955856
  144  133  0.2482104938372921
  144  134  0.2484214748267035
  144  135  0.2485835957962903
  144  136  0.2487485081764637
  144  137  0.2488116888637470
  144  138  0.2488982722399519
  144  139  0.2489967581048665
  144  140  0.2494240897636107
  144  141  0.2494914619257425
  144  142  0.2506253731942413
  144  143  0.2361525502837352
  144  144  0.4957605953180014
  145    1  0.2209491935446818
  145    2  0.2210995851114617
  145    3  0.2211908968579070
  145    4  0.2214594240612713
  145    5  0.2216008470205270
  145    6  0.2219020029282393
  145    7  0.2219578800649731
  145    8  0.2220303644458312
  145    9  0.2220944465940490
  145   10  0.2225434073449436
  145   11  0.2226289532084488
  145   12  0.2227989270782880
  145   13  0.2228848485324944
  145   14  0.2229677194704253
  145   15  0.2236349649392751
  145   16  0.2240879131145554
  145   17  0.2243242167257756
  145   18  0.2246007368486469
  145   19  0.2248146703224518
  145   20  0.2249196296604069
  145   21  0.2252105170098103
  145   22  0.2252998336421212
  145   23  0.2254624890373113
  145   24  0.2257387731990295
  145   25  0.2260619656993357
  145   26  0.2261435018861563
  145   27  0.2264847576731329
  145   28  0.2266810871488616
  145   29  0.2267588397936292
  145   30  0.2268105449879002
  145   31  0.2268765078893979
  145   32  0.2270542136949114
  145   33  0.2271761409023896
  145   34  0.2273816040235119
  145   35  0.2278437385454830
  145   36  0.2279074353357134
  145   37  0.2280713625811711
  145   38  0.2282182657447812
  145   39  0.2283916511363472
  145   40  0.2285794905566886
  145   41  0.2288596544718557
  145   42  0.2289277951163628
  145   43  0.2298264133208456
  145   44  0.2300389760087393
  145   45  0.2303400851269437
  145   46  0.2310167353252028
  145   47  0.2312435977179830
  145   48  0.2313057177071647
  145   49  0.2314471336590008
  145   50  0.2315369335444171
  145   51  0.2319770926453963
  145   52  0.2322381338960957
  145   53  0.2323452205210615
  145   54  0.2324043041181874
  145   55  0.2325684048932441
  145   56  0.2326399019375518
  145   57  0.2327534546584507
  145   58  0.2328222259011405
  145   59  0.2329842427044826
  145   60  0.2331404954968508
  145   61  0.2332300986134378
  145   62  0.2335713374037122
  145   63  0.2339196147583103
  145   64  0.2339922305390102
  145   65  0.2341068806688213
  145   66  0.2341868034148191
  145   67  0.2344324277897432
  145   68  0.2347176859998216
  145   69  0.2351026371932663
  145   70  0.2353388468728388
  145   71  0.2355820413795877
  145   72  0.2356538510719379
  145   73  0.2357960922126127
  145   74  0.2358723386357034
  145   75  0.2360165344689213
  145   76  0.2361035513923930
  145   77  0.2362032114297721
  145   78  0.2363503437115098
  145   79  0.2369213377836133
  145   80  0.2370154643604275
  145   81  0.2373906108109808
  145   82  0.2375560791927213
  145   83  0.2377775238574049
  145   84  0.2382987230393745
  145   85  0.2383584456963832
  145   86  0.2386787631941735
  145   87  0.2387950637064601
  145   88  0.2388615542693715
  145   89  0.2390760673119794
  145   90  0.2391372545749562
  145   91  0.2392879681045504
  145   92  0.2394501126904119
  145   93  0.2395488198983116
  145   94  0.2396974718388096
  145   95  0.2398624981628941
  145   96  0.2400043227482609
  145   97  0.2400784803064908
  145   98  0.2402470149699586
  145   99  0.2408655349789872
  145  100  0.2410476327329007
  145  101  0.2411282203280778
  145  102  0.2416641730984236
  145  103  0.2419067740855026
  145  104  0.2420346148000290
  145  105  0.2422232579893007
  145  106  0.2424073421846107
  145  107  0.2427143016482751
  145  108  0.2429665996647618
  145  109  0.2434564564942160
  145  110  0.2436204001840709
  145  111  0.2436853790613815
  145  112  0.2438893021799526
  145  113  0.2439563047265573
  145  114  0.2440132937740160
  145  115  0.2444688304819428
  145  116  0.2446537833040830
  145  117  0.2447675042083278
  145  118  0.2450057790798514
  145  119  0.2450833974090622
  145  120  0.2451781867166992
  145  121  0.2452816556987618
  145  122  0.2457040752082959
  145  123  0.2460229210889165
  145  124  0.2462741691311212
  145  125  0.2466442502991172
  145  126  0.2469823605464992
  145  127  0.2472311010928818
  145  128  0.2473042898120931
  145  129  0.2473928383321988
  145  130  0.2476256218392144
  145  131  0.2476873036548909
  145  132  0.2478028970492484
  145  133  0.2480372210979026
  145  134  0.2482480548040415
  145  135  0.2484100625990104
  145  136  0.2485748598550095
  145  137  0.2486379964267440
  145  138  0.2487245192520670
  145  139  0.2488229351583150
  145  140  0.2492497984426613
  145  141  0.2493143219162009
  145  142  0.2496506696393259
  145  143  0.2492582201301645
  145  144  0.2583491610160109
  145  145  0.4947897746051947
  146    1  0.2207999306052821
  146    2  0.2209502205745545
  146    3  0.2210414706350555
  146    4  0.2213098164340025
  146    5  0.2214511438545226
  146    6  0.2217520963153914
  146    7  0.2218079357041455
  146    8  0.2218803711179467
  146    9  0.2219444099752628
  146   10  0.2223930674292760
  146   11  0.2224785555019976
  146   12  0.2226484145454414
  146   13  0.2227342779551327
  146   14  0.2228170929093346
  146   15  0.2234838876183586
  146   16  0.2239365298030400
  146   17  0.2241726737785946
  146   18  0.2244490070974062
  146   19  0.2246627960477637
  146   20  0.2247676844801000
  146   21  0.2250583753196175
  146   22  0.2251476316137899
  146   23  0.2253101771266036
  146   24  0.2255862746436666
  146   25  0.2259092488102381
  146   26  0.2259907299150250
  146   27  0.2263317551655556
  146   28  0.2265279520102746
  146   29  0.2266056521289926
  146   30  0.2266573223936530
  146   31  0.2267232407337001
  146   32  0.2269008264894843
  146   33  0.2270226713286447
  146   34  0.2272279956484937
  146   35  0.2276898179739999
  146   36  0.2277534717336585
  146   37  0.2279172882375375
  146   38  0.2280640921602422
  146   39  0.2282373604207485
  146   40  0.2284250729455645
  146   41  0.2287050475950962
  146   42  0.2287731422069714
  146   43  0.2296711533470317
  146   44  0.2298835724375168
  146   45  0.2301844781404865
  146   46  0.2308606712255246
  146   47  0.2310873803606846
  146   48  0.2311494583845075
  146   49  0.2312907788023419
  146   50  0.2313805180231564
  146   51  0.2318203797732371
  146   52  0.2320812446766786
  146   53  0.2321882589589300
  146   54  0.2322473026419416
  146   55  0.2324112925581912
  146   56  0.2324827413024403
  146   57  0.2325962173124328
  146   58  0.2326649420964881
  146   59  0.2328268494488568
  146   60  0.2329829966841478
  146   61  0.2330725392690608
  146   62  0.2334135475343713
  146   63  0.2337615896090806
  146   64  0.2338341563339559
  146   65  0.2339487290115026
  146   66  0.2340285977654319
  146   67  0.2342740562080183
  146   68  0.2345591217109941
  146   69  0.2349438128494200
  146   70  0.2351798629567826
  146   71  0.2354228931726992
  146   72  0.2354946543537804
  146   73  0.2356367994029945
  146   74  0.2357129943175684
  146   75  0.2358570927388267
  146   76  0.2359440508777354
  146   77  0.2360436435894553
  146   78  0.2361906764755061
  146   79  0.2367612848107250
  146   80  0.2368553478000270
  146   81  0.2372302408191873
  146   82  0.2373955974182295
  146   83  0.2376168924852566
  146   84  0.2381377395694400
  146   85  0.2381974218806154
  146   86  0.2385175229868882
  146   87  0.2386337449319891
  146   88  0.2387001905769866
  146   89  0.2389145587046176
  146   90  0.2389757046323419
  146   91  0.2391263163469256
  146   92  0.2392883513954898
  146   93  0.2393869919214173
  146   94  0.2395355434396181
  146   95  0.2397004582796378
  146   96  0.2398421870549490
  146   97  0.2399162945158017
  146   98  0.2400847153251347
  146   99  0.2407028174909789
  146  100  0.2408847922281682
  146  101  0.2409653253821358
  146  102  0.2415009160878612
  146  103  0.2417433531850620
  146  104  0.2418711075363819
  146  105  0.2420596232871394
  146  106  0.2422435831237782
  146  107  0.2425503352199883
  146  108  0.2428024627957373
  146  109  0.2432919887008325
  146  110  0.2434558216379996
  146  111  0.2435207566186203
  146  112  0.2437245419762719
  146  113  0.2437914992590903
  146  114  0.2438484498074144
  146  115  0.2443036787760509
  146  116  0.2444885066527163
  146  117  0.2446021507324380
  146  118  0.2448402646366046
  146  119  0.2449178305305030
  146  120  0.2450125558029180
  146  121  0.2451159548861764
  146  122  0.2455380890288503
  146  123  0.2458567195121092
  146  124  0.2461077978228897
  146  125  0.2464776289813606
  146  126  0.2468155108172758
  146  127  0.2470640833261811
  146  128  0.2471372226025174
  146  129  0.2472257113033851
  146  130  0.2474583375527528
  146  131  0.2475199776990800
  146  132  0.2476354930039475
  146  133  0.2478696587542359
  146  134  0.2480803500309855
  146  135  0.2482422483810691
  146  136  0.2484069343077214
  146  137  0.2484700282269920
  146  138  0.2485564925977182
  146  139  0.2486548419760866
  146  140  0.2490814108751728
  146  141  0.2491457916420962
  146  142  0.2494537237867695
  146  143  0.2495593202163609
  146  144  0.2497876872405283
  146  145  0.2535926865246986
  146  146  0.4941885467056377
  147    1  0.2207493867177815
  147    2  0.2208996422837856
  147    3  0.2209908714559973
  147    4  0.2212591558272083
  147    5  0.2214004508961002
  147    6  0.2217013344651569
  147    7  0.2217571610715711
  147    8  0.2218295799039929
  147    9  0.2218936041020073
  147   10  0.2223421588526736
  147   11  0.2224276273560976
  147   12  0.2225974475166652
  147   13  0.2226832912711396
  147   14  0.2227660872679545
  147   15  0.2234327293392641
  147   16  0.2238852679084435
  147   17  0.2241213578276652
  147   18  0.2243976278902967
  147   19  0.2246113679016685
  147   20  0.2247162323237204
  147   21  0.2250068566204403
  147   22  0.2250960924827217
  147   23  0.2252586007868187
  147   24  0.2255346351016794
  147   25  0.2258575353353929
  147   26  0.2259389977881278
  147   27  0.2262799449736796
  147   28  0.2264760969064676
  147   29  0.2265537792386489
  147   30  0.2266054376753343
  147   31  0.2266713409258425
  147   32  0.2268488860300085
  147   33  0.2269707029773493
  147   34  0.2271759802958733
  147   35  0.2276376969044274
  147   36  0.2277013360929379
  147   37  0.2278651150971542
  147   38  0.2280118854145904
  147   39  0.2281851140118077
  147   40  0.2283727835668604
  147   41  0.2286526941266655
  147   42  0.2287207731508257
  147   43  0.2296185787248157
  147   44  0.2298309491898934
  147   45  0.2301317860117544
  147   46  0.2308078243076713
  147   47  0.2310344815462524
  147   48  0.2310965453596331
  147   49  0.2312378334274424
  147   50  0.2313275521058180
  147   51  0.2317673131659992
  147   52  0.2320281183541759
  147   53  0.2321351081395091
  147   54  0.2321941383066773
  147   55  0.2323580906835678
  147   56  0.2324295230722987
  147   57  0.2325429731062021
  147   58  0.2326116821582879
  147   59  0.2327735524480228
  147   60  0.2329296639392432
  147   61  0.2330191860267297
  147   62  0.2333601162309495
  147   63  0.2337080786344406
  147   64  0.2337806287478778
  147   65  0.2338951751982943
  147   66  0.2339750256692590
  147   67  0.2342204279233137
  147   68  0.2345054281712023
  147   69  0.2348900312489773
  147   70  0.2351260273214947
  147   71  0.2353690019047312
  147   72  0.2354407466587734
  147   73  0.2355828591691939
  147   74  0.2356590366417914
  147   75  0.2358031020771046
  147   76  0.2358900403101991
  147   77  0.2359896102238918
  147   78  0.2361366094522615
  147   79  0.2367070871680395
  147   80  0.2368011286251375
  147   81  0.2371759358265598
  147   82  0.2373412545733920
  147   83  0.2375624989831886
  147   84  0.2380832268389087
  147   85  0.2381428954880506
  147   86  0.2384629233191452
  147   87  0.2385791186595777
  147   88  0.2386455490943294
  147   89  0.2388598681503937
  147   90  0.2389210000810443
  147   91  0.2390715773187080
  147   92  0.2392335752754070
  147   93  0.2393321932212747
  147   94  0.2394807107341603
  147   95  0.2396455878230943
  147   96  0.2397872841549022
  147   97  0.2398613746516229
  147   98  0.2400297569073095
  147   99  0.2406477175817762
  147  100  0.2408296506626542
  147  101  0.2409101653815676
  147  102  0.2414456334838289
  147  103  0.2416880150841220
  147  104  0.2418157401908604
  147  105  0.2420042127879862
  147  106  0.2421881305138995
  147  107  0.2424948123906878
  147  108  0.2427468822512564
  147  109  0.2432362960977010
  147  110  0.2434000915314435
  147  111  0.2434650116476286
  147  112  0.2436687503562429
  147  113  0.2437356923116953
  147  114  0.2437926298233209
  147  115  0.2442477545843079
  147  116  0.2444325401515424
  147  117  0.2445461582167016
  147  118  0.2447842176135940
  147  119  0.2448617657516815
  147  120  0.2449564693402875
  147  121  0.2450598447541923
  147  122  0.2454818822650395
  147  123  0.2458004398097642
  147  124  0.2460514606455542
  147  125  0.2464212071450109
  147  126  0.2467590116355147
  147  127  0.2470075272430391
  147  128  0.2470806497768731
  147  129  0.2471691182215617
  147  130  0.2474016912198484
  147  131  0.2474633172559691
  147  132  0.2475788061179272
  147  133  0.2478129182647235
  147  134  0.2480235613115839
  147  135  0.2481854226010942
  147  136  0.2483500708290614
  147  137  0.2484131503053331
  147  138  0.2484995948832149
  147  139  0.2485979217475010
  147  140  0.2490243929052037
  147  141  0.2490887573795997
  147  142  0.2493961768153155
  147  143  0.2495095582660281
  147  144  0.2495989331595580
  147  145  0.2497559759948450
  147  146  0.2487777654594787
  147  147  0.4940454176192808
  148    1  0.2205786133693693
  148    2  0.2207287526965628
  148    3  0.2208199112932163
  148    4  0.2210879881176654
  148    5  0.2212291738796533
  148    6  0.2215298246829690
  148    7  0.2215856081015100
  148    8  0.2216579709101907
  148    9  0.2217219455786148
  148   10  0.2221701533240284
  148   11  0.2222555557083899
  148   12  0.2224252444948328
  148   13  0.2225110218399476
  148   14  0.2225937537851708
  148   15  0.2232598801372731
  148   16  0.2237120686192886
  148   17  0.2239479758976132
  148   18  0.2242240322356931
  148   19  0.2244376068962208
  148   20  0.2245423901943849
  148   21  0.2248327896620124
  148   22  0.2249219564907747
  148   23  0.2250843390772529
  148   24  0.2253601598499385
  148   25  0.2256828102856573
  148   26  0.2257642097184399
  148   27  0.2261048931447424
  148   28  0.2263008933329532
  148   29  0.2263785155695112
  148   30  0.2264301340428503
  148   31  0.2264959863101194
  148   32  0.2266733940640876
  148   33  0.2267951167729424
  148   34  0.2270002352874236
  148   35  0.2274615947086150
  148   36  0.2275251846653815
  148   37  0.2276888369689561
  148   38  0.2278354937437957
  148   39  0.2280085883300967
  148   40  0.2281961127026020
  148   41  0.2284758067215402
  148   42  0.2285438330792668
  148   43  0.2294409441042646
  148   44  0.2296531502779892
  148   45  0.2299537543702732
  148   46  0.2306292696779945
  148   47  0.2308557515728696
  148   48  0.2309177673732279
  148   49  0.2310589461395492
  148   50  0.2311485954108957
  148   51  0.2315880162686879
  148   52  0.2318486196960537
  148   53  0.2319555267133024
  148   54  0.2320145112142994
  148   55  0.2321783367564258
  148   56  0.2322497138845356
  148   57  0.2323630761526587
  148   58  0.2324317320509167
  148   59  0.2325934771166054
  148   60  0.2327494678388286
  148   61  0.2328389206713701
  148   62  0.2331795871294776
  148   63  0.2335272803466952
  148   64  0.2335997743348314
  148   65  0.2337142321712717
  148   66  0.2337940208693251
  148   67  0.2340392332783920
  148   68  0.2343240130479936
  148   69  0.2347083185940002
  148   70  0.2349441320982210
  148   71  0.2351869187145336
  148   72  0.2352586079663067
  148   73  0.2354006105374443
  148   74  0.2354767290785890
  148   75  0.2356206830638224
  148   76  0.2357075540408606
  148   77  0.2358070469265361
  148   78  0.2359539324352221
  148   79  0.2365239688252452
  148   80  0.2366179375311807
  148   81  0.2369924547789966
  148   82  0.2371576456340309
  148   83  0.2373787188875255
  148   84  0.2378990439043483
  148   85  0.2379586663933846
  148   86  0.2382784466485963
  148   87  0.2383945520994593
  148   88  0.2384609311431383
  148   89  0.2386750844004052
  148   90  0.2387361690389449
  148   91  0.2388866297889506
  148   92  0.2390485024228393
  148   93  0.2391470440771391
  148   94  0.2392954466957849
  148   95  0.2394601962345907
  148   96  0.2396017829490747
  148   97  0.2396758161288425
  148   98  0.2398440681227783
  148   99  0.2404615507383242
  148  100  0.2406433430744333
  148  101  0.2407237955065683
  148  102  0.2412588493667692
  148  103  0.2415010434588744
  148  104  0.2416286697565313
  148  105  0.2418169965498703
  148  106  0.2420007719956787
  148  107  0.2423072166211126
  148  108  0.2425590914785840
  148  109  0.2430481267108790
  148  110  0.2432117954312699
  148  111  0.2432766653247758
  148  112  0.2434802464196273
  148  113  0.2435471365882908
  148  114  0.2436040300526389
  148  115  0.2440588027257649
  148  116  0.2442434453415262
  148  117  0.2443569755109149
  148  118  0.2445948507433077
  148  119  0.2446723388895855
  148  120  0.2447669692147992
  148  121  0.2448702646567238
  148  122  0.2452919756762500
  148  123  0.2456102867825162
  148  124  0.2458611134267423
  148  125  0.2462305738875888
  148  126  0.2465681170500553
  148  127  0.2468164404040788
  148  128  0.2468895063697830
  148  129  0.2469779063746324
  148  130  0.2472102994527379
  148  131  0.2472718778145040
  148  132  0.2473872773334295
  148  133  0.2476212083693478
  148  134  0.2478316884611987
  148  135  0.2479934245336256
  148  136  0.2481579453885132
  148  137  0.2482209760660384
  148  138  0.2483073537697594
  148  139  0.2484056045676637
  148  140  0.2488317458045916
  148  141  0.2488960604935383
  148  142  0.2492032442064999
  148  143  0.2493165008748511
  148  144  0.2494064661640514
  148  145  0.2495806999423756
  148  146  0.2497497181512374
  148  147  0.2497429438240804
  148  148  0.4925977656855425
  149    1  0.2198717732926535
  149    2  0.2200214315011569
  149    3  0.2201122979817776
  149    4  0.2203795157590133
  149    5  0.2205202490938446
  149    6  0.2208199364672356
  149    7  0.2208755411288462
  149    8  0.2209476720522481
  149    9  0.2210114417150335
  149   10  0.2214582131870373
  149   11  0.2215433419010416
  149   12  0.2217124869229146
  149   13  0.2217979893961174
  149   14  0.2218804562283561
  149   15  0.2225444479909139
  149   16  0.2229951874433230
  149   17  0.2232303387611482
  149   18  0.2235055104818113
  149   19  0.2237184007462993
  149   20  0.2238228482683272
  149   21  0.2241123171562451
  149   22  0.2242011982515579
  149   23  0.2243630604860485
  149   24  0.2246379973961821
  149   25  0.2249596139045620
  149   26  0.2250407524943715
  149   27  0.2253803442069512
  149   28  0.2255757163161930
  149   29  0.2256530898137332
  149   30  0.2257045428766316
  149   31  0.2257701841215312
  149   32  0.2259470233756412
  149   33  0.2260683560263323
  149   34  0.2262728172423370
  149   35  0.2267326982458175
  149   36  0.2267960844297466
  149   37  0.2269592123125487
  149   38  0.2271053991284726
  149   39  0.2272779390363811
  149   40  0.2274648624905116
  149   41  0.2277436602351522
  149   42  0.2278114686036767
  149   43  0.2287057048530285
  149   44  0.2289172310160040
  149   45  0.2292168718280479
  149   46  0.2298902224594906
  149   47  0.2301159785973328
  149   48  0.2301777956692088
  149   49  0.2303185220307911
  149   50  0.2304078840227097
  149   51  0.2308458967645105
  149   52  0.2311056650930253
  149   53  0.2312122295287194
  149   54  0.2312710250149766
  149   55  0.2314343255811908
  149   56  0.2315054739826170
  149   57  0.2316184729834538
  149   58  0.2316869088751589
  149   59  0.2318481356317836
  149   60  0.2320036264846297
  149   61  0.2320927926672278
  149   62  0.2324323674659868
  149   63  0.2327789465067365
  149   64  0.2328512081892318
  149   65  0.2329652992476575
  149   66  0.2330448322643073
  149   67  0.2332892588947559
  149   68  0.2335731260928661
  149   69  0.2339562001388760
  149   70  0.2341912579830948
  149   71  0.2344332665941971
  149   72  0.2345047261190921
  149   73  0.2346462736456235
  149   74  0.2347221482663144
  149   75  0.2348656409536711
  149   76  0.2349522335542742
  149   77  0.2350514076168422
  149   78  0.2351978224336391
  149   79  0.2357660321526196
  149   80  0.2358596997375792
  149   81  0.2362330168518185
  149   82  0.2363976783558208
  149   83  0.2366180431841736
  149   84  0.2371367008291275
  149   85  0.2371961322590032
  149   86  0.2375148877843162
  149   87  0.2376306211774147
  149   88  0.2376967875106790
  149   89  0.2379102545178037
  149   90  0.2379711434117517
  149   91  0.2381211220130737
  149   92  0.2382824759291086
  149   93  0.2383807018085042
  149   94  0.2385286288737102
  149   95  0.2386928504756735
  149   96  0.2388339834781562
  149   97  0.2389077794199720
  149   98  0.2390754922535129
  149   99  0.2396909961574663
  149  100  0.2398722059434050
  149  101  0.2399524005672130
  149  102  0.2404857398572394
  149  103  0.2407271578428671
  149  104  0.2408543751644194
  149  105  0.2410420984680411
  149  106  0.2412252850088409
  149  107  0.2415307476381544
  149  108  0.2417818153673151
  149  109  0.2422692834952757
  149  110  0.2424324277422867
  149  111  0.2424970897614216
  149  112  0.2427000184844293
  149  113  0.2427666943047876
  149  114  0.2428234054550841
  149  115  0.2432767208176111
  149  116  0.2434607717495338
  149  117  0.2435739381135997
  149  118  0.2438110510792208
  149  119  0.2438882909161706
  149  120  0.2439826180002617
  149  121  0.2440855824338579
  149  122  0.2445059420882411
  149  123  0.2448232331724692
  149  124  0.2450732560473645
  149  125  0.2454415325790145
  149  126  0.2457779940906754
  149  127  0.2460255216971152
  149  128  0.2460983535242871
  149  129  0.2461864702529600
  149  130  0.2464181186317556
  149  131  0.2464794996668032
  149  132  0.2465945293901099
  149  133  0.2468277107983611
  149  134  0.2470375164106602
  149  135  0.2471987342028417
  149  136  0.2473627278537003
  149  137  0.2474255565505880
  149  138  0.2475116574585591
  149  139  0.2476095934136031
  149  140  0.2480343690888384
  149  141  0.2480984776825550
  149  142  0.2484046770304579
  149  143  0.2485175707795582
  149  144  0.2486072476050937
  149  145  0.2487809185510669
  149  146  0.2489490969153793
  149  147  0.2490060975500576
  149  148  0.2491988796368722
  149  149  0.4910140041166602
  150    1  0.2197260516809178
  150    2  0.2198756107023585
  150    3  0.2199664169605604
  150    4  0.2202334576372770
  150    5  0.2203740977000704
  150    6  0.2206735864534821
  150    7  0.2207291542627001
  150    8  0.2208012373808096
  150    9  0.2208649647797887
  150   10  0.2213114401507604
  150   11  0.2213965124450924
  150   12  0.2215655453648759
  150   13  0.2216509911706948
  150   14  0.2217334033474425
  150   15  0.2223969550446460
  150   16  0.2228473957662153
  150   17  0.2230823912358000
  150   18  0.2233573805844102
  150   19  0.2235701297543320
  150   20  0.2236745080530075
  150   21  0.2239637850933214
  150   22  0.2240526072820440
  150   23  0.2242143622411653
  150   24  0.2244891169348684
  150   25  0.2248105202895759
  150   26  0.2248916051041967
  150   27  0.2252309717499070
  150   28  0.2254262143748670
  150   29  0.2255035365925608
  150   30  0.2255549555545687
  150   31  0.2256205532952573
  150   32  0.2257972753478697
  150   33  0.2259185275844670
  150   34  0.2261228532923185
  150   35  0.2265824295063300
  150   36  0.2266457736806061
  150   37  0.2268087934492213
  150   38  0.2269548833787731
  150   39  0.2271273089346069
  150   40  0.2273141085038630
  150   41  0.2275927214732771
  150   42  0.2276604849013138
  150   43  0.2285541284891085
  150   44  0.2287655144615861
  150   45  0.2290649566845094
  150   46  0.2297378610479396
  150   47  0.2299634675642648
  150   48  0.2300252436664283
  150   49  0.2301658767605942
  150   50  0.2302551795272048
  150   51  0.2306929019728856
  150   52  0.2309524981380575
  150   53  0.2310589919473993
  150   54  0.2311177484665217
  150   55  0.2312809408041018
  150   56  0.2313520420514092
  150   57  0.2314649661613389
  150   58  0.2315333566966606
  150   59  0.2316944765990835
  150   60  0.2318498643992397
  150   61  0.2319389714863039
  150   62  0.2322783212294031
  150   63  0.2326246705723811
  150   64  0.2326968843629224
  150   65  0.2328108998066720
  150   66  0.2328903801122385
  150   67  0.2331346447471657
  150   68  0.2334183238102324
  150   69  0.2338011439711412
  150   70  0.2340360460290697
  150   71  0.2342778942472105
  150   72  0.2343493064117873
  150   73  0.2344907601266693
  150   74  0.2345665844609053
  150   75  0.2347099820474433
  150   76  0.2347965172581725
  150   77  0.2348956255924116
  150   78  0.2350419433717272
  150   79  0.2356097765055972
  150   80  0.2357033820116858
  150   81  0.2360764517073012
  150   82  0.2362410040806979
  150   83  0.2364612228606632
  150   84  0.2369795367615029
  150   85  0.2370389288027676
  150   86  0.2373574730705453
  150   87  0.2374731297604984
  150   88  0.2375392522415457
  150   89  0.2377525777718639
  150   90  0.2378134263112561
  150   91  0.2379633055131728
  150   92  0.2381245524907299
  150   93  0.2382227132702120
  150   94  0.2383705422956830
  150   95  0.2385346550585891
  150   96  0.2386756945241512
  150   97  0.2387494415571717
  150   98  0.2389170432378162
  150   99  0.2395321392120952
  150  100  0.2397132288999345
  150  101  0.2397933703741741
  150  102  0.2403263561897196
  150  103  0.2405676141738271
  150  104  0.2406947471811774
  150  105  0.2408823460698186
  150  106  0.2410654112024105
  150  107  0.2413706713841519
  150  108  0.2416215727163550
  150  109  0.2421087177712798
  150  110  0.2422717538932583
  150  111  0.2423363730571713
  150  112  0.2425391672876967
  150  113  0.2426057989181717
  150  114  0.2426624724827422
  150  115  0.2431154874072263
  150  116  0.2432994163580595
  150  117  0.2434125077202972
  150  118  0.2436494635375814
  150  119  0.2437266521832693
  150  120  0.2438209167514016
  150  121  0.2439238129445730
  150  122  0.2443438940025478
  150  123  0.2446609747998096
  150  124  0.2449108319702320
  150  125  0.2452788644239408
  150  126  0.2456151029432956
  150  127  0.2458624664990198
  150  128  0.2459352500563702
  150  129  0.2460233083850423
  150  130  0.2462548032371955
  150  131  0.2463161435915171
  150  132  0.2464310970780408
  150  133  0.2466641239436232
  150  134  0.2468737905057317
  150  135  0.2470349014496528
  150  136  0.2471987864125304
  150  137  0.2472615734692437
  150  138  0.2473476173132138
  150  139  0.2474454883604937
  150  140  0.2478699825125707
  150  141  0.2479340486178521
  150  142  0.2482400450299173
  150  143  0.2483528639578670
  150  144  0.2484424813494363
  150  145  0.2486160371937309
  150  146  0.2487841040966132
  150  147  0.2488410669537079
  150  148  0.2490337212712649
  150  149  0.2499488341712940
  150  150  0.4921795958116502
  151    1  0.2196356485943876
  151    2  0.2197851460819453
  151    3  0.2198759149792337
  151    4  0.2201428457859498
  151    5  0.2202834279844360
  151    6  0.2205827935175581
  151    7  0.2206383384642097
  151    8  0.2207103919247692
  151    9  0.2207740931040373
  151   10  0.2212203847792147
  151   11  0.2213054220717892
  151   12  0.2214743854454376
  151   13  0.2215597960958231
  151   14  0.2216421743652799
  151   15  0.2223054530537936
  151   16  0.2227557084480828
  151   17  0.2229906072322010
  151   18  0.2232654834404455
  151   19  0.2234781450778172
  151   20  0.2235824804315606
  151   21  0.2238716384530458
  151   22  0.2239604240971714
  151   23  0.2241221125045685
  151   24  0.2243967541544512
  151   25  0.2247180252724253
  151   26  0.2247990767258792
  151   27  0.2251383037441215
  151   28  0.2253334660393446
  151   29  0.2254107564439371
  151   30  0.2254621542503614
  151   31  0.2255277250018142
  151   32  0.2257043743447096
  151   33  0.2258255766938386
  151   34  0.2260298183348510
  151   35  0.2264892054629169
  151   36  0.2265525235751543
  151   37  0.2267154762716579
  151   38  0.2268615060946342
  151   39  0.2270338607084821
  151   40  0.2272205834217738
  151   41  0.2274990817599359
  151   42  0.2275668173076963
  151   43  0.2284600932188410
  151   44  0.2286713922196362
  151   45  0.2289707112414145
  151   46  0.2296433387481363
  151   47  0.2298688524419434
  151   48  0.2299306031272286
  151   49  0.2300711783599544
  151   50  0.2301604443842412
  151   51  0.2305979867353914
  151   52  0.2308574760934987
  151   53  0.2309639260875124
  151   54  0.2310226584321200
  151   55  0.2311857836265876
  151   56  0.2312568556203214
  151   57  0.2313697332692694
  151   58  0.2314380956663006
  151   59  0.2315991492782842
  151   60  0.2317544731463912
  151   61  0.2318435435716411
  151   62  0.2321827536942268
  151   63  0.2325289605368076
  151   64  0.2326011446160356
  151   65  0.2327151131497900
  151   66  0.2327945607543414
  151   67  0.2330387248901391
  151   68  0.2333222872375833
  151   69  0.2337049498927077
  151   70  0.2339397553036028
  151   71  0.2341815040168135
  151   72  0.2342528867998944
  151   73  0.2343942823157038
  151   74  0.2344700754531209
  151   75  0.2346134140408086
  151   76  0.2346999136478846
  151   77  0.2347989812054418
  151   78  0.2349452387844363
  151   79  0.2355128382916264
  151   80  0.2356064052850917
  151   81  0.2359793214866097
  151   82  0.2361438061573270
  151   83  0.2363639343314799
  151   84  0.2368820349796074
  151   85  0.2369414025848810
  151   86  0.2372598157922552
  151   87  0.2373754248969464
  151   88  0.2374415201728610
  151   89  0.2376547579334940
  151   90  0.2377155814376400
  151   91  0.2378653989739402
  151   92  0.2380265796087749
  151   93  0.2381247000014326
  151   94  0.2382724682048023
  151   95  0.2384365134459003
  151   96  0.2385774948828267
  151   97  0.2386512115737036
  151   98  0.2388187442970756
  151   99  0.2394335871990667
  151  100  0.2396146023801892
  151  101  0.2396947108813854
  151  102  0.2402274774076731
  151  103  0.2404686361296938
  151  104  0.2405957168300182
  151  105  0.2407832385338266
  151  106  0.2409662283469336
  151  107  0.2412713629338154
  151  108  0.2415221610363164
  151  109  0.2420091056624973
  151  110  0.2421720747056359
  151  111  0.2422366672829342
  151  112  0.2424393780767246
  151  113  0.2425059822925848
  151  114  0.2425626325396418
  151  115  0.2430154610777275
  151  116  0.2431993143536704
  151  117  0.2433123591861128
  151  118  0.2435492175113741
  151  119  0.2436263743989170
  151  120  0.2437206001832645
  151  121  0.2438234540412946
  151  122  0.2442433622630310
  151  123  0.2445603126020129
  151  124  0.2448100669723385
  151  125  0.2451779480044498
  151  126  0.2455140481833587
  151  127  0.2457613099649474
  151  128  0.2458340635765623
  151  129  0.2459220856749165
  151  130  0.2461534852818816
  151  131  0.2462148003986069
  151  132  0.2463297065891914
  151  133  0.2465626375792609
  151  134  0.2467722178771135
  151  135  0.2469332625342812
  151  136  0.2470970800690756
  151  137  0.2471598412929682
  151  138  0.2472458497354507
  151  139  0.2473436805151124
  151  140  0.2477680000152478
  151  141  0.2478320397614624
  151  142  0.2481379102757568
  151  143  0.2482506827860003
  151  144  0.2483402633057979
  151  145  0.2485137477430659
  151  146  0.2486817454972667
  151  147  0.2487386849178229
  151  148  0.2489312599705636
  151  149  0.2497294843274711
  151  150  0.2455923699861469
  151  151  0.4921978099997946
  152    1  0.2193528371185432
  152    2  0.2195021421072722
  152    3  0.2195927941269682
  152    4  0.2198593812231079
  152    5  0.2199997824024412
  152    6  0.2202987624607610
  152    7  0.2203542358855606
  152    8  0.2204261965672582
  152    9  0.2204898157223893
  152   10  0.2209355327349010
  152   11  0.2210204605301221
  152   12  0.2211892063399035
  152   13  0.2212745070121855
  152   14  0.2213567792081514
  152   15  0.2220192038330102
  152   16  0.2224688794607934
  152   17  0.2227034757800239
  152   18  0.2229779980468812
  152   19  0.2231903858527875
  152   20  0.2232945868602371
  152   21  0.2235833725505122
  152   22  0.2236720438707600
  152   23  0.2238335240818219
  152   24  0.2241078120923440
  152   25  0.2244286695290255
  152   26  0.2245096166174488
  152   27  0.2248484068336770
  152   28  0.2250433178302740
  152   29  0.2251205087127100
  152   30  0.2251718403373027
  152   31  0.2252373266572841
  152   32  0.2254137485395570
  152   33  0.2255347948237874
  152   34  0.2257387734752518
  152   35  0.2261975690784332
  152   36  0.2262608056597858
  152   37  0.2264235485320059
  152   38  0.2265693903212544
  152   39  0.2267415230045413
  152   40  0.2269280052863436
  152   41  0.2272061450191221
  152   42  0.2272737933479343
  152   43  0.2281659190419791
  152   44  0.2283769459658932
  152   45  0.2286758795727589
  152   46  0.2293476409779208
  152   47  0.2295728642914505
  152   48  0.2296345354641312
  152   49  0.2297749296866737
  152   50  0.2298640807685264
  152   51  0.2303010597229836
  152   52  0.2305602149524155
  152   53  0.2306665278772416
  152   54  0.2307251845957787
  152   55  0.2308880997438476
  152   56  0.2309590802224947
  152   57  0.2310718125257545
  152   58  0.2311400868966819
  152   59  0.2313009331297178
  152   60  0.2314560569967199
  152   61  0.2315450127313967
  152   62  0.2318837860737238
  152   63  0.2322295471267949
  152   64  0.2323016382589713
  152   65  0.2324154600423715
  152   66  0.2324948053470710
  152   67  0.2327386550875508
  152   68  0.2330218523089943
  152   69  0.2334040222326749
  152   70  0.2336385252989131
  152   71  0.2338799627269987
  152   72  0.2339512535948083
  152   73  0.2340924670442056
  152   74  0.2341681625874061
  152   75  0.2343113166067062
  152   76  0.2343977048334954
  152   77  0.2344966448277798
  152   78  0.2346427140797789
  152   79  0.2352095827235808
  152   80  0.2353030292365153
  152   81  0.2356754652565055
  152   82  0.2358397381303092
  152   83  0.2360595828587910
  152   84  0.2365770163802027
  152   85  0.2366363075414192
  152   86  0.2369543107474585
  152   87  0.2370697709893319
  152   88  0.2371357811583769
  152   89  0.2373487443457055
  152   90  0.2374094895311220
  152   91  0.2375591141564861
  152   92  0.2377200872488135
  152   93  0.2378180812978050
  152   94  0.2379656592290402
  152   95  0.2381294932390515
  152   96  0.2382702931427500
  152   97  0.2383439149131243
  152   98  0.2385112319147906
  152   99  0.2391252831209452
  152  100  0.2393060652198206
  152  101  0.2393860705701687
  152  102  0.2399181510853805
  152  103  0.2401589992819718
  152  104  0.2402859163482021
  152  105  0.2404731965917095
  152  106  0.2406559507799558
  152  107  0.2409606924635753
  152  108  0.2412111676286026
  152  109  0.2416974852457834
  152  110  0.2418602444435900
  152  111  0.2419247538489523
  152  112  0.2421272036243736
  152  113  0.2421937220780332
  152  114  0.2422502993800101
  152  115  0.2427025448383090
  152  116  0.2428861613775626
  152  117  0.2429990606490448
  152  118  0.2432356139862363
  152  119  0.2433126715235444
  152  120  0.2434067759790762
  152  121  0.2435094973984444
  152  122  0.2439288649298847
  152  123  0.2442454071511784
  152  124  0.2444948399279807
  152  125  0.2448622472620457
  152  126  0.2451979146651815
  152  127  0.2454448580628020
  152  128  0.2455175179940130
  152  129  0.2456054267516609
  152  130  0.2458365283994158
  152  131  0.2458977645643920
  152  132  0.2460125227972585
  152  133  0.2462451538562491
  152  134  0.2464544642902898
  152  135  0.2466153015800403
  152  136  0.2467789081769515
  152  137  0.2468415885870305
  152  138  0.2469274862816691
  152  139  0.2470251910905817
  152  140  0.2474489642202857
  152  141  0.2475129215064112
  152  142  0.2478183981698344
  152  143  0.2479310254697704
  152  144  0.2480204906421771
  152  145  0.2481937516940792
  152  146  0.2483615331277823
  152  147  0.2484183992309073
  152  148  0.2486107263164568
  152  149  0.2494099558784768
  152  150  0.2495753273008928
  152  151  0.2496801424588089
  152  152  0.4934376003577258
  153    1  0.2191816051272282
  153    2  0.2193307935649663
  153    3  0.2194213748195605
  153    4  0.2196877538115337
  153    5  0.2198280453903994
  153    6  0.2201267920578435
  153    7  0.2201822221787811
  153    8  0.2202541266862755
  153    9  0.2203176961787957
  153   10  0.2207630652541090
  153   11  0.2208479267526927
  153   12  0.2210165408355203
  153   13  0.2211017749200883
  153   14  0.2211839828924403
  153   15  0.2218458904130340
  153   16  0.2222952150134305
  153   17  0.2225296282012484
  153   18  0.2228039361695581
  153   19  0.2230161581805405
  153   20  0.2231202778462294
  153   21  0.2234088381035925
  153   22  0.2234974402049192
  153   23  0.2236587943607248
  153   24  0.2239328682555653
  153   25  0.2242534752233742
  153   26  0.2243343591225936
  153   27  0.2246728848711992
  153   28  0.2248676437156812
  153   29  0.2249447743410963
  153   30  0.2249960658950138
  153   31  0.2250615010948314
  153   32  0.2252377852580274
  153   33  0.2253587370506772
  153   34  0.2255625564716018
  153   35  0.2260209939281288
  153   36  0.2260841811455165
  153   37  0.2262467969768173
  153   38  0.2263925249185300
  153   39  0.2265645232309899
  153   40  0.2267508599403305
  153   41  0.2270287825506823
  153   42  0.2270963780716156
  153   43  0.2279878073513305
  153   44  0.2281986695426571
  153   45  0.2284973697949082
  153   46  0.2291686068072945
  153   47  0.2293936543062007
  153   48  0.2294552773369115
  153   49  0.2295955619644169
  153   50  0.2296846434528352
  153   51  0.2301212812912280
  153   52  0.2303802342179837
  153   53  0.2304864641524365
  153   54  0.2305450750821575
  153   55  0.2307078630548245
  153   56  0.2307787881244381
  153   57  0.2308914324262067
  153   58  0.2309596535005520
  153   59  0.2311203741732298
  153   60  0.2312753769468875
  153   61  0.2313642632406226
  153   62  0.2317027721284991
  153   63  0.2320482632723481
  153   64  0.2321202981284887
  153   65  0.2322340310599237
  153   66  0.2323133144258095
  153   67  0.2325569738114382
  153   68  0.2328399499624602
  153   69  0.2332218215552967
  153   70  0.2334561415629179
  153   71  0.2336973905192603
  153   72  0.2337686257357393
  153   73  0.2339097289505919
  153   74  0.2339853654040684
  153   75  0.2341284076739691
  153   76  0.2342147284640737
  153   77  0.2343135912234681
  153   78  0.2344595464503686
  153   79  0.2350259725831550
  153   80  0.2351193461495405
  153   81  0.2354914914372011
  153   82  0.2356556360757302
  153   83  0.2358753091882387
  153   84  0.2363923387888559
  153   85  0.2364515836659954
  153   86  0.2367693386312418
  153   87  0.2368847087421308
  153   88  0.2369506673820830
  153   89  0.2371634643253315
  153   90  0.2372241620916254
  153   91  0.2373736699164827
  153   92  0.2375345173494227
  153   93  0.2376324349019514
  153   94  0.2377798976303774
  153   95  0.2379436037477015
  153   96  0.2380842937396787
  153   97  0.2381578580391650
  153   98  0.2383250444292387
  153   99  0.2389386162925585
  153  100  0.2391192572686693
  153  101  0.2391992001649564
  153  102  0.2397308653255854
  153  103  0.2399715255104015
  153  104  0.2400983435021804
  153  105  0.2402854775503186
  153  106  0.2404680890763409
  153  107  0.2407725928714243
  153  108  0.2410228725096380
  153  109  0.2415088104958321
  153  110  0.2416714426399752
  153  111  0.2417359016877763
  153  112  0.2419381934261344
  153  113  0.2420046599539221
  153  114  0.2420611930903245
  153  115  0.2425130855151665
  153  116  0.2426965587190246
  153  117  0.2428093698586762
  153  118  0.2430457385367609
  153  119  0.2431227359211404
  153  120  0.2432167669165176
  153  121  0.2433194081491264
  153  122  0.2437384483123938
  153  123  0.2440547434333737
  153  124  0.2443039814970752
  153  125  0.2446711020243213
  153  126  0.2450065073975759
  153  127  0.2452532580253637
  153  128  0.2453258612365209
  153  129  0.2454137013705220
  153  130  0.2456446226148873
  153  131  0.2457058109774707
  153  132  0.2458204796273576
  153  133  0.2460529290890641
  153  134  0.2462620761304499
  153  135  0.2464227878668236
  153  136  0.2465862667485718
  153  137  0.2466488982288463
  153  138  0.2467347288697211
  153  139  0.2468323574079585
  153  140  0.2472557997303759
  153  141  0.2473197070899375
  153  142  0.2476249452910818
  153  143  0.2477374846714947
  153  144  0.2478268800052806
  153  145  0.2480000058055246
  153  146  0.2481676562650886
  153  147  0.2482244779771940
  153  148  0.2484166549276905
  153  149  0.2492152606095569
  153  150  0.2493805394372711
  153  151  0.2494831818060067
  153  152  0.2493552595931599
  153  153  0.4939429617766058
  154    1  0.2190579356126542
  154    2  0.2192070398733389
  154    3  0.2192975700189918
  154    4  0.2195637987111229
  154    5  0.2197040111328375
  154    6  0.2200025892375259
  154    7  0.2200579880829550
  154    8  0.2201298520195470
  154    9  0.2201933856440559
  154   10  0.2206385034273991
  154   11  0.2207233170443172
  154   12  0.2208918359894996
  154   13  0.2209770219821766
  154   14  0.2210591835700702
  154   15  0.2217207176205376
  154   16  0.2221697886971259
  154   17  0.2224040696212663
  154   18  0.2226782228159431
  154   19  0.2228903250842442
  154   20  0.2229943860021723
  154   21  0.2232827834442895
  154   22  0.2233713355533786
  154   23  0.2235325986678302
  154   24  0.2238065179211097
  154   25  0.2241269439918582
  154   26  0.2242077822537051
  154   27  0.2245461169948811
  154   28  0.2247407659499783
  154   29  0.2248178530557422
  154   30  0.2248691156692676
  154   31  0.2249345139483801
  154   32  0.2251106986462179
  154   33  0.2252315821938638
  154   34  0.2254352866131266
  154   35  0.2258934654040704
  154   36  0.2259566169691391
  154   37  0.2261191410472068
  154   38  0.2262647867643924
  154   39  0.2264366880297128
  154   40  0.2266229196017159
  154   41  0.2269006853989342
  154   42  0.2269682427802378
  154   43  0.2278591690860546
  154   44  0.2280699123019553
  154   45  0.2283684440176398
  154   46  0.2290393022958916
  154   47  0.2292642228155519
  154   48  0.2293258110765096
  154   49  0.2294660165507860
  154   50  0.2295550477764808
  154   51  0.2299914392493563
  154   52  0.2302502460663017
  154   53  0.2303564160623102
  154   54  0.2304149939218051
  154   55  0.2305776900441112
  154   56  0.2306485750954534
  154   57  0.2307611558395795
  154   58  0.2308293384213371
  154   59  0.2309899684100929
  154   60  0.2311448837260566
  154   61  0.2312337198672034
  154   62  0.2315720377571637
  154   63  0.2319173339634767
  154   64  0.2319893281751677
  154   65  0.2321029969347193
  154   66  0.2321822355663065
  154   67  0.2324257574712468
  154   68  0.2327085739577605
  154   69  0.2330902300860077
  154   70  0.2333244178825267
  154   71  0.2335655307182248
  154   72  0.2336367257414373
  154   73  0.2337777493411868
  154   74  0.2338533431180734
  154   75  0.2339963046787920
  154   76  0.2340825767638504
  154   77  0.2341813837416044
  154   78  0.2343272566157361
  154   79  0.2348933631521548
  154   80  0.2349866840340842
  154   81  0.2353586193450589
  154   82  0.2355226713677511
  154   83  0.2357422205334204
  154   84  0.2362589584088278
  154   85  0.2363181698580471
  154   86  0.2366357455354273
  154   87  0.2367510505506820
  154   88  0.2368169719745869
  154   89  0.2370296488507583
  154   90  0.2370903123693640
  154   91  0.2372397358369591
  154   92  0.2374004925144547
  154   93  0.2374983548186601
  154   94  0.2376457343437351
  154   95  0.2378093480926505
  154   96  0.2379499587026787
  154   97  0.2380234814947529
  154   98  0.2381905735527330
  154   99  0.2388037992185037
  154  100  0.2389843382709982
  154  101  0.2390642360608578
  154  102  0.2395956012384098
  154  103  0.2398361256347859
  154  104  0.2399628720716573
  154  105  0.2401499005325730
  154  106  0.2403324090231296
  154  107  0.2406367410070954
  154  108  0.2408868794292551
  154  109  0.2413725432331572
  154  110  0.2415350836148630
  154  111  0.2415995062927362
  154  112  0.2418016838914015
  154  113  0.2418681129165748
  154  114  0.2419246141551109
  154  115  0.2423762516072931
  154  116  0.2425596212894983
  154  117  0.2426723687773719
  154  118  0.2429086040884267
  154  119  0.2429855580283340
  154  120  0.2430795359683120
  154  121  0.2431821192873409
  154  122  0.2436009230142816
  154  123  0.2439170396710877
  154  124  0.2441661371064262
  154  125  0.2445330504921224
  154  126  0.2448682666185664
  154  127  0.2451148780214848
  154  128  0.2451874402675077
  154  129  0.2452752308391984
  154  130  0.2455060217901562
  154  131  0.2455671756282407
  154  132  0.2456817795782809
  154  133  0.2459140978843091
  154  134  0.2461231269180132
  154  135  0.2462837479755071
  154  136  0.2464471346170605
  154  137  0.2465097307585812
  154  138  0.2465955129709683
  154  139  0.2466930864239538
  154  140  0.2471162898262007
  154  141  0.2471801611271152
  154  142  0.2474852271027659
  154  143  0.2475977029847363
  154  144  0.2476870478787166
  154  145  0.2478600759956552
  154  146  0.2480276318612822
  154  147  0.2480844215126973
  154  148  0.2482764900305990
  154  149  0.2490746451126791
  154  150  0.2492398306131582
  154  151  0.2493424191610975
  154  152  0.2496916436259120
  154  153  0.2348031525384016
  154  154  0.4951915935088560
  155    1  0.2187719856690229
  155    2  0.2189208952946453
  155    3  0.2190113072656703
  155    4  0.2192771884329364
  155    5  0.2194172178266590
  155    6  0.2197154061787827
  155    7  0.2197707327086544
  155    8  0.2198425028367817
  155    9  0.2199059535269002
  155   10  0.2203504902703249
  155   11  0.2204351931747554
  155   12  0.2206034921416807
  155   13  0.2206885669357849
  155   14  0.2207706212730493
  155   15  0.2214312917819887
  155   16  0.2218797766581790
  155   17  0.2221137517608624
  155   18  0.2223875470863282
  155   19  0.2225993724843507
  155   20  0.2227032975650925
  155   21  0.2229913185440969
  155   22  0.2230797550606122
  155   23  0.2232408076682937
  155   24  0.2235143693577405
  155   25  0.2238343771564159
  155   26  0.2239151098950534
  155   27  0.2242530029868552
  155   28  0.2244473978545687
  155   29  0.2245243843337404
  155   30  0.2245755800309891
  155   31  0.2246408929416616
  155   32  0.2248168476546587
  155   33  0.2249375734054938
  155   34  0.2251410119167124
  155   35  0.2255985926183925
  155   36  0.2256616617477967
  155   37  0.2258239736730801
  155   38  0.2259694292698553
  155   39  0.2261411061417658
  155   40  0.2263270946141188
  155   41  0.2266044978263714
  155   42  0.2266719670208248
  155   43  0.2275617303451398
  155   44  0.2277721984648175
  155   45  0.2280703404884918
  155   46  0.2287403230537214
  155   47  0.2289649499706425
  155   48  0.2290264578366138
  155   49  0.2291664802919672
  155   50  0.2292553952996674
  155   51  0.2296912171236200
  155   52  0.2299496861039355
  155   53  0.2300557175096470
  155   54  0.2301142189038197
  155   55  0.2302767026487614
  155   56  0.2303474951694388
  155   57  0.2304599289549197
  155   58  0.2305280225337139
  155   59  0.2306884428421580
  155   60  0.2308431559375276
  155   61  0.2309318761153359
  155   62  0.2312697523779190
  155   63  0.2316145978476245
  155   64  0.2316864980807947
  155   65  0.2318000184614469
  155   66  0.2318791536579215
  155   67  0.2321223576785779
  155   68  0.2324048049871472
  155   69  0.2327859629159201
  155   70  0.2330198450125473
  155   71  0.2332606431086693
  155   72  0.2333317451965914
  155   73  0.2334725847094679
  155   74  0.2335480798090973
  155   75  0.2336908547532018
  155   76  0.2337770142219435
  155   77  0.2338756922208060
  155   78  0.2340213746780052
  155   79  0.2345867422403632
  155   80  0.2346799413047432
  155   81  0.2350513911054307
  155   82  0.2352152289808175
  155   83  0.2354344915553100
  155   84  0.2359505549006397
  155   85  0.2360096890574728
  155   86  0.2363268501835755
  155   87  0.2364420046840246
  155   88  0.2365078400565961
  155   89  0.2367202393124175
  155   90  0.2367808236431604
  155   91  0.2369300520590126
  155   92  0.2370905988908218
  155   93  0.2371883334492768
  155   94  0.2373355205906941
  155   95  0.2374989207644102
  155   96  0.2376393478266664
  155   97  0.2377127746448687
  155   98  0.2378796485871963
  155   99  0.2384920737713772
  155  100  0.2386723771550212
  155  101  0.2387521706493279
  155  102  0.2392828422028751
  155  103  0.2395230526278017
  155  104  0.2396496336146683
  155  105  0.2398364179357053
  155  106  0.2400186881865813
  155  107  0.2403226229070861
  155  108  0.2405724348080107
  155  109  0.2410574646447526
  155  110  0.2412197928523919
  155  111  0.2412841314353381
  155  112  0.2414860451190132
  155  113  0.2415523874302496
  155  114  0.2416088149142060
  155  115  0.2420598628159406
  155  116  0.2422429931342983
  155  117  0.2423555934458657
  155  118  0.2425915203842807
  155  119  0.2426683738714255
  155  120  0.2427622291361552
  155  121  0.2428646785467995
  155  122  0.2432829355831957
  155  123  0.2435986395932746
  155  124  0.2438474118662426
  155  125  0.2442138462970831
  155  126  0.2445486248450747
  155  127  0.2447949143307954
  155  128  0.2448673818568069
  155  129  0.2449550578300059
  155  130  0.2451855475151856
  155  131  0.2452466215253629
  155  132  0.2453610758757414
  155  133  0.2455930909222399
  155  134  0.2458018470973497
  155  135  0.2459622584861904
  155  136  0.2461254318490017
  155  137  0.2461879462798869
  155  138  0.2462736165154185
  155  139  0.2463710625997090
  155  140  0.2467937135682416
  155  141  0.2468575014939758
  155  142  0.2471621692480404
  155  143  0.2472744983082487
  155  144  0.2473637265747838
  155  145  0.2475365288273630
  155  146  0.2477038659719006
  155  147  0.2477605814922527
  155  148  0.2479523992911757
  155  149  0.2487495124918027
  155  150  0.2489144823695520
  155  151  0.2490169367631129
  155  152  0.2493378311418990
  155  153  0.2496212304739329
  155  154  0.2482332826590274
  155  155  0.4957610434557493
  156    1  0.2187095172981533
  156    2  0.2188583844039728
  156    3  0.2189487705586734
  156    4  0.2192145758059660
  156    5  0.2193545652155559
  156    6  0.2196526684226804
  156    7  0.2197079791545595
  156    8  0.2197797287893729
  156    9  0.2198431613617181
  156   10  0.2202875711716779
  156   11  0.2203722498899567
  156   12  0.2205405008006272
  156   13  0.2206255513023899
  156   14  0.2207075822097771
  156   15  0.2213680640702007
  156   16  0.2218164208855724
  156   17  0.2220503291787717
  156   18  0.2223240463244474
  156   19  0.2225358112376346
  156   20  0.2226397066435052
  156   21  0.2229276453807121
  156   22  0.2230160566449763
  156   23  0.2231770632655356
  156   24  0.2234505468419050
  156   25  0.2237704632652345
  156   26  0.2238511729513654
  156   27  0.2241889695608369
  156   28  0.2243833089208462
  156   29  0.2244602734172218
  156   30  0.2245114544960001
  156   31  0.2245767487571590
  156   32  0.2247526532278720
  156   33  0.2248733445065558
  156   34  0.2250767249277391
  156   35  0.2255341749713695
  156   36  0.2255972260919516
  156   37  0.2257594916705261
  156   38  0.2259049057337651
  156   39  0.2260765335848906
  156   40  0.2262624689499098
  156   41  0.2265397929521726
  156   42  0.2266072428814049
  156   43  0.2274967521418134
  156   44  0.2277071601642144
  156   45  0.2280052170561180
  156   46  0.2286750083138581
  156   47  0.2288995710905855
  156   48  0.2289610613935394
  156   49  0.2291010438667412
  156   50  0.2291899334855615
  156   51  0.2296256308645161
  156   52  0.2298840260413413
  156   53  0.2299900271707395
  156   54  0.2300485118603658
  156   55  0.2302109492095370
  156   56  0.2302817215160474
  156   57  0.2303941231970731
  156   58  0.2304621973323590
  156   59  0.2306225718342284
  156   60  0.2307772407526665
  156   61  0.2308659355972267
  156   62  0.2312037153822850
  156   63  0.2315484623844713
  156   64  0.2316203420871772
  156   65  0.2317338300531068
  156   66  0.2318129426532385
  156   67  0.2320560772291764
  156   68  0.2323384438874597
  156   69  0.2327194929800177
  156   70  0.2329533082937179
  156   71  0.2331940376321115
  156   72  0.2332651194174725
  156   73  0.2334059187148940
  156   74  0.2334813922575775
  156   75  0.2336241264335821
  156   76  0.2337102613002632
  156   77  0.2338089111225115
  156   78  0.2339545519813967
  156   79  0.2345197581081374
  156   80  0.2346129305603636
  156   81  0.2349842742969047
  156   82  0.2351480653898614
  156   83  0.2353672653558997
  156   84  0.2358831813439873
  156   85  0.2359422986155943
  156   86  0.2362593691791930
  156   87  0.2363744907983112
  156   88  0.2364403073721847
  156   89  0.2366526459793109
  156   90  0.2367132130107437
  156   91  0.2368623988157653
  156   92  0.2370228998048721
  156   93  0.2371206064561038
  156   94  0.2372677515695580
  156   95  0.2374311050858256
  156   96  0.2375714920503985
  156   97  0.2376448979022339
  156   98  0.2378117241952097
  156   99  0.2384239745068930
  156  100  0.2386042264065290
  156  101  0.2386839971165219
  156  102  0.2392145171415847
  156  103  0.2394546589765870
  156  104  0.2395812038193926
  156  105  0.2397679348058483
  156  106  0.2399501530110952
  156  107  0.2402540009457770
  156  108  0.2405037415151623
  156  109  0.2409886328560011
  156  110  0.2411509147122822
  156  111  0.2412152349239253
  156  112  0.2414170909529658
  156  113  0.2414834143207527
  156  114  0.2415398256923490
  156  115  0.2419907448014161
  156  116  0.2421738228285601
  156  117  0.2422863909881224
  156  118  0.2425222505597242
  156  119  0.2425990821020476
  156  120  0.2426929105672515
  156  121  0.2427953307243889
  156  122  0.2432134683312540
  156  123  0.2435290821948951
  156  124  0.2437777834331804
  156  125  0.2441441132319682
  156  126  0.2444787961869595
  156  127  0.2447250153469349
  156  128  0.2447974621804968
  156  129  0.2448851131186110
  156  130  0.2451155369895362
  156  131  0.2451765935605797
  156  132  0.2452910152295490
  156  133  0.2455229640262398
  156  134  0.2457316605929032
  156  135  0.2458920261777160
  156  136  0.2460551529478427
  156  137  0.2461176495282950
  156  138  0.2462032953014622
  156  139  0.2463007135609006
  156  140  0.2467232438452543
  156  141  0.2467870135569206
  156  142  0.2470915943158510
  156  143  0.2472038913015075
  156  144  0.2472930940897144
  156  145  0.2474658470001662
  156  146  0.2476331363630887
  156  147  0.2476898356888346
  156  148  0.2478815987159122
  156  149  0.2486784843080412
  156  150  0.2488434070801010
  156  151  0.2489458322202308
  156  152  0.2492668096265416
  156  153  0.2494551848413279
  156  154  0.2497057582901700
  156  155  0.2322877755582711
  156  156  0.4952362370880368
  157    1  0.2186318880553189
  157    2  0.2187807023219165
  157    3  0.2188710563947542
  157    4  0.2191367672965407
  157    5  0.2192767070179780
  157    6  0.2195747044156867
  157    7  0.2196299955154516
  157    8  0.2197017196832899
  157    9  0.2197651297407367
  157   10  0.2202093818108895
  157   11  0.2202940304731155
  157   12  0.2204622216644334
  157   13  0.2205472419781817
  157   14  0.2206292437693360
  157   15  0.2212894911968581
  157   16  0.2217376888714639
  157   17  0.2219715141407330
  157   18  0.2222451341326358
  157   19  0.2224568238815134
  157   20  0.2225606824105174
  157   21  0.2228485189461082
  157   22  0.2229368988294814
  157   23  0.2230978483019925
  157   24  0.2233712348074927
  157   25  0.2236910376789748
  157   26  0.2237717187178301
  157   27  0.2241093954290213
  157   28  0.2243036658097855
  157   29  0.2243806029882115
  157   30  0.2244317659006638
  157   31  0.2244970369861323
  157   32  0.2246728790209209
  157   33  0.2247935274611737
  157   34  0.2249968356940577
  157   35  0.2254541233693514
  157   36  0.2255171521104286
  157   37  0.2256793600940973
  157   38  0.2258247225437452
  157   39  0.2259962894768992
  157   40  0.2261821588456061
  157   41  0.2264593844138703
  157   42  0.2265268104022747
  157   43  0.2274160039382865
  157   44  0.2276263372779957
  157   45  0.2279242883769228
  157   46  0.2285938418974632
  157   47  0.2288183249673788
  157   48  0.2288797934448277
  157   49  0.2290197262323390
  157   50  0.2291085843004801
  157   51  0.2295441270320373
  157   52  0.2298024304935033
  157   53  0.2299083939986248
  157   54  0.2299668579295652
  157   55  0.2301292376228621
  157   56  0.2301999848092926
  157   57  0.2303123465942155
  157   58  0.2303803965671163
  157   59  0.2305407141453030
  157   60  0.2306953281652110
  157   61  0.2307839915282256
  157   62  0.2311216514209753
  157   63  0.2314662760578934
  157   64  0.2315381302474576
  157   65  0.2316515779317160
  157   66  0.2317306624514453
  157   67  0.2319737107286557
  157   68  0.2322559771630888
  157   69  0.2326368910052338
  157   70  0.2328706233280062
  157   71  0.2331112672213927
  157   72  0.2331823237768266
  157   73  0.2333230730986321
  157   74  0.2333985198525683
  157   75  0.2335412033661869
  157   76  0.2336273076599667
  157   77  0.2337259224672276
  157   78  0.2338715116320221
  157   79  0.2344365171432423
  157   80  0.2345296565246309
  157   81  0.2349008684555997
  157   82  0.2350646014121813
  157   83  0.2352837235748959
  157   84  0.2357994564426145
  157   85  0.2358585527310055
  157   86  0.2361755107528726
  157   87  0.2362905915104671
  157   88  0.2363563847232594
  157   89  0.2365686479624478
  157   90  0.2366291934960836
  157   91  0.2367783263487636
  157   92  0.2369387703692921
  157   93  0.2370364423403075
  157   94  0.2371835352257478
  157   95  0.2373468307609547
  157   96  0.2374871678962659
  157   97  0.2375605476932649
  157   98  0.2377273147725450
  157   99  0.2383393477707400
  157  100  0.2385195356913656
  157  101  0.2385992780873651
  157  102  0.2391296098084695
  157  103  0.2393696664069944
  157  104  0.2394961663336919
  157  105  0.2396828310414356
  157  106  0.2398649845697472
  157  107  0.2401687246559668
  157  108  0.2404183765818786
  157  109  0.2409030958143057
  157  110  0.2410653200699036
  157  111  0.2411296174515876
  157  112  0.2413314018333999
  157  113  0.2413977016602230
  157  114  0.2414540930090415
  157  115  0.2419048520678765
  157  116  0.2420878651128981
  157  117  0.2422003933172672
  157  118  0.2424361691723478
  157  119  0.2425129734439126
  157  120  0.2426067686054322
  157  121  0.2427091524093311
  157  122  0.2431271416015034
  157  123  0.2434426434404573
  157  124  0.2436912564041716
  157  125  0.2440574561770452
  157  126  0.2443920203389236
  157  127  0.2446381521053224
  157  128  0.2447105732244440
  157  129  0.2447981930515391
  157  130  0.2450285351353028
  157  131  0.2450895700347911
  157  132  0.2452039510906784
  157  133  0.2454358175589472
  157  134  0.2456444400503867
  157  135  0.2458047487146820
  157  136  0.2459678175842298
  157  137  0.2460302919820067
  157  138  0.2461159073558725
  157  139  0.2462132910374571
  157  140  0.2466356713479714
  157  141  0.2466994184250743
  157  142  0.2470038910754322
  157  143  0.2471161482021467
  157  144  0.2472053193285174
  157  145  0.2473780109216667
  157  146  0.2475452409065304
  157  147  0.2476019201072914
  157  148  0.2477936150695733
  157  149  0.2485902178133567
  157  150  0.2487550820473627
  157  151  0.2488574708323785
  157  152  0.2491783218688601
  157  153  0.2493733933760008
  157  154  0.2495071881916577
  157  155  0.2509634175661059
  157  156  0.2342926135511378
  157  157  0.4942353114438346
  158    1  0.2185699196101424
  158    2  0.2187186916972171
  158    3  0.2188090201603350
  158    4  0.2190746557497249
  158    5  0.2192145558070170
  158    6  0.2195124687411300
  158    7  0.2195677441693315
  158    8  0.2196394480078610
  158    9  0.2197028400925285
  158   10  0.2201469662450474
  158   11  0.2202315909146800
  158   12  0.2203997344343306
  158   13  0.2204847306501456
  158   14  0.2205667091989287
  158   15  0.2212267694876630
  158   16  0.2216748401263031
  158   17  0.2219085991207552
  158   18  0.2221821415585299
  158   19  0.2223937713066239
  158   20  0.2224976003982406
  158   21  0.2227853553502036
  158   22  0.2228737101834160
  158   23  0.2230346140368335
  158   24  0.2233079230543843
  158   25  0.2236276352817848
  158   26  0.2237082934526193
  158   27  0.2240458744536150
  158   28  0.2242400897708954
  158   29  0.2243170051424506
  158   30  0.2243681535534220
  158   31  0.2244334061386264
  158   32  0.2246091983332129
  158   33  0.2247298125771903
  158   34  0.2249330631849255
  158   35  0.2253902212478077
  158   36  0.2254532321241849
  158   37  0.2256153941320510
  158   38  0.2257607153805499
  158   39  0.2259322336852252
  158   40  0.2261180503716090
  158   41  0.2263951973637900
  158   42  0.2264626042411502
  158   43  0.2273515457464936
  158   44  0.2275618194698763
  158   45  0.2278596861183304
  158   46  0.2285290498623885
  158   47  0.2287534693054154
  158   48  0.2288149203604014
  158   49  0.2289548134857328
  158   50  0.2290436463681776
  158   51  0.2294790656506528
  158   52  0.2297372958992676
  158   53  0.2298432293703729
  158   54  0.2299016767304511
  158   55  0.2300640103992764
  158   56  0.2301347375333112
  158   57  0.2302470674707063
  158   58  0.2303150981557024
  158   59  0.2304753702938980
  158   60  0.2306299404904164
  158   61  0.2307185787229215
  158   62  0.2310561429102425
  158   63  0.2314006698676633
  158   64  0.2314725036910658
  158   65  0.2315859192200120
  158   66  0.2316649813242339
  158   67  0.2319079607124822
  158   68  0.2321901471420623
  158   69  0.2325709530189935
  158   70  0.2328046190932934
  158   71  0.2330451947792100
  158   72  0.2331162311945614
  158   73  0.2332569406227507
  158   74  0.2333323659922582
  158   75  0.2334750090640383
  158   76  0.2335610889526444
  158   77  0.2336596758087846
  158   78  0.2338052237081706
  158   79  0.2343700690757202
  158   80  0.2344631820579285
  158   81  0.2348342887735676
  158   82  0.2349979753221121
  158   83  0.2352170353774194
  158   84  0.2357326220671755
  158   85  0.2357917016054706
  158   86  0.2361085697895927
  158   87  0.2362236179290010
  158   88  0.2362893924935388
  158   89  0.2365015955693951
  158   90  0.2365621239421647
  158   91  0.2367112145250225
  158   92  0.2368716130697215
  158   93  0.2369692573568513
  158   94  0.2371163085506723
  158   95  0.2372795578018239
  158   96  0.2374198551603480
  158   97  0.2374932141587710
  158   98  0.2376599339700304
  158   99  0.2382717934952081
  158  100  0.2384519303438452
  158  101  0.2385316501378705
  158  102  0.2390618315431519
  158  103  0.2393018201006683
  158  104  0.2394282841725604
  158  105  0.2396148959725522
  158  106  0.2397969978717486
  158  107  0.2401006518666800
  158  108  0.2403502330319091
  158  109  0.2408348148767966
  158  110  0.2409969931519796
  158  111  0.2410612723093835
  158  112  0.2412629994979634
  158  113  0.2413292805329385
  158  114  0.2413856558983420
  158  115  0.2418362871952193
  158  116  0.2420192483675065
  158  117  0.2421317446771786
  158  118  0.2423674537045732
  158  119  0.2424442362069380
  158  120  0.2425380047834047
  158  121  0.2426403595679084
  158  122  0.2430582302863276
  158  123  0.2433736427002732
  158  124  0.2436221851977853
  158  125  0.2439882811759621
  158  126  0.2443227505098577
  158  127  0.2445688125133183
  158  128  0.2446412131055891
  158  129  0.2447288080979518
  158  130  0.2449590848941633
  158  131  0.2450201024940808
  158  132  0.2451344511301037
  158  133  0.2453662518787528
  158  134  0.2455748152387841
  158  135  0.2457350784656148
  158  136  0.2458981011153526
  158  137  0.2459605578055512
  158  138  0.2460461489128215
  158  139  0.2461435049922325
  158  140  0.2465657655843865
  158  141  0.2466294945931862
  158  142  0.2469338809446199
  158  143  0.2470461062534707
  158  144  0.2471352521054128
  158  145  0.2473078947513128
  158  146  0.2474750773369510
  158  147  0.2475317404727091
  158  148  0.2477233811014769
  158  149  0.2485197580582816
  158  150  0.2486845755636042
  158  151  0.2487869353278192
  158  152  0.2491076961380347
  158  153  0.2493023237317157
  158  154  0.2494427858224669
  158  155  0.2498144118715716
  158  156  0.2492103907439168
  158  157  0.2597813293772418
  158  158  0.4940810106486163
  159    1  0.2183873841138636
  159    2  0.2185360319560889
  159    3  0.2186262849827017
  159    4  0.2188916987303843
  159    5  0.2190314819521739
  159    6  0.2193291460886235
  159    7  0.2193843753543535
  159    8  0.2194560193104628
  159    9  0.2195193584541508
  159   10  0.2199631137011590
  159   11  0.2200476676977269
  159   12  0.2202156707947573
  159   13  0.2203005960272162
  159   14  0.2203825061128041
  159   15  0.2210420151617676
  159   16  0.2214897116007167
  159   17  0.2217232753747370
  159   18  0.2219965893675147
  159   19  0.2222080423760960
  159   20  0.2223117847563536
  159   21  0.2225992993939447
  159   22  0.2226875804389004
  159   23  0.2228483499157999
  159   24  0.2231214306832912
  159   25  0.2234408759076649
  159   26  0.2235214667179987
  159   27  0.2238587657931206
  159   28  0.2240528189142974
  159   29  0.2241296700510964
  159   30  0.2241807757462147
  159   31  0.2242459738366696
  159   32  0.2244216192209560
  159   33  0.2245421327356980
  159   34  0.2247452136016378
  159   35  0.2252019898755986
  159   36  0.2252649481293568
  159   37  0.2254269747099755
  159   38  0.2255721745955427
  159   39  0.2257435496591952
  159   40  0.2259292111634700
  159   41  0.2262061267003627
  159   42  0.2262734772838475
  159   43  0.2271616764025939
  159   44  0.2273717745189282
  159   45  0.2276693924083738
  159   46  0.2283381971430154
  159   47  0.2285624291654014
  159   48  0.2286238289004307
  159   49  0.2287636051960487
  159   50  0.2288523638910010
  159   51  0.2292874195393816
  159   52  0.2295454341307520
  159   53  0.2296512791330563
  159   54  0.2297096776816699
  159   55  0.2298718757798877
  159   56  0.2299425438471829
  159   57  0.2300547799738610
  159   58  0.2301227538440180
  159   59  0.2302828921332633
  159   60  0.2304373332427253
  159   61  0.2305258974502969
  159   62  0.2308631797257860
  159   63  0.2312074189565184
  159   64  0.2312791927889457
  159   65  0.2313925136005589
  159   66  0.2314715096772119
  159   67  0.2317142861447505
  159   68  0.2319962369104292
  159   69  0.2323767247628589
  159   70  0.2326101956943279
  159   71  0.2328505704669519
  159   72  0.2329215475572720
  159   73  0.2330621394740245
  159   74  0.2331375018531293
  159   75  0.2332800257986182
  159   76  0.2333660337988545
  159   77  0.2334645383216126
  159   78  0.2336099646687828
  159   79  0.2341743383139213
  159   80  0.2342673735341738
  159   81  0.2346381703254251
  159   82  0.2348017201735243
  159   83  0.2350205972840055
  159   84  0.2355357533890203
  159   85  0.2355947835878964
  159   86  0.2359113871441532
  159   87  0.2360263392027776
  159   88  0.2360920588366424
  159   89  0.2363040846941795
  159   90  0.2363645625175571
  159   91  0.2365135285895784
  159   92  0.2366737931797606
  159   93  0.2367713559206811
  159   94  0.2369182843068318
  159   95  0.2370813972227404
  159   96  0.2372215774139617
  159   97  0.2372948751476818
  159   98  0.2374614557253104
  159   99  0.2380728042648855
  159  100  0.2382527906748478
  159  101  0.2383324438920441
  159  102  0.2388621825240194
  159  103  0.2391019706585749
  159  104  0.2392283291158327
  159  105  0.2394147850696880
  159  106  0.2395967348891261
  159  107  0.2399001352918305
  159  108  0.2401495080229716
  159  109  0.2406336851763640
  159  110  0.2407957280107143
  159  111  0.2408599534863127
  159  112  0.2410615122053587
  159  113  0.2411277378866894
  159  114  0.2411840661710247
  159  115  0.2416343211297143
  159  116  0.2418171295046339
  159  117  0.2419295318646455
  159  118  0.2421650440430666
  159  119  0.2422417624216390
  159  120  0.2423354526886399
  159  121  0.2424377219930308
  159  122  0.2428552437327840
  159  123  0.2431703927346296
  159  124  0.2434187276654820
  159  125  0.2437845179039158
  159  126  0.2441187079106013
  159  127  0.2443645644189508
  159  128  0.2444369045469177
  159  129  0.2445244263855937
  159  130  0.2447545108694809
  159  131  0.2448154775114354
  159  132  0.2449297306508544
  159  133  0.2451613378144724
  159  134  0.2453697269958404
  159  135  0.2455298563811631
  159  136  0.2456927428849009
  159  137  0.2457551474153011
  159  138  0.2458406670424003
  159  139  0.2459379418162946
  159  140  0.2463598497636433
  159  141  0.2464235255500861
  159  142  0.2467276576976760
  159  143  0.2468397892831888
  159  144  0.2469288606862664
  159  145  0.2471013591521662
  159  146  0.2472684021176944
  159  147  0.2473250179320569
  159  148  0.2475164985149350
  159  149  0.2483122103890819
  159  150  0.2484768902494568
  159  151  0.2485791645294006
  159  152  0.2488996574901322
  159  153  0.2490941066422648
  159  154  0.2492347257821982
  159  155  0.2495616800531328
  159  156  0.2496153685717498
  159  157  0.2499770427154115
  159  158  0.2561489624432876
  159  159  0.4933330404014317
  160    1  0.2179152780946133
  160    2  0.2180636045925387
  160    3  0.2181536625117405
  160    4  0.2184185024926353
  160    5  0.2185579835335060
  160    6  0.2188550041848427
  160    7  0.2189101140569140
  160    8  0.2189816031343748
  160    9  0.2190448053526121
  160   10  0.2194876012973051
  160   11  0.2195719725065253
  160   12  0.2197396124174051
  160   13  0.2198243540599850
  160   14  0.2199060870737855
  160   15  0.2205641704076464
  160   16  0.2210108990242806
  160   17  0.2212439578842280
  160   18  0.2215166810316065
  160   19  0.2217276769247800
  160   20  0.2218311950365784
  160   21  0.2221180881300651
  160   22  0.2222061783306053
  160   23  0.2223666002588675
  160   24  0.2226390906851419
  160   25  0.2229578453384286
  160   26  0.2230382619289611
  160   27  0.2233748318368544
  160   28  0.2235684654573949
  160   29  0.2236451504587534
  160   30  0.2236961456744758
  160   31  0.2237612028208414
  160   32  0.2239364684980147
  160   33  0.2240567214887527
  160   34  0.2242593633380361
  160   35  0.2247151521610538
  160   36  0.2247779743127626
  160   37  0.2249396506271592
  160   38  0.2250845366221587
  160   39  0.2252555412102023
  160   40  0.2254408013546913
  160   41  0.2257171182604299
  160   42  0.2257843232466038
  160   43  0.2266706022720630
  160   44  0.2268802462019718
  160   45  0.2271772207062804
  160   46  0.2278445796305690
  160   47  0.2280683269120992
  160   48  0.2281295939142574
  160   49  0.2282690680439295
  160   50  0.2283576348618907
  160   51  0.2287917500145960
  160   52  0.2290492068345450
  160   53  0.2291548230229785
  160   54  0.2292130953266333
  160   55  0.2293749427878452
  160   56  0.2294454580861512
  160   57  0.2295574515827379
  160   58  0.2296252785081736
  160   59  0.2297850706132721
  160   60  0.2299391778546506
  160   61  0.2300275506056706
  160   62  0.2303641037502481
  160   63  0.2307075988106450
  160   64  0.2307792174836594
  160   65  0.2308922933203283
  160   66  0.2309711186246474
  160   67  0.2312133702622736
  160   68  0.2314947115117289
  160   69  0.2318743768321881
  160   70  0.2321073430502896
  160   71  0.2323471981849433
  160   72  0.2324180218382335
  160   73  0.2325583098258446
  160   74  0.2326335092878790
  160   75  0.2327757251276007
  160   76  0.2328615471972496
  160   77  0.2329598387746569
  160   78  0.2331049507416987
  160   79  0.2336681043337830
  160   80  0.2337609384321270
  160   81  0.2341309336413741
  160   82  0.2342941299302782
  160   83  0.2345125338760583
  160   84  0.2350265763256345
  160   85  0.2350854789140613
  160   86  0.2354013980422994
  160   87  0.2355161015995783
  160   88  0.2355816791618905
  160   89  0.2357932466656449
  160   90  0.2358535937491240
  160   91  0.2360022377889018
  160   92  0.2361621559219018
  160   93  0.2362595077533991
  160   94  0.2364061185123398
  160   95  0.2365688788136057
  160   96  0.2367087559657466
  160   97  0.2367818952457107
  160   98  0.2369481157123663
  160   99  0.2375581426493838
  160  100  0.2377377399678797
  160  101  0.2378172209921471
  160  102  0.2383458144444326
  160  103  0.2385850842092017
  160  104  0.2387111695069614
  160  105  0.2388972223836037
  160  106  0.2390787788671112
  160  107  0.2393815233841429
  160  108  0.2396303570256845
  160  109  0.2401134874933930
  160  110  0.2402751800263841
  160  111  0.2403392666604751
  160  112  0.2405403896534150
  160  113  0.2406064721692286
  160  114  0.2406626786840660
  160  115  0.2411119602894778
  160  116  0.2412943734724565
  160  117  0.2414065328430163
  160  118  0.2416415358953381
  160  119  0.2417180884254643
  160  120  0.2418115761544881
  160  121  0.2419136243748893
  160  122  0.2423302435234635
  160  123  0.2426447112417207
  160  124  0.2428925093264722
  160  125  0.2432575088059797
  160  126  0.2435909763665662
  160  127  0.2438363013866252
  160  128  0.2439084851309714
  160  129  0.2439958177664706
  160  130  0.2442254048577532
  160  131  0.2442862397030897
  160  132  0.2444002458520744
  160  133  0.2446313523313855
  160  134  0.2448392910206738
  160  135  0.2449990742410978
  160  136  0.2451616086196469
  160  137  0.2452238782450271
  160  138  0.2453092129972953
  160  139  0.2454062774842883
  160  140  0.2458272733584313
  160  141  0.2458908114916751
  160  142  0.2461942861717188
  160  143  0.2463061753531355
  160  144  0.2463950542032151
  160  145  0.2465671797649548
  160  146  0.2467338616199279
  160  147  0.2467903550432153
  160  148  0.2469814216867253
  160  149  0.2477754134048893
  160  150  0.2479397372632285
  160  151  0.2480417904484265
  160  152  0.2483615905738742
  160  153  0.2485556189445280
  160  154  0.2486959414243024
  160  155  0.2490210040241986
  160  156  0.2490921300383398
  160  157  0.2491805747612761
  160  158  0.2492512222082115
  160  159  0.2494595678870950
  160  160  0.4976804117990540
  161    1  0.2171634569908344
  161    2  0.2173112717532249
  161    3  0.2174010189670700
  161    4  0.2176649452337521
  161    5  0.2178039450564585
  161    6  0.2180999409682914
  161    7  0.2181548607079166
  161    8  0.2182261031436660
  161    9  0.2182890873103657
  161   10  0.2187303555818326
  161   11  0.2188144357051950
  161   12  0.2189814972480782
  161   13  0.2190659465267825
  161   14  0.2191473975566616
  161   15  0.2198032104625710
  161   16  0.2202483978380192
  161   17  0.2204806526305746
  161   18  0.2207524348663315
  161   19  0.2209627028107045
  161   20  0.2210658637786544
  161   21  0.2213517670733345
  161   22  0.2214395533572682
  161   23  0.2215994218200174
[truncated: 643,778 more chars]
