# Supplementary material for: Covariance Between Genotypic Effects and its Use for Genomic Inference in Half-Sib Families
Source: G3 (Bethesda). 2016 Jul 7;6(9):2761–72. doi: 10.1534/g3.116.032409 (PMC5015933; doi:10.1534/g3.116.032409)
Supplement: Supplemental Material [file supp_g3.116.032409_FileS2.zip › obs_5.txt]

-1.41119708838745
-0.294493462818977
1.00894909415675
-0.105887701770934
0.498324871821176
0.195387957534249
0.575024237554038
-0.43932745557262
0.672234044864444
-1.00909622054519
-2.17289477049208
-0.408939509029387
-0.585561539478582
0.322491314859974
-0.374413149407344
-0.443695925963193
-0.455946362353848
-0.130112958362565
0.335715697294282
0.921386669363518
-0.444014789164899
0.0480972755259498
-1.12555138932795
-0.455635276745144
0.594109255424588
0.584110138858334
0.154568297278026
-1.20128457633177
-1.02299653184749
1.82941156773168
0.83645944702245
0.53213747914898
0.304079744228257
0.402647319530572
-0.209397817921817
0.709668668104481
0.549177348846763
1.40436468749167
0.382328076044016
1.28043575636349
-0.14544707810078
0.937304650873951
1.76676984533856
-0.804333218652774
-0.0744000918519264
0.73773441359073
-1.14356693781868
0.84408116376173
0.0946124812377177
0.115866539137813
0.393773046569262
-0.63014012941851
-0.641145029103274
-1.45877981769257
0.637395487363034
0.229980769944702
1.87788751671767
0.156039220154666
-0.341888722006038
1.78170793883145
-0.8111949778395
-1.70237122359789
-0.84363610136489
-0.419182390031276
0.421718441107235
0.174486983773658
-0.592928781156901
-0.565323381452129
-1.16770675476328
1.91588168044189
-1.8453379631197
-0.152457915282626
1.26357955486095
1.38343089097314
-0.620090287468531
1.34761886652191
-0.87369947435661
0.050532623735166
1.50928957724355
1.22403689432225
-0.29443638218366
1.68788375265928
1.21841644970029
-0.248983921985907
-0.269822288769747
-1.0266068750474
0.707635563075602
-0.601679248255101
-1.05596821777948
-0.20854073579638
-0.662779055501601
-0.269037473054294
1.37613912398987
0.626222125750046
1.9922905300675
0.691114175119867
1.61501949912416
-1.51971715526832
0.32411665881605
2.35945579073486
-1.31535803200587
-0.7498988695891
0.383636429890617
-0.618266341992385
-1.25781560034215
0.182116198530822
0.0326661023484925
-1.14265959067194
1.60434673330059
1.17727042988021
0.00704805718793207
-0.928222548423604
1.84045443796426
0.0815855587522187
0.310621226223266
-0.633672029643883
0.179961150488495
-0.136049301170225
-1.25895535279656
1.16244196459638
-0.717761401956472
0.0372262883725018
-1.93642182238063
1.12762436829779
-0.0103660147250933
-0.108548359453288
-0.43324764270205
-1.7154300389282
2.14264506936564
0.181354133022138
-0.467333691403912
-1.61846761505788
-0.706359415020095
0.382185478831996
0.837901798822654
-0.747201798069945
-1.03152575582715
0.737528991435795
0.78856401477654
-0.0663058804736473
0.0192534399716414
-1.21145089365577
-1.30220393931019
1.33907705598638
-0.615253541285176
-0.324817145426999
1.68863377845496
-0.474964630600984
-0.0233953326070324
0.351127846018479
-0.163487468315472
-0.37306823729366
1.91255069575864
-1.25198850064326
-2.08734185268955
0.998802577153576
0.934623069601506
0.778230573542622
0.482403806580504
1.33787353826764
0.975180057346355
0.577845712421654
-0.189835534330452
-0.518747561069706
1.82052699363386
1.07252787770532
0.456209163512383
-0.719651143722187
1.11285211551149
-0.632192892768145
-2.10446761547199
1.4778629085369
-0.945354170444838
1.36703777795087
0.262879354696185
-0.180333013667452
-0.219221381134476
-0.506670447965559
1.31214603829195
-1.07362296154542
-0.236822330274518
-1.15489514199408
-1.28307037005352
0.848059358955722
-0.592173255337442
0.8746219044264
-1.12575127090713
0.204515317830282
2.31207907381305
1.23795391869029
0.580020851351535
-1.1750080332149
1.006588081794
-0.37571833561662
-0.667910661816941
1.09092657688103
0.708755023787361
0.557219521966969
-0.752743940173403
0.520147955572328
-0.518586077495066
0.587240154815184
1.17800584534106
-1.07488234033913
-1.9428917626856
0.825728260001994
0.413552641302118
-2.07662674474354
-0.391736567006684
-0.836485789767625
0.121358092404887
-1.64705575486274
0.43615263785027
-0.0995453283466686
-1.87891318059167
-0.0267413658861735
0.0776311552531157
-0.584002934306419
-1.90938616943109
-0.533800811723369
0.306699508718119
0.0913191412921028
0.0531646238449782
0.323939932429992
-0.725094579330201
1.58402053947518
-0.158061808136811
1.15727966917268
0.849429482675586
0.507187827992171
-1.16402879379222
0.964098873800806
-1.0325075129224
-0.00903566416849015
-1.24132991936935
0.994638517198857
-0.355017079108048
1.18320440741059
0.647474551050922
-0.214398720716331
-0.733197679615212
0.86321743172548
1.25106301824878
-2.23603406611777
0.0206466693589713
0.600606712457283
-1.13277584626737
1.45746124147285
0.527890278476241
0.853537784693612
1.04795533352331
2.01092015620891
-0.654911035939186
-1.04675308922458
-0.714020061689778
0.199257978012968
-1.73356627630532
-0.0376608183547824
-0.509510265555521
-1.43276894097549
1.45681295720877
-0.425265476950194
1.70249530204427
-2.45461830833125
1.32271481120358
-0.575602959431847
-0.425804999189362
0.700920661836116
-0.140328776004401
2.25943706939397
-0.143103199038376
-1.49389463136295
-0.811433703097914
-0.991924564410984
-0.0981110816627784
0.940815642642972
1.80721397163352
0.826004033703798
1.07740442080822
0.579705367326095
-1.53797435402408
1.69564960824741
0.539542189891614
-0.0206342019535411
0.125596925430765
-1.12114525759212
0.134967828022814
0.761782424853012
-1.14267512347372
0.337724194885911
0.403030569122442
1.50034182178099
0.504411587646721
-0.34783262746796
1.04765224201064
-1.49441020737823
0.875911823123543
1.83425568310477
0.419703886859547
0.0547153928098504
-0.351903444290834
-0.108652831299924
1.1709840493859
-1.38894034788432
-0.454281852991584
-1.97161913666499
0.240175197869597
1.74543228506475
1.18609216671864
0.190803937435067
-2.08881380513157
-0.709611044701864
-0.499999739175753
0.0885630587921496
-0.952749886537435
0.43292666039741
0.323355985452643
-0.847031868069131
-2.20013228331646
0.184758917781903
1.9760154841959
0.852329476717697
0.648615078964531
0.143636134477726
0.149353408212247
-0.114447093047518
0.75190114906466
1.53660135603561
-0.842363891239208
0.534283928275035
0.609140761874833
-2.3666628323375
-2.06339892072133
1.95940703975483
0.215514021248634
0.901984787916235
2.65551084072211
0.654362096484088
-0.344491083056054
-0.506707089485817
0.500237748202457
1.92235785620905
-0.653350838033043
-1.34733897650971
0.526367116793158
-1.88259529000806
-0.696344237251832
-2.68078349214093
1.95349070764851
-1.00596800035921
0.346385260650342
-0.976835574007401
1.4599707877581
0.610352091394019
1.20102035734255
-1.24745611693852
-0.309953832312876
0.552305008838519
-0.8772049740686
-1.42364387607034
0.0719659055963096
-1.8937866928563
-0.551932976795162
0.210993128911367
0.342408700578342
0.901227306598897
0.191601988079183
0.658485925706204
-0.0391722272133366
-0.790594890001651
-0.970014492446518
1.25710862036492
-0.813658524150469
-1.3641248129879
-0.531402582568593
-1.00254672079522
-0.233357290531017
0.836585666573648
-0.639706128584938
0.901019857451966
0.348934354591127
0.259619307264492
-0.299981910410359
1.24057198457917
0.164971794655035
-1.56443720779675
0.754716298736997
1.17652691171008
1.1787893964913
-0.946086711425751
0.550796161820053
-0.400145896992529
-1.084946719428
-0.124509447005633
0.129155845543276
-0.0587039274313303
-0.286302665858779
0.0881660982386979
-0.589704383741252
0.244890942174632
-0.192947972874813
0.672132167586054
-0.680362686497336
-0.129101791437462
-0.545811194734654
-1.14698550679608
1.55194411407788
0.615957127903845
-0.424211447763866
-0.890581296895511
-2.3229077608178
-0.684935798129933
1.26717937332588
-1.01807633498418
0.124593748515996
0.901324208213789
-1.00103343320041
-1.29656135652595
0.474503190078727
-0.956838583878887
-0.399703773528987
-0.631583317813592
-1.20091121554849
1.41596719986354
1.29714530394901
0.65600256192979
0.125163166869097
-0.147715574814851
0.173920125338473
0.107536453685414
0.0406992439600547
1.26868019834027
-1.74128780010611
-1.32988254552494
-0.474770241906384
-0.930167952269319
-0.606939707151045
0.283064133534963
-0.31578796177678
-0.670812894946476
-1.46314557022658
-1.54446790022712
0.161822059510591
1.41169641755006
-0.421817871006031
-0.356275411364559
-0.443996736221007
-0.711827853094994
0.894651723721074
0.0892021968219776
1.06753773633124
0.805050883116751
1.29497609772102
-1.2462767561332
1.10151759811755
1.17425877622909
-0.310737106612669
-1.64454707077453
-1.01624535747021
-0.908995913710365
0.430426716784374
0.40397811722989
-0.495241586913961
-0.577463740835473
-0.59859383128632
0.74513045768585
-0.425804439210624
-0.105005414425511
-0.684273761353197
-0.254602718804189
0.845691055254559
1.58254541509601
1.84269693944929
-0.652210320882152
-1.81953036573913
-1.25412058566428
0.508195812049256
-0.850321723125923
1.060565402051
-0.476538270664648
-0.00525681750576721
3.48114051647023
-1.63759046161415
1.30370022790853
-1.14759144044266
0.388912588122013
-1.36396925096634
1.08379915119077
-0.730805949914809
-0.698780083920721
0.141260139424868
0.81953723273911
1.92255160214529
0.0752077553956194
-1.00924763098403
0.0414387056583576
0.327899338734586
-1.40405234239891
-1.47893138873044
0.407210422314837
0.155603170254406
-1.13985699723006
-0.682026961344252
-0.690263341868845
1.60237528511685
-0.124069804324402
0.00321025506498244
-0.372255338848097
0.87722187179547
-1.48002305288744
-0.926366567847092
-0.56671399488766
-1.29205941559042
1.21380373518266
0.0671696205255905
-0.593459153339881
1.45295997085082
-0.464399189861486
0.944451405799592
-0.800237152171972
-1.37923668172079
1.81460689890612
0.54620304659103
-0.607436400711057
0.0676519911434924
0.868498605269014
-1.2645008247867
-1.34283841301192
0.694737891901186
1.00986046822852
0.432196387198281
1.34812218415394
-1.10782846376229
-0.3832074600515
0.498244539402889
-1.65581655949576
1.3291395358052
1.13815553295046
-0.693118581380548
0.230879895179513
-0.646957670400977
1.89151278674754
-0.892049469569131
-1.28971610002325
0.50075089664362
0.663955617936854
0.0857197900687712
-0.205926057294157
1.0006313831493
0.314780570542266
-1.23390945155241
-0.961651599123267
1.17919686492951
0.246883349055014
1.20278039729545
-0.822194457424659
0.227041109948421
-1.09238873383839
-0.234658426658777
1.59603582465355
0.700602882803654
1.63718792640448
1.51960087407114
0.239382100016453
1.86893598373712
-2.23776262349766
-1.86780623651627
0.347210909890988
0.227184706830169
1.25879850913781
0.773775142275704
-0.0257952376900641
1.97013790927731
0.248147048420964
-0.0393852341907435
-0.569129769646985
0.372501536576186
0.466558940509162
0.56504793128447
1.08946896176669
-0.582987922236034
-2.2607876603073
0.890309373706393
0.455483089013078
0.149418782775015
-0.150630636648105
-0.17549035091588
-1.28844230141186
1.18987805635054
-0.473298306072637
-0.476476193477728
-0.465296813708263
-1.56036165704881
-0.250866455607252
0.216988039684707
1.31317933298355
-0.0224461488543879
1.14502977839066
0.150522085324452
-0.436307149266473
-0.9212485880857
2.25575874687444
-0.702298409421764
0.901473449137069
-2.10526303652443
0.162678572807258
0.47484888038877
-0.333987845676116
-0.895500041571528
1.85105713200625
1.3864778699469
-0.0611379263973168
-0.436993747110064
1.58987709525684
-1.25708234969495
0.862523025475934
2.31048386538463
-0.970934996860786
-0.894486416236585
-0.39382546048932
0.445942684053878
-1.85595287148253
-0.348349347291761
0.935521730652178
0.701236884843677
0.437688713386148
-0.380648450699044
-0.358497320704238
-0.404856265067919
-0.261368605882919
0.577089077405009
1.00383715311694
-0.963085310123776
0.202962830815731
-1.70743758822972
-0.405959147221253
0.861048318536956
-1.04274361167617
-0.229080830526614
0.214088485635476
-1.56276988564722
0.300925915090958
-2.70841052563787
-0.176657417318972
-0.462355527060114
-0.653548284889725
-0.0504257014503828
0.353131899852625
1.34646202958973
-0.459748434413481
-1.44534631146947
-2.29439665150961
0.446041737058405
-0.281619976301731
0.606143713585507
-1.01140588113059
1.01787599396226
0.28620769537455
0.284916065701469
-1.4323975483972
-0.687266632350565
-0.645660243657769
-0.206387151942566
-1.51595493113281
0.297176378333148
1.17775442212208
-1.53618941520211
0.00812537910107885
-1.6300141874496
-0.621563602552671
1.20097358823448
-1.60723885200623
-0.455727199377463
-1.21130717600629
1.32344278831737
1.75414575967325
-0.60971827352897
1.30317417153967
0.0802624009045487
-1.26119554127979
-0.639022307865314
0.433562894884623
0.522985355954729
-2.5043737514457
0.530308588756817
-0.0854334883267497
0.897319204027404
-1.05661875168151
2.04635403503069
-0.133739846295563
0.411083678599913
-0.656736893434945
-0.608154043322376
-1.1656404233554
-1.05954269934509
0.0992865798060338
0.160687793846992
0.0302866242524856
2.03632769477468
-0.250477171562627
-0.740489365460629
0.143551165621199
-2.08975817171053
-0.3040613956959
2.18378224699653
0.296322486072994
0.663225119970811
-0.476648531926424
0.101004023330728
2.13382670175863
-0.196487103759075
-0.864401059296107
1.10317995119142
0.0324154204435548
0.214204930608755
-0.492102369178935
-0.140228975596153
0.482187686318945
-0.186387609974803
-0.111303469509479
-0.534487147423254
-0.522424343145115
-0.495736285989302
1.29931508417062
0.913812056685989
1.44922148226799
1.1501009446757
-1.73317629464133
-0.113412933510156
1.47405898061219
1.13455464990383
-0.305992576871551
-0.501417133123459
1.10099185146246
-1.39164142065809
0.194394351031504
1.36801993712459
-2.08452467176447
0.0540672132803073
-0.434388858353617
-0.0657174015004653
-0.106100029660366
-2.47967983732539
0.886505874384117
0.161347211827298
0.683897013596841
-0.32068052803882
0.793682590928614
-0.338131122590572
-1.447103261874
0.714230896339988
0.796402456035451
1.31262731018474
0.859570732000894
1.01097881000418
0.543831447414772
0.0192637840060984
-0.645050284471608
-0.833635847019174
1.75355180504772
0.888920451597715
0.972387905260099
-0.244812321626722
-0.0562473858697422
-0.759784979729893
0.149300589462619
0.624731027859487
-0.388090904859568
0.642574718605207
-1.45022460715893
-0.545514778439674
1.26266934307948
-0.577862738197385
0.630003154724554
-1.14000489836936
0.333845269145225
-0.193431081776905
-0.239528242072499
1.7847993761387
0.479627931551616
-0.493746569391471
-0.701430858059321
-1.58167028281309
-1.09326896653578
-0.500318598576363
-1.01295234836281
0.643813046067659
-0.403214097367796
-1.13790762803701
-0.385667412951768
0.219942496575679
0.366994189848233
0.21194746980381
-0.382956389672535
-0.0730240647608493
0.129592834965396
-0.412613205498727
0.669463738652168
-0.0460793245451735
0.328582994266403
-0.90325176985464
-1.01033528760268
2.19376580713594
1.22020796818479
-1.57120807370879
-1.55207661802912
-0.200723753827232
-0.980166911748218
1.32477629086401
0.12323866699923
0.489014043376992
-0.691613155492464
-0.703854252868081
0.459395005678519
1.49794509858799
-0.642945033164657
-0.354249486469252
0.405889511350755
1.6159324924684
-0.0755706172282958
0.42924267133524
0.518540257230114
0.96585513187017
1.69487068386898
0.071201422584396
0.367221208643123
-0.545402494872163
0.324908319981363
-0.643373654457655
2.48599563937173
1.13143787026129
-1.17731058683805
-0.676049690688724
1.01753230342496
0.633900928628433
-2.13843505230689
0.154117695401061
1.66897787961722
-0.381003364100832
-0.375304103031114
-1.317360852691
-1.07307723715243
-0.243123962631336
0.477893843148822
-0.0219701703360404
-1.36547676834544
-0.28930862437478
0.967840977038905
1.11463325379055
-0.737099741494072
0.883177625089309
1.36564189608701
0.448702026244592
-0.432666517684844
-1.58794513374215
-0.694717684152336
-1.1563931297924
1.91929572721382
-0.317524241011784
-1.25892198623426
0.720348800870836
-1.41687601957687
-0.954758979133658
-0.269172383508266
-0.129852983966998
0.276454530506024
-0.815068804060822
-0.515211847999067
-0.303511915864701
0.615929027976765
0.274838290257989
0.933491653402934
1.58212320553649
-0.296677363875178
1.94485151261493
-0.716961898091249
0.524395446344999
-0.701385805316107
-0.0725246204184914
0.193637253308045
-0.570814271943921
0.597828230259519
0.340706418228661
-1.21408182579007
2.19349507783094
-1.06059682679896
-1.4426537286399
-1.46609463688127
-0.613204389789479
-0.360138263963467
0.229760340748076
-0.614870563240973
0.0752431059363858
0.609834448111682
1.19668704273301
0.120883422223497
-0.743366144081218
0.213316472980283
-0.707595905890852
-1.59200227447739
0.0128725579777023
1.62145502139476
-0.563190441526875
-1.22610451054213
-0.037336014595139
0.82703479287168
2.4202545254579
-0.3023354182678
0.570913074019603
-0.840219936603336
-0.880802144969201
-0.548525203105913
0.665047629521798
-0.561942647681155
-0.991010001632767
-0.199170615909477
-0.164327169243684
0.477946416621501
0.765908415146329
-0.0115865377226403
-1.04057396631779
1.67117136926899
0.738548856692862
-0.732853220197364
-1.35900204661851
-1.32000802688494
-0.212192880670556
0.41571151799196
0.38096432602266
0.753739228972996
-0.920202030479925
0.144814338847963
-0.513677248207651
1.97762323444737
2.2564200823194
-0.893244047151768
0.778392811055656
-0.209144438775813
0.0644065690639408
0.502418256684588
0.558788700871233
-0.259964715502855
-0.668350275635771
1.09937614018192
0.695467886428649
-1.10192685691382
-0.902281944843546
-0.138176108044064
-0.847745344151113
-2.32726595354566
0.506229891486058
-0.221282948154867
-1.6611061794277
2.37735736229729
-2.58859172508569
-0.325087779285052
0.132161489697581
0.155174101118674
0.439162636674674
0.127589418906936
-1.5449673076857
-1.29483608681292
-1.46269877933388
-0.590402641603439
-0.71746243640575
1.7755275005352
-1.04013755789897
0.459380265403589
-0.721323779710708
0.985809568855598
0.659979923793742
-0.759119055007634
0.428100092005178
0.239265737974044
0.0921420921180588
-0.224389892873707
0.0824703025417117
0.449255857465728
-0.313173503643867
-0.712023795738629
0.846897553647919
0.207339956825014
-1.29296316020791
-1.69196380875501
0.758631676542741
-0.920517207160894
-0.0583270544726648
1.45802174616992
0.891216847444616
-0.466102288078414
-0.410837062661299
-0.333322995799885
-1.9431454993828
1.39588060856016
-1.21151210950215
-1.93829518095081
1.07601926939271
-0.78653843825281
0.22191762202643
-0.124109616950557
-1.80722238821402
0.393032511220987
-1.18428073898856
-0.0658856128384024
0.162213323734096
-0.662393941688778
0.370328780499012
-1.30224356320324
0.894336803167837
-0.509488086486062
1.8760239663461
1.52254926966178
-1.26282656957369
-1.75851124843845
1.84363457356676
-0.810815469283934
-0.2330759184804
0.641291076736215
-1.36573806577499
-1.62789808966761
-0.0285248698871999
-0.157042462592201
-0.742451414414634
-0.556712975560943
1.2605813453212
1.53864271420354
-0.825249676331644
0.979627174877999
0.569734344397685
-0.326557217627579
-1.48532111541466
1.47225958815645
-0.225076965816504
0.679230097007779
0.524720080066277
-0.73130143919442
-0.94180098258187
-0.35258948336754
-0.904414356060184
-1.03997582595163
1.28244920894083
1.89213901602717
-0.95056914594434
0.973325075537144
0.874118470209515
0.35852521130361
-1.02719576884176
-2.71814207060408
1.10555810128226
0.6178682293776
0.555822328359926
-1.83665017694898
-1.68334200208665
0.171959483819669
-1.15636628130056
-0.463497303441288
0.787844400313694
1.4032480618051
-0.958752294944775
0.0463967747258116
-0.226888303209012
0.351046463137618
0.42626708358842
-0.720209328169709
-0.49628342478133
-0.45400890728975
-0.816188604078035
1.87112949238492
-0.240405683533694
0.721431610298728
-0.364358547664555
0.366583883207924
-0.603504837194009
1.0208094134386
-0.163147530146696
-0.305018179789901
0.917396177356407
0.717853993095536
0.874232331481287
0.551197942575386
-0.147796200407599
0.343930383913081
-1.32409861761626
1.31587633207136
1.0852466960027
0.368580037448344
0.390849022704085
-0.878481689283168
-0.674389969679764
-0.0248874050801207
-0.352932656410575
-0.657749267408542
1.38506956351472
-1.51987514497169
-1.60813663715653
-0.212493184025539
0.826065375651283
0.161186408046601
1.82461693351725
0.368888852319597
-0.437234357925975
-2.03516589003294
1.52961821976357
-1.11261729395285
-0.70964195019719
0.0595829423442809
-2.22036158060051
-0.819855993156212
-0.474738753729223
-1.27919388611097
0.0549806104615439
1.02213317585453
-0.477319337462843
0.948883439113457
-2.297404144478
0.865181399195819
-0.314177042782235
1.43464765772235
-1.49729675885967
-0.46708815692416
-0.632835457338755
0.500526419530018
0.0376886710619217
-0.0541776475749992
-1.36091783448497
0.116014273476319
-0.850405870687932
-0.590567245472722
-0.119322770343006
-1.07230538385615
1.49158030441167
1.38486373678887
-0.221114213131015
-0.502402224447773
-0.141237659075486
0.718738955742884
-0.802977664741878
-1.19580158425128
0.355609197056858
1.34444681629477
-1.65995712981097
0.873237219909702
-0.498351063602844
-0.476888785964094
-0.486414304977811
1.00574844122578
-0.291382395495372
-1.34367349913694
0.471469649915879
1.19833907725671
0.955948588536894
-1.47095595186621
-0.787795165774048
0.873590290775741
0.134853975689235
-0.176918266243663
0.516720966191439
-0.358624105021666
-1.42527670951406
0.458502052849805
-0.00310570085881508
1.48353655135858
2.22854154450589
0.129164895109645
0.95491332804192
-0.0171134418923293
0.0113605700686825
1.42943559333852
-0.402256889068333
-0.60794006177681
-0.29046271958225
1.19114589500785
2.79637771023301
0.697843504753964
0.64193764478755
1.6737025269733
-0.65514510979179
-0.0250361718488784
0.0407817850234118
-0.883944687864624
0.966022568781875
-0.464040925558807
-0.775803665409599
0.372050427332545
0.324766745309791
-1.55808349600196
-0.973093691395462
-1.04366926412086
0.946261194194686
-1.44715216761686
-1.87433452720758
0.623930422191037
-0.206675651013726
-0.683915776458532
1.18272678383769
-0.0251019217091219
0.196777846061722
-0.316920023445355
0.535245059792763
-0.231340610281143
0.434175959360599
0.102843198394861
-0.196881900422762
1.93925050587648
-1.27739861465185
0.97788493401817
-0.840626673923645
0.0442862918673027
0.450728051700651
-0.744032634555755
-0.883279456151546
1.45940022562623
0.203625915339344
-1.58190964423903
0.76421893170492
2.18297446635753
-0.121499614985916
-0.982259735299557
0.649726398833937
-0.766255848267808
-0.174321288708767
-0.831859407278388
1.42187322285447
0.491575868383996
1.01194827207646
-0.0826626810459104
-0.349096574886759
0.874258392896353
1.80334758501119
-0.894652077500307
0.120175750090749
-1.68941938345665
0.84357583382877
1.39242977584652
-1.18046250376501
-0.0464085170522234
-1.73992143121185
1.07533450379474
2.04330810812638
1.43516190708229
1.04491937781888
-0.777246859104349
0.998403786662029
-0.645459510853057
-0.864826278257196
0.0393185441644817
-1.75656821372459
-1.07386186139513
-0.542214913498756
-0.0569779550308945
-0.383349466966173
0.357066201594543
-0.84880929033369
-0.341387758290691
-1.20289778317537
-0.157685773049788
1.49768711757896
0.305687083293478
1.51948404102621
1.34174102353084
-1.06970807416211
1.79083103041609
0.0756316024208876
1.00458429442093
0.585313645217203
-0.478899645453303
0.259150228352426
-1.92923533930398
0.438825190531214
1.62876687238424
0.611839235832842
1.45868720098623
0.953573227585999
1.14448054730369
0.735408681360718
-0.0337542229408111
-0.119296033818933
0.916919873359637
-0.876805504763462
1.67818672013699
0.0469330173059205
2.16624421747532
-1.08656823020534
-0.577308881401687
-0.507262513789553
-0.368781893385381
0.556020218894294
0.0856745390392008
0.151665804027029
-0.0900432160382695
-1.59766215354406
1.43946108445036
1.19897716871732
-1.46944339527233
-0.106353694654817
0.0325027671485274
0.823233591207942
-0.248591692391908
0.109922635829081
-0.210644154423414
-0.255485302804851
-0.176328968815027
-1.05409057684932
1.21025239230043
0.0264256410163976
-1.3235918643393
0.6938056466029
0.198379898029517
1.34235256341786
0.333001733845842
-1.35260151035888
0.87977693299614
-0.326741795994862
1.12780036334313
-1.43985663520169
-1.13685439522058
0.727599678497039
0.410460106193155
0.459723670094909
-0.560313507239697
-0.309389048254549
-0.858991171653646
0.903470017969267
-0.912820562471931
0.643850568900543
-1.07444161344153
-0.572972930046289
-2.25272671313021
-0.998687177513309
0.924478609157256
0.956988368358741
0.349961525515611
1.50167751356691
0.545231217090575
-1.63245818424175
-0.679956207916938
-0.395160793524839
-1.00600296442823
0.486056933304137
-1.00066151032781
-0.653520107022339
-0.712722102238911
-0.0931600901393558
-0.174902505593143
0.446162292912639
-0.601609162810326
-0.966368303927355
-0.242521899354176
-1.77447962695572
-2.08124094858461
0.504674930882317
1.64316703060764
-0.56850807677339
-1.86840611719157
-1.61651615970294
-0.260241790184867
-0.371582052618017
0.826026226778103
-1.26034242283141
0.444760355073195
-0.314376659493271
-0.329977866555912
0.0637959770586898
1.58527614312277
-0.840686620247414
0.993153623388246
0.714570088941611
-0.620624498246932
-0.928468789434585
-0.307243134720673
-0.176470300804069
-0.439704842951748
-0.857409044735735
-1.51592018578296
-0.474371135783226
0.504744346061171
-0.344846978455739
-0.0765878315264846
0.797951468236229
-0.303571617530106
0.0637874937331855
-0.915662256812552
-0.086755825669181
0.0706469619982586
-0.284750056827412
1.39842611341862
0.376894462403839
0.0262899590420463
-0.0155386186032764
-1.26023001327282
-1.08568206672748
-0.475797851506138
0.158256202124205
1.07286198567794
-0.885868718023313
-1.6095262816592
0.332288906834889
1.55117885892246
0.20858713101456
-0.716757234360598
-0.303031950650427
0.853176947983736
0.0413490902397189
0.864054261751024
1.85307397745434
0.0512163579769043
-0.146683259677949
1.77591595871802
-0.542215527627281
1.22732578733758
0.363996327463409
1.28433132769485
-0.0322714735341386
-1.80404327727735
-0.492424552831713
-1.22417442374144
0.543411859474736
-0.933230740973284
0.781182033194446
2.56914154301772
-0.383616968799735
0.403118888113713
-0.74764012205108
0.460996972440991
0.305172348937784
1.0900679805597
1.23002721119428
0.234990371720894
-2.1544634621985
0.427854124369757
0.467702199434159
-1.32143999936599
-0.546860377129302
1.43901501413704
-1.59214046781406
0.273514356601942
0.636472753567773
-0.329794020660794
-1.04103856922278
-0.127104847413198
1.50187634314588
-0.306009478572682
-1.22123531867241
0.518861258050148
1.76456172655244
0.61543850016292
1.40280769860618
-0.300749345282271
0.543358761728494
-0.0521971906647958
0.290048513492151
0.512950336561713
1.13689491720877
0.0670076517319937
1.02971514352471
-0.580417804926743
0.351487819964477
-1.60095450896756
-0.715002069161803
-0.341891598481738
-1.46651238791074
0.278357205724402
-1.48120432676823
2.31987720001437
0.667243055879395
-1.50445374134777
-1.04495999104188
-0.0641905543805064
0.513479912813209
-0.731718848134634
0.431910102183397
1.84856167796066
0.729538866320716
-0.298656670432728
1.44517095028167
0.0684036837788288
-0.769586371022174
0.412391888980262
-0.150517304706349
-0.8190075088374
-0.302468569279138
1.73134870643671
0.200831467613272
0.372907264899246
0.0893536202933429
-0.969115322755427
-1.18738907579213
-0.222989460182093
-0.734104492106514
1.03639842173516
-1.7473377523605
0.583242154422565
-1.20061524411573
-0.206588913832065
0.412710179301613
0.0734989536433513
-0.640108547478879
-1.15639902490218
-1.02956719236242
-1.42115797924317
0.562906798758493
-0.830611975965477
-0.3308166821946
0.204654440737343
-0.162905348777301
0.0379513047175946
0.934788729016402
-0.679206253247707
0.912545754641465
2.51645435000941
-0.461612881364236
-1.62148906377383
-1.32817688497461
1.09394046356618
-0.726889462652492
0.704568131046262
0.509849056987173
0.91150193518351
0.89017698747007
-2.93502252286027
-0.291991254956802
1.05596471817349
-0.193127324802634
0.215951924427663
2.27318257336929
0.68885955653672
1.15102326782433
-0.36065881858866
0.98719748278797
-0.346767367774781
-2.07116863116443
-1.09574292709471
1.1196905656191
-0.216464431383549
-0.0166193584179932
1.4970960056914
-0.499980741488414
-0.117356317157895
0.45582273083844
0.504698849150061
-0.636509655303888
0.0305464054171704
-0.193164318430364
1.03512072643657
1.11258253273222
-0.573881806838152
-0.717034701485555
1.25454040707985
-0.735539689756917
1.00516565221631
0.289203639290463
-0.914578651181245
-0.988554389147796
2.22168373548674
-0.766588461293416
0.560160454111545
-0.326933950011409
-0.791929491734475
-1.5975904889767
-0.535098286864944
-0.0642162883846966
-1.40041579717075
-1.21708145418618
1.97428860204166
-0.755462595366962
-0.0317325841543299
0.29792039314049
0.0823835268844407
1.64798587484943
-1.73552829264355
-1.75491564235089
1.79110023969259
0.967725702806526
-0.844458613417664
0.85491452247937
0.362468346371409
-1.07340253253611
-0.294081839137278
-0.696452077027924
-0.656063696494911
1.88891300373919
-2.09541352714642
-1.82424674882257
1.94048698961971
-1.68275330407348
-2.25298450055702
0.66104275337697
0.579136643965205
0.810561011580486
0.402253660988988
0.0645434015808051
0.524016459067811
1.47365380438262
0.0332787010014196
0.0943789083148266
-0.520974371879514
0.694956006922333
-0.538295664117343
-1.27132224875662
-0.469549563317534
0.093122706891356
0.676328282791418
2.26386329951803
-1.06512295612515
-0.89771070501783
-0.881437947692655
1.2371352385692
-1.00157699949893
0.22682244709746
0.716076958474403
-1.20479276624482
0.0109033579664266
-0.6856793114157
0.990074216006703
0.780591429381103
-1.26274747963969
-1.06086903030177
-0.575633784053126
0.0679785970401875
1.03524016646918
-1.16779241392986
-1.77263587503669
-0.755272127450573
0.167571799446241
0.663862046289605
0.580794014083955
-1.29714395087805
0.577283519548885
0.353312411006686
0.47903062528324
0.887241399445684
-0.37013877730106
0.133630658036751
0.471501660935102
0.105798670526869
1.9419875830739
-0.0720420499009057
1.01536131831175
0.303864879101394
-1.20370207826181
-0.868912426403205
0.418715648496255
0.068035018703303
-0.53753870574045
-1.41623950220127
-1.25324025562911
1.45356449976751
0.356935981876968
-0.969380491884234
0.0445003342138506
0.0742454122092381
-1.51318756772784
0.0757667914724571
-0.584271424297838
0.40580208719355
0.401752189702805
0.408071157229548
-0.575792722668635
1.37127992747837
-1.878381920181
0.479101228022919
-1.36033232972375
-0.960666491301319
-2.29303532756812
1.87376401097733
1.22290925017819
-0.0623395906482693
-0.844511543347613
1.18720722848677
0.978153397950561
1.71484514075374
-0.2682057335786
-0.329457133684641
-1.65159263994681
-0.245056064927806
0.618597392819189
0.217476559500052
-1.71480395116364
-0.0252033171737096
-1.43944856920283
1.61438745937608
-0.960006366237308
-1.52604554583455
-2.52017234270364
-0.548789858149968
1.19661759798535
-1.00478617826621
1.04558645849869
-0.790468154311816
-2.40992604457055
0.456609990020711
-0.411210815945806
0.0179895437288821
1.1548619230113
0.336436556509159
-0.648871087976929
0.289924925280865
0.123675138186328
0.542360067992001
0.99023598431987
1.33427446490045
0.505551262262162
0.818112046913734
-1.55578491442484
0.953937455753242
-1.59332512145631
-0.143584720100381
-1.5182135586589
-0.228086155249794
0.597918126224612
0.269173191939928
0.805751111750861
-1.54329256288201
2.07775179464043
0.595545110190905
-1.09034986293336
0.991368868671838
0.354131604349006
0.77530185814805
-0.441067374381432
1.05148498162014
-0.0715399042606388
-0.208167881157002
2.05257199132571
-0.763187491571488
-0.850546418589744
0.0139798093860645
1.37952665960065
1.04738909789359
0.7530872510715
0.962788959052716
0.321661792440469
-0.565354506384143
0.73543217369689
1.88474325185419
0.554604372422526
0.880380336855572
0.623009400826619
0.429026917853518
-1.75862599758267
-0.858839537259247
-0.115496441610285
0.987760528875432
0.13575872138113
-1.0035840802311
-2.77965599719397
0.178771893418425
0.652357970537682
0.414914935913555
-0.537419011095805
-0.255806806334372
1.04825946180992
-0.00729924807537563
0.214684308428307
0.833976928894496
-0.329871853460545
1.54576799435388
-1.0754181485439
-0.958607835993358
0.0195083231814488
0.844348643261729
0.363759682456063
-0.561350498236297
0.00982607672612865
1.4817486537917
-1.08158396069846
0.609317735280799
-0.957298037951144
-0.0629853402668439
-0.903854071412151
0.786756704454022
-1.48490241117582
0.486381560743869
0.61776679546167
-0.602006433415225
0.233565740718287
0.372785822401047
-0.243340450656609
-1.19399687647462
-2.85932687747977
1.63065551380644
-0.775670564797676
1.79379707519918
-0.877570132803439
0.9007674370577
0.878973773183502
-1.58128492632302
-0.12594301169297
0.816850476479882
-1.15177321117193
1.84843875610578
-0.291079600718713
2.53744016051063
-0.419946692922448
0.781507142601969
-0.246293588200341
-0.799470564864167
0.299624211131562
0.256396408494335
-0.619140223254457
1.21738741375321
0.144316701590549
-0.129936424554131
1.18016329224771
0.543519793894709
0.108650722601055
-0.15244515258437
-0.7097237290996
1.49987531687193
1.15724070851731
0.809693302171501
1.36295847613519
0.886905473366269
0.242831110223967
2.12141401466941
-0.818966687058395
-1.11519308049213
-1.41476844892897
-1.54586401064287
-1.79513999052786
1.33440553680942
-0.271381828019474
0.240811716077637
1.48710495606852
-1.10437648300704
1.04894833540718
-0.77375004231052
3.177309634797
-0.612471874031005
1.04410054587455
0.731913507574322
-0.165940942616341
0.842800421464691
-0.0909709103242538
0.801782205943011
-1.18694493283568
0.234496926577856
-1.3490968899553
2.41826217217409
0.94709795821329
-0.158774653047511
-1.94306428429236
-0.596433668527761
-1.0800589417
-0.279534302850222
-0.266128470951859
0.382182116258279
0.862553843299091
0.140057425636053
-0.249042152102117
-1.85226699233243
0.322546355189654
-0.454356850557591
-0.292818440636574
-0.537998792684857
-1.37757720774669
-0.902056976066083
0.485524458409475
0.0384860828093514
-1.04655714892097
-1.1868443372441
-0.920946678874489
-0.28258154158152
0.556351027253058
-0.772640972303208
-0.641914959098391
1.03306091941953
-0.0316180914567637
0.377945604723885
1.09820737278272
-2.16326519593389
-0.281893749750508
0.804386559506457
-0.190328106701285
0.952790727319523
0.495963158375477
0.183755058341866
0.290540570589298
-0.604490514449097
0.195354878928778
0.0497822485534633
0.252644369165134
0.744516314377835
0.617141580636348
-0.486871356454044
-2.14797421621544
0.665583931603215
-1.25930865129301
0.310770717826919
0.413812077012147
-0.460888411589624
0.470536161611077
-2.93520891081864
-1.61879314388574
0.361416291236556
0.0207601158109972
-1.12762320708505
0.574945863805505
-0.126747153117063
-0.776980848963154
0.0968523901613329
0.319150180372103
-2.41396744023113
0.688625546201252
0.030805130327223
-0.844202738553633
0.0317036572118079
-0.157886791837312
-0.165628587628411
0.50452767978297
0.496280762771203
0.342670330135737
0.5378298469458
-2.22886947129438
0.178988954358906
-1.28432096410968
-0.224949839428156
-0.0690100795870869
0.644724483137731
0.486427899959637
0.472576921283638
-2.47616758380677
-0.958060320970154
-0.409345577615353
1.00260631381325
0.733170899212121
1.17778989653448
-0.323750111319835
0.908013523471026
-1.40691221131701
0.419012796759417
-0.686061581096487
-0.815956382096426
-0.917223753737194
0.477183114726228
-0.730408123787926
0.713296964774771
-0.302892568496314
-0.941759958573295
-2.0001720455899
0.954938347429552
-0.575829478770935
-0.0942670656951526
1.3536070504536
0.940217243858223
0.220735610644123
1.39639350168416
0.580688901154138
-0.817018778139798
-1.6674031529791
-0.216286543863544
-1.29256667717414
-0.207475674444874
-2.16068920655487
0.0567558469729053
-1.12763216571825
0.146808710783923
-0.0969914399172271
-0.590078878782043
0.196098518986733
0.309067092984395
0.600169718086464
-0.770492044459221
1.80410773028598
-1.48859715396509
1.21888415453003
0.201353840244746
0.0728822338851079
-1.8113448338329
-0.614805685025281
-2.03737315694263
-1.44544274681944
0.375079172855156
-1.01132277588152
2.05463130949155
-0.640269249810835
1.79489279033197
0.499790036556806
0.524113789220538
0.70266620493254
0.746697114015828
0.0904262790889483
0.820003550760928
1.74348994309212
-1.33588564623661
-0.11455778514234
-1.06421438513541
-1.68470549859094
-0.766892892981094
0.0663879654700203
-0.384688600810761
-0.561312864062839
0.083568948932566
0.183894243506967
-0.11982284725346
-2.0391067182655
-0.0241209273024039
0.130065456016148
-0.621982203919146
-0.779237514362699
-0.591020103473017
1.25337060915653
0.514833493696129
-0.317388987044469
0.508967322398056
0.245243745627001
1.35227327152889
-0.560065430372193
-0.672284158043044
0.16947139901898
-0.821997952804628
2.02607084429438
0.499428173373559
0.359942662895088
-2.04250165680732
-0.815809542455129
-0.304221156753796
0.492359145591821
0.687332421933883
0.839138115441954
0.757803976267776
2.1924614045675
1.54919555368846
1.27115087429823
-1.67327812141917
-0.731574647487417
0.855755865007384
-1.28631380580145
-0.861899757143289
0.895999251053701
-0.514495385863605
-1.68251588972818
1.76627293487327
0.914563039406266
1.67831461428661
-0.13994087091182
0.844108666901273
1.56266778663421
-0.768228887020572
0.383759287431888
0.809126156608438
-0.27439413445847
-0.0229951325417744
-1.64126498698585
-2.08217962707949
0.251167024459694
0.3161062520562
1.34904764517345
-1.30789686822641
0.531193580270407
0.505435221578582
-0.323921801017193
-0.656694444417102
-1.89056368466942
0.481837857102789
-1.18650112112056
-0.0721816268233261
-0.195043169291655
0.139353659865857
-1.1229640299266
0.0765478812591843
0.209669136965147
1.46408210065825
-1.09336813985762
1.92622013095886
-0.507823270256407
0.613438662636848
-0.540230953297588
-1.52215839931153
0.836397519036154
-0.0540786470751319
0.699812020490369
-1.75752061858221
0.0798240130349056
-1.46222073102219
-0.351183335815449
0.556026473706383
-1.46575808768571
1.49034388839603
-1.26168249659793
-1.02122328025621
-1.2727472474343
0.363626136609317
2.01430835286436
-2.14834238416636
0.4669237896392
-0.489153298970685
-1.03757771661136
1.0084050583717
1.14543882507866
0.617944737878058
0.549807059799598
-1.52069903591707
1.85734280238634
-1.02266749125008
-1.47170560238336
-0.580541366711197
0.711862453769579
2.21361293345178
-0.0942307414830151
-0.370725259593751
-1.77919394566936
-0.274346259222968
-0.304851973194871
-0.0984351832164693
-0.357416432466729
0.825299618124036
0.554686439290253
-0.771480902124857
1.27809704865305
0.737518449633095
0.128333463917251
-1.05079642223147
-1.07021642878257
-0.287206350010164
-1.81854509363621
1.47817750848481
-0.989662666263716
-1.76425352951182
-1.38509007011023
0.0460234076009273
1.83094268308438
-0.876319280074471
-0.370667693961875
0.17234280175707
0.155042047305657
-2.17955009513652
-1.25683524311182
-1.45962580321593
2.33242552268251
0.984347774699273
0.046335824081315
-0.917172526328802
1.7368287436266
-0.705464605034195
-0.0992223895982082
-0.896535981455047
0.354785234337958
1.33690735502872
0.697643227357727
0.668670801673017
0.633621599440283
-0.984301724081088
1.06524502970353
-1.45130158264479
-0.228002826442735
-1.82648366754361
0.755051980689183
1.05862708754959
1.16186682809062
1.59221976039616
0.711050511323508
-0.0098081058735915
1.98164811466835
0.205453193969267
1.13555170470365
-1.03483265124425
0.940469751241469
0.110092735069745
-0.522965758447253
0.617577727383769
-1.48273705670438
0.133387575885632
-0.0137613020753739
0.972259604813612
1.6253278549353
-0.17954947178643
-0.336036704106728
-0.161885913663717
-1.30798201286094
-0.437339151488421
-0.487086835950924
0.86470515125292
-0.546179149810193
0.50928137290306
-0.455833340015555
-1.53694278642064
-0.125636881254978
-0.344272382976405
-0.898895157695801
-1.2023335128099
0.568263211319386
2.45273085156644
-0.183533897916042
0.632126473188775
-0.720677429091238
0.867278625847999
0.12278686640784
0.99005125421453
-0.152240380305471
-1.21859914421716
-0.241396684788519
1.04696238289325
0.240261008641325
0.224115864054385
-2.47994730840784
0.914265152516539
-1.12735985401152
-0.0896221549158556
0.873844631051604
0.636849804913593
0.997120741018314
-0.0702826570323186
-1.82417387394583
-0.580254785680167
0.424524806311312
2.55805075345258
0.213425857297971
0.821317254134254
-1.62028585708893
0.139092580001713
1.01822194023762
0.806044062271547
-0.800382482796413
0.0141805363148549
-0.895073131680408
0.955091502515402
-0.271959312412702
-0.259046683280909
-1.00418968065912
-1.10082615587738
0.0258412118440682
1.19308985950847
1.13977268429392
0.440408907728402
-0.498918364354579
-0.479463383726635
0.103357079850604
0.714596293427769
0.528833254397274
0.119228585417673
1.19529424568336
0.0884776044530506
1.82805617723615
-0.373576164518888
0.700825991536177
-1.27096839528355
1.22499951209799
-0.39620454970647
-0.106559932994638
0.943778178890443
-0.0409553783883339
-1.38421987065304
-1.12552418682995
0.164313676739373
0.815764264263527
0.0439713316499299
1.58703731421229
-1.44009142257023
0.987693060692196
-0.288432106917738
-0.704445132066102
0.386156100448362
1.50548435318546
-0.895196095886019
0.0225356501984319
0.0773914585376636
-0.958948053009752
0.252216497596695
-1.36276938212106
-1.80274398870698
0.51769891777787
0.558815844544911
-1.5647441704021
0.153347989924365
-0.25028706338642
0.574307442664209
1.2364564453166
0.842813449315431
0.543376026056936
0.150953368738424
0.997795782554531
-1.09815333200218
0.826393206203493
1.30864054398365
0.849959342489901
-0.16417557863685
-1.05326856231612
-0.83590537285832
-0.939168178298404
0.798900061702628
0.609815935389084
0.00682528416441545
0.602693956564442
-0.330723255119367
-1.0617379968953
0.320896527514143
-0.0858723938466795
0.183043481801115
0.569529505283651
-1.66877737694989
-0.677640931338929
1.11357311197285
0.249936657278477
-0.441971109088153
-1.05190214680034
0.149573919813508
-0.0842065494855991
0.618449687313456
0.846208935033068
1.31704878069988
-0.411430355002019
0.606132386211934
-0.411914278811561
1.11997522279586
-0.397535958346614
-0.402948403864769
-1.65599851917036
-1.47340855179764
-1.24838988124621
0.0525154274162565
-0.571327236452669
0.0756056691132213
0.243630706713269
2.50612760615698
1.32031780445188
-0.281894185130013
0.756888726325141
0.48457180559453
0.579136086290785
-0.407561437537261
1.13346953159891
-1.94934872854642
-0.753947811453277
0.671415604708536
0.699455347928054
-0.907363722567675
0.513997357108831
-0.200116259766198
-0.357921981526015
-1.10563455765714
-0.261612064024593
1.19887335462831
-0.732684619534103
0.386127940618232
1.94887945043884
1.62786690978382
1.22995062511111
1.34316440086473
0.880393193084003
0.349081133953354
0.263844320003856
-0.764482741498534
-1.12663614241388
0.83240696856054
-1.58392210038892
-0.800006510300202
-0.543896139151198
-1.00822247002143
1.78020831228883
0.583598291992998
-1.55198541515374
0.533891405589111
-1.45750294148825
0.192097411686847
0.0379570676122103
0.874774818265615
0.254331467750329
0.108663436690367
1.71646523844369
-0.586564596776678
-0.182481455197686
-0.471770814024314
0.0465227571137262
-1.625552483708
0.651428751917103
-0.496436884651584
0.351378683527912
-0.289444717673885
-0.450240297896219
-0.709364030669029
-1.71781247869271
-0.73429340043425
1.2235556133193
-0.107749129269477
-1.7212762594385
0.52133296844461
-0.766937755385855
-0.221362795554017
-0.252545456630584
-0.786816679947765
-1.29947958858398
1.89302935972457
0.80176588619218
1.4206600524761
-1.75121974197761
-1.55727781505057
-1.09695383834295
0.822176332040929
-0.976760634580476
1.18911981577829
1.44733591996536
0.233495385280542
0.225158408993594
-0.684035541563475
-0.059538739120752
-0.801073143251726
-0.509301495181052
-0.0990582113381629
-0.112754842247423
1.17145507968033
0.128477659472067
1.9340160341674
1.85813873131443
-0.619754061498706
-0.117232409311786
-0.653983736491804
-0.702599754605782
-0.431040303030903
-1.07145749660863
1.25969501799192
0.341982613463402
-1.16391245431647
-0.428916901100867
-2.23072985688802
0.357172718294406
1.9200170040938
-1.2526732582786
-1.64959432403337
-0.627824093056478
-0.06610737206061
0.330760876290184
-0.794892266900109
0.653363081781618
-1.10234238038645
1.81920588291625
0.290870087095595
-0.161240949361799
-0.499385599069404
-1.07252162202094
1.03820470777919
0.512809617250315
1.56956137006586
-0.376576103572224
1.08472775058831
0.93074606862677
-0.555606362740551
-0.738867327692267
1.08634767027464
-1.16905248082236
0.8307430398448
1.09920733790214
0.0725090111468654
0.973188272683734
-1.30560609875799
0.0503881937101633
-2.3798989336429
0.974106137527607
-0.653204753711607
1.91225806964723
0.193670335606623
1.81064097423322
-0.0320749302473148
-1.21232500651108
-0.19642654735915
-0.42809879062915
-0.894745785242298
-1.12290953901897
-1.41764180982722
-0.261140445249537
1.06794678577182
-0.740080953333657
1.415022196632
1.14167151275725
-0.439176153037157
-0.354812228181988
1.32183020833367
1.30431772035299
0.449096883415919
1.51097824579811
0.519260967585846
0.922868332671047
0.0987001201420086
1.08784366122002
0.00153213329985244
-0.0395789950192936
0.617363412919221
-0.696178986201988
-1.63755171250672
-0.271031914344865
-1.2596045802488
1.19264421284825
0.216246139791177
-1.00853848380329
-0.00789286551021291
0.431114656404811
0.391117188701006
-2.35526704893447
-0.354615291008949
-0.936943744953282
1.548185467776
-0.802229101656335
1.86913749071607
0.0918633690460553
0.402464494860063
-1.30171366319852
-1.33874661596542
0.673390459559506
-0.867994388815469
0.153282307870439
-0.747537143206604
0.599846130529882
0.492186032901738
-1.96442001706575
-0.614442163430011
-1.35410951764768
-0.693415403898406
-0.521367647173018
-0.610270690376637
0.455816284922343
-0.0797063541435467
-0.811805452222971
-2.04774579418193
-1.42073777358985
-0.148272282659532
0.900331202284771
0.74053043967416
0.199995626077239
-0.0389210032287381
1.16961752834221
-0.0471679917300303
1.01148335900929
0.282825021278331
-1.6480508762778
-1.76963348092365
-2.43055293074134
1.20278462398738
0.353588844445822
-0.336404473211555
-0.510425932127019
1.58007254195914
1.39506444828985
-0.0231386073515294
1.33719292805408
0.709760117741182
-1.24456104472167
1.15367088132852
0.378926816763586
-0.054663852243315
1.16020883439682
0.489771682555664
0.201360480710789
0.907531786411795
0.840532849792683
0.678218040133538
-1.30011360672653
0.0334418096714064
-0.785441817132269
0.340828887223533
-0.946844095619247
-0.623068948670431
-0.562487585839653
-0.272544691526529
-1.29541656697989
1.24277193125023
0.400087987087493
-1.15164311158827
-0.245113061105462
0.15552456199534
1.26478381651726
0.90460411034524
-0.0946253053916501
0.863020574968242
-0.622628628202794
-0.427503537365435
1.51367823562441
-0.71653002158302
1.45479776202269
-0.769124633724173
1.02517057954521
-0.189510279694878
-2.64995468307683
0.155413634467046
1.84967064809081
0.748588320855933
0.500690810150974
0.532924848411329
0.645203005459396
-0.316698953489936
0.402679370412465
-0.921073878068826
-1.23333182490394
-1.02262159957107
0.709470779095509
-0.0687999564693143
1.16636639080697
-1.06952131980073
1.01130720109875
1.34272289620396
0.709902671725016
0.444007948259934
1.22534424226974
-2.76384159115954
-0.727151409468903
-0.924548478025803
-2.07256393721346
0.840234829923505
0.251809990228062
-1.40783516069939
1.1369758964452
-0.0757493036219128
0.235478210535027
1.02962538153629
0.909788955738159
-1.92397605448207
0.271106518990841
1.29652199810276
0.188340938828337
1.27580307034051
0.688947490780877
1.22485051390083
1.29849845134209
0.892840744460078
-0.743269488497401
-0.815388034636985
-0.445255323750125
-1.35235593612319
1.31941358959245
-0.561203052168517
1.8685993217694
-1.27616320144033
0.549972384483031
-0.50066645432141
0.915840740932913
-1.34256516363571
0.922065287164501
0.571950453060495
-0.206127975711761
0.781903876051834
0.61573685559301
-0.402446267628525
0.369812683965035
0.993920377105645
2.1304052821458
0.143061457865964
0.713201589685768
0.93549334485776
1.53605733231054
-0.418623858836398
-0.356129033412345
0.104675006057239
-0.345116567567766
-0.681952679685694
1.76879109864341
-0.163376050858973
0.800991628406466
-1.53111351832885
-0.616674624271701
0.927722505889298
-1.43212707066914
-1.24902689359821
-0.200051521569667
0.64987234387866
0.557403539251524
-0.245657440198357
-0.0448925680139271
0.226551001344256
-0.888608727686245
-1.22812637265262
-1.18676696101386
-1.38102040348297
-1.17308191794185
2.09101575650704
0.279015847488096
1.54175938962155
1.35439161252586
-0.996938517383454
-0.370580202154446
0.113742916644882
-0.480340042512547
1.38907584098539
-1.25149763029546
-0.206093752005857
1.48080867528115
1.55316732829028
-0.896098633152183
0.130444950791618
0.519086905759881
-1.70567360570764
0.0424797991029677
-0.390305952716881
0.391676463168652
-0.306692876108889
-0.369140408421601
0.97747793617681
0.252572937785509
-2.38577276370464
-1.11876137589424
0.971514722740178
0.233601644710948
0.741517897361281
0.193970247895028
0.541526792925729
1.6587167568275
-0.48902137667951
-0.414289129724342
-0.754840488738812
1.26353804660897
-0.724251567498372
2.91050285697413
0.355956393857637
0.827117254301891
0.443005104344289
0.0461526366446634
0.453514691805167
-1.04951808103599
0.116592894489262
-0.90911308063025
1.26644954451957
1.34259558531113
0.39884723713622
0.550239129544219
-2.12464139008095
-0.205613701922573
1.19379693118066
0.765144008922059
-0.94733682686204
0.283000791039412
-0.149487788414688
1.10317258572546
-1.22176550485726
0.798011632814908
-0.327190157392634
-0.570825148015245
-0.393876139041595
-0.955283828048917
-1.26727218923218
1.00907024408559
-0.65739717870471
2.26981638857541
-0.79525482508554
1.07541377105948
-0.672464364675689
0.923568463097486
1.04869129321048
-1.095728492391
-0.611778132305727
0.421446245399304
-0.414309539731168
0.774072413199911
1.49592629140983
-0.606812194269573
-1.96487723229179
0.538659665521536
-0.0525987661719426
0.143253314989102
0.10891450583582
2.18087466631237
1.28499801346908
-1.91784188461846
-0.557010207712393
1.32518394137498
-0.521417383667568
-0.0533030162735453
0.0602046874310858
0.49215528062451
-0.641925655575937
-2.32625360710882
0.127885367840833
0.324582081573972
0.363544730615441
1.22544245159518
-1.36686525122825
0.0706910177216649
0.422700347046206
-0.128621037649559
-1.17673231274545
-0.667266324414967
0.610519989009383
0.849706337969047
1.49287586037081
1.04796600137374
-0.519432913872617
1.37867606100369
0.021523748716557
1.95505460794572
-2.50942906197689
-0.693004876264063
0.574830817206401
1.46885385725914
-0.948844715706234
0.185302413753244
1.12297204464967
1.54140108728196
2.23579704345646
1.34397228818429
-0.332753715017473
-1.1425643716993
1.06502132012674
0.89301778496194
-0.322942181753595
1.81259004228116
0.364773193754468
0.61428992888016
0.430867532432292
-1.2199272649924
0.141300504600858
-0.567527610871442
1.16793901307195
0.842000799600866
-0.624791672345133
-0.484993702048078
-0.778136744421385
-1.42341743322293
-1.93255948631948
0.80201203489843
0.907441547421717
0.634412985209514
-1.30698403865223
0.186959486427129
0.5535613349231
-0.148100735575623
0.18380499677546
0.28828479215036
1.83256064267464
0.335112092129676
-0.650361758344672
-0.417252143504299
2.41737901130669
-0.644344370191837
2.20074889697073
0.459990145267094
0.733403278763539
-1.23624631339063
-1.98091988048148
-1.65168904698589
0.686108342741915
-1.61860454954353
-1.50949404039837
-0.891761487643703
-0.274197907173268
1.82216800181431
-1.00852454995289
-0.517289633791562
0.467337473596989
-0.822448593829703
1.47689664518856
1.46137708072712
1.21481179827646
-0.0884500441970876
1.08386239570091
-0.365513358628452
-0.755041501714353
-0.836689333176872
-0.193851537650298
-1.92485920568304
0.898899936486159
0.95375682118453
0.650859726527737
1.0103349136205
1.05267350270995
-0.402547057199916
0.571371962680073
-0.0963231654719219
0.112599845654393
-1.907467736061
1.27619375677802
0.967824204027606
0.0758469033544277
0.253234551712265
0.336202639466728
0.767068873792875
-0.968866624123231
-0.0798042434873081
0.697598697013864
-0.561351058123168
-0.998481295057986
1.95977443358421
0.460065355074608
1.54315325288889
0.337053973645802
0.692872298514248
-0.99718330458837
0.593154050870651
-1.14644829076568
-0.436954203744234
-2.07776466793782
0.186842951626959
1.60337853240646
1.07532737619863
0.407270262214468
-0.719814480804161
0.62566769838263
-0.524250594149505
-0.625304454060601
-0.984443096618778
-0.0324719605413695
0.00316668032423767
0.837991612042201
0.441426985037797
-0.887707027897086
1.03468807667968
-1.72196077510051
1.25511398021741
0.409155264748715
1.11260910589815
0.104594139593183
1.54601045542431
-0.856518910717525
0.950284601430929
-0.161782553002623
2.28249179685151
-1.22366293422511
-1.66269650588878
-0.248063376188881
0.111867437011509
0.0282211761364489
-0.215050015137089
-1.49666776464721
-0.227864777417868
0.24516622453286
0.904955748012199
-0.0940184310069466
0.488709148973499
1.21114231649908
1.04790139307581
-1.19123074241163
0.633070092053375
-0.34810092828443
0.52879813695816
0.401895326377837
-0.729333156274517
0.25831353109542
0.431566220652359
0.595019222923958
-0.00276705935554212
-1.51393003282477
-1.31384207260239
-0.186045696325332
1.03524356634512
0.00547611272203877
1.55201348743035
0.222563382856324
0.977345167917901
-1.86756475343063
-0.613476698853077
1.45315700502132
0.354309683275042
-1.02492706038695
-2.33105363027327
1.67088463136995
-0.9147927590373
1.36025543912967
0.0889318186097079
0.649339375947647
-1.14048545990479
1.74470958783014
0.456631435682911
1.2203369335533
0.999164055746337
-0.63150106499434
-1.69674027111682
-2.3266007302939
-0.845372310059746
-1.25171297739685
0.520990730687595
0.841600149769465
1.88499995831111
0.370481262966394
-0.520895994882616
0.050872780610416
0.157948840605647
-0.466607739675382
0.295568357551985
0.308786218969369
-2.42310446782428
-0.00979571857512876
0.249082964951462
0.974747221561907
0.393163356283003
0.947171000073441
-0.344076405748035
-2.23985188934048
0.840895092293226
0.210635724400055
-0.426023373463855
0.260525664422136
2.08712240254784
-1.38737764069104
-2.9655927925777
-0.174703160904375
-0.292975284563261
-1.17992649729014
-1.23393834349049
1.49643388386543
-0.434867114446202
0.342418464466442
0.666032459581621
-0.11024726924284
0.841223927301239
0.0707292453567038
-1.87688241466253
0.813667200880628
0.507308001053657
0.4052583247961
1.47250121979159
2.13941318539578
-0.396633265093339
0.424538716355793
-0.55296083407159
0.487013937364288
0.869272769993005
-0.276304719452534
-0.587042496954073
-1.61621688655452
0.59862597273156
-0.606054440956945
0.864172615597919
1.44671468739094
1.01532047309437
-1.81057889142805
-0.727267583345099
0.289769688370451
-1.06913408022067
0.512507125646794
0.359361675599441
-1.77723873534377
-0.100353601418809
-2.08254464440243
0.66846064820405
-1.0190834452699
-0.652386096230341
1.34241851188749
-0.422827026153947
0.0482453443460362
0.39363336211003
1.89520286386993
1.32817319311085
-0.473901258880215
0.984142026448427
-2.07329734935625
-0.899183760724544
0.564215861934977
-0.31120019514585
0.394261623331448
0.600129789799876
-0.179432184052431
-1.57342976397805
1.52375083844933
-0.69096178145199
-0.191393722560139
-1.40697353537506
-0.520561930020136
-0.202529855098639
-2.00344929849792
0.573213965177334
0.0130400556778318
-0.4305487609116
-0.978440449633661
2.49909351219644
-0.59933720841707
-0.433748902433443
-0.0101676800633804
0.881031494739448
1.47887991114214
2.06618728350601
0.931317607862952
1.49694646899392
-1.06379080191865
1.08413816027441
-1.07943413605914
-0.57019438965025
-0.991624779601961
-0.910905095416322
1.58614576630119
0.368333299148003
0.0787987886797998
-1.16605286898337
-0.17838650298707
-1.23021784639719
1.25896398347025
1.07674394709126
1.39830398454822
-1.43410612856957
1.72292043524477
1.75645651735736
1.03240292341495
-1.95965598016242
1.17390714626715
1.82102202605769
0.654217103034595
0.754742886991486
-2.35822927549772
0.372469702551954
0.29092325237268
0.027365916590114
-1.15554728588489
0.678119970883163
0.261514442354596
-0.412125586188007
1.01926916433645
0.412108892589661
0.392114976377554
-0.101914813131543
-1.72204440765775
-1.4160947180358
0.666107696714039
1.175465927955
0.61515777340436
0.512282507781513
1.24058594855734
-0.449644352473404
0.820745525642704
-1.71519550751183
0.00231176707020191
0.0718936193187984
-0.347864696756587
0.755106988907962
-0.229270327365733
-0.37183115269081
-0.543879823969266
-0.144470761962017
-0.683569182956927
-1.68744607333798
0.436149442276259
0.142019339238968
0.341420829626884
0.407143697614949
1.62860961633877
1.23718712692583
0.573128464715773
0.287286035531414
2.2775217184418
-0.817772506484081
-1.05437792225257
-0.974783408753812
-1.19024780428511
2.33312646913553
0.118443290555428
-1.96571387769752
-1.74172113608015
-0.469072426495975
-0.801542247324961
1.36248842674728
0.822462619328493
1.40358830864116
-2.45253370389554
-0.627514091469774
-0.95579696871072
-0.223269050520124
-0.971539780514287
-0.69887378540117
0.973133217819176
-0.459167312080273
-0.339061571544707
0.249223553244801
-1.38437203083057
1.31998218875654
0.605582047415049
-0.578147493435378
-2.2973114164839
-1.51200674054626
0.460831451316029
0.468409648579268
-0.155783435173017
-0.626092532512353
-0.191537079778483
0.693598216498462
0.628983281715475
0.553754244387092
-0.977453692848049
-1.18803763955157
-0.474890079970049
0.0625676959944673
-1.93098425953611
0.435169850253591
1.12200105907927
0.740379516990755
0.902329067506234
1.08025844342191
1.97847557952847
0.885926235725286
-0.271168263287252
2.01043762165274
-0.573309621403718
-0.138951114440366
1.74993377793535
0.40763451281431
-0.0176888452740921
0.169131993127654
2.0672407506994
-2.36049113405646
0.678047964936504
0.63561765567969
0.761699134704885
0.155509506120467
1.28708818154439
-0.244989208595985
-0.446284009397329
0.968010018173818
0.920866896550661
1.08184973187268
-0.0249986797919967
-1.83759396854988
1.30306312445095
0.627244894820357
0.913981297169041
-1.07192779587678
-0.0243024836853618
0.223634687074588
0.174510332483561
0.38337141832377
-1.47159651455457
0.0488373100614247
-0.152066077300234
-1.07710946076126
2.01661985916897
-0.530434418949202
-0.292358771922896
-0.841716784456494
1.00412386833763
0.982365611729329
0.0967303916440156
-0.993261584426138
0.819370701893024
-0.216909940063247
-1.21745219995359
-0.0500473593652008
-1.43552423979882
0.117435067385217
-0.185908954087064
-1.41331775883649
-0.533935237731537
-0.616565594071028
1.14239464864427
1.32342086718527
1.01739247591487
-0.681397675149545
-0.277553847354056
1.55272383735073
-1.33703381372512
1.7229457738661
-1.64511171069694
0.108929593503616
0.977246841010378
0.63848387938037
0.157729664488244
0.608475216138609
1.31027000403632
0.482881441288956
0.55454412703483
1.07272736200994
-1.43706732935102
1.17318688070591
-0.193189588833094
-0.696934736530266
2.11296872070846
-0.215445103558965
0.906609205653908
-1.1294763651511
0.0773004234055535
-0.498644026386306
-0.143718093542727
0.62520641153428
0.587161363726831
-1.74369210634407
-0.271328845790291
-0.151579760547444
-0.25506150831114
0.799321293383429
-0.312176004909366
0.598417795034791
-0.846944774592819
-0.225727948925154
-0.757548473516215
-1.07917380905996
-1.70391636403098
0.636317086122333
-0.122413081616263
0.451577620489897
-1.30081279699723
0.474759396489768
1.16712968137724
2.04775549592757
-1.24188730971232
0.371020105066929
-0.229582800565548
-0.153370360923316
-1.41975101210036
-0.6920346221524
1.16040765113233
1.0314037916619
1.37645636063551
0.903927963513563
1.24297102425926
0.613229314055967
2.03876716126056
0.107576009956267
-0.0436123651745791
0.697455708347497
0.640794231627237
-0.559094519398075
0.0180325001255873
-0.50427597421492
0.56225913009862
1.25359974458859
0.106181505424347
1.15404932181648
2.06473562678625
-0.0576887401787443
1.46954489465053
0.280793888796213
-0.188423499229001
0.669952889747332
-0.682159765339216
0.100448702923783
0.204231882933559
-1.85470603382205
-0.132869314989614
0.97949854249166
-0.60128619658707
-1.61631940292594
-0.801059047586382
1.13888843716452
0.111358298245969
-0.166498075568676
0.810660100848589
1.31026076378222
1.64623364622207
-0.547077962353041
0.332412485805591
-0.130741879671907
-0.194460261560394
1.17493137208437
-1.1327717959138
-0.967005440639245
-0.145988806236655
0.12288099210268
-1.10170857491216
1.5032888228663
0.534479046715361
0.438143027689528
-0.294976335647292
-0.853152242323786
-1.87317464993506
0.608655820642828
1.05844535624038
1.09470377626608
-0.945443231221516
0.379647317014748
-1.43290657351359
0.609858671976255
-0.524505257204168
-0.156561396193914
0.351675995934055
0.253390353034209
0.126177513291063
-0.760233792280789
0.969309356547995
0.555434457589867
1.31960441141836
0.0695348063996539
0.252754400861937
-1.28341635555753
1.86699462546325
1.38528903483685
0.446000841076352
0.321933367905027
-0.106884464152638
-0.354649094007143
0.830734466698258
0.829041870437224
-2.69117192924452
0.634585440819192
1.00724390964383
0.351143631526079
-0.106928568438995
1.31299706248362
1.22079743863809
1.20351365191509
0.717700141300689
0.243175904071127
0.585841665916916
-0.322425865339032
-0.102177981447411
0.90282107757136
-0.48061417078775
0.823359893120292
-1.03265201940977
0.802881544323809
-0.246236237928129
0.708236228313082
0.629274277625981
-1.51525190736078
-0.131160680969746
-0.0756273331100038
1.44895704005848
0.292314677478752
-0.165942624071427
0.647555911080977
0.946320498493767
1.48059907918048
0.953721392341453
-0.356393258119278
-0.395278461061917
0.0342708385446249
-1.39600550874856
-0.164090977039475
-0.188237230023739
-0.489743511785498
0.759001333519286
-1.0726239646364
2.21574807202827
1.12095222520222
0.810806527567846
1.76665593905489
-0.0800314761872343
0.18749085807117
0.408202112423861
-0.110411629404541
0.905068549303217
0.706109259962566
0.588738061214332
-0.430034259354683
0.558111405928881
0.304029447036598
0.220384501563057
-1.42559174484988
0.45134252481001
-0.354419461581136
-0.265608123441453
1.02196299778809
-0.138090094549202
1.1119930948378
0.331031839850068
-0.713049228897479
-0.0825485821751463
0.251866771109829
1.35609841633057
1.4222981488561
-0.147013378939299
-0.684317931562588
0.0570988856727363
2.10528935493486
0.571379909756951
0.56618280342216
1.27413067940785
-0.414848397193613
-1.3452371160785
-1.53096233868939
-0.920311102095805
0.675041242895704
2.5822563513374
-2.27711651085437
0.244878393653008
-0.157998001197878
-0.289486372116839
0.905913906713556
-0.258055768102658
-0.0149133764645063
0.385404018294096
-0.263437044707664
-2.20009672668241
-0.414368292850445
-0.119987244999564
-1.88449535887872
-0.934148114577047
-0.816904576350721
-1.35851111614922
1.09767758967843
-0.431492587612221
0.128391935574462
-0.216066729477771
-0.303210997803656
1.17563692016096
-0.958670196217379
0.800360413242477
-0.754776179724491
0.899650449082858
0.664490172510271
1.32555056831049
1.00321866408085
-0.239832967064391
-2.14843296240686
0.587912740883461
-0.0788747589883863
0.431635540380576
1.34557007879247
1.01749337990249
0.570307387852978
-1.5920363335702
2.13842092427001
2.1113756035025
-0.12427528688507
-0.0271502228944814
-0.900183290876215
0.687777432180319
0.271602425401021
0.387722686909856
-1.27229164381133
-1.47532471600024
-0.186415007524238
-1.55902188979123
-0.396270204925348
-0.0669425084851679
0.983920523532172
1.16993192410455
-1.06475997394135
1.60065405554527
-1.36124835366147
-0.551814139088459
2.28351891488541
-2.14479879277067
1.63090647417583
-0.296803539895988
-0.502332096573565
-1.0474958004607
-0.653610962028551
0.389806708422076
0.104048847298488
-1.49022356996948
1.20214774650788
0.330598761017651
0.320110791062991
2.11736795597617
-1.59667431521611
-1.24694934634261
1.14802487780575
0.217145051847768
0.376518212789581
2.00585762457354
-1.01209924120949
0.616253368779348
0.125479818037275
1.79247801508876
0.50115798108488
0.670015979518618
-0.0322671033393691
0.194567553673663
-1.60120434629875
-1.4190991064178
0.382957622645138
0.112528026689837
-0.771863041396723
-0.635662527270248
0.759120308016838
2.19229974358766
-1.23397344108066
-1.14710954482488
0.771030487824684
0.801169964365316
0.490425052894413
1.08824936099134
-2.19074715814856
2.163735014831
0.972166406317397
0.191875209399365
-0.199099085336342
-0.760179838499951
-0.396882012037553
-0.696432547482197
-0.190671137641679
1.06280306009996
-0.366548543038201
1.08521411870075
0.678452993639927
0.51882447736837
0.204179399911844
0.0147680699424728
0.602341888459092
-0.705021998977523
-0.718804377137326
-0.750950269608708
-0.242936079768183
0.264003035291796
0.236115759940272
0.535934736634972
0.172322892669893
-1.23188156233424
0.516810440918741
-0.0799574324018459
-1.79907532132148
0.824239516260663
-1.00162529607124
-0.0184105645815962
-1.32934787660374
-0.992303979505456
0.765925600352611
0.61627409815863
0.331794769496749
0.166311669306003
0.411503021800481
-1.22828176573422
-0.32517518403055
-0.754760614736412
-0.433072805386219
0.530023539054818
2.04161519095043
-0.643581600150563
-0.756580690557781
0.28568677066309
-0.0512695159382106
-1.74964524745354
-1.91479563990583
1.09973257135886
0.900974106213362
-0.244388820869262
-0.410591146011005
0.246162711313707
-0.412416586083949
-1.87562265147057
1.65209336630673
-0.287715960566258
-0.548941821270105
0.935024077414997
-0.585015476280652
-0.679540773259644
0.913735087937358
-0.718420872533384
-0.0170211108825735
-0.541034066399494
-0.929931621392678
-0.0557160013158022
0.166913985464343
-1.79639402931523
-0.64540449873814
-0.213597355038971
-1.33588309643483
-1.79624267135376
0.366713318824209
-0.998169442385491
1.29085389721975
-1.97686544251451
0.650971490126306
-0.907511831582014
-0.89099624725417
0.233458413043035
-1.14021859867335
2.03885443122801
0.801770055031465
0.191826965990851
-0.545557829680239
1.05004777685604
-0.0676577200884857
0.880593216128393
-0.324018432530854
-0.579258023979433
1.78106173356575
1.0877162411695
-1.55660337721252
0.387898506777149
1.13545697826591
-2.39134897576255
0.581011851149617
0.226073104245003
-0.38641164085995
1.72072431261399
-0.755849791952984
0.676147667407873
1.07699294090595
0.404246837600271
-1.43150377981903
0.988998285286953
0.743980054481658
0.363822472734579
-0.194985283591174
-0.01074225705681
-0.703459065429795
-0.0284671260259353
1.42496436652928
2.03900475653489
-0.370605905392441
-1.44418828275235
-0.54691752704319
0.674049854604876
-0.861555156702387
-1.16861353976704
-0.214946771029065
0.656147872056619
-0.869408806955741
-1.42408112297064
-0.239270957691469
-0.741425815041939
-1.11047727942536
1.14438889084061
-1.45443768485321
-0.523290042887675
-0.732795882358066
1.41407485298619
-1.01125034252884
-1.57902519916007
0.440640747030565
0.276668686490309
0.883682801380631
-0.372232150262644
0.571920261066621
-0.987543029867849
0.21728928538425
-2.09245446333153
-1.34345991500604
-0.52006196045959
0.526254935652593
-0.764670182366757
0.336478560736583
0.596290165759465
-0.069507058285656
-0.515464396755955
-0.515776274245818
0.0810792597349401
-1.41040242607751
-0.551203126445133
-0.0695586616183242
1.19343353814495
-0.773532280381803
-0.571653097207936
-1.41403981473462
-0.160043623610155
-1.38571729510162
0.00586997770576088
-0.31727918325236
-0.168997595003276
1.10615881150326
-1.74917577060775
-1.30271444875112
1.72965500852332
1.24226172926013
-0.181620559815238
1.20030539586779
0.930983776413014
-0.88677387176242
-0.472121246274731
0.38477161271524
-1.18901401498148
-2.0823709230414
-0.336422546653442
0.903208170279842
-1.77742569093464
-1.96972995926343
0.677950271195886
1.14134944417355
0.227107710114851
0.180408747286298
-1.71333160818463
0.140106081296503
0.356748468904457
0.415837188994087
-0.250995991622696
-2.94666131049281
-0.767008841869706
-0.596513861973798
1.91323164857309
-0.351372833596264
-0.696089502639662
-1.66275583208191
-0.620546339023114
0.146428771757656
0.499796406352193
-0.360143965096179
0.732292269567425
-1.00241016305949
-1.53915686770015
-0.223586405692194
-1.64190833693984
0.722441794354191
-0.423480035678434
-0.111359650080993
-0.556449925421293
-0.295549479571137
0.585993828375071
0.0669478299309503
0.537374158132583
0.00764123644850074
0.763028937599431
-0.547094940687665
1.47952829995927
-0.892575858418897
0.331786026882988
0.0253194165137318
0.219571792141502
1.03250203140496
0.180557446267213
-0.270427302221916
0.723822888830665
0.532217323725008
-0.0681014285754887
-0.138791560702066
-0.329040176317763
-0.736467073717394
-0.668051474991278
0.903778813063112
0.556111360401973
-1.3870889491233
1.14088637439847
0.0126182464139834
0.0120481013883838
-0.45580667988582
-0.683516042359067
-1.33279614215539
-0.0512811526883134
-0.309309295288158
-1.01248573336827
-0.212967524992066
1.05308399707323
-0.307464473559055
-1.36604694265735
-1.6821754647852
-1.66771270930658
-1.37959243922363
0.059205004087066
0.1953751148318
-2.36851193075501
0.653581479119021
-0.423809030832076
1.19196005763429
-1.11667798947708
-0.350926704687442
-0.80477801046998
-1.4578591216463
-0.0790638932558151
-0.473660336977709
1.30483709444444
-0.160263893476947
0.0498213321016732
0.336842056119072
-0.374915296193854
-1.38537098774852
-1.02004137110527
0.566887003900715
-0.607590413822503
1.08493698932285
0.463979834791467
-0.571038396371535
-0.376271088827095
-0.34040330338513
1.97462404694245
-1.2762541716027
0.191471458620115
-1.31655863897753
0.412303697096339
-0.102757947873573
-0.0469010754636632
-0.831110040138978
0.559234892474925
0.325440597377679
1.58617410107678
0.904451662597935
1.40170194713789
1.13401931019291
-0.81019377108902
1.15436181204735
-1.09736197896061
1.03359853888146
-1.31544792517029
2.12813514616369
-0.319275852315991
-0.360463058226926
1.82763487723874
-1.13038750332914
0.442561831924258
-0.388136075673128
1.1456824539426
0.91019235788236
-0.348832644086991
-0.229031763588047
0.903385860551516
-0.204903835510334
0.138443639121729
1.77917296664455
1.1653141572564
-0.0666406993197081
1.03947830846789
-0.660994295867782
-0.0994426981420049
0.825243144137427
-1.08564012812323
-1.44146478487388
1.80371827607626
-0.572074320074632
-1.64226993658753
0.405273469778604
-1.2672707113149
-1.95082020595133
0.049696377539853
1.82260094980245
0.117756721962653
0.898554023257103
0.718727963332915
-0.972104589807315
-0.616663103024755
1.28128252344156
-1.38299667275482
-0.0581882143910118
0.589248809920059
-1.33535512871617
-0.900339319302859
-0.892278561092023
-0.0899070339385687
0.844048882718485
-0.0656244444094877
0.704711506435685
1.05067312794472
0.606366342679759
1.18744217568103
0.567349858077738
-0.482343685319978
-0.416633396163826
0.802566140303209
-1.33715641060647
0.0678165168499106
-0.0622703893726984
0.208844535050849
0.411124392210978
-0.0483947448499514
-1.46273869560746
-1.35648841682501
0.372328036896034
-2.08139631408717
-0.824640863670765
-1.12487664317749
1.13988667441835
0.42032641611389
0.554863588051797
-1.14014142234403
2.47449266244603
-0.57794816977267
0.788337195058926
0.0928548168507966
-1.08034705087144
-0.864358915653341
-0.477899205182884
-0.369439936407892
-1.38206953933733
0.200657881234496
-0.68977020248587
0.567409318517436
-0.656786832343058
0.54481119168349
1.15279716744861
-1.00434652636846
0.770155026321118
0.322209938380871
0.503466190894745
0.730616449058523
-0.587757897387297
1.63905926747761
-0.129259609388216
0.477865695424013
0.625146021700725
0.623589348149118
-0.168547987312051
-1.1097265798431
-0.280038230870472
-1.21850460085358
0.477569123969553
0.473548296256441
-0.795276860853088
-0.325423743628101
-1.04843338163337
1.08108914140553
1.3989696750797
-1.03913804561253
1.54543034383582
0.584139081942801
0.747968311437675
0.304104425789237
1.46622707728943
1.15751592085095
-1.30396787769211
-1.05231310349382
-0.767005377425174
-0.84833429489621
-0.814262085187479
-0.310704876833037
0.423643014598492
0.742178492702188
-1.49652788281711
-0.940286386330571
0.0106588181771839
-0.860571671945173
-0.887422236526223
0.186426672532773
-2.38701088910394
-0.700067448017533
-1.43388886032636
-1.2691882481771
-1.20948882404209
-0.858964640225765
1.62063246769839
-0.947752630442454
-1.48633738000318
1.49933113902771
-0.113914111512235
0.04625720163932
-0.237026259467212
1.33681894541561
-0.065790996045978
0.469186047160108
-0.963327969311652
0.95860535907674
0.259981712177072
-0.529619005938295
-0.075265927298151
0.344796459413744
-0.333848782413907
1.04905961615293
0.43650106190371
0.593053484281229
-0.532936193542693
-1.81834643064981
-1.08641339652179
0.236543592923048
0.0496981602555021
1.04071613355481
0.42274104064875
2.22621064357653
-0.774740706003942
0.369647632208481
-1.06098915825899
-0.420510524403732
-1.24457007301686
-1.16387453081502
-0.388473994423303
0.441029510270359
0.6533123254867
0.0645383375646925
-1.01809392534438
0.41095495892555
-1.92707557001819
0.624127584178717
2.9638678345805
-0.0148284862432728
-0.138070548342574
0.842723301450581
-0.953961278009533
0.0693504274431273
0.096352650836679
1.18251027215932
1.19664575632886
-1.95639871116628
0.329106962174949
-1.09150225814851
0.415343512950004
0.415555428590929
0.0824985941391957
0.676735795761964
1.03747872329424
-1.10365038227127
1.12459352806586
-0.703927693562448
0.0992671936897605
0.918261326676616
-0.872204893213949
-0.639160649765339
1.17145360525801
1.3741350757064
-1.13189071752736
-1.22176711952921
-0.863794365823364
0.867042136162296
-1.27604040363094
-0.989691926901849
-1.56480571827816
0.891983992602845
1.26518757851234
0.810405082994942
-0.378799393926656
0.258781447144583
0.888240115659002
1.35979771011172
0.48687497756022
-1.45021308490091
0.790546081433039
1.3639450883952
1.46840072888021
-2.13720665915807
0.759662694587768
-0.0179234131347721
-1.27297137525156
0.747322344772015
1.31338680161145
-1.63959145521377
0.571202569036588
0.228622784645754
-0.530177425576501
0.306429803460896
1.06822240188891
0.108778189628503
0.517281961875248
0.0474437754390991
1.08977202760315
0.46352146515056
1.31136452896433
0.820953305883239
0.61084553600297
-1.42748373229001
-1.79076556850732
0.106892143529337
1.32768846717013
-0.748971873205098
-0.101565131857202
0.866629269490734
-0.886701336367014
-0.23869112230514
0.560302427899881
0.22577730510895
1.33210012964004
-0.0275414596225274
-0.772681409741726
1.45740576000323
-0.4497638429921
1.81205514596985
-2.0686885395866
0.671922299807633
-1.25090184189915
-0.544461532292972
0.715247044617071
0.745198984210309
-0.178983594963878
-0.421006158265536
-0.592354858742215
-0.645100214597266
-1.49714728135817
-0.087850191011662
0.188379639671802
1.03490858767506
1.02125603281437
0.108006925860924
0.10764521184511
-0.02656573291824
1.37973774304593
2.02418221282506
0.835754003025669
-0.533563792552089
-0.169680036521172
-0.203124742130451
1.04743766247402
-0.930106814218471
0.224853860408199
-0.752431783267563
-0.109855437981423
1.4042263975224
2.47859262349049
1.13486595976862
0.0592091173856245
0.0542986018597272
-2.10963151150337
-0.510462641743762
-0.705331523802901
1.54508726100487
0.861891714423434
-1.47618603615988
1.86235281449928
0.131558155228194
-1.01336430915485
0.924516114786938
0.408479849527719
0.758829516607177
0.243870401331549
0.679274183129271
-0.0695742173466877
0.435730873983551
0.589676824251644
-1.57133672238215
0.795888916450935
0.101304547544517
0.378764747365928
-0.882959547960895
0.112483515361782
0.0667491126086067
0.853593343374581
0.40657994109285
-0.628806300722436
1.50275513430847
0.160239905070447
-0.296482326619025
1.03002024311274
-1.6202020719876
0.206353810592823
-0.208160849858413
0.961554946847916
-0.592827804650451
-0.15890972477996
-0.375167004786038
0.140025001253868
2.49845432226492
-1.22033580678829
-0.942951017322042
-0.535645545558864
1.23060598921232
-0.89116152340408
1.43268467711363
-0.73234272354678
0.392465436077597
0.435517832010733
0.154675503014739
0.135519986850069
0.112375935284386
-0.690644741583369
0.84537802464604
-2.38269437545141
-0.363618474429591
-0.533798144936403
0.820099624263876
-0.877769264206561
0.97629321828193
-0.949841592347383
0.783652415027351
-1.51729313696759
0.769781989100214
1.51730460558888
1.39994538432768
1.79882038911281
1.70660159106437
0.271822522249218
1.26939136403816
-1.1959037932934
-0.517213908844276
1.53904688022695
-0.9424606301454
-0.382399822249304
1.39218633430206
-0.458977966501365
-0.0852877801798651
0.242531349292831
-0.930120557019805
-0.200302104464931
0.702805283320376
-0.0629084742586307
-0.167929905943451
1.36388422595232
0.618648870885936
-1.7590405420845
-0.240207749149111
-0.588576309178241
0.45137574897254
0.798437958535948
-0.963430217384908
0.057678336739254
-0.403022357490806
-0.615547344981579
-1.09272401061457
0.200361110467361
2.89127304724787
0.359276445000664
0.543131375833748
0.475518976212762
-0.408117535363679
-0.503565759388204
0.0313121556141811
0.54245212857698
1.65718372714797
-0.468574206862727
0.121811961927056
-1.64241922646673
-0.121716541676591
-0.819165581966104
-0.542216884622725
-1.15188853876194
-2.23176276553117
-0.603765287567629
-1.07190700610115
0.256451152239675
-1.23446977926236
-1.19629058261545
-0.16628989652194
0.584936838456801
-2.0468693722476
-0.286715835761213
-0.558934850308725
-0.44011531075045
-1.27465485863918
-0.406277381952871
0.43251766676458
-0.414559368713282
1.13708205845645
-0.563577343040395
-0.137527991344013
-0.638048895186221
-0.314246754452881
-1.44627520773494
0.358907056465122
-0.687137720924277
0.574220267412
0.665212699056187
-0.31264540132337
0.107265302077147
-1.70991148744216
1.71019413980406
-0.483815692188917
0.89674675810161
-1.17061342276713
-0.767003378133409
-0.388584561175863
-1.03184985534378
0.466100945893614
0.887243865089521
1.94656913649336
-0.452157852419531
-0.371119280897948
-0.859980479064292
0.883520952404177
-1.01445095358809
0.131327511761177
1.13987162871097
-0.0325083346511326
-1.35882778935276
-0.925294543938937
0.655761447838821
0.262031534528889
-0.801630672893595
0.36199479125925
1.33483451832241
-0.839146336448361
0.690091598981872
0.853664200072722
1.45907424070009
-0.773308151989915
0.96246711679013
-0.439781604733331
-0.0543476988485619
1.80320721983834
-1.66898207712678
-1.19455319570831
1.01748731134845
-0.167403509132806
-0.572379989565993
-1.05713984182607
0.456207619897305
-0.806841013129623
-0.751394089626902
1.10595689347961
1.78444704460693
-0.536443933521314
0.800552313409423
-0.0249688293314919
-0.638093560760675
0.0379725928635808
-0.411556893587537
-2.05310280962738
0.705643344770933
-0.488473623741281
1.00940369526975
-1.52664463470046
1.55404690776614
-0.965366880737148
0.549122597278378
0.962989166223589
1.03280105231299
0.797593333914647
-1.83917795650515
0.209176086897209
0.570972552084134
-0.537150736322141
-0.565591877782973
1.24115398300879
-1.28508694230509
1.0125747588387
-0.444546911065908
1.23348797055631
-0.851678005666077
-0.965782962526539
0.122640735193588
-0.920774262788672
-0.342592577286591
0.531705387460843
1.22061023262025
-0.590309154443288
0.081408409354276
0.769263879815532
-0.807104885029766
-0.145943524912048
0.30440440881027
-0.646587695882053
1.45349266161841
-0.358507586333933
0.073547788774471
0.871520684610561
0.050101166960044
-0.370279416731306
0.393276123815357
-0.419035866866184
-0.980100644750842
-0.12560479543692
-0.693645424471317
0.686416886476353
-0.233081310436306
0.803058441478724
0.983844123395351
-0.499736832537894
1.13266729286538
1.19163949461032
0.023474171836978
0.0529223638211718
0.263950065715546
-1.36201022567095
1.17681601981879
1.08799331656303
-0.983731602270378
0.721734719117315
-0.779011427433794
1.03904398984587
-1.42638532943735
-1.40218859879811
-0.126164249791043
-0.76105098033792
-1.06994185414393
-0.425267958211539
-0.870236060953271
-0.352233075283875
-1.78772748612235
0.377432579132357
1.35417841246032
-0.057870830476142
-0.88254506508626
1.56883165715672
-1.10816828742874
1.09807220649504
-1.19795600237869
0.909274107572691
0.0759201805797001
-0.136885509184852
2.00412348644015
1.78016459565655
-1.3686666677718
1.46080026020142
0.6971372996567
-0.86345214994928
-0.497946345465348
1.33062069450618
1.95502502676602
-0.144012275356164
-1.15216587937785
-0.0750086592740748
0.350196529906269
1.02592168661366
-1.13719417534074
-0.484356249626282
-0.531552939548508
0.713944641553971
-0.0491745868686518
-0.510766897839696
1.0284172602623
0.63770528715057
-0.832869575437083
-0.283124227522764
-0.0916160639231263
1.27672030775885
1.89581077352107
-0.102654648845259
1.16311433309899
-1.30568522258306
0.742585536997428
0.0494296455923462
-0.374710093614149
0.264476330465581
-1.5891948960806
-0.122523985219596
0.214030769390007
-0.315970516233345
-0.526073184100415
1.05833930475633
0.530044374505357
-0.588694851995528
2.27179343181704
0.4637251293229
-0.399551680981046
-1.51619501064354
-1.68368071349698
0.235487618852127
0.0646414836250665
0.103001472816987
-1.28324714606159
1.02065796754024
-1.91621917513748
-1.02201560971821
1.29754388754867
-0.0279657845352449
0.542172330674075
1.30840204708239
-0.70597008983351
0.553247897932176
1.3089962183597
0.873413753480858
-0.614347661043328
0.497601672951846
-2.18695113904498
0.519090234424983
0.155258705478323
0.785464304029833
-1.13316317369412
1.15724046724848
0.692575932913871
0.444688944746383
-0.205958988915991
-1.03457118843044
0.0784595396145549
-0.308724789637491
0.250786060398382
0.516568726897455
-0.268958131714528
-0.0614982039618962
-2.03712901901085
1.00905049682921
1.29498538963386
1.1830340077741
1.68064512329597
-0.198310630195699
-0.0754611188349691
-1.30843442856605
-1.05288448721834
0.337570318622635
-0.83856325607139
0.186957728245676
0.597441932170232
-0.0768916414080655
-0.151341287330363
0.967775788109493
-0.937434060090852
-0.646489336965916
-0.231941755912881
-1.18184296077968
-0.242651330026687
-0.89643702848431
1.5953564213796
0.607235102855467
-0.432424348486795
-0.56257679135787
-1.27181624993478
-0.634639549395731
-1.75855378261029
-1.15359942021796
0.0345643900259163
-1.31526175318446
-1.43517957960796
0.612859167023192
1.63112621135049
-0.993238775707033
0.952646387878362
0.516354856840339
-1.30247642629573
0.215934743870834
-1.70913645676062
-0.345523187644666
0.354967171521882
0.489513869670091
0.213165616690499
-0.755598217116175
-1.63195455440969
0.528647742014628
-1.20668980457738
1.3197373125541
1.17884192656781
-0.44426368139835
0.554939158508863
-0.33601767750339
-2.35890293477545
1.05638544538403
-0.123890353948218
-0.0969064363038042
-0.223460023423328
-0.332772413033126
0.669086818342124
-0.14414266231502
-1.7983141696741
-1.20444790337532
-0.172790814226724
0.191389914043604
-1.40798203307603
-0.643936260088166
0.425098491584493
0.147285721029075
-0.450599980122104
-0.219032367357115
-0.774754807121503
1.08136048910426
-1.18401892065352
-0.694220479143139
0.087734198198948
0.571699064188102
1.42172990141932
0.803165261112807
-0.459582750541634
-0.00650860132131198
0.357355359038356
-0.67755129698951
1.66048669202719
-0.299461965689173
-2.1210473281173
0.784686305426671
-0.0122426476546485
-0.882297853021078
0.104659249994857
1.69551341998792
1.46853394403516
-0.382729354389578
-0.426418369497242
1.51605462698903
-0.0658106322173671
-0.880292705574966
-0.102654665436786
-1.1551703770782
-0.775171344216631
1.80801938176987
0.419130637612407
0.438146466020631
-1.5277421250605
-0.476831792867533
1.02917519084368
1.239883047324
-0.278580456142501
0.525265719741084
-0.953388698777169
-0.438942077545262
0.67476041387017
-1.44368757662639
1.23427481588214
0.920403583518467
-0.623203913910645
1.37642045376187
1.0530407797295
0.516450313758029
-0.739222303361965
1.45853658977309
1.52081877697592
-1.54173824025638
2.17767722688684
0.178096666008349
0.893353300324674
1.41882863065867
-2.19442145570011
-0.566035455556316
-0.889939332101658
0.675396780309144
0.42646432966256
1.30633674807696
1.04907684717242
1.2068028037572
0.338334892309166
0.60393022193085
-1.70743767295255
2.75908121870305
1.15615509295514
-0.62490524801739
-0.872924727690962
-1.67544226549386
-0.0847975412074635
-0.887576152409876
-0.718009587302452
1.37700176370961
0.515419056628121
1.75801432745637
0.905418930265451
0.328555972210059
-1.35417602525921
0.804360596960934
0.125704850648872
-0.293402831262671
-0.420928266410708
-0.00238054409896409
0.390673262599575
-1.31814870465605
1.18463709321124
0.198663280381801
1.76376293694933
1.26987949631944
0.531028489709606
0.330146993698391
1.40869821879395
-0.37047863973059
1.74371425206549
1.64403505547207
-0.214132068364595
-0.386592649569548
-0.500893185108278
1.41534272488671
-0.0786438135386051
0.19341385842796
-0.500444507578213
-0.322512365769921
0.773525122689008
-0.586115383785139
0.398782412332479
0.570346481478084
0.197457264815704
-0.549563607397744
1.36928734471638
-1.12343182084782
1.90311869289707
-0.388399968606703
1.04205171719987
1.54157824554485
0.268482652748483
-0.692816125453652
1.13467447252176
-0.246414035573563
-0.279537888879518
0.843922556025279
1.09290251006219
-0.363768125839395
0.635291762369874
0.69390286620653
0.0973715564992072
0.636433684008753
1.52404851313383
0.646330706935604
0.656460123706458
1.22436498241991
0.113924159492319
-1.22416930458394
-1.92915336006724
0.331653335142527
-1.02072183417117
0.390719281580332
-2.28315156341604
-2.11877561142734
-0.839323807216672
0.414646217096571
-0.257886030368691
0.13794734017694
-1.601810646418
-0.112745124757781
0.435118899859699
-0.614541861546351
-0.687818817866102
0.253837295909089
1.05679676323454
-0.659625176691615
1.37375809772859
1.14065539268073
-0.922424952339552
-2.4722388988735
0.50667564784667
1.76544256872847
2.47833847537401
0.62108715582005
1.44200633045254
1.09722546224353
1.63859524277862
1.05286650831214
0.37788232346854
-0.990965108584699
-0.192774149258974
0.246086471770338
1.88438736742726
-2.21391246801743
-0.917118116228693
-1.17948874249574
1.74083472595425
-1.27939556290007
-1.67750147190612
0.818852773177634
0.456002645777079
1.12905427769398
-0.209911756401886
0.994662818700517
1.43963071386376
-0.177359860989064
-0.682144984528855
-0.20791565671762
0.91238935567284
-0.962442662492767
-2.20493200610398
0.895150717265301
0.68318228040771
0.261739292403387
0.081870685253794
-0.248587906890164
0.549222551935539
-1.42165586151624
-0.30045195835101
-0.504987613818084
-0.0961859624216127
-0.497032036131536
-0.619541811979809
1.11086715739054
0.0292593799371414
-0.833077917876953
-0.0718829735663137
-0.179638333903617
-0.364585972582433
0.275052930854248
-0.0233385812974651
-0.572801890502451
-1.592572740149
0.369027560390534
-1.1190106684958
-0.894020255485973
1.58102552117275
1.56241971621025
-0.118735082870647
-0.716236304709457
0.907502043907244
-0.977865672382184
-2.0849071311729
-0.293499827155276
-0.748139333918975
-1.52242318477262
-0.910757523948882
0.661211573116248
0.492232178002063
0.0707516714626656
-0.0976617830980071
0.46867992039896
1.12698023285012
-0.39509059785828
-0.0185571209336567
-0.700661665826197
0.838574915704241
1.14594403934497
0.694476763270667
1.19018070068317
-0.538318365145203
-1.4279966517365
-0.452055870094221
0.046822138059777
-0.162520728575694
-1.62421553679324
0.87086222018964
-0.596097811840082
-0.0936608209798885
0.0307185799285752
-0.844818719211609
0.597507019605646
0.0399208208306363
-1.62984411191908
-2.05895368937556
-0.903223817674067
0.163603217031714
0.740665324788742
-0.950224026815298
-0.259094629080143
-0.122381463951364
-1.17714529505348
-0.674828073339817
0.348422367150669
0.509022368264458
1.6084719933204
1.22606890340251
0.0259357154916056
-0.708829270272023
1.49299665201844
0.536042860088528
1.41660992260959
0.201423515136991
-0.702822803802008
0.621111577780817
-0.768092748285264
-0.840480382266674
-0.873384021448587
-1.77887272344058
-1.73427214555159
0.796790938168921
0.295308889396244
0.0190767954243066
0.538457027358876
-0.116393182089001
1.03435781813602
-1.02450028896574
0.958613645818737
-0.344651126697625
-0.185412701543225
0.599460363001796
1.47313134059546
-0.603274989282448
-1.02147714856863
-0.0626162678142903
-1.22179281285421
-0.418215532277842
1.77033434434653
-0.717169785674049
-0.448414646084039
-0.769564732050276
1.29730146064555
0.566823105664763
1.49864014554709
-0.89506811198209
0.832933782472596
-1.19154941310337
0.652227358462962
-0.571176554187956
-1.07759648183417
0.179759159203339
0.207057863530236
-0.982013626296126
-0.373296484582669
-1.47822479251745
-0.572546897225674
0.916048794458465
0.384263171110681
-1.07990580174111
-0.109401748584938
0.631335783020885
0.248954876581684
-0.912609540560179
0.763734759643608
0.778915153475405
-1.01473910123157
-0.665110893992749
0.323439223365817
-0.861948003242569
-0.234598199751307
-0.870920925402916
-1.29419516400876
-0.250026878946536
-0.639489458254906
1.79095402382826
0.527148208708726
1.63954063633889
-1.25070587200778
0.150963138119499
-0.246452149387523
1.51902657705348
0.0521617026653522
-0.600793243737721
0.386730426789232
-1.93040325249629
0.00486016797729458
1.35556314257197
0.940118805920504
-0.312470729487029
-0.700850228029336
0.786775931097384
-1.749780368616
1.16377042362472
-0.443231391349482
1.10768820970196
-1.29430003447065
-0.637395935771689
0.485347005956429
2.24985356152631
1.56978198365097
-1.61732890940509
-0.435850061951065
-1.08715909198366
0.682856009744665
0.338166285505249
0.313749970351058
0.126508110436626
-0.111470866445713
1.3531199725204
0.371232332458629
0.12023568384989
2.32302037752713
-1.202529442982
0.10373981688979
-0.203657637248564
0.1581955685163
0.0364850568152488
-0.893733749030195
0.994806945069497
-0.154561340736136
-0.307618122833856
0.0771119713429582
-1.14620196469599
0.00176421366588075
0.789050752705272
0.255278079734053
-0.250462519460449
-0.259033483722447
0.798666628137478
-1.05078187988317
-0.332835846173747
-1.36996350853755
-0.225457653021369
0.523804408078396
-0.576341130361541
0.371835607579469
0.84612130974373
0.988332985773619
1.17477265650947
-0.783555535821331
-0.0929823083354329
0.659214245185001
1.09953922632735
1.05859120890855
1.70661924602119
0.618958214937172
-0.917400334714882
1.49986071723403
-1.70189321879955
0.206456147003399
0.987440990851275
-0.879383887059274
1.38673144893618
1.00576404913553
-1.19897481343767
0.592022188932727
-1.25026548064319
1.52320856517511
0.957314618153616
-1.33461661553532
-1.05603853877665
0.260569069869093
0.835950016930698
-0.0657967151313237
-0.371640427833587
0.0261593328494415
-0.716340320793265
0.803574417255394
-2.01387900690678
1.5024793907001
0.99020667122886
-0.462420990247027
-0.744718912980573
-0.437376567596483
-0.552627095985343
-0.255810296830973
-1.62951934149694
-0.301576433929996
-0.495428168144982
-0.735341688054097
2.00101042066262
0.72383761644163
-1.65444958574578
-1.14124708011473
-1.2638651434344
-0.858507988478685
0.133639049970167
1.14056780021515
0.131204737741875
0.695021257668774
-0.544236166130043
0.312919606835359
-1.45455590649966
-1.3982037677104
0.0907814209916762
0.526503053307376
-0.862240337008347
-0.458328768488542
0.261429099375881
-0.865792646826789
0.635228359938922
-0.800548532278784
0.445073369779183
1.22351254321043
-0.422903357675626
0.452331997779564
-0.290772154551782
0.692226504193319
-1.40639271433201
0.152405558159952
-0.341833511523416
1.03122153681476
-0.483730608342363
-0.463512563802972
-0.650428479936439
-1.18940654633754
-0.318562843067394
-0.737754070609098
-1.29590106832241
-0.240124957522252
-2.21851288897981
-0.171661880805896
0.0711779430099918
-0.90628509496422
-0.906657842529804
-0.340942581200394
-1.11925876027821
-0.0196385980025399
-0.588594018493558
-0.142750372573533
1.79920861018067
-0.294430726931798
1.1708629959879
1.3144758959417
-1.04612743827411
-1.28137378760291
0.583942580224197
0.80268841065818
-0.0647461305704038
1.35891073320109
0.338100236873078
0.536981153265081
-0.517018575959262
-0.0524544962176933
-0.467933628959461
0.901922906737129
0.793823999035393
-0.115999546463667
0.818373621673352
0.169590678318883
0.0881199710599417
1.29436101826249
-0.769811246326032
-1.40595987267113
-0.494761096417521
-1.75966581899391
0.718187760996648
-0.481486272621614
-0.776325584625173
0.889755061441096
-1.57163520563619
1.0751996070941
1.21154322696212
1.06154992045961
0.921495412709929
0.983274503907624
1.51576743393147
2.30884243959208
0.397880832294853
-1.31887982427278
-1.25890635219759
1.82968738307578
-0.398459935445476
0.353145189174778
-0.348144493534098
-0.583450687336633
-1.15994107412745
0.55524938877641
-0.500075421573541
0.69958393925942
0.300223179562443
0.640338882529953
-1.25111170084528
-0.0152346149197113
0.282414164217561
0.337031731085479
-1.0331522384597
0.579680028449207
-0.91341618046526
-1.22733099089902
-0.743053179668321
-0.848436818269201
0.0421966457362215
0.0187774874187546
0.429818253869922
-0.523472941882969
0.114333481354393
0.152893740235444
-1.75264398316893
0.331169516188595
-0.41984425537616
0.401335748181617
-0.569867438988664
-1.19746337060797
1.01402372139266
-0.326300096177894
1.17865399776927
-0.112189112201459
0.329356159484503
0.10099742610035
0.900550272484383
1.02912157826172
1.34702589874052
-0.638453450036262
-0.9108165407337
-1.92059201655384
-0.79280779017202
1.53858749408018
0.404044570888776
0.195388397721105
-0.719330782897171
1.13630638678807
0.616333713757354
1.50014058093848
0.197546756495971
-1.31651145156995
-0.60689164255773
-0.792366320250318
0.763336842783918
-0.360769876862079
0.465586502936876
-0.94760770928135
-0.188904035056104
0.0952628326000022
0.496776235504263
-0.0292823520785911
1.25734526001889
-0.57610114914508
0.502128269930891
0.534045674961748
-0.530794568442432
-0.699760897824114
0.712153450524241
0.822636568974053
0.242441259244825
0.572855228449118
-1.45361844861314
2.32628735865585
1.25579547036088
0.425963125181269
-1.31554683987025
1.36293870629591
1.71676867896078
0.4312309968283
-0.0640490964927193
-1.83797230231641
-0.228002736733823
0.464487973504604
1.42190609718158
0.338635468270327
0.822587186571087
-0.658949369396989
0.989398158245538
0.749165944232563
0.134304072127298
-1.20162343772887
0.766931217528304
0.99233423109803
1.04464513468081
0.912336770933632
0.180337048989666
-0.230147079671793
0.256481453349105
0.294047676705919
0.677433829489511
-1.33760981495114
-0.429173693319391
0.706975982706806
0.971499034853569
0.190189785546741
0.442277692946265
0.655720719143815
-1.12185964936893
-0.317081833694019
-0.622409521831181
-0.0477461839209617
0.861660546294239
-1.51064800198203
0.777371523494805
0.334074922629709
-0.465768813022481
-1.23950930438568
-0.359498129422613
-1.01321512975956
-0.697423069965648
-1.28031932144571
-0.611660663567899
0.754175267414269
-0.621160872355661
-0.373831959096442
-1.31177418624718
0.0896337543945689
-1.37943383004558
-0.365140503823388
-1.27266384597621
-1.32965491498003
1.22751167177967
1.94295665729548
1.03866562629338
-2.11715909650807
-0.627313671034354
0.096498911216667
-0.1702752354252
-1.58090884363474
0.702005662489637
-1.66837905580909
-2.07193328801751
0.649684611343559
0.0636408286989433
-1.54702636494272
1.04641788435466
-0.122372012941315
0.330599934579991
-0.461764709248909
-1.20605508050574
-0.616116026118904
-0.192022575638595
0.162312674547085
0.106580807978952
1.37541646779428
0.762112286108291
0.207660103551201
-1.42269239878268
0.1624039253648
-0.544288714837562
1.76273718395304
0.821550070857528
0.524172768837559
0.440260235389705
0.853694900376563
-0.693327926721412
0.0515227149078324
1.42761798583985
1.82498939023545
-0.501370873729336
2.60192104899383
1.65707038795751
-0.450292250715053
-1.23076642820976
-0.489232558031945
-0.283549487539861
0.801996576543082
-0.907129055825795
0.374454606611079
-0.338881632958603
-0.777151858889456
0.306740015494001
0.47296076976026
0.372449874819827
0.14402182886964
0.577328456606759
0.635752613501549
1.68825836405491
-1.20578947802792
-1.02421993390002
0.555531191481827
-2.0638152043164
0.588688116958817
-0.810196121596803
0.189343266666884
-0.224905513391415
1.18891950457214
-0.167391763200377
0.496490223858721
-1.14804680376288
0.550815630833349
0.995378339140171
0.996889649294774
0.366460169654443
-1.34139749914027
1.32918018724993
-1.86580468727998
0.864536887709136
0.933920697079105
0.648234733227416
2.005462507823
0.160694821938091
1.77001055965446
-0.366088505130988
0.679066306832732
0.467386396439597
-0.9194231249173
0.366538090375239
0.821877485559989
0.696150410299683
1.46814049046036
0.0867075653672722
-0.603288082142742
0.215548430620928
-1.38380652240356
0.67588574211339
-1.10355462916305
0.196087579387028
0.701664326761094
0.246599536690955
-2.11711192578468
0.654839946524144
-0.477452928394569
-0.0742469860629307
0.199341042321576
0.489126924838588
0.492547452022687
0.99761891499916
-0.491880037142944
0.391505482816073
0.627335655440982
0.118309870185882
-1.44894794823245
0.288873139690049
-0.742868732248171
-0.00987269118222204
0.198453568831896
0.837818974175665
-0.500784417896274
0.573769786558219
-1.45071670304046
0.186158919524885
-1.74872794689582
-0.37102134576673
-2.46262282635821
0.813845567079283
0.0366960659145088
0.21075689035431
0.991714979038427
-0.127024316184332
-1.59027801799088
0.623064921909822
1.12890101267931
-0.781530845797458
1.44435665606952
-0.103429220156847
-0.949317121872757
-0.0261711819007955
0.413228695320595
-0.460876656278588
0.330712701721109
-0.159880847454247
0.594549282538783
0.313769725352935
0.367603885808543
-1.66764359935094
0.7502812468431
0.715402685934612
-1.40976849437614
0.453505814018077
-1.05739549524466
0.455413184142207
-1.36869397255597
-0.637542355549191
0.606497960662714
-0.439241672083897
-0.0496271570780547
1.31194954537573
0.0844128251373836
-0.807470773781285
1.46783698077433
-0.528284946469747
0.562842250277193
-1.51545531337027
-0.412578496662719
-0.883171958273406
1.22364966152964
1.25499724144845
-1.43133393489594
-0.832270953716779
-0.250507865837067
0.933929159799734
-0.981074970924159
1.25749603283722
0.281464303701509
0.14180129685112
-1.18335819661204
1.09380455839432
1.32552833807952
-0.757289225918999
0.901629381531937
-0.268018373283819
-0.914144563618658
-0.264329869421309
-0.818808468614084
-0.441543267153136
-1.35201545963296
2.14599881610925
0.644013157746969
-1.19370221450318
-0.952428829519688
0.875680326889758
1.43210058191359
0.379751249995198
1.24874137834133
0.399660378302313
-1.69837615671578
-0.0345105443122884
1.03486676120877
0.840803061158226
2.07404176866838
-0.729942926506228
0.975475754095133
-1.50170740081489
1.7407873216522
0.440723539447059
0.451424780474163
0.669747909759431
-1.75524577068085
1.45418912753179
0.768546801938264
-0.49187940609423
1.70744673758042
0.593068252474552
0.582011999855613
-0.0472573551755785
-2.5901988957284
-0.208321891840971
0.353252070984082
0.0713667426225961
0.787585640815113
-0.32699920604266
0.485998968533048
1.29278740685156
0.949972310775954
0.13731972543958
0.890404548912356
0.603787008169567
0.176080832286401
-0.0221885395425067
1.1540964762993
0.0582202477799693
1.72399396552418
0.261460062984593
0.0440814015572377
-1.02081850935855
-1.25019578136056
1.16691607684688
-0.885799427910492
-0.46648488931252
-0.984377429728742
0.953360085964635
-0.215145931598629
-1.36689645184021
-0.210982548580616
-1.25115853880154
-0.144417464118431
1.76166408890758
-0.972396230610581
0.221909989440642
1.04662825276208
-0.0964527733365163
0.248082725922648
-0.287206835395519
-0.861973911963239
0.561623600287799
0.741649093437356
-0.880242949568226
-0.0187775144931836
-0.719653939284543
-1.060729642008
-1.63390346878833
-1.41920560677113
0.364811302247247
-0.967573033869563
-0.230663771384766
0.109887272308109
-0.747297619728378
-1.21821798979158
-1.30949050335941
-0.301914361496074
0.126338287232656
-1.43073362443663
0.816052320622145
0.604108186710137
-0.953475728815821
0.325036276826845
-1.60567261019382
-0.0308142081255041
-1.20579482450633
-0.118494535699494
0.113272344856002
-0.366349923192027
0.47674633590442
-1.48124262229746
-1.18687641001368
0.902175286601325
1.60875035785136
2.01734409956643
0.665095152342246
-0.818258942667311
0.546448677222102
-1.94051781234644
-1.13603690711507
-0.670165160271407
-0.891059912585921
-0.0758407791276146
0.289466900082375
-0.534673115447162
0.320747699980708
1.84696006384204
-1.28628659025623
0.0981926658411681
0.17866114227628
-0.306126367659464
0.0803200429625246
-1.60754393099008
0.157586181639673
-0.686351268359464
-0.966717663886635
0.890540991649143
-1.37098850191865
0.0204896272440746
-0.903983910541328
-0.0835715312079431
-0.578462282380717
0.288587510772622
0.387594153737472
0.0219453655901068
-0.13759597913277
0.960343941046503
-0.242059092293196
-0.0358520631633508
-1.55905133569781
1.68728262634737
0.0894060676040619
-1.63533883427103
1.14149118888662
-1.02924840956491
0.651934854753408
-1.86225768168309
0.392164520919318
-1.09821551900988
1.61093265389852
0.686617453258084
-0.847576291523347
1.03585829600042
-1.38288951218575
0.487845640664769
1.54617849675241
-0.16010003576066
0.0916041975765226
0.193773056622281
-0.624642549417133
2.03493418107143
1.04236735517363
1.67065154477103
-0.11076643568118
-0.725784769838693
0.743948634834648
0.81712592211678
-2.4470782426014
-1.42246373558082
1.01593187508629
1.75028280447878
0.819444274163152
0.0121291579304379
0.083535209628577
-0.846964190596925
-0.573938640207177
1.71620056271486
1.59894308569621
0.269838159632427
1.12646986865836
0.0235175639591391
-1.44151285637863
-0.809066049199306
1.63159042406921
-0.767043720600372
0.96896848084272
0.0191326080327746
-0.627310007423725
0.370453905998203
0.138663364625571
0.171052408970672
0.689253084571984
-0.539101005690222
1.14952301632038
2.26364155586381
-0.486940645036677
0.128754927654508
0.689849124666389
-1.29479594788292
-1.94696125661937
-2.02940286570156
-0.0486049042485862
-0.667496815301574
-0.747719551275499
0.912255909105284
0.445123216113152
-1.1050719412455
-0.339993220652436
-0.43753531683803
0.633396450839996
0.743668360766304
1.48875878033301
-0.141547072178481
-2.62583095690028
1.21782711177494
-0.364535016413
0.661934626179553
-2.75250754383121
-0.758036776298454
0.410863347790505
0.739587045780109
0.109083881640051
-0.609609811672561
0.271477990213805
0.544124368721512
1.12395236712002
0.304570877857617
-0.874892062331422
0.437449029884974
-0.0286166716130267
0.312203994961214
1.34458421620997
0.261472360865633
-1.45359876152361
1.2562438228457
-0.975094824868593
0.249767773992616
0.517991591060659
0.289609332142904
-1.46748530624917
0.742438276956749
-1.3082420795727
1.81508471208223
0.354320490638689
2.12399570801219
0.608603901083237
0.326110812053489
0.171147605279832
1.2277222333152
-1.58416636203883
-2.26023251556684
-0.602796486507321
-0.963346273488131
-1.36052260869134
0.68499075046577
0.972836770792717
-0.184847993262468
0.119040149346064
0.910581576753717
0.848882011236315
1.23749615101981
1.27547873689
-0.379707129625182
-0.123099155037403
-2.07368485187986
-0.681483980462645
-0.248820374831763
0.887839497304338
-1.63436482172461
0.343090339190057
0.979843317649847
0.228529538971376
1.39542954084417
2.59653001290712
0.591295861514842
-0.542826014007161
0.345235155400971
-1.07849686705346
-0.639369177788448
0.165255874216691
-0.0157523882161798
-1.34172240347634
0.767842440606813
-1.58040622348844
-0.501890420722374
0.257762644583052
-0.603990353380638
-0.26283501410385
-1.40866923071746
-0.0649383916700641
-0.7957461373441
0.141881391173006
-0.281349650470063
0.583812973199119
2.09968387304046
2.16462802461886
2.006287355492
-0.786884342376184
-1.0083383752866
-0.122936982258859
0.231679821640899
0.581294750514421
0.872938737088755
0.341714777707534
0.892404370636604
-0.290566811778895
0.679227885702066
0.981580327760265
0.0366506433540996
-0.779853424829592
-0.234619619338365
0.146858402977131
-0.343331397703953
-0.0290292959632612
-0.00312273083845033
1.85281068860646
-0.71300503365364
0.25634066297862
-1.31578218454399
-1.09636946387901
0.379768888180843
-1.93092445226979
0.539409298691353
-0.850395876489899
0.246933533192766
-0.633821529718321
-0.0701701807448268
-0.47440739876649
-0.535483693082113
-0.33432228982211
0.752030235957511
1.64008163707682
-1.07609134819506
0.997538797734612
1.16525465339766
-1.51298482080763
1.40842987083853
0.847921068735761
-0.43984275927434
-0.595088033462377
0.102357388708923
-1.12506358675151
0.731041990280118
0.326940171627795
0.578916714934541
1.44414590258969
-1.09005303576608
1.08421335026788
-1.00543127045843
-0.489862643478152
0.252245432542805
0.522751868540231
1.16209746064005
1.65639564477815
-2.39720514580365
-0.950091375343758
0.853897412833737
0.0156628957666606
1.77773458773685
1.51837691400184
-1.2085345489647
-1.00719521468728
1.59227760462681
-1.25651400641438
-0.0591187967396775
-0.492583244594473
0.334149993640573
0.464423048285418
-1.45657456328915
-0.375994050155449
-0.373815772905359
-1.48519644129934
0.424879363205375
-1.29110737259016
0.449255458275
0.617685434294634
0.568072084993444
0.93628931302778
-0.32245024767107
0.444925850184114
-0.342177292170283
0.815692260445025
0.528367188035934
0.0443238981535594
0.133431184561264
-0.487237405842889
-0.491035579315874
-1.74914152443546
-0.272970237254189
-0.409152913355306
2.25325122053234
-0.552524042233358
-0.251833572733679
-0.430491713942454
0.702499090958235
-1.05743295343348
1.88175557557505
1.58832246020136
0.654166724813758
-1.1597003466949
0.945806074138388
-1.20186962771456
-0.841690764878737
0.984882845679204
0.414294122660582
-0.389615113308132
-0.494425653507283
1.42773124049234
-0.188976842067745
0.609764846174253
0.190640536119015
0.166921693194101
-0.345444161829027
-1.40198805495912
-1.09762112304334
-0.294840106857912
-0.8718827374361
-1.01352385067803
1.43517859412243
-0.194252226765574
-1.80463854551093
0.457817513939815
0.104195203853442
0.757446678963078
-1.18697681770754
0.345915159798834
0.692799029704503
1.95513076503128
-0.629547032122652
1.23918766612926
0.412485215250133
-0.401220206210647
-1.03934208613066
0.213129013310002
0.690550043099918
0.129895817238916
-0.021599851466376
0.361850844442851
1.46641070986065
1.03502509453068
-1.57397716735171
0.237067072543315
-0.0576551841720546
-0.00955842072173967
-0.272164149360446
1.23522358368221
-1.3541485816199
-0.280884653490633
0.0847635498115326
-1.07843765276723
0.2386082239962
0.0143804247628049
0.966825995410132
0.998123029178016
-1.63662769277501
-0.772111777167072
0.591232728826119
1.66295546705506
-0.15701255084836
-1.55536536800976
-0.339056314852044
-0.394740725602483
-0.554200689643568
-0.108873655296814
-1.34077522861397
0.146833580839068
-0.03815660840074
-1.39929715412707
-0.311525510409954
0.227082977856847
-0.106237315352572
1.16474628257012
0.289458574993222
-0.0542600503997704
-1.14173417562572
-0.651361576619026
-2.01044892581354
0.340611996772593
-0.430043588335776
-1.42354991059134
-1.44762015335921
-0.867853587346241
-0.145146271812486
0.0151894065665264
1.55010841208838
-0.378768063494453
-0.871637391498806
0.0854507406903129
-0.135733385298606
1.57680410835235
1.33862846360779
-0.0754163133871597
0.790487038640191
0.0354761578419626
0.198591531978998
-0.659874476110824
1.76131791055929
1.9741102384322
-0.162544784608226
0.247516504832925
-0.991467059522598
1.19347112365458
-1.49448785566205
0.254627052023096
-0.600636866793589
0.504089756624192
-0.716741797678178
1.26218115389108
1.20096671514494
-1.25415528710092
0.932397649562456
0.892031010096853
0.766175548178764
-0.218898272315796
1.477999304741
1.68199789395796
0.765371612026187
1.7078099187731
-0.307722462031882
-1.08962730420751
0.887756815677285
0.170407504211577
-0.0712020068498925
0.613381379901656
0.168941678873505
0.43922782666652
0.87512235435498
-1.17574855014546
0.30396896351334
-1.07865767748185
0.501951795138053
-0.158052912009149
0.573621843570502
-0.222821950539743
1.96573223315694
0.555991863265816
-0.310672659694439
0.0129986047603058
0.594945071834355
1.59602843646027
1.0138938419041
0.31591200934535
1.49379088619375
1.27343689366531
1.82774585863355
0.909199191329792
-0.234010437442446
2.08043230160839
0.346796265598645
-1.57645109105862
1.86410101004814
-1.4086245692136
0.685818487756679
1.08293385742796
0.662415311973328
1.4940511288095
-1.36150946867478
-0.396446406481371
0.503869759247688
1.39557743197204
0.275134867610947
-0.75419286955335
-0.797698388969596
-0.157108698611637
-0.494508522893095
-0.169680458722396
-0.0503163244656019
-1.11543884828053
-1.41902226824361
-1.13732800874408
0.211624032882879
-0.818690689687623
0.202590880853123
0.104073205793568
-0.39771734897393
0.28600470473549
-0.86769148785944
-0.32591551142559
-0.107371137798391
-1.4040508609662
-0.163375776792653
0.153965300295894
0.509149574935468
-0.284151918652775
0.761881002845151
1.71961967276358
-0.047819853020357
0.298487231648052
-0.648779180175312
-0.332458739442257
-0.769799590525762
-0.892311903767476
1.04745223339011
-0.940669643912045
0.267692203846076
0.384469580923165
1.50139846991052
-0.736504606759611
1.10643793157347
-1.93972910604718
0.257220103052568
-1.55898587614237
-0.867733091107233
-0.487464319108942
0.326713982417872
-1.34058576225326
-0.569830469697979
0.187167370729111
-1.20731983122776
1.16990150275174
-1.29201667617683
-0.571701655616502
0.276180719830259
1.4633231129356
0.93058490796191
0.756216749695246
0.924055813926276
0.228978139686692
1.09358023913685
-1.36386450077509
-1.97733135873501
0.0434692391402222
0.94100600615701
-0.925248863996111
0.299102164739474
-1.6413976403784
1.40139522955447
-0.656580029607035
1.9365148342858
0.713422880610498
0.652910028623498
0.390577243159718
-0.613386729525032
0.162997368406629
1.67776802665449
1.53488611606175
2.44392622635106
0.504160912912088
-1.30007539090197
0.996924147797784
-0.921508374198779
-1.88979546159332
0.407174700943176
0.00226959363697819
-1.81414280951794
-1.39894572096307
0.108653168143856
1.91725432062408
0.305333588941394
0.622678459309549
-1.2508264249384
-0.294514373588258
0.371472286305499
0.116018573267879
-0.93436620564028
-0.413174981729682
2.15384215700724
0.618926197380297
-0.873537592513888
-0.392644615032947
0.573255234229584
0.77166658639823
0.533218369945447
0.905915616906156
-1.57684746441367
-1.27847385597614
-0.0540533758165002
-1.43854368623966
-0.374699507066499
-1.38284027377975
0.784358136638895
0.00594699589547974
-0.702177810862952
1.16214135367983
-0.0599844894350932
0.0119598676440841
0.43422103863342
1.22984775371877
2.50917962762441
-0.936734974547991
0.0534481952495055
0.154058425814935
-0.329167209242474
0.577395121173221
1.47613790658335
0.564977916641782
-1.6704326787099
-1.25579480907534
0.687400083468568
2.11555523571432
1.23366680618442
-0.577399526120414
-1.33823488343205
1.75659697139324
-0.435881513303647
-0.23652561300201
1.25957782802381
-1.06582470691608
0.214792355442198
-1.19825430196858
-0.807663029782676
-0.758471485155968
-1.44427956657874
-0.420428799592569
1.2326153243458
-0.382226428254116
2.00409555472471
2.65898894815718
0.357413940423501
1.37939740494086
1.19511339582159
-0.760920888634679
0.939711358227584
-1.08771334942865
-0.63751557049224
-1.74977206246291
-0.420151586010894
0.24747457445081
1.35642650889326
-0.594952925560968
-1.58319936453928
-1.14802111763622
-0.917023468084935
-0.186120714719444
2.13906834316385
0.775164618105974
0.648649642177783
-0.500358908351327
-1.36931497877472
-0.555991678283849
-1.2607376249053
-0.33793649702486
-1.08939410133917
-1.01633497696813
0.194662337503918
-1.0118041958435
-1.55449755655561
1.01742910909793
-0.116333347507513
0.00946453107099757
-0.602185830208846
0.285040067936675
-1.9608468751793
-1.1899685117826
2.02233299950388
-0.0942542992892782
0.260051250137798
-0.863408638504882
-0.319169293737023
1.71257638760541
0.982276345179964
-1.24627579896325
0.911659533768941
1.39234667664466
0.041066066714594
0.694606249711356
0.921806467222998
1.07975785243644
-0.152300345078529
1.30478589090347
-1.24997858773793
0.553164628869601
-1.40666574073948
1.5298528944564
-0.761941520375282
0.136484880027708
0.0234224739840885
0.773868635999522
0.500509500688895
0.651605428765612
-1.04109412366143
1.5427491339962
-0.480035040135245
0.297688842304316
1.47692440016727
1.24348003215384
0.346634148892507
0.262437039024398
-0.756962003659772
-0.550882513759264
0.66949258977649
0.186403762296014
0.979747741154097
-0.0637042984235065
0.534002138935615
0.612561151792661
0.374218777737893
-0.406263450056825
3.2875223211311
-1.32276497518015
-0.565031000211354
-2.05750475346731
-1.99452891852379
-1.22474473555369
0.3765679605357
1.20999769812019
-0.535580328455618
0.515046461512767
-1.93081745977537
-1.55731023720686
-1.39366895612489
0.190192822515265
0.546306476055544
0.0888394714515855
-0.314661593551714
0.382323464036313
-1.51666168593606
-1.13294016365426
-0.738644850612409
-1.08095038819435
-0.101764965160175
0.529279561192622
-0.987416939127978
0.0689279279018882
0.0969724606190409
0.0292361882122749
-2.00977181042987
-0.90133660142909
-0.437010488216939
-0.58187582680886
-0.19195246660863
-1.70799136072591
-0.894383911087349
0.511203269181184
-1.38454115233646
0.556441670118731
1.42740641043048
-0.132030958033753
0.781363445555033
0.883186393275731
-1.35855445172127
-0.458518399921529
-0.0108188400106576
0.268009751088195
0.157791251190439
-0.723854549576567
0.42973928158544
-0.175089058232155
-0.205593241386231
-0.196395025590545
0.603131037723171
0.439914828327029
1.13903779718342
-0.580483167375219
-0.0770451534230524
-1.65053330978783
-2.45726001096766
-1.05228981755786
-1.38058484528213
1.85000738450377
3.02003421892626
-0.0271525330975861
0.639028390108183
-0.388726902079108
-0.956895418670505
-0.850539055674677
-2.40531966356082
-0.488865621687959
-1.08719982842163
0.108964200234181
-0.247978887268804
-2.26077068121294
0.508344560208584
1.23532386936073
-1.56898208596924
1.07958232828442
0.40221027436793
-0.21656156299003
-1.79616559931487
0.478080874006879
2.2483781420011
1.62866085516084
1.84262802668646
0.296771315206021
-0.770193464294641
-0.338646487749867
-0.670448349873978
-0.515720841189092
0.450297320702258
-0.00769435084489281
-0.241090132149388
-0.530502933381181
1.18781161619439
0.349868749735862
2.83272116311588
0.315419397366097
1.17549286128956
-1.61739317589618
-0.470211362610553
0.681282112042227
-0.880081298873179
1.5597364176379
1.73213220958888
-0.446384363329192
-0.148330541124931
-0.120112830829719
0.812362757098467
0.216915790149711
-2.05469110915808
-0.777419134915873
0.42003200746398
-1.30517281709469
0.190900946937073
0.119696891784272
-0.123862507092869
-0.0749029665420708
-1.9919605340544
-1.88608958513371
-1.23247793596104
-0.480706153811792
-1.28403319032749
-1.42957513513132
1.03987725958329
0.959089757988856
-0.482271414721159
-0.289437037259048
-0.462396152497075
-0.35380826160125
-0.996549766381858
0.175498677547248
-0.202438951280517
1.17232277898266
-1.48500169963922
0.524667529286292
-0.728756092416959
0.821501038510115
-1.68543244595719
0.217102006340992
-0.133858815543609
0.712631870063714
1.55114845380392
0.164151538829198
0.938606522301462
0.267334579006612
-0.882693520229162
-0.089664022101778
-1.30985648771733
-0.87809880580976
-0.19888777412114
-1.34374618370245
1.14899086825214
0.949083164577686
0.470968902705055
-0.202462152623061
-1.33319740107939
0.710511787843759
-0.880077508784397
-0.949291634627293
0.332444239094707
1.45820329519924
0.267130343225255
0.315664002205731
2.55177159214645
-1.5523932744509
0.658217039882392
-0.024720322978462
0.107609239718699
-0.0279524127431077
-0.339289759657561
0.262902285634863
1.32189514257506
0.0455916990580073
-0.361538582844719
0.263633963992534
-1.38715098500842
1.11728865463753
-1.38979547928342
0.252760223820451
1.20394230491061
-0.113089841399682
-0.0809274171346098
1.07665877704173
0.0158136590021932
-0.226312485721058
1.12819206053091
1.50316320228216
2.02441952320656
-0.782759806138577
-0.0224665218465025
0.243623722107097
-0.854100322400059
-0.0451126057919244
-0.333364717409938
-0.271875016614712
-0.897501443976391
-0.573968871829237
-1.6070859815066
-0.0250035984456567
1.54182405000444
1.00859718477461
-1.71544650404562
0.454800650462575
-0.121943434708004
1.43075315598862
-0.792311634646199
0.721390246842512
-1.52015684409518
-0.290595787687073
0.888953020893177
-0.0301074963269609
-0.898181651117413
-1.08937276531538
-0.837160204050508
0.262954957940815
-0.880461203420575
0.629140937236646
0.701840288668046
0.363269457753421
1.97318306247895
-1.23935065033575
-0.295902765617897
0.556791834456309
-0.646786192819813
-1.35442178666838
1.62424261313873
0.23194483830965
-0.549061805073468
-0.220074301432127
-0.456900518279335
-2.10766387221898
-1.22113621124475
1.17030918647931
-0.745715142284098
2.13420877312598
-1.68823904143149
0.573235547349028
0.439417236316418
0.535350104039413
0.20465849590602
0.923414698695973
1.04100346974986
-0.382625390963414
1.77909077638094
-0.59102784962277
-0.938270962063625
1.56357914224169
-0.546738263215259
1.11928862260354
0.920124652912853
0.561817213846035
0.511218681406898
0.151848683813103
0.674043324696007
0.676283384079487
0.0880142948972764
0.560390749474854
-0.689604212745043
1.48174824705847
-0.446814903603016
-0.9063632894315
-0.901821700638423
0.373117894534253
2.21925931596415
2.24785088311137
1.08854479544999
1.62435740452607
-0.803572556127074
-0.577948258437991
-1.43967196347426
0.142750278722412
-0.57278371429786
-0.100367472921302
-1.99834288958961
-0.498802356846577
0.236637113576258
1.30035063891304
1.2013070115316
-0.842610146191701
-0.0333120320550741
0.0784017215047284
-0.275945320446471
0.940596556458436
-0.632906206601627
-0.523195523463614
0.460981878878042
0.69454555237325
-0.701438777812827
-0.233861516287191
-0.594941896549585
1.10966255765649
-1.75863733470679
1.31166331606835
-0.500671164743942
0.579712735439483
-0.780522273299255
-0.961516465966232
-0.282375271337527
-0.173340004493904
0.155628755050088
-1.3639731993137
-1.57658924910341
0.327935413835386
0.591993368633921
-0.68460870028817
-0.029815243084244
0.594533818601716
-0.458127968814188
-0.695123388871078
-0.691342781943783
-1.43817511594055
1.99463500411785
0.238712614257609
0.51417192336713
0.303125044896794
1.3299889366974
0.155748195070847
-1.3708031813159
0.334897122460071
-0.904224643048243
0.145493578869789
0.494260257352986
-0.587291937153384
-1.8189369115209
0.20234900236192
1.99815572246031
-0.183098072738296
0.999397472845477
-0.917408168829097
0.122939884971224
-1.19318027266157
-2.00415192475019
0.390759186729311
0.505132239527682
0.101951222351362
-1.01841622007815
-0.0449747253203375
-0.230666709058166
1.63052090898611
-0.117628551888955
-1.29073257221791
-0.552514084353581
1.19612564695592
-0.48317171143899
0.225691396086824
-0.0598514360485767
-0.570734999503329
-0.80286803604633
-0.394582091288615
-0.0026637532780424
-0.193855010476347
-0.716516233155978
-1.56068778052669
0.707858183500317
-0.160946470851448
0.218174209357245
-1.33523629802641
1.30198661893142
0.391080346417797
-1.42380504375635
0.120814138277234
0.128037958091689
1.09481230626683
0.344815181591829
0.521942959727953
0.723645240485049
-0.348434302127116
0.974523658005862
-0.0603260358272384
-0.886870051567219
-0.916664932634315
-1.28901168760223
2.11685973087921
1.45137474472081
0.31306316781521
1.12845819238287
0.324525023186207
0.455720357249693
-0.413821931374989
-1.32090977152949
-1.92799594804368
0.359152079153913
0.44184107460634
-1.46019670645352
0.900019361960803
-0.498371803102565
0.288727631236432
-0.444722706459388
-0.38254852739772
0.500258824240732
-0.998981396160034
-1.42656124484736
1.07906859000106
0.428172672377912
0.2975523521294
0.0298772982325998
-0.164913163605039
1.05963255353897
1.23838764088474
2.68068749623348
-0.386100508015349
-0.35196819760254
-1.0186393185519
-0.0247212756970548
0.514683465689475
-1.30502981098117
0.49058884003202
0.559011249610924
-0.178527196257023
0.476613161164626
-0.312402568182848
1.4399511546563
0.652785233477394
-1.04750897344045
-1.80756842918324
-0.612530138876727
2.1800303971275
0.665429059544603
0.346573959804637
-0.742498993481543
-0.0246804192152409
-0.015656642876066
-0.327508381836357
0.247390411900397
0.693451277570417
-1.78487562274798
1.27572892139605
0.40102779792072
1.57347503112227
1.39192238386724
-1.38596253653986
0.785339478098689
0.675733053990719
-0.540578363204252
1.7099447732848
-1.62017830470698
0.220615295356268
1.7855866161886
0.13242440461974
-0.0657599326484913
-0.0437750497719207
2.28514931999498
1.02857631072074
-1.67952413218598
2.14355054947555
-0.497643849445557
0.226130165415076
0.453165958403029
-1.52528144257935
-1.06215545701269
-1.41850724972788
0.504593709046614
-0.269055923105995
-0.418112227786635
0.693839230182388
0.0835124591802041
-0.756182080927511
1.31678260162307
1.6270182152139
1.84889596817559
0.460983224374036
0.566049269002025
-0.0323732707717545
-1.00972159846728
0.711250614615912
-0.158300334009009
-0.635181825105311
-0.936679193575618
-0.148393118424498
0.889497947992983
0.158218459332821
-1.208451751757
0.880116158205879
-0.415989533649601
-0.399783535623139
0.465361563648633
1.62424777620353
0.918156685628475
-0.179874192067508
2.29827964427263
-1.08868742993556
-0.134569400350367
0.490736470492137
-0.488409071352034
1.56963907776929
1.60682045786349
-1.34079095862451
0.782529144760166
0.468187793966088
-0.217248263869665
-1.57313793632851
-0.648153370218291
1.53114900507316
0.31422528280979
1.45789179189908
1.17875827981591
-1.5135134889771
-1.43478300204112
1.28615860801739
-1.36613927853888
-1.94427624702237
1.83529718307528
-0.430847099565891
1.61036682372029
-0.217612675800757
-1.02127963361259
-0.559998776805331
0.190805582245975
-1.12295020655662
-0.426923757757663
-0.0178854355439485
0.560222524815657
1.32443519933653
-0.183753995103459
0.00361546913792012
-0.0844883005840275
1.12270183248521
1.42668509386448
-0.605189619382328
0.394914654956065
-0.451865821973817
0.131004223526153
0.879297589972041
1.32412494317857
-0.714063267321756
-1.07942973707271
-1.27127121260777
0.343890054510428
2.60067296862622
1.09972787698372
-0.737462189607165
-1.71241159877523
-0.412270354309023
-0.855974186539795
-1.81429800098847
1.33790046830987
0.658109956164448
-0.435266431367347
0.239713730437734
0.182580208830332
1.58684584024376
1.33133019135592
0.907521665853148
0.298533504690859
1.21334516539309
1.46551512811386
1.61579950165736
-0.374693905611729
0.735695497114859
0.231521060303725
-1.01600853222368
-0.183757792349149
-0.754410263696524
-0.421052038250127
-0.189857673906561
-0.50455690729556
0.862093138300661
-0.525042130500344
0.885522167372749
1.44959707781053
0.73452831411629
0.0348203700948454
1.06967902861393
0.855098555996597
-0.997147139964339
-0.349542990466393
0.298819153986248
-0.0237274303790221
-0.351727156155858
0.736472991826294
0.649752504835383
-1.22362105227105
-0.532680724135217
0.248707884184403
-2.24958851274456
-1.41960956996276
-2.47533717786067
-0.942844809631035
1.2071261442243
0.531841764904962
0.378462489644285
0.296290066037572
1.7931352398525
0.819598578484655
0.859527698938548
1.38408865756728
-0.25554031917906
-0.935143799483772
0.778347416816792
0.0528123034485377
-1.71438298685651
-1.27532151569607
-0.633678037164212
-0.585866508801294
1.22090560131741
0.354612434580515
1.05130551792573
-0.0231181487819653
-0.0865326666857946
1.45771497185155
0.852967841736241
0.214178234860974
-0.586491726948635
0.863130013168187
-0.0917045465747924
0.780991264071362
-1.30796715963107
-0.228011622377743
0.38285402214054
-0.109594700228833
0.582574646134165
0.581494608393064
-1.09240858672564
0.328266496260333
0.929632713500138
0.697842533785066
-0.561446739494452
-1.82398424445391
1.06545228121149
-0.330109215257347
0.359326845743481
-0.75968937566377
0.485635139372765
-2.26760539963062
-1.48791817848895
0.737029342648649
-0.42901827107326
0.212469084518526
-2.42100725489922
0.262793941393206
-0.105005182116334
-0.273667119057105
0.854248626998209
-0.332604224743613
-0.16498978235014
0.722664812734846
-2.69981793147664
0.486098695899646
-2.61515960446946
1.60550912648136
-0.796741040330289
0.66311153693451
-2.42288867789246
-0.264593622624999
-2.02935253695388
-0.753272020964401
0.597263643357057
1.00114964966812
0.141040419413403
0.81117349109261
0.348346188014632
-1.44718962313642
0.867373158617592
0.5735870213861
1.10656548373988
-0.322360702662105
0.307585608412334
-0.914046470441134
-2.13156449625411
-0.476729787732238
-2.27174699443407
-0.99650961651083
-0.893300394310748
0.738496543587104
0.104776833465841
0.154137578881247
1.29167036569438
-1.45592030367517
-0.480132445697743
-0.0818151167453883
1.04418207318483
-0.28537791931479
1.73226100566896
-0.24632151715261
-2.67907866900562
-0.454038208659418
0.785103268183055
-1.99193108612301
0.811236052217311
0.883059740069364
-0.814142858808356
-0.0374023404021059
-0.412061778703305
0.563543743921614
1.0018803261417
-1.19404549024276
1.02233766957587
0.0494687560603778
1.00667695364262
-0.265382759519455
0.0476104466272358
-0.417968084495204
-0.347400651777132
0.883090106825022
-0.784563327972369
0.653132107570318
0.131191990985162
0.295566523444173
-0.87261899086687
1.894859060084
-0.56889104339444
-0.169822438885524
-1.26029910813555
-0.137135335059447
0.148762162325167
-0.823209867907481
-1.10263289859669
0.26391390270081
1.35348125361899
-1.34782483878873
0.883853920413826
-1.77474485186418
-1.22268284438041
-0.438497276140205
-2.47710279829759
-0.771513875491976
0.566952957124528
0.764470960565463
0.241262162780523
0.451946884226534
0.454313901029515
0.761267400423819
-0.236755393311439
0.331796408427107
-2.26160967889563
-0.513979829225735
0.4304307303169
-0.247261977131177
-0.544119815965973
-1.11579424176945
-0.739630234523055
0.23603507038037
0.175984048910952
1.48840095032217
0.149596137956763
0.335927838129441
-0.835394525694524
-1.52888757179518
-2.63072739865172
-1.55019552748894
1.26344159938226
0.514345584382164
-0.187680036826135
0.890185656834641
0.137827232470169
-0.127939020185626
0.48837734027196
0.734441482252033
2.3513943252153
-0.375085474387476
0.859307954454987
-0.701277047174705
-0.456616118080547
-0.837106319164847
0.16844019236342
0.444876744690101
0.621825131783053
0.57730573347809
0.640816227301446
-1.31941391683134
-1.60734655422019
-1.29249545032339
-0.993577268355443
-0.138999917194586
-0.301792250753884
0.108140524683531
0.897510881536005
0.503519973005418
-1.58575897557229
-0.881011050434991
1.11145324447972
0.633357914099448
-1.21011293218209
2.28064970479123
-1.92714039382665
-0.914902304608522
0.887405703026654
-0.271721772002947
-0.451692966124473
-0.393352679119186
-0.379683455919351
-0.553473012403244
1.33317099803122
-0.751083732060264
-0.594049831031759
-0.421460260754749
1.2152856433195
-1.62482164634243
0.097355052760127
-0.188298174499847
0.751046309824638
-0.074784653787016
-0.996401343149711
0.937477721209262
1.88920431337865
-0.51274733308931
0.236865189252696
0.168230633092109
0.0400917311371079
2.40195755401538
-0.103026357093342
1.12042451428107
-2.42261450684136
-0.230638545533189
0.118017628077682
-0.0360200669469523
0.166789552856902
-0.0449126531105877
1.17939801072744
0.356040370463243
-0.628524815727634
-0.15862672145298
0.0792810277964936
-0.961232615702219
-1.09165411595718
0.232618434494663
-1.29968046981432
-0.435126758117648
-1.351458864781
0.402913863742715
-0.576280676137518
1.67366254799653
-1.31875603038151
0.496707504995218
-0.586473523870339
-0.427891159890715
1.30843034298722
0.259061752496881
1.45234549207821
-0.700949044765042
-0.564042127980845
-1.35394284538086
-0.416137566493438
0.690449197434381
-0.391611205447874
1.58668621166408
-0.0129517218552084
-1.94364888189621
1.25059425733829
0.23147729081463
0.386750298768774
1.32412014104295
-0.063433065066445
-0.244070262657346
-0.192654248379523
-0.157052316244448
1.74525147199238
0.53224343139935
0.0435284510705393
-1.8686494490319
-0.222012814729631
-0.510147811601165
-1.98497538882829
-1.5043807391798
-1.936219963451
0.39022638868091
-0.286565269348639
-0.205915436343379
-0.305475340024983
0.152301520033021
-0.814717841987445
0.770246735886974
-1.18600581937409
0.875625251896951
1.9246224244602
1.0727125565653
0.329981420394869
0.072864941687591
0.258971761006694
-0.710343993226566
-0.14592725901381
-0.575298913406285
-0.371050654563525
-0.371945760198673
0.198175057336097
0.142245788343729
0.982664770526117
0.221470887470524
0.901543582907948
-1.61009967182128
-0.415067006838773
-1.09532370520481
-0.0351822473468733
-0.683435661527743
-0.247469714793886
-0.647712145060331
0.925736414836394
-0.211135068533554
-0.5397998470913
-2.19129774274645
-1.57259147128729
0.682864305739149
-0.928875558507772
-0.0354710144514161
-1.24417125476495
-0.284437451118735
0.012820175205325
-0.599776525168264
1.4948743848567
0.323545699068379
0.95134401816077
0.00699426784137352
-0.0632772342394306
-0.140045438336244
-0.147888131325106
-1.51647076605905
-0.109198852033849
-1.16323133619368
-2.17349045055398
-0.842856016306484
-0.988263517084495
-2.18980745441491
-1.13182432332955
-0.775224419453966
0.095476131891549
2.31057494602799
1.5241810562332
-0.928685958160796
-0.712403552385176
-1.09879657309235
0.0867356423409511
0.585330203348041
-1.16887169549641
0.246061610861144
-1.08415204526115
-0.00433972551205884
-0.843346169529572
0.267401755126071
-0.0258284796754374
-0.429506258153923
-0.06779595976367
1.97984192476616
-0.508697623053239
0.0439317408260559
-0.655027814371005
0.430413507328876
-1.61867947532673
0.0974739958370533
-0.47621132516686
2.15603294848347
-0.6782454382075
-0.680899500281201
-0.233629736319729
-1.06161912970583
-1.0262522757185
-1.07091683290244
-0.807590098418695
1.36426475379174
-1.28599926680044
-0.844558672139064
0.777048577666696
0.18393119898855
-0.925056351583621
0.130923640591357
0.76195815955076
-2.18761520563107
-1.23219057938429
-0.427196098693501
-0.506912098404468
-0.00687621069447228
-0.215185381869321
-1.10987333845546
1.48772523973234
0.934703095577835
-0.25032799677665
-0.4436214325614
0.0439799613779046
-0.885921496604393
1.82964383705344
1.07702118086031
1.54775275894352
0.398279704879607
-0.0291000356648185
-0.920326681500283
0.731943152790934
-1.15139397549812
0.510935155699527
0.206615528323889
-0.337866610140829
-0.167302534510629
1.02478201924043
0.984633841510784
0.000921157114476994
1.62544092985045
1.14063956447747
0.712396344734566
0.0277363275521335
-0.291396174041992
-0.504530046861899
-0.768990257216079
-1.18555878913076
1.93470694332338
0.0917261762376281
1.11337238297852
-0.209710969887546
0.844510035826278
-0.916614315740966
0.483420631527616
1.42772852303099
-0.74177885213362
0.168812092195637
-0.566928547290992
0.0626088663391718
-2.37076343929862
0.208038190388998
-0.136934877435252
-0.312610346759996
-0.745250710300715
-1.92729770349439
-0.175198054346951
-0.64285104130262
0.252335059581677
0.278678308363047
-0.186646877989339
-1.63506499796658
1.39819743608652
-1.74815931687139
-0.766554715458718
-1.3091718835488
0.264599696380928
1.45492880215888
0.605443660180803
0.785096483517362
-2.68594771485752
-0.198659034626511
-1.00210691634236
0.569117109557599
-0.871290171140586
-1.29457726755897
1.50663819839678
0.330823559573461
0.167953920617827
-0.429540693304444
0.911154370059195
0.571214425489768
-0.375010899693497
-0.242437627106657
-0.49958441663659
0.165125429340905
0.0765387708168323
0.286198326349131
0.256074884404199
-0.883626327636336
0.229339864857302
-1.36002022764709
-1.59011102858666
-0.103665305467298
0.295162760779647
-0.320695352355299
1.01081107917936
0.0824404625361695
-1.30143427290593
0.361144643383105
-0.269556773018686
2.27870856430574
-1.28034201063443
-0.0261659896340202
1.31363592214545
1.45362098032125
0.26397683827913
-1.06440212320549
-0.333508225854007
-1.76772581342563
-0.735477442813913
-1.16523757885045
0.0874243842535628
1.38824416769588
-0.0311970938196237
-1.1826570955275
1.21840508670027
0.308077562063661
-0.221235794876567
-0.539508328772749
-0.627954044258886
0.442930692462401
-1.7310574278657
0.204046322683193
0.0661149231137234
-1.41790709017304
-0.110193325617829
-0.870139013589923
0.893985157725822
0.551525521809506
0.904090174428851
-0.64618710106253
0.520572054482612
0.425728853324291
-0.35799002988593
0.98893312012724
1.30494914863284
0.021722201911454
-0.153602055240044
0.65688398867261
0.567008906275546
-0.252823459959509
1.48268683077748
-1.31376239844102
-0.264878091430423
-1.54889061570417
0.524460697165434
0.335202456220443
1.33121232492629
1.3476329923251
-0.780035478222717
0.413991686318284
-0.258442119268843
-0.247161310143276
0.817372909480405
0.217765869281099
0.963755928579605
0.718650061329642
0.654087998241995
-0.345633989356006
0.521394164674135
-2.31390771716211
0.73229072747872
-0.0655130066189516
2.4468795684792
-0.36998950732541
-0.318456292866382
-2.27350836802807
0.161140983645817
-1.1246007081992
-0.0954369072955635
-1.63714600316707
-0.943633716558266
0.673604729573495
-0.472108000418787
-0.990422424232125
-0.200234409739094
0.537472760111764
1.32015579676583
0.657771967295131
-1.73329861482257
-1.2959923790488
-1.35085749555295
0.0436345898357179
1.5156042490503
1.09917015668113
1.59145733174842
-0.688243298551987
-1.21255432031258
-0.836950590997218
2.01302644811513
-1.30308534651354
0.137048298251639
0.516726433628935
0.32485843773937
-1.08308480991566
0.609569987344513
-0.736584941010271
0.621669036652787
-1.40579040600375
-1.26180028523865
0.0290932667443683
0.432604363982199
-0.47188916500629
-0.779091154478533
-0.418168424604033
-0.202001174533017
0.304209822010562
-0.425298759387534
0.96804566651015
-1.44727822176058
-0.3564724853945
-0.449054820853474
-0.341428896560614
-0.112439225295802
1.77916000360124
-0.816125470326823
-0.245816315958105
-0.308664871302894
0.581559905751338
-1.2963712239194
-0.182166143302169
-0.157688898344813
0.460322586158505
1.98522753316777
-0.355793663283386
0.44113005680046
-0.171493234123063
-0.748747499720518
2.44407285423452
-0.218057183765124
1.31369888468344
0.269806662967807
0.888268446324057
1.06444756030272
1.28809423906833
-1.16446445703791
-0.985547855248868
-1.69526603305009
1.71585552810417
1.61830065348198
-1.57833205146525
0.261553448827092
-0.784989437407478
-0.984917923947047
-0.330516546870949
2.00696340877691
-0.484256617597238
-0.362368926276788
-0.0281744183529436
-2.523808615676
1.49537304949138
-0.235348904088454
-0.220123687019136
-1.34500893414805
-0.811226335457968
-0.483496290479415
0.533938597070143
-0.865593878924592
-0.242693977747905
-1.92196901942484
0.846499968406749
0.131347961926262
1.46982598199242
1.16209259206734
-0.404609782424377
-0.483320259082241
1.00574068365346
-0.688694714315795
1.57652964227808
2.05283632777634
0.534000251251725
0.366328405940935
-1.77244034562719
-1.36539212029273
-1.09647995645182
1.21344768283205
-0.630441761592488
0.676573410618557
-1.95296127463532
0.597035699345976
0.37370255560327
-0.866634777584383
1.05199831453754
0.976644259672253
-0.511011268312336
0.180598540731779
-0.713448251632753
-1.14984340926902
-0.325218788036348
-0.0921183911701735
0.203049705009165
0.409292572693177
-1.55071433567528
0.9194154073967
1.49727850916861
-0.380004613599819
0.792742052460881
0.798796422316437
1.57012756240577
-0.898524686477292
0.511531141468623
0.354316180694923
-0.0421465976846143
-0.94964142207283
1.74798545123183
1.28192411518129
0.526034729023871
-0.390354078349613
1.04686809190009
0.908224160749499
0.527941528519946
1.9151498948944
-0.983251044276011
-1.0463061769804
-2.63685503500118
-1.56198279621281
-1.70985726730514
1.45000266905177
-3.04682879686385
-0.0516894071694016
0.27658047987318
-0.920385561612589
0.544010552354621
0.686565086878193
-1.02662421599554
1.88784826527251
-1.41546524343779
0.488359554161095
-0.327400147207297
-0.293100641371057
0.673452886186022
-0.567797640408878
1.40079471033092
1.41021792325557
-1.41669934098629
-0.132810505698314
-0.912580513211261
1.12473845948725
-0.923689731792007
-0.819520896285501
-0.289063567841268
-0.758479948145674
0.840702007471039
-1.49405726065275
0.026284874648158
-0.229572220762159
1.50113101371665
0.141396812356548
0.51528028722479
-1.15659180943658
1.06522194687348
-0.47700809328253
0.300892659057451
-0.204326166277017
-2.51907568273505
-1.07525125974668
-1.68230383358511
0.022495462871266
0.279291945646901
0.445432345457974
0.216121581487595
0.0529325897865051
-1.25995611469734
0.266898546634422
-0.186022499695007
-0.0747645849670307
-0.618503334275774
0.999336420926006
1.54001898325864
-1.26949919055879
-0.598104536089228
-1.08139671287464
-1.60720751923869
0.449589068717344
-0.885067343934104
-0.163059192566545
-0.0951838985438069
-0.443456020688167
-0.869135934557547
2.00449139650189
0.89382833401361
0.268351889797309
1.32468201490231
-0.455808737582513
0.511565846408148
-0.477609428575015
0.121851638731652
-0.603250481334269
0.960133873470103
-0.0725879844150728
-1.7565718171368
-0.218868903487726
-0.641567471929504
-1.70222149759697
-2.04073612727575
-0.0167701529524165
0.749556961690973
-1.39130872296677
1.87473377054341
0.181907369518847
1.22660757482289
-2.03644409348821
1.01299311818021
1.56469496742919
0.769487251285507
-0.638981256346037
1.75919698729415
0.0291218552636326
-0.414682095384013
-0.432396693078763
-0.647500253845284
-0.857186053653914
-2.1490231897605
0.377005601619746
0.221339056128498
-0.913556537633396
0.469034382966183
-0.74847879042574
-0.575046932012315
-0.340871233401029
0.445953081795363
0.571361318545926
-0.0414296195073546
1.16626663657622
0.0486346870467606
0.385413285311787
0.347351524681566
0.909102235087511
-0.0566659510158282
-1.50058962424225
-0.38306781359162
0.40912024281815
2.11366687483934
2.58951786050237
1.21530842318441
-0.811821232958846
0.414539831006679
-0.97891719998552
-1.03750339374168
-0.514542750283883
0.382221232423426
-0.120634890553686
1.57858645868045
-0.794958349376477
1.3499798474354
0.0175287937222584
0.924024268889139
-0.72522605788462
-1.85651426663525
-1.0579675580535
-2.28402762841996
-1.80130055058503
0.425387422701206
0.228128716591392
-0.137896902063858
-0.0756273710673491
-0.904410447022557
-0.902052669639497
1.48116492594785
-1.79672454839135
1.80167250012484
0.0983075412110913
-1.06950758311443
-0.365274319195341
1.34935877436588
-0.667601137741206
-0.0752930483730224
-0.993371034757017
2.04828562034698
0.168741968872281
-1.08370369898574
-0.49454265254589
-0.295649698291443
-0.548075289653576
0.167424123822517
-0.622479798867265
0.942586960824374
0.915637446717144
-0.307672803882535
0.0408846951392717
1.16289622123304
-0.329303200849132
-0.0341963406370295
-0.285400565058494
0.765449691830106
-1.36195097200819
0.242951231079965
-0.13216429038728
-1.08973210933236
-0.490089183702998
1.60309844012426
0.368133249333608
0.060812158821104
-0.395057577428064
0.75082645058668
0.340129526077431
-2.03582871170207
1.30755435660177
0.739779640016258
2.08723564239522
0.6223931756133
0.0781197656258699
-0.893004184896811
1.04546549227203
-1.0242825571016
2.45240524801967
0.537012240570999
-1.12296959553222
-0.80834945466645
-0.277387345898262
0.159751805843551
-0.673335131335084
-0.115654981573143
-0.135669519781966
-0.259617445579832
0.451312083154885
0.645398477760944
0.29131035993104
-0.867518357091002
-0.900363529095424
1.80743149127783
-1.38712599519347
0.263681995225083
0.347054042110195
0.642042774281186
-0.763441201837907
-0.310877125808306
0.72282363181353
-1.76569898047144
0.705727070947849
-1.32834233882704
-1.36233446007845
1.03556691242176
0.316487213654335
0.187984419000028
-1.1638774025914
0.230642821462319
-0.0401656318671138
-0.327557218850575
-1.91737590092271
0.525515358477745
-0.678339941342384
-0.053028593370539
1.19559394784004
-0.418015754717887
1.38846872385932
-1.31312630566375
1.87556792842546
-2.17712771437421
-0.202042701368476
0.475146165161363
1.41859411020739
-0.772498372168514
0.321737190832455
-1.03428699999786
-0.590556674714172
1.31982605934101
0.563812497988707
-0.382981623481185
-0.233861210645384
1.12800167314337
-2.19441813298635
0.410392918203588
-1.00176376864213
-1.87166462647814
1.02240375634343
-0.124737696948033
2.69134572080901
0.925580459849272
0.346895668646807
-1.5425446903159
0.359064985893736
-0.262765485520448
1.05785882920649
-2.01715408728216
-0.459218432441602
-0.705540091901736
-0.862053943695959
1.29704273132601
-1.12426488163786
-0.732062185676568
0.206104330108245
-0.0604062372334007
0.871969060440932
0.491592995642258
-0.480162887494392
1.12305474447356
-0.683272445090446
0.560013937311497
-1.62699794655156
-0.677855498098894
1.40947223407586
-0.651362382312785
-0.234204200699966
-0.106766154813051
0.27396777673511
0.0472533539783497
-0.376139560450686
0.0629572701520996
-0.20604773093871
0.578130206290736
1.09318372104319
2.41975403784264
0.820544144127692
1.05613807295809
1.37139857456908
0.173021204171346
-1.65839532863059
0.173003009068087
1.32939594625199
0.168386886859696
-0.529117656110659
0.843480790928734
-0.664916807132204
-1.91638059673858
-1.45233488086056
1.43852103698609
-0.516642190430358
-1.41318866469715
0.980089643280321
-0.984321606508266
-0.42663727351766
-0.455850422673992
-1.34532455835388
-0.468496973463923
-1.13096222711284
1.24615966294901
0.410330219158398
0.588506911319165
-0.984001765880476
-0.289140852258482
-0.0748243387842208
0.297132851334549
-1.6537352955788
0.22946154200823
-0.657739537850575
0.117774144854873
0.44626948679011
0.898761777141132
-0.00308703190781008
1.32609583107041
0.53899411791871
-0.47628407590153
-0.625023226183229
1.48172648318486
2.63173742425497
0.127724307259296
-0.672561957770776
-0.672599975518568
1.03915594965686
0.602643956934297
0.167773312387274
-0.702439114851102
-0.790964503407475
0.00929606323743377
-0.296142229345309
-0.40793147076048
-0.069835574744246
-1.15677468290564
1.0462513414257
-0.730979686050684
-1.53534017416213
-0.857230775447489
-0.73809287887632
-0.347700439481504
0.070940596819257
0.982179339222073
1.05168646201618
-0.121997096797768
0.357850974274035
-0.46858763220032
2.81155567734374
0.62519051538567
0.195216385206075
0.354421192438825
-0.416113988763001
-1.0310562033664
0.308675541684051
0.949246646728429
-0.16851787073097
-0.86159551272878
0.0813463815507945
2.02892131529363
1.83907682127293
0.907868487253496
1.33607956414814
0.488045469745858
0.815454062902845
0.209045409114409
-1.6135921404989
-1.35581354545096
-1.07296812528862
0.275176783650298
0.788775534268534
1.74350869978198
1.2811237111659
0.18188793361592
-0.182468761296234
1.51808122495678
0.750090720840232
-0.284997069281829
0.0886817403470858
0.498281106870202
1.20949217467341
-0.591045774135932
-0.344705925851549
-1.0251341713837
-1.44987117028837
0.364799285100707
0.548582611097386
-1.56792349952474
1.09965126267225
0.134821778270942
0.652227223460103
-0.528455915053492
0.217457639903009
-0.0480796598818069
-0.842972521651583
-1.88699076295021
-0.283080191205637
1.00790020604518
-0.672358092157
-0.569520758609217
-0.240062032315683
1.45219288399352
-0.755907277429752
-0.269350498547041
-1.82275825165256
0.519882895622969
-0.178775557289338
-1.01845904145189
-0.51168610728864
0.561757476541235
1.61656161507487
-1.68393784256594
1.56695596633104
0.5928815100105
1.26593789662792
-1.01897316324683
0.667100874048583
-1.75090892907924
0.270504479739116
1.62148362143234
0.0239768926400813
-1.45522623761793
0.539287197768807
1.81627161405856
-0.922876373923741
0.015292598607148
1.67117631213768
0.334260012149986
-0.246325151179127
0.562903752023446
-0.167976990776981
-0.71175255074179
1.34985145208741
-1.24662520762565
1.25836418901265
-0.389437372699266
0.473671648425709
-0.590731756685035
-1.18974371854315
0.18516051773041
1.55700910048062
0.0533438040887629
0.616938439772558
-0.766015176605764
-0.115637903917017
1.32781911446817
1.41745868745911
0.75695296540768
0.865318091301646
0.384317540832692
0.674772127347072
0.284158731974283
-0.450797038112159
0.522830965349297
-1.21794827466877
-1.26864462990554
-0.249954375669657
0.29896854890439
0.0343229263316645
1.12771489324105
-1.04159881535937
-0.473237605361997
-1.86537117019392
0.851006209771255
0.540955328184265
0.723413174062666
-1.67395366692926
-0.310114694076369
1.0511848422819
-1.39122721878758
0.302243830753329
0.634931659994444
0.262166705599423
-0.11317588199936
-0.0596996070241443
0.678041898029675
-0.902978819369214
1.86772633963241
-0.22442811037189
-0.599976953616355
2.78843310913431
0.694806248079178
-0.104743942185094
-2.32427332497406
0.464272978493982
-0.104659029706569
-0.936974131349827
-2.89235256096117
-0.674078536408047
0.087141531703142
-0.809423560547073
-1.44193664005872
1.31303921219543
1.55187565514924
0.73154558285718
0.405233367987763
0.031887944666756
-0.672381339044612
0.333271183409472
-0.45737522428952
1.48962469009974
0.207267432873391
1.3038926776812
0.505338286090031
-0.0178854045160722
0.349063955789239
-1.23870207429285
0.18100430191061
-1.14804244585805
-0.788322326413255
-1.13584430463494
-0.360643995373481
0.517049028352648
-0.690787569430092
1.30645035388598
-1.72707996445164
-1.18283038902862
1.83903908395735
1.48510856687964
0.161868486739262
0.805128092132959
1.17890540303614
0.55790035463139
-0.305686465735359
-0.380088250787765
0.161622694829252
0.635559584543897
0.646276245433133
-1.2074389051682
-0.772363797684341
-0.0810105722471964
0.261440974109168
0.211676177632221
0.419255480576
0.0764972047688422
-0.527960710605566
1.45968980445578
0.76506006913524
0.539846415257928
-0.379430205768989
-1.28999395419306
-1.16435841489429
0.162194348489205
0.6088189644153
-0.711326835736427
-0.0449596288113114
0.650599558346899
0.545210374324302
-1.34905102920756
1.72580100332916
0.276525047357696
-1.59509192689238
0.71555394745346
0.876625269118781
-1.99455187511456
-0.0978300070337426
-0.252262916571956
0.0670049629270443
-2.63931852673252
1.00147907687661
-0.000996974838086754
1.09268982982074
-1.01174564972966
2.63677914243991
-0.734714414849651
1.59698302733065
0.164091995723816
1.72932295250931
0.456279512268618
-1.03619029241749
-0.0615352843131036
0.510886106660987
0.165051602033235
0.552197320101561
0.23043540027797
0.0747847461308887
-0.166705396123897
1.37576993665901
-0.930433688640267
-0.580297815478746
0.405375364659896
0.732481141286023
-0.432213742720928
-0.129435059121236
-0.0184599347155524
-0.258690984345719
0.609629151365466
1.69479791099175
1.02950213765532
0.600396557683307
-0.980252075008326
-1.43965180351453
-0.500158243411354
0.855772088744471
-1.02590008516455
-0.136728332838085
0.041237818712856
-0.711762076218736
2.16162734981741
0.155932783643039
-1.04026737654024
-0.0398978448621225
0.744138215693112
0.257701238852648
-0.349418464966686
-0.825057543734472
-1.58740293016778
1.55719940694102
-0.28486037933387
-0.614736458287391
1.55135605852594
-0.209147657365075
-0.498217009695592
-0.702232583762624
0.573690349433618
-0.829799158932405
0.389435712320618
-1.17476203810795
-0.0916401727241524
-0.889714381475254
-0.570168287677354
-0.478653637878542
1.40735073188242
-0.350660098784691
-1.16014096231359
-2.07688600001071
-1.49154612568413
1.90930546127719
-0.250773105443252
-1.08985988148187
-0.40207751843332
-1.28954659253315
0.59257301322312
-0.00608575962064003
0.505142940159049
-0.948654248467929
-0.844026734981548
1.38938928596903
1.09287678277342
-0.158698668417966
0.86007667730073
0.727860953196788
-1.06032387356326
-0.610133887120363
0.886599264001579
1.00000588979592
0.251763604424002
-0.062000311992502
-0.525010962662045
-0.55827866037432
0.943751031791569
-0.173891976209019
-1.85240401987038
-1.3910965958103
0.12181047352422
1.06245491692693
1.00922011167686
-0.842297400438662
-0.36954815429453
1.01760309204522
0.493900213367615
-0.242928708054342
1.31272017805459
-0.798406829247587
-0.841134053777722
2.312200935129
0.912274826196284
-1.80899017077961
-0.155409318409262
-0.585317012334622
0.505994107379785
-0.663850697082806
-0.552059623941768
-0.017333938389677
-1.34859823546489
0.538981409159754
-0.331942376765536
0.727325309756828
-0.458714589859373
-0.999983010770145
1.03241342232236
0.285864544633229
0.865566633026528
-1.54728228340841
1.52067415361213
-1.28693854494732
0.630946566452458
-0.233053096561492
-0.178490470192041
0.838558262734451
0.266504264282573
0.397047873396423
-0.912090984181738
-1.33995568231073
-0.598546495596219
0.348519616149815
0.790804257067785
0.0743255303953058
-0.33467036610997
-0.752508084209351
0.453266803006862
-0.305184840778111
1.18174586060442
0.353969998766885
0.817794750188639
2.88674121346157
-0.535566109662673
-1.3916518613244
-2.34261966757027
-0.275660365988622
-0.58916159428953
0.53336964861863
-0.365117019702033
2.52102675046062
1.38134983735726
2.09060932490779
1.74612353074286
2.53796761267505
-1.69548098731561
-1.32341062855112
0.197885943839613
-1.41226793763612
0.55568866179674
-0.312344969883012
-0.492593850417738
1.18377070506862
-1.3970814722192
0.600180569508857
-1.9762839052899
-1.27918494099491
-0.0532255463195688
-1.63606924769343
-1.33961770831715
0.290224991228264
1.70930425814753
0.534453864180939
-0.194583914542462
0.374701582879761
0.242127453149919
-0.324165171382571
0.725324680708371
0.248632104040259
-0.787136206499385
1.37334721544712
-0.362692648865197
2.00387757085168
0.829750702555729
1.75610513016042
-1.83135044931359
-0.00508766326079105
-0.933648862934569
0.796198755893218
0.632085509050004
0.294574295197312
1.05985253490823
-0.937674536519097
1.8679097517941
-0.951247656681621
0.88167604795003
1.14386930949847
-0.0972752650376448
-1.07836443862076
-0.120054592435362
0.292340661780152
1.11447173372221
0.311075779880751
1.20981440421389
0.324763298144342
0.00705033991845803
0.794041479844395
-0.35764782935681
0.946507242209185
-1.95296606193985
-0.344636347913647
0.540249986569912
-1.24365260955009
1.30092295462742
0.632072989506565
-0.623978283820368
-0.1472790508429
0.470686752930981
-1.80034343788615
-1.08542754133018
-0.209835735603257
-1.06838314476579
-0.97702877216609
-0.78616990010572
-1.42328604285589
-2.190393157813
0.354404215734198
0.14197857137133
0.833423313030008
-0.841103579926194
0.282187372036975
0.782046938132059
-0.0272142740889408
0.248210730115266
-0.633853805622995
1.68554568136331
1.16101763251622
-0.276636320405057
-0.296604116030598
-0.75144381344871
-0.637315355722461
-0.701334362583747
-1.5519184435364
0.812599730757054
0.29629772293462
-1.3993276669445
0.406343255398511
1.58179850926447
-1.23777658155063
-0.22878202435125
0.728385284804053
-0.285389834595481
-1.07470866129856
-1.24407653376596
-0.318219667259538
-0.498985435595912
0.952480510659089
0.983505816884505
-0.935965853617279
-0.0126568681117686
0.101803039130638
-1.1409730703702
1.64070786022893
0.046305187573734
0.381497681552272
-0.313842702055595
-0.31057505076999
-0.654203029373751
0.226762709324722
-0.284049938229967
-2.43903795011706
-0.574890702204023
0.4933944565704
-0.516322561449128
0.674753921037154
0.438154626009947
0.230934064626515
-1.94614177538087
0.430462097030614
-1.21913340610311
1.19996903657637
-1.01365886298872
-0.169338410469215
0.599630265187052
0.570369119587015
-1.17074054651271
0.392379150090514
-0.389412269440448
0.0760845268058936
0.185271943215866
1.1264427895278
-0.118052891804487
2.46921035969712
-0.566400018640695
0.245126872030587
0.572265025894607
-0.348526607104355
-0.285114514572172
-1.42888825794355
-1.11733333481686
-0.0307938115306442
0.252299553651966
-1.39770519633604
0.0190425013374393
-0.897979391679639
1.87627564296828
0.119163004264934
0.292367079179071
1.64647578594723
-1.01226664399367
-0.0339893281761751
-0.558770257812875
0.645166140428722
0.0173675668622248
-0.132590564935125
-1.38726681763461
1.46259147987871
-0.0991323553987807
-0.902499794793415
-1.14885611310108
-0.664686650985808
1.68062151111383
-0.62434270590401
-0.43409826983279
-0.233942738473289
-1.49122904180471
-0.498093915368307
0.766757820145966
-0.0587276683399315
-0.0534935173020356
-0.287993272285802
-0.493779467369823
-0.309556389938667
0.0153730119200324
0.615933894157061
-0.595521799141516
1.7069488328508
-0.0447851272062376
2.90360651650637
-0.479258178127901
1.09981198332038
2.20948884517419
-0.473561605360572
-0.879682032491105
-0.771829022997498
-2.74844368015682
0.37760969237031
-1.16486711371135
1.51539713942526
-0.983133198533462
-0.392804825752071
0.623248920708033
-0.013597121516445
0.821155155578582
1.07696863812191
0.147876476377388
-0.721304709813137
1.69975831682038
0.776798701290948
-0.482148154833615
-2.51466062459335
-1.42062741683668
-0.175169204828026
-0.0054864241186529
-1.44050090217448
-1.67795834467767
-1.22873664488007
0.221344054114667
-1.46568974119161
-0.258697969725711
-0.978733740005589
0.530593280258908
0.773688042293702
0.121861559841034
0.0550711180236549
0.478796478373078
-0.193414986507295
0.369510531594786
-0.47446294359527
-2.38367044401033
-0.43407353556033
-0.215907997450581
-0.46555562740485
0.306477264853331
-0.0729578085443949
1.75235784413816
-0.790092209454218
-0.27436034185123
-1.28912049294467
1.8524257089118
1.3314309904696
-0.290427265435376
-1.67811662465431
0.0175842425606564
-0.505092620940695
-0.247367605075086
-0.326560809810607
-0.190063714226342
-0.499219771493243
-1.83991045912272
0.090203362935445
-0.0225841619231655
0.276943014267965
0.051565897895804
0.814251083697468
-1.48906773924602
-1.84086715659296
0.750318779248576
-3.05286195418069
0.126940421219221
0.0691535865791863
-0.12118292101233
0.614858389625071
0.627176506669321
-0.662164177205153
1.11931607649489
1.25354431303707
-0.492448425135479
0.397624808858251
-0.4704446031517
1.81346596899924
0.508671054288032
-1.68114073404951
-0.485739922855695
0.144116473966112
1.13163920782984
0.00118577634234789
-1.16966887510342
1.01559172155186
-0.875461230322837
-1.60116680391696
-1.15008067636536
-0.365644500552811
-0.407317792449356
0.876506239067892
-0.684085898379061
2.24398811396289
-0.670124898367723
0.627648535759419
1.75500019446273
-0.141084503383222
1.13204764912377
-0.816256746189773
-0.660674889775728
-0.0646852254725943
-1.3382090061538
-0.0874039332701591
-1.78930334657744
0.0552197143649657
-0.592809572258971
0.303623983071036
-0.30370988515673
-0.399769531874357
-0.863825181477804
0.674518756387516
-0.381138508007588
-0.413377205530635
-0.749034674219867
-1.3837553642827
0.950801159898367
1.22558917991661
-1.09800930252696
-0.415680887410089
1.66877609100753
1.92011804062018
-0.873042862904876
0.926076433825461
0.394357108140242
-1.64409529471305
-1.55694390489212
0.44803166384968
0.474796058971869
-1.33903788008192
-0.580486665738903
1.05354353246074
0.33003328988811
1.04588647143525
-0.096411242370465
1.08722496453536
-0.59467713695606
0.210562933241837
-0.016051043557089
0.00305959346197664
-1.42530525290814
-2.2486422370981
-0.313240634926315
-0.264566021732109
0.488315918320096
-0.934083269259244
0.474025879834649
-0.0124492649037581
0.0381873058327361
-0.842162020842795
1.28450022739496
-2.10707615492087
0.456433845525169
0.136382589286308
-0.549596067869104
0.646629140405468
0.429314214337144
1.31459627729037
1.47656635325678
0.849502291528794
-0.0418589604175211
-0.546048548474179
1.05722491880407
-0.986421214216654
-0.812004779886329
1.4292904958351
0.871205974878871
0.723436266903733
0.0756795931031974
1.51672642407456
-1.05389462213583
-0.601142955123859
0.268952074435404
-0.605053942162099
0.267950431092901
-0.0876519708391587
-0.526145147153559
-0.326204240773544
1.73103443512996
1.25973696968785
0.512313737212589
0.0691154271243298
-0.15409889084572
-0.165110883917306
-0.103259660064345
0.531783774950518
0.308675566157988
1.48406758857158
2.10312285181768
0.130419360073514
1.55536475224213
0.538560217708832
-0.171061568875211
-0.895370993631944
0.505297695116879
0.411444509706529
0.172857145129273
1.62428623936008
0.731353537934579
1.00650802213623
-1.13168929576416
-2.28809599141363
-0.177867057548055
-1.16557532650686
-0.761643704341943
-1.3164233211199
-0.694089346113314
1.0560209413933
-0.229121186825903
-0.450902881136547
-1.11507356504732
1.2424065232799
-0.465644865174571
-0.234710759960859
-0.0848944435744495
-0.540827064858883
0.457872437388849
1.02259189026428
-0.789553226055514
-0.473662449265768
-0.266325829530345
0.981143672180756
0.57334542189481
0.720112588192572
-1.0801630065275
0.200189211734442
0.867008723468829
1.58374567878281
-0.423688348346756
0.68361524780931
-1.75780538127422
0.795972086906071
0.0282797159042225
-1.4691445055142
1.95374071297221
0.295891078220166
-1.88154422618158
0.169809148809352
0.692492928120574
-1.05059320338791
0.166034088339896
-0.413728282289707
-0.388967066352161
1.84017529158796
0.714896690352269
-1.47056762587844
-1.08882713161847
1.06065113905596
0.98221003916937
-1.03241047543328
1.91412969442454
0.33280279547727
-0.408176408500726
1.93472208994224
-1.58762371746522
0.646932091162608
-1.15875116697213
0.146221746596207
-0.631705590570139
0.32327952681399
-1.92999928552844
1.0594398216801
-1.40255184933451
-0.633221326975181
-0.0339296255946988
0.275879826644632
1.23366576379996
3.0189995148611
0.810139562105007
-1.64774256721337
0.149270559533702
-0.448644646828126
-0.730003317844597
-1.08767308410974
-0.714794624155869
0.989880004988628
1.56182746644535
-1.76609689085482
-0.122775403632891
1.05600699644368
-0.478019069159926
-1.11956300921237
-0.0777260328097321
-1.52208942113894
-0.883487828362543
1.1030294823002
0.75402899247151
-1.19290278982101
-1.08669667103633
-0.235502001078029
-0.960843921089653
0.105644000576505
-1.27069604207522
-1.28300940605047
0.80939750604673
-1.29522418785221
0.508555681393856
0.171756341747326
0.491843904305581
-0.543612343283933
-0.861689113649059
-2.27023646650307
0.273408089125305
-0.644972972326617
-0.251069361293596
0.706318816113867
-0.850218832587363
0.997779874740434
0.77539990227246
0.0301376411655428
-0.922580959623273
0.610183215255166
-0.291084085866718
-1.35987663780634
-0.00747409040289924
-1.21601765307204
1.36685769290047
-0.0319398936100606
-0.336886435348211
0.687471291737141
-0.75336098168572
0.818647406993391
0.758962432727604
0.186532547786561
-1.44650492610609
-1.56478745417544
-0.397559741346171
-0.0448971635290507
0.211400551377989
1.32284624632623
-1.49417138016472
2.00308266446556
-0.682266530617729
0.813595976861161
-1.03998626052659
-0.253671022304348
-0.0394597260774143
0.487266454892261
-0.308358276237069
0.86435255905955
-0.754689335395466
1.14566617522339
2.34085279376203
-0.797075949458583
-0.291177742473149
-0.113392882945714
0.680419355091486
-1.1463001431532
-0.278640507782639
-0.172677448999064
-0.0944722183695969
-0.204400807554047
1.36701199616668
-1.20556488176445
-0.827709995260878
1.28190051657307
-0.751578638333218
-1.28109624301508
1.33128419623657
0.396789675312882
1.76948989402035
2.08088532519137
0.0672743203783778
0.719413314743023
0.370801521969832
0.480449334968335
1.17361443344032
0.647782553573791
-1.58443412164779
-0.958285984370823
-0.633636661127039
0.377040158715704
0.647780291242848
-0.893003021018281
-0.0713819705043293
-0.420808289452954
-2.0104025157755
1.88246055085631
-0.431618177154671
0.647140223427651
-0.301610551458883
1.18595970454809
-1.3162851409188
0.898005554123642
1.89640324579202
0.800954034758041
1.45833219631267
-0.295238476786244
-0.955881378808693
1.32637838780219
0.42421010304161
1.55167241721634
-1.41525298179681
-1.03741662109658
-1.49059625797121
0.812515442961338
1.31924489462123
0.0713024379114451
0.284225047130767
0.420963841900979
-0.0472075061996709
0.0139874050025315
0.129097846058084
-1.67026324209328
0.602416760785211
-0.383842617850626
-0.963983227918074
0.992236449573244
0.125217516240451
0.805895567671243
-1.72999904750969
0.406085901395563
0.335078418143163
-0.171526190324053
-1.43554662502481
0.617028913795384
0.645568639836391
-0.135720089888612
0.625972114454521
1.52535626948427
0.887582802139323
1.53892127418059
0.427701312239777
-0.884458410082333
0.473182669073082
1.21436491899299
0.504186227422933
0.0203554122540239
0.655152790304131
1.03339252917206
0.804247972108314
1.03561296329032
0.208644107846781
-0.634479277469096
0.193448517357544
-0.148733452172048
0.160957581020422
2.11087979493352
-0.886342246339953
-0.923029715047585
0.450162355493062
-1.30429465898291
1.38786859926713
-1.29163731054919
-1.29970426305535
-1.47121587002496
1.5177009786883
0.45073559155838
-0.0807406357176757
1.02909191382048
-1.42309075909815
0.763191229147612
-1.53908196462376
-0.374242089386717
-0.109965048753157
-1.08724432097059
1.65430481779137
0.206513949432721
1.64881013903216
-0.0457106037392895
-0.0468327803104061
1.11178929029606
-2.00757937719396
-0.460191054620107
-1.82814905749081
-0.513230589056567
-1.09095655046978
1.22502910369209
-0.805291674925404
-1.18230041879718
1.57193179179562
-1.42219767356381
-1.20266517846132
-1.78835961521113
-1.01903916056919
0.576190986635662
1.31414381063591
-0.786109143200462
1.70961360924344
0.599687606063035
-0.191975141469286
-0.993513101792586
1.51465948660979
-0.907884773059138
-0.267334521069871
0.459486740996984
1.57077629881083
-0.874787253040534
-1.53146049956944
-0.835685991371126
-0.924215562166831
0.253421533022974
0.139269275033221
-0.439573872326064
-0.737057355050779
0.135677614566397
1.56765943302641
1.01480092902083
1.066390838531
0.513332471188281
1.61679103003098
-0.0336803687049363
-0.471173926457245
-0.33579928289401
-1.6874087349132
0.25111104831191
-1.00091703945831
1.17281032978411
-0.525239330462357
-0.2197185741117
-1.00910767191548
0.22926772505932
1.04862640010949
0.204489992385583
1.25052225458872
0.728595340803285
0.586268847345494
1.23814892541055
0.335219890095869
0.775033928222715
1.5681616082085
0.714842296399983
-0.82661429547107
-1.66245358703051
1.67487057394899
-0.913626954305801
1.87449528150757
0.8328184330019
0.00457961702374576
2.54151529702623
3.0655925615864
0.0131058262971293
-0.258252331737003
0.14018346799829
1.02908332090876
1.7635372716869
-1.38453020290501
1.13282851985044
-0.443870269644246
-0.025672977681606
0.778781616048274
0.126639469323892
-0.639389671565972
1.08813252067464
1.29408099203944
-1.47616198161412
-0.937970192233884
-2.02127135633436
-2.12578488104521
-0.884451324490068
1.83441697269511
-1.4118914711802
1.29743833434346
-1.49109912568779
0.448325895695374
1.30089785691333
-1.55648243825362
-0.800308141006122
-0.922124974320454
1.59993329712714
0.363714171505841
-0.986665742239306
1.41090379779122
0.444068699516263
0.106612082059448
0.188005380995267
-0.62840857639507
0.673758242197136
-0.0472477780828533
0.845136098310866
0.380218485256193
0.641001789221759
1.23869664118133
1.23377349143453
-0.132568400923603
-1.19600439302855
0.371237347227743
0.477131243443686
0.337364204872237
-1.55925344293156
-0.198580282374908
0.734217319802027
-0.0961871107587365
-0.161988975988629
0.381390931412948
-1.61322430705398
0.986647737207112
0.90005445996996
-1.34397208389731e-05
0.180869631710667
1.58886127412569
0.558381374105568
0.520186556442634
-0.288463631637053
0.81945157092605
-1.67950183803578
1.55973357803195
-0.855748259113672
0.224512633936933
0.20067921682192
-1.10082784291968
-0.764741589183147
2.15727761415176
0.432194317247909
1.6405333922008
-0.0191431116912311
-1.41528069601082
-0.698516690606316
0.914156730417199
0.894516111288356
2.21815339736022
-1.55117037740275
-0.0532182365492029
-1.87745253196444
0.974441315135572
1.1422887899018
-0.406234537433215
-0.249403067360668
0.410042314965492
-0.225166825674695
0.921639179323132
0.959500693130132
1.60713607240607
1.3049549273739
-0.559662472385422
0.581906773066296
0.182077110953375
0.46576698827501
0.949443282374611
1.60526961429169
0.852519027526764
-1.61132158195151
-0.654197892807631
1.19312341231228
-1.29616864711157
0.073435596234925
0.153685056792806
-1.94693363629306
-0.56637031776089
-0.397704324807284
0.641631193569176
-0.680605969373081
0.250191238922095
1.83083507288067
-0.723190796056713
0.335606777121834
0.405170486777063
-0.935958806346651
-1.07633193678273
0.0672492032604095
-0.163632262483764
1.18025259439781
-1.42674372989105
-0.620030313316099
1.01401555810108
1.04841846332407
-1.16190556678924
-0.620617352231919
0.298037420835994
-0.930553545074811
-2.27420489175738
0.085953999660595
1.04063701249379
-0.278254265587013
-0.93167381788594
1.66030689247174
0.374667311067451
0.0996476541599251
-0.62220708628278
0.687373555727362
-0.575131431174281
0.700643182364431
-1.38761126859537
-0.940399144408825
-0.286874287559302
1.39186013983028
-1.05826475581947
-0.18475150501619
-0.806075179580102
1.67156768533972
-0.76929212101711
-0.51439508169474
-0.0620027685281209
0.185311144631517
-0.297445503180222
-0.27900022066685
-0.165011395447629
2.3536443683728
1.20748525298708
-1.0944516917344
2.38865432755787
-0.400660609402343
-0.957148996395049
0.186980950048008
-0.470335269032726
-1.65861926595673
-0.136813075451617
-1.03542860535568
-1.10131603443349
-1.14875401800436
-1.52304765164863
-0.376421674550017
-1.32901207322159
0.657924171410124
1.24647267351479
-0.274090240830402
1.33166352499592
-2.16453617714379
-0.485042047187955
-0.572609893177434
0.800387521330177
1.47610672355982
-1.17714493164522
-0.328107186219254
0.370506623774971
0.168771086274504
-1.11252295729661
-0.937292374049959
1.12369141622493
-0.171566396466077
-1.68851646612917
-0.0794236658272492
0.5254688453967
-1.13938793936138
0.144311115241862
1.16498851779882
0.0294301246292211
0.500794690876416
-0.251037258361175
-0.331346648709213
1.15634119913238
0.11888917309666
0.573883784690713
-0.429424755403481
0.851854482560512
-0.284449254007302
1.06896679791234
-0.916121659635685
0.145732939483154
-1.82422534586219
-0.937091388304466
-0.415229610952544
-0.635449045697076
1.784458371238
0.567612301482408
0.722062309847579
1.14929147790162
0.717127398476567
-0.994638792244608
-0.167971302559196
-0.581737944790239
0.49707523246921
-0.303967951892037
0.0327727335124088
-1.37263771539748
-0.047007373602387
-0.351778195150434
0.0186210595016603
-0.653940071012123
-0.68197373030583
-0.405265880512224
1.78434143169662
1.08431127751572
0.163854377533122
-0.651276246938882
1.14542505307127
-1.4169242202009
-1.78821475717405
-0.227677249029816
-0.660578079875863
1.55398841305998
-1.33098752853571
0.641774040429343
-0.396593812819602
1.51584388305141
0.730696787568711
-0.692906078473426
-0.961200021412771
-1.18780580303983
0.221864615218289
-1.41430557092738
0.105319656484008
0.555158737534364
0.112039712922648
2.44236476939364
-0.343776905784239
0.401000959981845
0.867390024755109
-1.19916050448058
-1.20117734114882
1.29061193662772
-0.357693436458758
0.0215581516938782
0.193108202941994
-0.171489389194561
-0.145534402383019
0.803209721906628
0.764397793517279
1.45078863846041
-1.19788214844765
1.07962772231897
-0.197710407487866
1.05239660507818
-0.935620356514658
-0.883415561444285
-1.5955169054136
-0.432014923913583
1.24655685305627
-1.11824481558956
-1.59329361743075
-2.08045035460705
-0.401185640294875
-0.459915246564717
1.33811481523849
-0.074976542106684
1.11867891543013
0.0466360000869073
0.189307790572634
2.10953061770098
-0.550671834994276
1.19588819036546
-0.273787020040763
-1.03041360993119
-1.45522721158043
-0.164921404018849
-0.643946227931472
0.24234697487616
-0.456731967687785
0.601175140262914
0.22869373763561
0.478170232881077
0.377756384336873
0.118210257710095
0.486049640846757
0.69780663876307
1.28404336394975
-1.30738095987793
-0.895482368446988
-0.490496343284171
-1.04825897506576
-0.308393113704281
1.00630749147922
-1.19387520957502
0.303782704278787
-0.377142201384492
1.1379524929348
-1.37341957831394
-0.956255882218089
0.442330384645357
0.219977801095659
0.748275131596788
-0.962552114540156
-0.542359985955283
-0.911701413441659
0.760016955919524
1.21501731914752
-0.750907244727959
-0.172399894306972
-1.00757743535403
0.529696226276465
1.72984451700145
-0.711186148084427
0.381597608671502
0.422885120239661
0.288424909668305
1.98894550780589
-0.361894208300115
1.46893493311603
-0.991968899577895
1.50311425973008
0.50402944305092
-0.061674360358714
1.32940254666746
-0.243772865757635
1.13111285343364
-0.693361594485477
1.82119269553987
0.0508705420430721
0.809760133464733
-0.268408909573714
-0.217515993485455
-0.564199954999755
-0.953971306106993
1.23355363476461
0.537332188918341
0.333500226016796
0.68283436651998
0.780868869144278
0.269586423102164
1.62021396261999
1.14426748337173
1.18763240868883
0.467206213414873
0.840085328197293
0.322113229491904
-0.854768099065716
-0.659398634932104
-1.60195946401925
0.624963616771224
1.19077484140339
0.0205415460353478
-0.506740295753797
1.93054957313495
-1.24044439477704
0.506737621945262
-0.682045165856863
0.76612561508257
-1.27001867972328
0.778490143520851
0.321141497076927
1.70612012448286
-1.42301997893181
1.73090418478189
-0.23393831773337
0.538820472984193
-1.48035251010423
0.911771742468915
0.80079071330274
0.506139575514267
-1.82373523871341
1.1836811709942
0.346854895131767
-0.0761353196513072
0.997613889806002
-0.941531070688408
-0.452024071648608
2.01852593307512
1.36568293699593
0.222888272893858
-1.14976973712242
0.790517482579255
0.0847893753245383
-0.278806619462221
-1.65359351948354
0.91391879849576
0.28631593911365
-0.940930156646404
-0.831556255323273
0.314958750824559
1.3701592719922
0.955723595041058
-0.0586800094006781
-0.675283485035794
-0.91944873454436
0.778789060885975
0.398654005958344
-0.146997206238164
-0.590897262751452
-1.15879252167967
-0.500781947750507
0.853664399522092
1.01364468555951
-0.0212735058079445
-1.86066503676209
0.55411385861617
1.14649949683795
0.671680789717764
-1.37003667860996
0.994891547508359
-0.238702265381512
1.62279331852036
0.95188078293885
1.36670843218428
-0.0319660430587363
-0.84493516012722
0.411500769199926
-1.02218062438343
0.66305217638698
-0.309245702914233
1.16556276905981
-0.712640530720731
0.771757128626633
0.818402132858525
-0.953245515296989
-0.684078451439761
0.390439023630484
-1.64351955401562
-1.7968868158647
0.133041028993842
0.196686277790283
-0.7472077028221
-0.62521831425808
0.442784971511035
0.374116404252402
-1.2544078395562
-0.642847288631195
-0.0621128248323864
-0.00374046263464691
-0.440833606648204
1.6321006499639
-0.0129638097018251
-1.7690701884665
-1.06092024516074
0.850732151627388
0.501235463296659
0.0254416700828754
0.945669372861494
0.254672551895564
0.0289526857755923
-0.844602647539025
0.707759227684726
1.62502729759818
-1.33895921461084
-0.257027815262783
0.467008796824392
0.233216557400898
0.567006386951031
-0.170486563023893
0.290450043989289
-0.536758904138642
1.11683239306287
-1.34989304862423
1.27724592326279
-0.156284234938125
0.143597993623051
0.50771573656574
2.13294842691107
0.301422005174683
-0.981229935954871
1.72086167768171
-1.44441635426502
-1.6725503988468
-0.928946053650736
-0.229724909539692
-1.08221044561289
0.0985157965659728
0.394145660962811
0.337837336197526
1.06802184894549
-0.114039506074031
-0.972472726931525
-0.27902470318482
-0.735742443554708
0.949840101648416
-0.402117363390457
-0.910398966131496
1.07301430011728
0.870958240936642
1.29346880205381
-1.42279559455654
0.190799117224991
0.602553101162787
-1.0674903809431
-0.969762422718243
-0.886474730807814
-0.118042799082761
0.847767268024683
-1.80517778295234
0.656455411154361
-0.699473096619373
-0.63874216400051
-0.947045282056533
-0.209586972959677
0.673840585265985
0.551753772941787
-0.276587643254415
-1.99191587177143
0.96200760126331
0.643307437768767
-0.890645137038978
-1.41951998445156
0.148068376646702
0.301060045384797
0.794629633060874
1.19978967378922
-0.0956128703650781
-0.450456260733361
0.481633019519527
-0.149867546465107
-1.19427516006294
-1.20970805581675
-0.536708094041945
-0.348579368119638
0.720241789765145
2.1949753106574
-1.45058692237543
-0.537874863586602
-0.176875306964514
0.792353167592454
1.03271877738573
0.120064693505946
-0.0387163271273185
-0.840607415626265
-0.759593978221821
-0.445338740441818
-0.796215110810685
0.978973205451388
0.882923332939805
-0.749062554106822
-0.216645701558209
1.74276983085062
0.593017765702419
0.71441728844458
0.863534981321686
-2.11954750445213
0.249837489769744
0.120617532338318
0.220108380052497
-0.319823195388857
2.21419434170131
0.967508147038635
1.2836144418742
0.232243311187957
0.972405513342273
-1.1339809662763
1.72555440162336
-1.84881688248851
0.0632932477321952
-1.2337579311898
1.096904403836
0.255380855463318
0.496962219419012
-1.39993209728771
0.327492103027283
1.21809874008859
0.44029901635884
-1.33615708271201
-0.838988970308305
-0.492516100733247
-1.08203004903401
-0.906646945849119
-0.417532951974006
1.88507476995605
0.0824000590976466
-0.21402346225103
-1.4666899076853
0.0551303506110482
0.54361928828942
1.43215796391921
-0.444048825869471
0.497648608700421
1.30553445386913
2.21374772272535
0.220648990572797
1.6582212880327
0.492829742826452
-0.379989188904235
0.882286623105887
0.670896226112678
-0.174019069189488
-0.387096343981665
-2.08496636574617
-0.428348628061297
-2.57377309811671
-0.508024863466159
-1.09376914099294
-0.115902227495685
-0.650825721145368
0.902818987575722
-1.17547746844058
1.41504486045432
1.17643677634385
-0.553534780750882
0.55339110023597
-0.772189429424458
-0.207411837403468
1.37541459671358
-0.612093413190135
0.109871377758199
-0.202869875456187
-2.1020190753562
-0.379059307923007
0.699113675675733
0.604249824331411
0.310966841931622
0.769871268138458
1.85475300860318
0.95192428524565
1.02497513191254
0.99218591371173
-0.413806919452101
-1.27516063699897
-0.0489145818450147
-0.626503389944329
0.638183089598809
-0.147762784249135
1.17857688247443
0.515637001553001
0.514143253740512
-0.969918918608018
0.24637267883287
-0.177821565617661
0.399504085738259
0.115984301121626
-1.67864814055235
1.06146902115564
0.509353742781019
-0.148803771409904
-0.682049585636597
-0.392868557175127
-1.00361930272073
-0.344999453389521
0.462409718887234
1.14119593712549
0.588647501308472
1.46754225029451
-0.798179896054506
-0.661886660279358
0.07723223690796
-0.297488631404432
-0.218817071345751
-1.31394069344316
1.04175320440561
-0.471171939266914
1.68008190490948
-0.300780750521499
-0.271475978010523
-0.358784341799918
0.373853361498624
-1.59770281187463
-1.63859562461556
0.19766586836194
0.735165206449614
-0.0833739701936141
1.04327784464688
1.99087079591312
3.50313976645317
0.622124528956446
-0.810354599265578
0.187990569487575
0.211155508700255
-0.822103729991
-0.656837972670594
0.69801240120129
-0.557619950350056
0.448149726438902
-0.763609181031939
0.0880401292530841
-0.804328122895373
0.0753480520112754
-0.648060008572539
-0.594289496802793
-0.493646870356971
-0.852049918222646
-0.844730062332579
0.876526395753669
-0.602435731434376
-0.342598890944541
-0.165287350744386
0.13710724951091
-1.47801949651347
0.0508256671516175
0.46549876725254
0.900603246704258
0.370481667292493
-1.22666221665046
-0.956477403791517
-0.212399197622852
0.171884689584017
0.174283141124132
-0.474312677401526
-0.304575524725717
-0.681969983608456
0.843674133732328
0.528080627230376
-0.353043586920635
0.36615088192669
-0.0385777569970065
-2.41891242707808
-0.805173675557304
1.56390198430117
1.62223794597859
-0.960133804254844
1.87478086689238
0.827535910539155
-0.815886822196644
-1.0290012751278
1.10543606319578
0.000388746840657897
1.18649104404714
-0.962748341774173
0.972571676106516
0.702813344681213
2.0250992436627
1.6411003352433
-0.490156214350551
0.797094424893852
0.919649838646158
0.635862163380337
-0.822569517570861
-0.324986846521589
0.168752268551714
0.67268681251899
-0.489509379937801
-0.840668083803401
0.839010849911456
0.616018941276442
-0.245509954154991
-0.0242223338951699
-0.386934841970227
1.24394155709216
-0.0418674227815727
1.41992469354899
-2.52574737256362
-0.183243771859278
-0.141199464116535
0.350474840383718
-0.578976523764783
-1.72447390454386
0.57614539302691
1.17637213924453
-2.50840900803677
-0.229113344068241
-0.551580001022936
-2.54729901416581
-0.344893070361572
-0.855672250583952
0.172771229414264
0.000651655227615374
-0.719444310548322
0.325948357372206
0.356009680103212
0.170713705935392
-0.569086269370009
0.884412450212698
-1.19028518390467
0.969708004935226
-1.66212568591043
-0.16850119338407
1.0151852464609
-0.199661536488679
0.786051066785048
-1.56178711010409
-0.0382403916820381
0.22703692129079
-1.2951440047141
0.980626203012245
-1.38841349794798
0.635012924480709
-0.85186030136779
0.448892820967497
-0.0187881362590439
1.724449764637
0.25682169879681
-0.768598892744572
1.76918651434628
-0.880885603842022
-0.240986461670052
0.0362660440466246
1.84595130223758
0.944380712620049
2.19110712279815
0.550359852834623
0.351803823660014
0.0615133539839306
0.0700591529806283
0.736909558233751
-0.949605869112717
-0.00777585984617922
-0.971065027248053
-1.12750337697559
-0.483638583411389
-1.61735656251881
1.11442681928852
-0.398759187000685
1.81628737764558
-0.877641400192065
-0.275711070946919
0.689856756747257
-0.176453436063923
0.77397159936229
0.838233005248892
1.20920886082172
-2.17041858631652
0.751409567055349
0.732574766524376
-0.319918617094098
-0.0907347304536898
0.750102691887196
1.19929951558862
2.73066143734932
0.699057435624318
1.67933266444159
0.0987410162182803
1.69479731060474
-0.759748914872731
1.03090246460642
1.35279118026919
-0.14336938686584
0.98760259439209
0.402711687506648
-0.913362723420107
1.06323519380412
-0.903437255178177
-0.250473841673616
-0.674746430791662
-0.775903953727089
0.485131673702629
-0.0864220741108337
-1.34196686648497
0.388253011662037
-0.926432898216072
-0.51919976944117
-0.111288461916388
-1.3139804418371
0.00501654305910818
-0.168387285584701
0.701233982477676
-1.0074668832553
0.51148904801396
-0.276303556698708
-0.0669510857384517
-0.988699669840051
1.66069793725077
-0.407234610812958
0.401413525324102
-0.183711020420174
-1.38126194412759
1.85511054366862
0.136406977502074
0.121807950091848
0.259357653569906
0.0676193561083363
-1.77304353108802
0.406367362923746
1.43206322719204
-0.136426101286667
-2.3044577567226
-0.0354142812741396
-0.303331609431702
1.2049176898654
-0.633467938332837
-0.247522787806777
0.6646107710194
-0.426448075519441
-0.796554926864312
-0.216488230358676
-1.18977926551721
-1.57292707571274
0.39263354787015
-0.411140842458066
0.183918733225323
0.195433355112511
0.881383610943379
-0.736387054099902
0.150595546298168
-0.952383240409811
0.206470144649584
1.35810924468382
-0.569533734242018
-0.268536031351084
-0.128693203785335
-0.817368392841603
-1.61466434744259
-1.80424286587239
-0.688533388076381
1.32817622663596
-0.736799962600009
-1.1419502582523
-0.923415121424706
-0.136974908309936
2.1269325940096
-0.371218491339243
-1.99847871668473
1.43564764231858
0.236681840615458
0.542252872155423
1.509523258359
2.14001479452325
-0.128866613349675
1.77218978408159
-1.12463133561205
0.0536802517004804
-1.03519008680961
0.712803781887335
-0.181866763128062
0.544682299511021
1.59179837646048
-0.382774096148186
-1.01668269040846
0.589340117034112
0.784971309764431
-0.524180376124153
-1.19052725340386
0.785827672056538
-0.212190752138753
-0.509085817119279
-0.0739534101222309
-1.19213810223975
0.491542552645472
-0.829484491106286
1.69465014148475
0.864697709231835
0.915514343584724
0.509644926351586
-0.845354538473437
-0.279289281099448
0.926137748291942
0.317175191763013
-2.70358148760647
1.67499211275803
-0.683002207711243
-0.538448653372561
-0.910101830365325
-1.01598233809904
-0.0188739860704103
0.000125589055181854
-1.00201161953887
0.367198762938793
0.899094725543456
-0.126230614008216
-1.57219251389747
-0.331375621423883
-1.19330424973263
-0.832782992945801
0.855790253103652
-0.653795044477323
0.632072551816875
0.00772601807509694
0.724770953654464
2.33514557495157
0.414514592307856
1.82483829583485
-0.0498672862406726
0.516132936148195
-0.87600427154163
0.496499150988299
0.0942690287620833
1.98356126501098
0.291911541794412
0.293840327650605
0.352134159101067
-2.09205509878237
0.0589632431090187
-2.11295905296168
1.05639640449521
-0.632105569097663
1.18882062061182
-1.5721227491834
0.191518064245045
0.932252718527048
-1.18605286573065
1.21885108412478
1.65634157489978
-0.667519704516388
0.079884405791407
1.17692121644256
-0.813641276575402
-0.573525701844214
0.542332740530517
-0.411481650536742
1.14134586385348
-1.24641504154584
0.121479832514599
-1.49646759584849
1.28799201884304
0.954742736542301
-0.165901180870415
-0.66737649695422
1.22077800210713
0.45880753479989
-0.443573871101645
-0.0374539181958043
0.987345789252768
1.35134631994741
-0.510023113201183
0.437471609706981
-1.49760208144436
0.825849214976197
-1.17444112226717
-0.0498951549075688
-0.0133594525851653
-0.430503050777208
-0.799368327306737
0.635442552441116
-1.00913784889742
-1.19000661415258
-0.120674031885697
-1.23279157368515
-0.655371447074005
0.00112726204600623
0.184169787812526
-1.98105394746882
-1.14094975749486
2.32383371963467
0.0726970188638798
-0.623641752453914
1.70717894225901
0.177785648970314
1.7781886101969
-0.779721826064559
-1.29987214702958
1.46007172860693
-0.122972911607166
-0.381298375092225
-1.09287263460069
1.31495373441109
0.663869194848951
-0.13826196213495
-1.78843474346165
1.19225846745331
0.0977018499640918
-1.07820146398915
-1.75988234940983
-1.51865602266571
0.859031481577432
0.771593965300703
1.01616404744324
0.627863547780621
-0.69737907762291
-0.170062946304973
0.453295561063359
0.473380124985327
-0.432854024318483
1.0066724719915
-0.215606804107652
-0.297993377661655
-0.798577328005297
-1.01208527866713
-0.517342122196079
-0.211819752153311
0.84080759544136
-0.501807099420332
0.270321137276395
0.994864150083955
1.07244889997261
0.441701933856119
0.464828184506311
