# Supplementary material for: Covariance Between Genotypic Effects and its Use for Genomic Inference in Half-Sib Families
Source: G3 (Bethesda). 2016 Jul 7;6(9):2761–72. doi: 10.1534/g3.116.032409 (PMC5015933; doi:10.1534/g3.116.032409)
Supplement: Supplemental Material [file supp_g3.116.032409_FileS2.zip › obs_50.txt]

-0.686169578957451
0.5533837152124
-2.77387728814247
0.558018088787096
0.567875610183281
-0.542844241638823
1.20843667090889
-0.976787558187139
-0.39798210018062
0.629693207924987
1.00318145802997
1.34841259804994
2.20611376133809
0.374498979544242
-0.129416001504857
-0.761493716390569
1.00915456537765
0.811616958277216
0.413682194637399
-1.92135939895517
1.41917261172297
0.902437292121957
1.94465464527397
-0.0392267501444537
-1.02411390484311
-0.328225154735035
0.458211930981515
0.839191778300038
0.463398655066334
-1.22479842089011
-0.614059882110722
-1.44092450589115
-0.636237228209699
-0.197715957465807
0.682929501064113
-0.534073135335967
0.564652313775061
-0.294670398932487
-0.669493327499599
-1.39230798513379
0.55292919374074
-0.00638016017925442
-0.316325123209696
1.32565825596485
-0.118144760149874
-0.549749343415876
0.440362018908787
0.789339860795432
-1.56809396027877
2.74708182355035
-0.816250235038816
0.297901094659594
0.518448091801116
0.137024972319821
1.09012419495612
-0.0733645654533771
-0.639317930953485
1.52579872200175
0.346906051728474
-0.391068862477993
2.79736332041961
1.81527179395385
0.0665746888381711
0.780205561641939
0.0534610220825008
0.0820262845414828
1.71136871493603
-0.353103015299004
1.28467411956462
-0.197720942362812
0.667754644372528
-0.698730356914935
-0.940993677872174
-1.3622262154528
-0.0808023521917904
0.067774867689932
1.16172073406095
-1.43062241774285
-1.52739491388526
0.206688182578742
0.193962571643759
-0.00626317852117479
0.0573573074785973
-1.51239131554592
-0.513983284020833
0.734870439422685
-0.752935034508542
0.20536883137631
0.521526939846184
-1.25202836174689
0.0612633604443368
-0.569045631718399
-0.306325783475051
-1.53853628657329
-1.27207407866578
-0.0598471904189594
-0.184641460705868
-0.40348657030201
-0.593402371111392
-2.1005847391593
0.236008339499631
-0.0609378019243992
0.0820601545841278
0.153785417159257
1.34795023780662
0.692982497980261
1.36289458903207
1.41024299933877
-0.115051914820494
0.310525434847638
-1.61148763026154
0.286181732122731
0.125392090822445
-0.435723076329688
-0.52119594952409
-0.00522527419968419
-0.552140975725657
1.0770147540557
1.90784813394033
-1.11977206011494
-0.980544353732683
1.16003524646704
0.220218710528433
-0.648791496356516
-0.306149181538284
-0.0499755959522221
-0.710650407109213
0.370350588924943
-1.18730006271855
-1.26158264729342
1.28629614511121
-0.570655712440105
0.41588187562539
1.03328732072148
-0.214862621972061
0.49094798759265
-1.12181113788786
1.59559619299044
0.230243791083876
-0.593937942158045
-0.841932454304053
-0.310609625722374
-0.201690741966553
-0.479367442313527
0.193893475968865
-1.02168576595366
-1.78783381061698
0.833719579153429
0.898926511980939
0.00651280682858344
1.46606841338186
-0.894292464174717
0.529115111019765
1.21543020217265
-0.666473942676895
-1.55983801380247
-0.759972782086021
0.531266081564478
-0.559891719219831
-0.799684940837252
0.412284491111376
-0.733716037559737
0.240455075728174
-0.280506069234967
-0.629976620728838
-1.86581888641673
0.0970582554522949
-1.52947547687579
1.19183194990537
2.27050170733069
1.01182618248869
0.887030735015336
-0.0829370876347
0.612363314570872
-0.603333884565791
-1.3326192958581
-1.04454169303505
-0.0498319253593126
-1.01616193596937
0.851346169301952
0.294442669323318
0.0864980421768988
1.25920639425979
0.121495985804956
-0.432581883079719
0.379695102152015
0.26894142789604
0.152455307540521
-0.958038302775031
-0.262726467307184
0.0577343693327905
-0.462363530636881
1.07877218340636
0.373537234019494
0.517593962709831
-1.41484218326747
-1.24876601329464
-1.64619649453269
0.827422960862921
-0.156436520073175
-0.0653284640442938
-0.329344572260863
-1.85065767812549
2.31836417356262
-1.3053120150575
-1.86259769092657
-0.813764368640131
1.24913635433745
0.49779025530574
0.680145710618214
-0.307049374164575
-0.765970182713164
-0.855221204572322
-0.355954670746578
0.386757987588653
0.594325077690452
0.266283244347377
-0.441203785402321
-0.745469410076612
0.802202993260305
1.31768183598751
0.13330405190745
-0.081536202254919
0.547778276830384
0.227427973823746
-0.797493491566355
1.37886052636927
-0.0238309647064535
-0.478121879418361
-1.4187223486858
0.170911713513083
-0.956121135057592
-0.355437293899911
-1.35613152840079
-0.196044976186032
0.0564215830179729
1.76529630427067
-1.53985162709881
-2.25873032742392
1.30048464591767
0.554935999914685
0.563065801030371
-1.835558077546
0.702886239402961
0.456285524985709
-1.72685407154689
0.437165305654476
-0.187247669913262
-0.450330045310111
-0.514894943382235
0.20673431179558
1.04848974923249
0.965345531341563
0.861453451051828
-0.135945563514664
0.641774956392383
1.25921815644567
0.670797507506631
2.22512950422537
1.00485867561402
0.58025238645204
0.79565466143398
-1.30293529961497
0.679534457714498
-1.07123046790547
0.367380981008543
-0.472783732706244
0.284280684665156
-2.67519979223792
0.202053891718041
-0.378036546692344
0.371711369138875
0.3992397632216
-0.417922762451667
2.52769034885655
-1.73797948098208
-0.124356873436612
0.880430018531626
0.0607155913903736
-0.510165005983915
-0.0624560157774527
-1.03661305415698
-1.54582016269875
0.825226678296703
1.22369048902281
-0.635699149890602
-0.0900789976884472
-0.171591173652521
1.19696996990179
1.10946863468049
-1.54541422975451
-1.58311018826232
0.0131894171998101
0.706714902311481
-0.574132396718855
0.767022047828346
-0.0579578162190201
-0.670186581715497
-1.70644923294601
-0.933179907583233
0.111301229487919
-0.351233139006584
-0.411404345427026
0.0870405180229358
1.43102600978348
0.125535807725972
2.10189652863532
-0.201371128257417
-0.325764668943495
1.39334874369733
1.10317619231
1.05979341240232
1.06029355409364
-1.48228373069932
0.277449863681418
-1.47283045762678
2.22305063933039
-1.290716467404
1.081372055039
0.995027421783963
-1.07094283930787
-0.741483954255445
0.909684740105298
-0.901216094873883
-1.43373511603769
0.0910368916801769
-0.587309777605634
-1.05122816192846
0.679578442878804
-1.06031044904991
-0.731280503557597
-0.0830442828850231
-0.463020296569051
-0.807751961640975
-1.0588901822364
-0.983575353985278
-1.78027961790042
0.643249364489181
0.791695558797775
0.718789758511367
-1.54148071345529
-0.200205408929389
2.43491868836896
1.09698705213609
-1.11321647202247
0.324919800318217
1.84361773727715
0.0176979316452368
-0.551290324279834
1.98842513833192
-0.146502766875759
1.92117876190122
-0.873125789216454
-0.546882371819476
-1.41578944782699
1.2627815225382
-0.448120971112222
-0.666471215592647
-0.64871565669477
-0.737558184750212
0.697675479897008
2.07692810413764
1.62868546868125
1.9814395869124
0.268545850921621
0.0804031043585359
-0.0612159528847992
-0.0611053702073722
0.994957118479131
0.0132372823573993
1.1215850903966
-1.3952751330242
0.398824797899308
-0.652152864397136
-0.286549150434933
-0.356153751529209
-0.0766525498691184
0.881294839416702
0.77888542707203
-0.703536962884227
1.10256927131906
0.46292977670529
-0.607830938038127
-0.123732083232772
1.08475519985151
-0.942376700024478
-1.11262086287518
1.25033657967712
-0.0166439394012329
1.51948805471791
0.184716259092019
0.898487661877361
2.57919967500773
0.141371215114481
-1.06917938563699
0.914680483283682
-0.354695518600028
-0.418511132080531
0.284500389295136
0.280813939342575
-0.64077625310811
-1.11740739106756
0.829993610187941
-0.213131033430099
1.04527949278102
0.153620537974283
-0.255999948459443
0.475223680926771
-0.335516029460158
0.928024130478334
0.268740299497186
0.463751035728819
0.768987464353121
0.753003015018583
0.550535651977615
-1.91577769732177
1.00647927519387
0.682748092639943
-1.84183869074491
-0.358418811371924
0.799767470499779
-0.0989556808519521
3.06938674935321
0.677087029347343
-1.89832822192016
-1.4438721364914
0.0952660301162243
0.366101429905635
1.1577029823383
0.511926952490898
0.52222671935938
0.377855179719283
-0.0131001022716928
0.237559096369344
-0.734084285936933
0.0927075822071975
-1.17966649301231
-0.200752649476788
-1.84144301407041
2.05111169825866
0.520914470195016
2.27461402191187
-0.943262553955805
-1.77016147965591
-1.42525156909214
-1.28615404105448
0.0874308412931926
-1.06519815025598
-0.279726185284203
0.637774175192534
-0.491086933660232
-0.434149486860469
0.578535934685099
0.185111149539756
0.262482326809636
0.681803735680354
2.36086783760221
1.02648995720949
0.553557549895435
0.966613303401687
0.293597164001455
1.66126315734566
-1.34499495644411
0.342041624308834
0.566461272314853
0.445295277459989
0.490617704214357
-0.0414173856785453
-1.28807950318554
-2.27579747634235
-1.04639466864998
1.24873407885681
-0.548507983518431
1.15376579451754
1.47645048282576
-0.610319003845566
-0.286353691881073
0.738091849568726
0.327037749878488
-1.21011453160715
0.10980862580014
0.208683491669061
0.654036330614307
-1.19520254702415
-0.085297565523708
1.4358912056079
1.73426736052967
-0.779785628322938
0.831369795713964
-0.781361973971713
0.481811194570078
-1.09641053177497
0.346888909809857
-0.131548193397645
0.878650521960913
0.755634146745946
-1.11163566035793
0.177178113020597
2.02708006592433
-0.815865048409299
-1.16924745949592
-1.34839635491157
2.16275359061469
1.30892852867655
-1.65348914280106
-0.442547821894706
0.533054345467263
-0.331964680237157
-0.79370709999981
1.80926999065603
1.28832846381516
0.489349446108244
0.992192737805541
-1.78176243048508
0.83853611656048
1.80147642455666
-1.55795332965966
0.0602261606058923
-0.281990949235136
-0.0732923105622137
-0.0894402235436751
-0.60885339191148
-0.222660909030118
1.43151611053826
1.57094663451343
-2.74268906296189
1.28046541874083
1.0390006154167
-0.353239357477873
-0.679355257475041
0.281950001136595
-0.801531368726447
0.368993788865807
-0.335388943289935
0.709981046605586
-0.0504653753959067
-0.524294416559866
-0.0832206483624044
1.21940107371499
1.12276639691925
0.488318693303229
-1.43054761289005
0.298349860268502
-0.386953566956108
0.37815029633319
0.264168233480546
-1.0238228630428
-1.02682039404809
-0.755229548509801
-0.201146069334577
0.774900116337392
-0.390826967563297
-1.50397434288098
-0.0184425572061407
-0.259664689453476
0.479606604716019
0.952547964276205
0.912869891081841
0.532436688638707
-0.672858721425448
-0.818823616533963
-1.29640240786375
0.7813417982284
1.80939653547271
-0.796765824813115
0.49879531662006
0.361934244071573
-0.728975178219939
0.335659651329046
0.158767369992729
0.649935874903444
1.27861388173297
-0.344414265198426
-1.14873160740073
1.51572275310472
1.23954405005595
-0.636532183041756
-0.0497715462447125
-0.625324791786831
-1.17901490193248
-0.0726652956654787
0.0842140830211716
0.329844874840015
-1.26430631133048
0.0944093662247844
0.807549397081584
-0.588855613264189
0.347057566818843
1.9066070574817
1.06731360963756
0.334194867383376
-0.567485078311991
0.571814906628278
-1.16429379859071
-1.71715255407195
0.789841792022251
0.647224377049921
-0.736929828035753
1.55438475622808
0.824830262913231
0.789072390963239
-0.7402581988607
0.17535348739539
0.237685693242049
0.490083201202599
-0.140930818451926
-0.596539530677406
0.680411359681289
-0.445922005453547
-1.19730240938527
-0.729074662151657
1.21878147922776
-2.37254381233547
-0.925608520987297
0.200837994471048
-1.06511483187135
-1.21909587003708
0.339286419302765
1.82614642933156
0.780653323891048
-2.52320486995998
0.768174236081835
0.307085042736947
0.0210158127819193
-0.241197686276251
-0.764481261840766
1.33584274849471
-0.998425184861665
0.790662003630146
0.502181915809897
0.0291690441159841
0.37447242364219
1.51236211472787
1.17115550728542
2.69436540974083
1.04288189822937
-2.29705379448157
1.68405077439267
0.917619736999364
1.67980241579729
0.285827477501743
-0.0705271505722881
-0.725119402623598
1.2929614007351
0.499880682483425
0.21742876957947
1.29349459964945
0.887234542636113
-0.615916262106295
-0.744732966976771
-0.896960971590504
-0.457517006038155
-1.20075085869798
-1.34336065051508
-1.29721145421251
0.258642653242337
1.07015196203983
0.427550661249798
-1.08082908433954
1.61559523666672
-0.53335596261505
0.593636158442795
-0.586076065680835
0.176251780266439
-1.71330230918149
-0.311488694932211
1.91178711495345
-0.521048338890492
1.47121002566861
0.619226381488038
0.0121923486475987
0.30337892324085
-0.230861562381616
0.486599803582315
-0.87367130780542
-0.392051114014264
-1.10817145576164
-0.73016097401721
1.3417960494088
-3.0698956699521
-0.293491886041889
-0.762665253099174
0.177877040574283
0.878858494605751
-0.0317842064547328
1.84198470432221
-0.0480051884936951
-0.0139132154727143
-0.551492828009193
1.37534828040557
-0.593074533638529
0.140126352890708
-0.459279386370114
1.28541014914204
1.63320673228159
1.47453589008862
0.302865531263162
0.625475483576681
-0.455306644065471
-1.37248984701508
0.581247205331888
-1.0316123589393
0.11572158693314
-0.475552251423286
-1.73169710632334
0.128838331859221
0.343508503326374
0.203623877643243
-0.585474509321244
0.29048123657786
1.93289316869168
0.00551423486740112
0.0633865452103761
-1.43401317900275
0.869185398257003
-0.785850360972592
0.395213178659193
-1.0086625942147
1.44537571484845
0.572929023557468
1.36009277324752
-0.133817231300164
1.0303045547794
0.876670026858217
-0.903167081317398
-0.741145096809364
-1.38757195024257
0.932842991724335
-0.623804579154848
-0.399199781879591
-0.376541065793151
-1.1754432790779
-1.79598090642859
-0.476105074053087
0.880315714862751
-0.698719399488328
-0.0977441929705917
1.13734568262625
0.483379514523138
-1.55903546299001
0.802658294819962
-0.547007839664503
1.84356390177212
0.796456287955107
0.158814243559952
0.0318097268461066
0.409780630843224
0.632031986387173
-0.467529486673076
-0.839899058320491
-0.359287283347372
-0.331203541563973
-0.862822441893567
-1.62882240181627
-0.555692644431836
-0.415244584839885
-0.941095729645206
1.9206038463921
-0.318031501982107
-0.0213538028327962
0.605266716476679
-0.281057416433905
-1.53788195882484
-0.499963245292476
0.288445783096389
-1.47010928018348
-0.263622690172125
0.174189831791275
0.682173210193289
1.50542410131822
0.392455586297723
-2.29865194808454
-0.335014603885193
-0.203459462934654
1.27588180504003
0.341889081427843
-1.14240631844497
0.202379539075948
-1.16915802644742
-0.789572514995569
1.19106193503446
1.58197730142718
0.762058941362181
1.12852369969826
0.274993257513736
-1.1484828277418
0.642203756304658
0.789905776326264
-0.531513951752129
0.680303612827867
-0.512676244797445
-0.754608768975603
0.131198659029819
3.31254470337878
0.3628729958867
0.788636921178099
0.336850518585338
0.0643617177320953
0.506598879614721
-0.0974807327240116
-1.12797342807159
1.09053883796893
-0.862031329539424
-0.201100538035401
1.31800405922084
0.394850324978814
0.639242293958302
1.14557204828705
-1.53805541459246
0.279202409630704
-0.756549846613598
0.153978930813582
-0.467459669766054
-2.54374274007362
-0.420049808319513
-0.331080683980913
0.155515626074448
0.361641305442782
-0.169127667808681
0.773502198887091
-2.17684151910112
-1.74427469920591
-1.97936802135794
-0.637690720902686
-0.324265399265203
-0.388420543590517
-0.594060806341591
-0.453018933151002
-0.780041157122843
-2.14021237020393
0.287035944972792
0.447892225395488
-0.159212593852568
-0.708994113418875
-2.03321426645003
0.589356974217878
-0.403208060503257
-0.790380825515018
-0.739482504310853
-0.441332946582638
-0.687418555029752
1.02532836877059
-1.72093982228405
-0.0915859892296724
-0.916910787261946
1.34840722172876
0.31033908646941
-1.39783593759504
1.43091948121771
2.02839306323473
-1.62476563856568
-1.50453765272053
-0.0571167885778977
0.102826645738639
-0.0185728502658985
0.668842886673585
2.1891829471354
0.0381599556285862
-0.145392572322554
0.827335422537284
-1.2301132078263
0.705227346358292
0.343151265887215
1.2887780752568
-0.194572216926809
-0.149622913505374
-0.505769859293763
-1.37292418467756
1.16984996174469
-0.60854386574485
-0.265535361905584
-0.0336682986182184
-0.942738017695136
-1.07104811393486
-0.0973084627857535
0.0853572581259677
0.316501496875715
0.752414070576588
1.56927263569172
-0.134603827530997
1.34342867172844
-0.694399577066846
-2.0253115568737
1.76479963730142
0.0949250817213887
-0.0140889684051225
0.117333275946084
-0.385920303258207
-0.246584798741532
0.520956940221462
-0.117475743700663
-0.05061979540594
-0.802209878125973
-0.348781196504456
0.632534417181879
0.935712927414072
0.453698237770461
-0.187634893507192
1.11793831881238
0.492577886254122
1.99107548215777
-0.863471442177252
0.305580753767109
-0.631972111720355
1.33512050212924
-0.416928526217218
-0.725679932078215
0.104558356466558
-0.248970448557177
-0.616330190682228
0.76967820156442
1.3475038230084
-1.30123372256305
-2.14031917076361
2.09493894200821
-0.897512015616302
1.3513107342849
-0.494935678906691
-0.611615070477678
-0.786857011350509
-1.71493435922133
-1.19276245384017
0.854375182205618
0.737716286441683
0.976473338487601
0.298425441801911
-0.409382053883221
-1.45846270899551
1.35668638636079
-0.612803459110162
-0.057040249996096
-0.412047457003915
2.67499515992046
-1.42105343291036
0.498068477364098
0.141960163604058
0.301755121845458
0.748958271011657
-0.689808282624139
-1.54201690892258
-1.82013173176825
0.645815883719371
1.23338497896266
-0.0964893402160293
-0.131527008782864
1.82826779123673
-0.636191621967895
-0.414440447665796
1.19662645457101
1.09500565934315
1.09133291468665
-0.30139148707269
1.08049542561453
-1.24900111255904
2.6756999491529
0.741246722593509
-1.15674497263373
0.300099590030795
0.686045888400562
-0.991300310812792
0.705329193726525
-0.643543419388016
1.83626132115469
1.07003328131338
0.792135137605079
-0.427852940965411
0.974493762817026
-0.22768750697822
1.00904862306316
-1.72083512727249
-0.328051663198936
0.426552308071134
-1.09155049901304
-0.409446061032622
0.1388981792946
0.0802758751216225
-0.82155481131895
-1.46446469458124
1.46531183956556
1.70062349454862
-1.01256247627333
-2.11524668314587
1.88006848532618
1.19633005302001
-1.16306648156164
0.651599179730939
-0.0161070266209747
-2.28369752819688
-0.375787121630889
-1.17176845591583
-0.438896261840187
1.04050790866608
0.960647643674918
-0.453640157791713
-0.0681455523085979
-1.0932593309282
-1.3375635330305
1.28628913557633
-0.06843165012632
-0.474941989310392
1.67065083198016
-0.165443115352434
0.116155551340258
-0.657165460315523
0.0407851842654891
-1.13051624936278
-0.186761289210605
-0.783633490060286
0.0213403279471631
-0.811924111831954
-0.499518113740988
-0.596574881267609
1.50221421860155
1.59859002690188
0.32718336048194
-2.30984852867365
0.0161410288019026
-0.609442519963693
1.08203525371521
0.879975939241267
-1.13830156026459
2.60678819990464
-0.38083935116178
0.811484634417736
-0.844207459046831
-0.141753383702175
0.708827389550907
0.441727898344437
-0.331484101101694
0.425348597293343
0.325153215096116
0.219781010053588
0.862059663411064
0.50932508219834
-1.02613063256072
0.115209016723453
-0.293993343032259
1.87327793296324
1.45716314226038
0.601202702309002
1.5719404902723
0.204415955305921
1.26668563450538
1.23390427449612
-1.282923435164
0.376104219102248
0.818898213241034
0.441237408293007
-1.56691898405538
0.57923691682625
-0.0739309903075858
1.10345510254664
0.790364347122384
-0.841755729655165
-0.991387375244924
-0.707149583052394
-0.848503660058943
0.479963985295591
0.938281629466412
1.74361566234362
-0.05828255379522
0.730345303210814
-1.30843878787052
-1.57830387620065
-0.717979653881826
-0.391882175509007
1.21583849171996
1.24727735229994
0.657922856233942
-0.0945084544506675
0.843301026222322
-0.856989847354561
1.12547656118878
0.517127673490802
-1.69805928117811
0.779439041896074
-0.160999910826254
1.29553434106208
0.534834997569708
0.0124413993314559
1.67287337217828
-0.216104839490259
-0.44336952189683
-0.565101037269838
-0.711342633520242
-0.198771915562416
-0.788267906797297
2.73968694812797
0.0640525996785752
1.11080799893383
0.855986634290554
-0.166103174939801
-1.75329818433679
1.80534973179441
-0.822430087692169
0.607929328213027
-1.36556479253917
-1.77682832066481
-0.754971747727064
-0.452673748144727
1.2148293172684
0.391572489259382
-0.0789857028234451
0.455807396586723
0.144186771311325
-1.15075251655778
0.988360993248925
1.87073041530422
0.264503258942895
1.04372448286971
-0.818153377508144
-1.62299065855444
-0.228690145343358
-0.233047742669118
0.422724665311801
-0.873937580211026
1.1471900280949
-0.497146856934776
-0.546369826316407
-0.726542444332017
-0.66670193038097
-0.704330304578105
-0.664781002496357
0.260007027181343
0.335265190367205
1.05576067559398
1.1985218797252
-0.809089104347859
1.82469398654533
0.178212634350821
-0.417500844902179
-1.17405232145963
0.308073565704499
-0.776528165234561
0.953655562101302
-1.61296467964536
0.431288897166161
-0.455170840075162
0.693192986325703
0.971054302536509
0.133933805054578
-0.413037558068049
-0.820399394530458
0.931605568101227
0.429271789539711
-1.12082001657906
-1.20840987578944
0.860047163040414
0.150062751818711
-0.275830566228217
-0.628218358025356
-0.880889429748192
-1.77347668065309
-1.40766271886415
-1.2892654917021
-0.738722820683168
-1.11026424919078
-0.044359908291231
1.016180278541
-1.88323852401872
0.573569549864738
-2.26635346254025
-1.74439760829332
-0.111302116820494
-0.663828857972658
1.43373752516086
-0.0964001356049899
0.708038603184892
-0.273336167199589
0.629509357045947
-1.14509789007128
-0.506061907795865
-0.964111652640074
-1.96939116908258
-0.234159805364402
-1.00081397882285
-0.00686544404257746
-0.216744287068313
-0.82438304783212
1.21491058725549
-1.1959275642026
-0.143252993532386
1.29877757116562
-0.790749860464117
-0.839818530894955
-1.71325368972092
0.352207018941502
0.532596159754647
0.150726468251089
-0.158852574671025
0.418361132936348
1.71262161193542
1.53368015992652
-0.401276117537321
-0.342349745130067
0.23962870678362
0.592379602218003
-0.576970541544605
1.68183510124055
1.11859262613951
-0.28527870261319
0.843637015426728
-0.355740377202192
-0.381054115840011
0.924459922833385
-0.414041204406514
0.141648433889372
-0.391463443705462
-0.08031570120033
0.678295988345791
-0.906438863526058
0.684054056155814
0.44037714578629
0.640009233110175
-3.564431240271
0.331830953844025
-0.0294740388701903
0.778374937019393
-0.599009324006249
0.650660181546009
0.176164483209675
0.778583705135636
-0.22513044560851
-0.223970108977321
-0.0251305809448488
-0.79826662301798
0.106260883048168
-1.15923639859787
-0.0560523070355081
0.927995672291179
-0.142231798268713
1.15314265486114
-1.65553416639507
-1.5910688867148
0.665304283641134
-0.636768096794868
0.528150690602734
-1.87747723412294
-0.946405960840931
0.143001963230756
0.730567457759078
1.00200068993991
0.804829328587904
1.54343762659432
0.890923945683607
0.565372630487254
-0.216638966174424
0.87182451674384
0.129922317533284
-1.53028539732643
-0.539578819811308
-0.14377726395172
0.0615327739844661
0.755157811452159
1.71031068467003
-0.00451731853422916
-0.455781370543467
0.094563477147967
-0.943021485771065
-0.922512757653936
0.231728691069658
0.616284685250293
-0.338712169608644
-0.632143593259558
-0.523432845849217
1.38522555606628
0.0423701366514914
-0.162588436644243
-0.51359670728103
-0.46907849701743
0.0727919780165859
-0.0485620657551894
-0.625853582881427
-1.14519001063866
-0.0491454618061616
0.194470022526951
1.32623507598833
0.104414543526413
-0.315741312902795
0.243254221446611
0.245686998172252
2.23922687470933
-0.0865855253458667
0.310127054934831
1.92076530575095
-0.623221323251074
-0.259678266547041
0.0920868458585196
-0.00050123264992195
0.018714911729914
-0.1131559419964
-0.135707877193007
-0.52160901081786
0.264237952492324
-1.53725790926695
-0.0518596732223833
-0.297806895100993
-2.46467074960524
1.03796249400461
0.616689403205093
0.597503763396222
-0.844755268349776
2.22657675861157
-2.00559772202815
0.813624356909294
0.81944152716006
0.970391459990331
-0.353421327729134
-0.743092506419707
-0.422947854685624
0.378765740092102
-0.124200387986992
-0.359240766558068
-1.76933842167438
0.741703537203566
1.35869042821413
-1.28523913837628
-1.09958274578727
-0.481419900814364
1.19660823988887
-0.448731167795207
-1.39865689438769
-1.0045986874427
-0.502356899007524
-0.416461823881576
0.380448784063792
1.03101338560159
0.0367110695639117
0.177724212197926
0.348150299030489
0.432751048165309
-0.0408751149905509
-2.71073132972203
-0.617494951439203
-0.365670928589929
-0.983220589514416
-0.902641177834805
-0.936412994571917
0.384652489887103
0.754244293661878
0.452858315772074
-1.53297081934922
-2.88631063262673
-0.482788789798449
-1.14815075866596
-0.128344835553963
0.513037963970682
0.207198232051358
0.642704308827247
0.826918811490775
-0.441696262965017
-1.34734994585686
0.194624872384977
-0.48517869176864
1.45876534850338
0.761611604927512
0.177198015232979
-0.876566728745358
0.51273933832719
0.723503418584536
0.236313610063814
1.54642576338341
1.73890621405352
-1.60240182420577
1.14383677848197
-0.828560737600657
-0.727115809696638
2.09320457783334
0.399283431516194
1.25044321788878
-0.205247066136397
1.75152027127076
1.04784255827195
1.10002415792415
-0.0742246782364206
0.961680072872057
0.78821676983266
0.117385429116879
-1.24814750719497
2.19278464109047
-0.750463986506958
0.684284130944298
0.574391280512086
-1.19561860823593
0.211897112763982
-1.14969839379107
0.971981216976034
0.952588081946589
0.242633149867435
0.0321077832222982
-0.0276641836859393
0.83559525199631
-0.0960771812836011
0.752789083960679
-0.205121664016533
0.088380594816697
0.00595064533312289
-0.722035610110253
-0.2481251082027
0.560123167385347
0.841752610649537
-0.457123528366087
-0.990287154528361
-0.229719275314626
-1.33924074134139
0.819452647110728
1.23126520605174
-1.2314784309475
1.54156208613368
0.961379196237147
0.658213747794395
0.740202529393423
-1.05229854960892
1.33488277574178
-0.36544581236076
0.189214085870537
1.13426998431576
1.20143291631281
-0.549338188782157
-0.398066711570433
-0.0386835381998909
0.476400529488205
0.905314296137227
1.37079023948013
1.33937331474773
0.0877896460355154
-0.229403164403567
-1.83169868906131
-1.22691235133662
-1.26466930702
-0.366205338423053
-0.00219244972763669
-0.245110324273681
-0.830621935290072
0.626197118418996
0.665278281651105
-0.664866267962765
1.1770908090247
-0.937672386070615
-0.358851725414572
0.456641963587997
1.60836369752995
0.772276462259928
-0.576917092749933
-0.740705928752666
-0.191300104054429
-1.48913318731634
-0.336331893571072
0.520799047665228
0.996950657617252
-0.656426269864478
-0.258854619316977
-0.630066408007818
-1.44712437382324
-0.724763929985908
0.183689129383214
-1.49909152811074
-0.140072518458464
-1.25883834493863
0.475622057315059
-1.08977054489265
-0.0642720971810787
0.877964471253018
-0.468684024399969
0.665524590905148
0.161674216545774
0.0471776204738214
-0.536061777068316
-1.40375818399369
0.99216426734099
-2.37405234686118
0.341010075654672
-1.89417250540908
2.26511038748716
-1.29871520614913
-1.03086007960942
-0.20196267675392
-0.191358906154691
0.0931103642130397
0.69161941005049
0.182421477676276
-1.76593069102875
1.47971934027636
-0.282282408129061
1.61024279363413
0.982259255642403
1.34201202204078
0.4639076223259
0.342129857155493
-1.24572238688747
-0.0117458669792436
0.0569537996818004
0.0396860530580775
1.71036123758632
0.635494916025675
-0.231392318739672
0.492458488877407
-0.873647008768086
0.441297597847819
-1.28887393411051
0.0151875321092306
1.00696953267821
-0.356106000474354
-0.855267087908208
-1.55149051671048
-0.69027817711383
1.40497487833849
-0.0250432887903991
-0.85666330340593
0.0254767049390557
-1.8265820132446
0.414491879853575
0.768875138375876
-0.386909675835334
-0.897840336708878
-0.620950258245704
0.712640150474956
-1.62715689240992
-0.36848587176177
0.77905792713353
1.60270874801326
-0.403857989157189
-0.580370338717445
0.159659937188948
-1.3373496548691
-0.729484962547077
-0.82987711512877
-0.141843126752815
0.282525469931186
-0.00251280607278583
0.513433497020647
-1.91333965956703
0.359768577666245
0.973267384005894
0.475831340384088
-0.218476672204693
0.824469607017512
-0.0992807799151356
0.178164041609732
1.43856282556143
0.718241753165223
0.574726657494486
2.08730281663909
0.64758567924803
-0.601967344074055
-0.205491501785449
1.81142174315698
-1.14557505138667
-0.691521541898636
-2.2295700694639
1.31796112932902
0.112399885739634
-1.6047507474182
-0.783991109184598
0.788856429754143
0.878467954577168
-1.28637466277598
-0.0910054897577642
-0.352222391323173
-0.491763381069574
1.15013634885637
1.53984155660769
-0.143604782208513
-0.327672963055775
0.142399490211576
-0.420719151837094
1.51649733854003
-0.86964338526643
0.970551376916287
1.61453332455961
0.88674945527469
-0.5183066702304
-0.345900434060769
-0.204762564270113
-0.747314762260057
-0.635442952015217
0.106029386936734
-1.20314020778013
0.921084414647955
-0.411675560582576
0.188261960591369
-0.915371981122217
0.452703304598142
-0.121454786341875
1.86903841006459
1.444059892731
-0.18920020623356
-1.06535373187802
-0.826828309013504
-0.705915555518776
-0.464304217940051
-0.974653344782963
-0.767386103838249
1.04649692119636
1.25369537767564
-1.06954546815044
-1.66598483846329
0.0938257876285229
-0.874708886765232
0.687035466812528
-1.46584325866539
-1.93203377850519
-0.30549657365647
2.25796458461692
0.597299574947627
0.621774208643671
1.01275986782396
0.591468459226888
-0.844861218178302
-0.436203100673142
0.835973922951016
-1.02603204958896
-0.26024830749398
-0.915892032836468
-0.745572938245595
-0.386652754899193
0.718564885923299
0.805328010479038
-0.565651771133618
0.460699309889133
1.36742288773673
0.818117345816961
0.811381453936645
0.708236081659954
-0.919433093954535
-0.0833765512075654
2.35456999920888
0.952788992651677
-0.107080778682835
0.255904277922019
-1.37958401483822
0.229826081496987
-0.844311958364411
0.634470637415351
-0.0155216803975446
-0.139570353627969
-0.784239026290959
-0.05729292556426
-1.22807034359233
1.23518232396027
1.04319060906504
-0.161360203771249
0.730271876707615
-0.79110065597818
0.881033708127577
0.408005208312193
-0.221184621664032
-2.03991529682408
0.36966716104054
-0.383959346552005
-0.143069382243488
0.331111903180321
-1.34973474809162
-0.811498504125304
-0.763797550411149
1.01717453451261
0.436860211262222
1.29376439113357
-0.472875027063393
-0.290816912314901
0.0159340391516397
0.857753944014853
1.35365142404334
0.143338445236875
-1.14079538938615
-1.9244336004877
0.680902971776321
1.59030938974733
0.223981586453845
-0.652712952867933
-1.16703138129474
0.478070987573623
0.141320570836183
1.75405000154898
0.24283579861151
0.106896290309663
-0.0989107168334457
0.679495455930236
-0.973569327314237
1.8874676679719
-0.200974083324901
0.812598625550788
0.997442098408069
0.594825543309856
-0.169081276718501
-0.588318989947463
-0.622099542798938
0.530434088552649
0.667703388508446
1.15553041967207
0.944405481385872
-2.08561615470727
-0.732873388990785
-1.58333507919557
-0.396603655279728
1.16115276783525
-3.21730696629717
1.10997987038298
-1.16940102493645
-0.0602169191671198
-0.255006700851914
0.173748874767017
-0.58704244726124
0.629330361275261
0.4082824566854
1.50177920249677
-0.871359573808607
0.232974488262819
0.723816369046119
-0.467363093834249
-1.35329065750367
-0.00298905932309342
-0.0907461201792735
-1.03619393965264
0.124893868458973
1.45385715068512
1.08625965584373
0.252296670471431
-2.06095711527255
-0.193130060475326
-0.00336714656408194
0.162238224192831
0.286737651156801
-0.166845376218341
-0.577213537583043
1.55168769600019
0.244241382556955
-1.56796477733018
-0.40551905325294
-0.635116523526244
-0.390491022477308
1.11724953176328
0.10235310000242
-0.174418506837756
-0.425864589891998
-0.868672107787242
-0.294821473645005
-0.708786234168673
-0.848275878562581
0.00676338152406874
0.31796830659758
1.04649019457289
-0.649675137087796
-0.276521346587057
0.337700810085245
0.345856423391853
1.42742266586957
-0.968128863035743
0.105518613111825
0.232696870560132
0.37512447204437
-0.550908627363989
1.28822876651737
-0.415401395775509
-0.334904845720969
-0.633742321256748
-0.62350000116672
-0.856245778227472
1.37604759753357
-0.778473990940077
0.149388951409134
0.603246474420357
0.360892216291761
0.363312093947905
-1.10140315234411
1.15196127151986
-1.45071667841634
-0.046141694991473
0.955406736743936
0.515946771861805
-0.270239400785481
1.70434072943803
1.28962031102881
-1.50725458722557
0.651191520288451
-1.36943492780552
-0.398723089826821
-0.924246615056009
-0.864896545171102
-0.0308670274704088
-2.3474764368993
-0.828267013179664
-0.114692943844323
-0.963170261328624
0.010871477417848
-1.92790679885315
1.42385384413717
0.335385060984681
-0.996464599224621
0.230745978998622
-0.680394790275912
-0.0255213149227271
-0.315252345653642
-1.10931618144595
0.788228028813986
-2.12274138181766
1.51396955893754
-1.48009273392516
-0.876106200778545
0.236988841520396
0.311320499944431
-0.653701806305297
1.75344412049158
0.103781774344656
-1.71417219007716
-1.06528612951173
-1.13173321106684
0.613357194217935
-1.53853125727133
-1.4235184155937
-0.831266061236096
-0.483529602437955
0.505627556375392
0.154212285930681
-0.480534221601993
0.763182795148921
0.412127681541917
1.51823563445734
2.18307592659434
0.272908094571816
-1.74131700336009
-0.935215537903449
0.777581666883257
-1.64918875584933
0.40266335683906
0.280305706708549
0.833591395538708
-0.245131562396384
-0.195743385467921
-1.09229121642367
-0.226097011942697
1.67846754219861
-0.280465715703324
-0.017063573305741
0.713311297549182
1.46099230188671
1.86984130205165
-0.414800174893715
0.65939825894102
-1.86354936607928
0.193551702328736
1.79469132538261
-1.60148995947312
0.224964958329911
0.108854630552086
-0.327785383902598
0.765441819341394
-0.827785418283439
0.100333914131637
1.17269345041782
1.1599710897856
0.301931379344016
0.322210975633821
-0.140710217624639
1.41832935273913
1.22951268705352
0.578810294225413
0.079205616089425
-1.69168750737008
1.07202712046568
0.1571577076153
1.13124586430844
-1.36512206213778
0.296388670947062
-1.79308166084057
0.783161913344323
1.44650310518027
-0.659398987527019
0.0538784115932446
0.744385454966865
-0.181494853078553
0.405117454769861
0.238265471290019
0.43089758607666
0.0700481131919815
-0.220013726658636
-0.32877366883179
-1.003031810468
0.321453915638062
-1.22200595033018
-0.633237879958763
-0.162627500988241
0.758270868550116
-1.30914535797534
1.2195519422362
0.219709971833839
-0.357139583591413
1.85786531990354
-1.57182678978443
-0.204048124561279
1.69474284574804
-0.56594528764154
1.29913556874241
1.09276647777869
0.420087912205703
-0.568500682620299
1.60383810540641
0.189355048808935
-0.934617536379921
1.02629912591878
-0.443451034245897
-1.1482817607262
0.0447919335898937
-2.09898347102609
-0.786593856070381
-0.321985918627203
-1.51000734295169
0.460170158356842
0.783322563255741
-0.587006424845547
-0.11483697279541
-0.667991997638192
-0.607644115835652
-0.413166277053432
1.47324703187179
-0.773669580606354
-0.462799494915803
2.54917904517617
-0.0515048345854134
0.822621149500928
-0.0217524009567882
0.756212812546415
0.962653825071387
1.07496473224619
1.80972593376362
-0.279427711741583
0.00536536575954508
-0.707602483768414
0.0893869595711517
1.15623303801134
-0.173529083152698
-1.13985728950865
0.465209985225177
0.0401032455886626
-0.149806683637067
-0.0639512148863845
-0.102228903973507
-1.89502262882606
-0.615347806785375
-0.0358831671347545
-1.94983882910246
-1.9072709561257
1.58299348398461
0.935407395404615
-0.364041410612168
0.624522975779366
-0.142733966640627
-0.360586925589164
1.62904186044472
0.309768786548839
-0.29115343328992
0.547931071586448
0.706355846224215
0.608680516906475
0.588209485955327
-0.287937796478576
0.20739647473818
-0.261518257454661
1.22391875418427
1.05521023929831
-0.672483640452233
-3.10137199970856
0.906972769899896
-0.751523965700001
1.3518956824768
-1.54241275371315
-1.61507141419804
-0.0615073864752755
0.781346943549972
-0.0250180295985729
-0.651392794620516
0.497641330899353
-1.15081609156585
0.649905576843345
-0.0702861126816904
2.04461942973299
-1.41136926249528
-1.14462066646142
0.893237225820547
-0.136514621339313
-0.704939103899814
0.861407080336085
-0.340331352080085
-1.19775673231606
0.0274282095738092
0.8798020141865
0.157379090991481
1.09409420615509
0.0128072621364634
1.62270033823866
1.25328130527063
-0.582368950735366
2.05320127904298
-1.4917137252777
-2.59368186494779
2.00845272392339
-1.41685738826012
-0.590950549204479
-0.21135309200602
-0.397677938036257
1.81433249194256
-0.913535626319766
0.867304897262301
-0.690352146083335
0.257941276184925
-1.97211471694491
0.477160240124645
-1.32960163258489
1.12635261649448
-0.694677786216501
-1.10019139895475
0.0609987353321277
-1.03076839240788
0.153450430434196
1.47461395179145
0.346022296643597
0.678502100758212
-1.50537980622233
-0.358390750606122
-0.653167337684742
-0.273685394500244
-0.382982239536229
-1.31109277593249
-0.154407241548862
1.33297659387269
0.88367997928888
-0.353858412377433
0.969157990455513
0.176354606196414
-1.56555458160825
0.296520402551107
1.3602637937686
-0.152542040867115
0.382202294153335
0.0810890722707922
-0.568220852889347
0.00708252217748907
-0.584360682936598
-1.42696185655345
0.164019503366113
-0.0511417276152507
-0.558638159029375
1.97110799542802
0.169157966701268
-0.457630752712934
1.36718776374526
-0.618279174868311
-0.546449964584274
0.545523446994983
-0.904168633860579
-0.685346080350985
-0.802687086468807
0.162836250352583
0.506633627105384
1.95164898333675
0.662908877939872
0.322640572494317
0.142888152184862
-1.64682760900485
0.17232863545062
0.134122199700626
-0.943885503547462
0.222341564099875
0.20637883248636
-0.531201198093473
0.220062306129858
0.65986472615382
-1.32065626981494
0.87327763043189
-0.239051673580916
-1.64979953816546
-2.05742670644367
1.94126230365367
-2.03781839697188
0.816930572239771
1.67545707532146
-0.73408683832667
-0.155509132637934
-1.40394263381393
0.68686141249252
1.73101445728776
0.627515199838183
-0.373686868524544
-1.30409925646533
0.314054201455396
-1.1997411694965
-0.516946879045155
0.289080928138993
0.356566302596331
1.07580830963499
0.701759679012984
-1.41487759594708
-0.0489777071997283
-0.676568717708181
1.19141681483103
0.761315566133798
-0.355757504031706
1.49747832187806
-1.13278842627032
0.169322827801614
1.32126202951945
-0.132255143797573
1.18079792666554
-1.04724575800827
-1.23380051161564
-0.815953017711513
-1.72440475791917
0.176150936061609
1.35053726213323
1.12466444412466
-0.29874928520028
1.51766695550679
0.593626099505389
1.47272576736063
0.940905141338501
0.122953640221347
-0.230345418310362
0.421014122513629
0.16793404668428
0.220391461031309
-1.23106511886238
-1.08001081565186
-0.934555124738496
-1.00213138829971
-1.12292525788881
0.0679670228362996
0.0475828935161979
0.0946024280294788
-0.249864132806226
-0.763800165770982
-0.170126958157373
0.151081935388241
0.742071170344351
-0.336683647564437
0.0822214599978363
-1.57552771664681
1.28682270331427
-0.880928216459035
-0.769920912049693
-1.79192585072205
0.788886121629594
0.936173597514549
-0.137527349670643
-1.40617144531685
-0.789637953936564
0.595843357153721
1.26293122182769
-1.19835922185625
-1.97921443056475
-0.199734835404242
2.33706075858473
-0.902212198098734
-1.30133260476051
-1.87769076371869
0.0953460248072051
0.0364955895087284
1.15048429744198
-0.302001597050235
-0.772757148531172
0.713199124854293
0.665412716269114
0.379731173682262
-0.598002315382537
-2.45328988228688
-0.308741927696722
0.676668099076395
0.307247943740163
-0.481188242823017
-0.825258560657544
1.13453800180655
-0.858368537379176
0.943237349196839
-1.80082906526978
0.390382212715426
-0.813318193968539
0.247326059863962
1.5858632812194
-0.0364288436179822
0.6559500697145
0.735532937306874
0.103910620636173
-0.149866741222739
-1.18988869023488
0.0542633378463141
0.0929145098052762
0.844136061957774
-0.548184069292111
1.03860707054791
1.12529390593309
-1.50299155955103
0.0984657420650722
0.578110268609555
-1.21888266281768
-0.702416998949625
-1.09158939203194
0.176537017001697
-0.645157847680318
1.1208182845218
-1.6019255470131
-1.68340746846531
0.22935645148709
-0.947837705845568
-0.588955751435666
2.48702490302395
-1.1839827359876
-1.86871242103447
0.0149373371062311
-0.622764874728877
0.0779228695340163
0.607809532887334
1.40173133032435
-0.050349068061112
-1.29787565672027
-0.571245815432336
1.15727781789181
1.42896387403729
0.499417430124929
0.641213272696503
0.664342650451183
-1.96655319981641
0.391512974791459
0.0306303232524238
-0.602851228782429
-1.14450824131811
0.0521415943075483
-0.88247565506265
0.668758880126385
-1.05107500739361
-1.08770258136324
0.251446846282626
-1.18135518368459
-1.08378540977844
0.883538897865183
-0.833375703845308
0.121204630524924
-1.0041586877587
1.07633429873306
-1.12854886057533
0.0904180975685331
0.0249322137028296
-0.373298066532833
-0.609937166675002
0.171900557063803
1.69624927794112
0.0737432036995761
-0.944430670069484
-1.34892301962619
-2.03447789396205
0.912094329378242
1.4310814027962
-1.04370477795323
0.921913536230218
0.331097226747118
-0.507778679391215
1.18624366704756
-0.472688131666691
0.834353438666102
1.64353220357401
-2.32557137719175
0.272631878630904
0.0845381325571291
-0.780034793694906
-0.674166403698013
2.04185340919519
-0.368972232246832
1.00328115296727
-0.256146559856212
-0.562629723192614
-1.82406211244807
-0.664738271847451
-0.109526901948732
1.1146005506683
0.180833054596802
0.232021685653692
-0.0355033512462711
0.292455919364174
-2.03035113108922
-0.117145003831784
-1.57522171383983
-0.00802416084395968
0.22791320767247
-0.206787945156251
1.23542491233811
-0.973773464268497
-0.731513474352831
0.543794440172754
0.820635520606712
0.354564837060399
0.538595166230041
-1.10401571155911
-0.185371593868361
1.15527890083492
1.69815134757929
-0.43800716817038
0.409739301334235
0.67308438915821
0.497757424911316
1.67430238944735
-0.953720653057066
-1.17700697147244
-1.39290776818973
0.46749980051118
0.129065777016121
-0.162231995590267
1.57674111395139
-0.142160567609981
-0.303556904470567
1.10452295562978
0.248717001481664
1.48100209908052
-0.0881346819109872
0.296746890495009
-0.740035918446786
1.04553803706686
-0.960022690571045
-0.343793629963216
0.268923927842271
-2.18595692884346
-0.281446095554381
1.60636260373288
0.11790066504038
-1.6503077062652
0.274245684989292
0.597491423133835
2.0455314088393
-0.844091658011464
1.01676136121858
0.698868476799092
1.11324038965383
0.879362967384689
2.16607695571912
0.689818172663722
-0.469342874775302
0.803331361877064
1.6327686472824
-1.43417181774637
-0.851709028118186
-0.436865125076559
-1.6304436687039
-0.0901305007295233
0.216089961587713
-0.965171047234573
0.944139064232687
1.37184639472901
-0.8314105737137
1.73330535631087
0.800130699452981
-0.297507087722705
0.385139194032946
-0.665963399037578
-1.60645618659112
0.132972217205025
-1.1918815384074
-0.0214636857432725
-1.16750284285499
-0.605643030687149
1.51030554548715
-1.30080740310999
-0.154334387466597
-1.63241609692385
-1.08314178752811
0.778418432533705
-2.13522608433468
-1.34282839921179
1.56860623618821
-2.03662866453003
1.79621900731831
0.304323716267289
0.179506034474047
-0.0281186555077858
0.859301954495277
0.238488948359713
-0.168932424770362
-1.34821720281666
0.828982315692986
1.62475976758522
-1.19984976182764
-0.111960267376883
1.77830785853588
1.5987154731869
0.0251638420480266
1.21062934355217
-0.551392600703584
-0.335364484065114
-2.05651907153498
0.309845922060817
1.5395203060229
0.846320487286598
0.0572822142949473
0.697510286833808
-0.661694596264264
-1.09758449002475
-1.10093766791775
1.93364038078008
2.39028196398413
1.3390531277672
1.42782210826824
-0.343705927414875
-1.04763271354103
-1.17725978299848
0.114181209040268
-1.32016773439734
-0.459737535306896
0.445997693020642
0.00754194113991119
0.654028634699466
0.622102779972337
2.05657417164068
1.71449063339639
-0.387771483272494
-0.395369052938779
0.192490582988132
-0.00419867651047128
-0.373206697239757
0.78094256892942
-0.626607490725323
-1.3857762858825
0.772144480031669
0.950997319738269
0.506731944616447
0.032301431454489
1.15407296561267
1.06747416218364
0.0170646317673727
0.25198367241087
-1.0785671340243
-0.938283053028604
-1.89689407637319
0.514736108192641
0.319486123839455
-0.333888976039558
0.621355723227442
-1.22873074057764
1.00743607015023
-0.562639023817862
-1.10279572030253
-0.255741661161619
0.206394947474863
1.48403240477944
-1.02552112350972
0.55373716369222
-0.313952711145313
0.613836884962613
0.278062689504784
0.819773792537384
1.42790258683923
-0.0869643949885755
-0.494360829598736
0.935964359782973
-0.10434259504899
-1.13889559514989
0.151769246564318
1.12980936321443
-0.247779599308522
0.727029280775799
1.97925178128814
0.113662061635524
0.161369002688127
1.19116779136223
-0.499160798257334
0.37003561182999
2.39352143119013
-0.176010907290997
-0.442458491433113
0.272259706746488
-0.19325963407603
-0.0772724886148922
0.37698514529383
-1.00237281970276
0.625196628811539
0.385355834385347
-0.176073293563797
1.65038841037825
-1.44417491659308
-0.0204144311498186
-1.66175219335365
1.08692154746753
0.591913083340423
0.254718882694005
1.16630298708805
1.15335996550228
-0.927057142848466
-0.348338512464616
0.593167381763794
0.0654016388524093
-0.543149230675701
-0.537508304321298
0.378479646087502
-1.47254503375139
-0.356899408771091
-0.602887964591209
0.996654738376441
-0.252678044801917
-0.171384688978756
0.118792737073946
1.40701681389859
-1.69973031840773
0.574183455352294
1.55334814767233
-2.44514154719841
1.59258222040264
-0.235284912047464
1.00734288278187
1.17478666053718
0.251781210745377
1.5076605290029
0.141950417568649
0.536960584446569
0.860499239970496
-0.0922839865880881
0.390249260551346
0.128068866309668
1.56004754638153
0.528294821353378
-0.996549670073268
0.74613788348103
-1.74876031438969
-0.123560423662915
-1.13485620046222
-0.422640046733141
0.151224533810991
-1.84298865526256
1.10511927084717
0.235308475214842
1.18273111982738
-0.633668610526708
0.103292009212924
0.0493012518341649
0.192303645481627
0.285741739976218
-0.135935302482318
-0.730190307709222
-1.48003137510318
-0.491155256458889
1.25376725796772
1.59734422782559
-0.728300420432941
1.2877671677975
-0.352856258394271
0.0596496033927142
-0.765592185880951
-1.73226869709393
-0.415819904173953
-0.704976684655145
-0.676158243119345
0.764208216077411
-1.18681421509716
0.235675540343103
0.246018702084011
0.602645673093195
-0.62209311074119
-1.40203259872025
-0.477910363984796
0.858241098581686
-0.507684489361955
-0.534899501238574
0.398043537308483
1.32957806545512
-1.40317632879026
-0.597560716435665
-0.841233027530649
-0.575142137427329
-0.656833953687898
1.28581770762202
0.117655779345857
-0.148070294374214
-1.76082130746934
-0.518406607533415
1.03506110017113
-0.913980484437299
-0.601763916388138
-0.423385402743017
-0.598881734360107
-1.29067731979383
0.6535119748374
0.656676682761141
-0.983959951687461
-0.147092029544308
-1.57187315708136
0.835301673449031
1.69191613774485
-0.114988151994839
-0.28906117849317
-1.82302832999216
0.583303860380268
-2.13966315345885
-0.0269930095688135
-0.0846771645203946
-1.95836099285332
-0.761126758381564
0.0680950874635456
-0.662809985565971
0.464178490546543
-0.280193474450699
-0.975861254965994
0.0866661163955748
-0.450959931521523
-0.556137235608466
2.01945472203576
-0.023615797940109
0.612527152299385
-1.50151813952885
-0.188537793135145
0.108548322272756
0.573600773561204
0.0790979279185886
1.43573417206863
0.191939635688
-1.11960359295564
0.0789856160613999
0.0124958382429824
-0.434708927742608
-0.805663830294032
-0.103816401634917
0.495825300971742
1.20295467788479
1.0826791344161
-1.07214450921348
0.284641609921519
-0.161347630177985
-0.464354404242092
-1.59654659078608
-0.609812385738348
0.0864476927499533
0.092488999967485
-0.972525700582398
-1.95098238327656
-0.916304800232635
1.13502898966758
1.03181598674452
-0.100725404653282
2.17385786939405
-0.711983486728199
-0.183233912001374
-2.36690541575727
0.667154576234417
-0.357499877130592
-1.02656848461853
1.14775925112892
1.42484887664799
1.0432892340008
0.682708729755518
0.520419008792177
0.0472688906694673
1.591384268695
-1.13242506748789
0.788516459782488
0.603475629296771
0.760455206565325
1.96586551552725
-0.644859441109405
-0.223586887738095
0.107962584286027
-1.4006905104049
1.72149964952101
-1.26090172788138
0.859796693637786
-1.47931410073941
0.7567578974566
0.800178856609314
0.951593316460803
0.913652097104761
-0.328365839388335
0.692222965179659
-1.08403990942716
-0.564633607147074
1.43973610060008
0.345631915423732
-0.653924271467082
1.49846280983679
-0.410895303728468
1.03635591706277
-0.662120388528033
-1.06884413796054
-0.255552400187277
-0.0950319105767299
0.242511685672603
1.73304643714791
0.454094385228967
1.0368135307963
0.855921311066768
-0.191136368965275
0.889064017506589
-1.62402457315139
-0.945709534407115
0.822488408193205
-0.131892712677098
-0.0259924383345082
-0.244499813047056
2.23070521430314
0.528283155466556
-0.0184476411399906
-1.30019559978058
-0.525783116196343
-0.974410315357805
0.819513829430267
0.757103330072587
0.00451365837500791
-0.0916402458434627
0.79539171843993
0.320884488019062
-2.06081849076166
-0.350961014504329
-1.06065131138221
1.0590108065727
1.54819645242471
1.06335955448056
0.864493865402178
-0.0509529374051406
0.084181507744048
1.12759441620035
-0.0769940890397663
0.350790080236369
0.336758755230325
-0.254914333123957
1.23325795458931
2.27843518189589
0.783500091693756
0.14533811510421
-0.222354859401857
0.625191564977833
-0.487501056375749
-2.11481974776019
-0.927875911817615
-0.780776864180549
0.599443440798891
0.370213309882427
-0.685861816611692
1.11682300549125
-1.63479552991098
-0.26915141399958
-1.43718260666959
1.18466003243008
-0.152981562013446
0.111359044774092
0.0727207170956031
1.44647298011674
0.424983001146767
0.776354365304588
-1.95681756208146
-1.40545982910663
0.707327059128591
2.27395670611823
-0.590450660608533
-1.60843834188079
1.4280601672958
0.577260762337641
-0.512348103576151
1.51936903230233
1.02135478103294
-0.216946309123114
-0.572408150831249
1.0138403453955
-1.5248785448759
-0.34876289992085
-0.330824395077843
-0.471805321774061
-0.11327997716358
-1.4703193432676
-0.920451346647234
0.415050669019953
-1.25866252467183
2.19726256838104
0.721869074196255
1.11403835034889
0.908996461067274
-0.249224545480661
0.894514263069171
-0.0698388946063374
-0.590192632230702
1.85300539259875
-0.123760886507374
-0.348221544691264
-0.451883918524491
0.0433880251256151
-0.496941113147028
0.0633952239224035
0.365165080001066
-0.548164275695192
1.44261045077554
1.74570222656333
1.14809312576724
-1.0656285216677
-0.415298514657171
0.334906946769202
-0.607729274595613
0.59875327990346
-1.92598328434545
-1.43696510641165
-2.44673151416382
-2.58482671890591
-0.416285461277008
-0.357397062373938
-1.19893338175648
-1.91611691900755
0.183424201628499
0.988794476744616
1.70210869315667
0.518783874830006
-0.750821594260649
1.09324501646261
0.350243294801949
2.06844588861258
0.290664005674871
-0.171137096439589
-0.769481534119211
-0.405173815076034
-0.298105174363745
2.53254088654845
0.681995659511734
0.124097812206619
-0.35311526000816
1.02315489002747
-0.56058816469699
-1.06759609123651
-1.64125044801386
-0.303368232764179
0.551206556340948
1.38537448093834
-0.661078220148958
-1.83882661292627
-1.02217734849014
-1.56788966155406
0.470217125828313
1.30020475613646
0.435084248895434
-0.132361981776217
0.343487599966002
0.130286049799177
-0.601582796664049
0.544060691854753
-1.12652268113761
1.96167509525422
2.00236870927863
-1.92692453442514
0.8913752302646
-0.745629999069794
-1.00811311975364
-1.55928742572859
0.901358969125822
-1.40674519381277
1.28904885133133
1.23774935487369
1.04631267028379
-0.0712987769263159
-0.248527244052923
0.587396396791792
-0.21546834637425
-0.0548334138265285
0.405738139007873
0.586180351005404
1.68414161338339
0.956686346373085
1.35045794653385
0.402233793748241
0.785140695958345
0.480387591590759
1.71762997954472
0.652129126103921
1.11364162499785
0.420181926197745
-0.723790425409416
-0.723624011180993
0.590453688780105
0.527649995324521
1.8757875746901
1.34444637123557
-0.400303424092476
1.78569394920995
-1.05984819774604
-1.19962578596824
0.00129478973888681
1.87570717975157
-0.989913009456534
-1.06494274099092
0.752359035733741
1.14794207487509
-0.6018756091092
-0.96188099700555
-1.75951384229117
-0.026981830340995
0.0325165545281208
-0.207993029745403
1.77589197925535
-0.939902947822343
0.746664617574546
2.04116448143087
1.38013337888391
1.18223566876567
-1.17386391185725
-0.923371226986306
-1.58462025508996
-0.508632919906782
0.201365303274949
-0.0733530044493812
0.462046106855216
0.802997910705793
0.0210370631959144
-0.761817355805469
-0.0518924274766202
-0.275101609715379
-0.497564393941662
2.0425756013469
1.14044695340508
-0.223266273796205
1.17647760770716
-0.493312952892452
0.383437403447876
1.40830140308892
1.46053450589218
-1.52980819581446
-0.254460772938974
-0.572613733657101
-0.506588224646078
-1.01185043352882
-1.0000441953779
-0.0219019004257417
-0.565796705447061
-1.01024517837002
1.04920826020221
1.1728007304816
-0.0916269669768039
0.858824489125584
-0.766374625329
-0.475761184836298
1.198895100658
0.141151126430365
-1.29231145690645
0.516615401471415
0.670234664963917
0.815225693809056
0.65849193302791
0.449201505512987
1.07578144223092
1.2236793849932
1.69564851760144
-0.478178286548035
-2.23606863933277
0.546859953876261
0.320045472888297
0.393120513597742
1.83360181498765
-2.10527449345581
0.456161515110807
-1.00733052853036
0.671288846935271
-0.324458898893011
-0.282427875109099
-0.434461720924475
1.89440000859876
0.482534729936179
0.548210119818153
2.35372117885261
1.61730729882924
1.2257360097271
-0.471925004289272
-0.959334292298603
-2.19226676833744
0.545920136837917
-0.399073780748652
1.10852663466686
0.210812399322637
-1.24176322108595
-0.0740058710213569
-1.20161395281141
0.294121647799099
0.0124328078265059
0.00573450704912345
-0.807486915765125
-0.0758273262012545
0.653559414305917
0.956557220390464
1.52406842650822
-1.5528744765253
0.0911326158030005
0.0275912042222146
0.0240705152710976
0.052665751272196
-0.525185264302244
-0.465105259418458
0.920880790977037
1.84919901545906
1.1750634152236
0.0363066719117694
-0.936421497981957
-0.356116447979681
-2.27805450287219
0.147736398681001
1.00875608868872
-1.18032713793501
0.212047672174535
-0.0902415139413403
0.696439102373565
-0.703629029490508
-0.666110603771308
-0.600244085083153
-1.06404068829981
0.356033323972918
-0.236418330250199
0.108976701330259
0.888346392544611
-0.852930382231201
0.940226293099411
1.26429413619672
-0.0168138807630906
-0.714306048618846
-1.58794598581819
-0.280719127442009
-1.14837451688316
-2.74837198309218
1.23534698418558
0.954709503530105
-0.350973009083711
-0.0595014671025916
-0.490901951524171
-0.210996172348204
-0.191176259417354
1.84845289639291
1.17686355282824
-1.74569403060852
0.652609492418914
0.770795194605844
0.506712889000482
0.443709110650624
-1.49039481750226
-0.880636936838299
-0.913056943187876
-0.835561406866725
-0.893824484817313
-1.03478826159948
0.935975459168823
1.03091243699558
-0.616186617859161
-0.208955883741777
0.168669958970451
2.2997644836377
-0.607124792879955
1.13669528467307
-0.433891079110427
0.37855283477468
-1.40464696887026
0.944830184581458
-0.420924484616954
0.440670681866478
1.03447079980209
-0.153477314840739
0.518701906268191
2.22469151377552
1.68957924064492
0.955099704161645
0.976417924111676
0.205957959541915
0.836401229048804
-0.432606427296942
-1.49523371745638
0.801863570259011
-0.798336207814588
-0.760298502067186
-1.01633147891342
0.533136233712708
0.857908617265745
1.29532103865127
0.753247760616845
1.38939635785824
-1.22523517363235
-0.304380088513345
-0.38447328163392
-0.693140646240548
0.111569885955146
1.16555288293248
-2.05175103535835
-0.505622741136385
-1.34639396951631
0.817894995439145
-0.412085507876325
-0.96805097872867
-1.03777984902302
1.17914349249473
-0.757299911698396
-1.79675556816146
0.519772893613538
-1.66782710528142
-0.0984733844096671
-0.227976810050708
1.75332972811536
0.269638942172448
0.279678940137342
0.261747521495963
-1.33946909035977
0.750832527776039
-0.477806580191685
-1.20192954527114
1.1186408201003
-0.42226064332698
0.774695057437467
0.0733251019989132
-0.771026808157182
0.826649748614647
-0.206618283879657
-0.100121499511717
-0.821452990310635
0.803664055818137
0.123378502921571
1.02939007996059
0.63178188163019
-1.1418268972166
2.12419500614836
0.711673403868635
-0.0141184477275185
0.591691126742814
1.18751936364618
2.05809235294152
0.392175960212979
2.0257021166581
0.816231991915071
-1.2136539342943
0.955545352196607
1.43762626267491
0.746161924326369
-1.26174499713518
0.925681261579261
0.592207129811506
-1.2250670589891
-0.181211241710144
0.891823962009514
0.236618919773422
0.404039368477619
-0.824429780942672
1.3256859571339
1.63540530336724
0.20275384522305
1.52405276189039
1.07265779289388
0.558715668128761
-0.889491095999675
-2.12070547732197
0.0203476567466325
-1.24876011885907
0.545429799333991
0.894689701501354
0.451070042302452
-1.46837318456132
0.394642426028685
-0.153659400938764
-1.16661932783665
1.71062541711045
0.817468217882974
-0.951114940203803
0.0911367278843676
1.09735809666271
-0.101639063638186
0.413552559083722
-0.6520047045713
1.17050550226135
-0.0956776719939628
2.11520841731602
1.03402729717572
0.18970199427503
0.594342065524629
0.135008688393723
-0.24908063386758
1.30560543239248
-0.246286646993816
-0.386749688454486
1.16354286436487
-1.80459743849963
0.271786818296758
-0.644508938184295
-1.01665757354212
-0.950902296374009
-1.10192092494964
0.0760492456929592
2.34561017367523
-0.634505877280731
-1.92009204341741
0.43560664827964
-1.18189628980727
-1.40354129534335
0.304959821821767
-0.578812784785978
-1.54258901721553
0.965073482275433
-0.580995319057067
0.280698130749065
-0.946179417143507
-0.42356478510271
0.304229468008389
0.665942616854828
0.98410183090273
0.318611103864033
0.239920472739234
0.515505393627698
1.20164687501098
0.0974899550654405
0.516607544719801
-0.495177854947563
0.18124644813049
1.19871713417583
0.426245715158507
0.308316075564204
0.781336345002704
0.548697822829022
0.989152487724523
0.773956305545551
-1.63739671207154
-0.580187671321267
-1.79660868698759
0.74640968550378
-0.757741088147231
0.795550356673758
-1.11028076229544
0.040068789941414
1.44234999056044
1.5615099885962
-0.606233794871188
1.38241240724638
-0.237484317689134
-1.51785280322777
0.334343629263995
2.36420976530724
1.7820456278719
0.872148220549555
0.655708953593628
0.244483741960773
-1.27314772631109
-2.28083323370478
0.411288864994382
1.08627465307443
-0.746737437264644
1.10391936926355
0.606303132080418
-1.55530413323425
2.26616929369425
0.52924247304792
-0.0419938461208882
0.879035236954689
0.198310405894829
0.226824049434121
-0.472111163417591
-0.777865056100055
1.82837999212643
0.722863390246651
0.258911143124006
-0.919156475797704
0.225738792514603
1.2511327159949
0.517442308042004
0.334396830492887
-1.54997699589979
0.849252753407059
-0.898159661452106
-0.337799738518196
-2.10724435882615
0.28732217965216
-1.5496776284559
0.540957928056247
-1.21992356269721
0.619999789757538
0.339011083227297
2.12371600777962
0.996619471090142
-0.946760305940943
1.61930207783413
-0.817890163747035
-0.543729342791664
0.551762445751119
1.12478045018663
-0.377216808503217
1.86122072484977
0.022357786336883
-1.78451901121112
-0.174971500679448
-0.21043710571862
-0.778328340885783
0.451741944495558
1.7723840760334
0.57582555028963
-1.49944462794063
1.11062552879967
-0.732206450164382
-0.0972310253061478
0.470513098793644
0.192660855381827
-1.4928632312744
-0.706872374086634
-0.285088660746987
-1.45329470367608
-1.07276080235347
-0.586337686332941
-0.11843604747632
-0.943923109315235
-0.14490016055443
-1.01659902873757
0.633952262004859
1.51138233206906
0.915040528588043
1.77353635201457
-0.125790658717089
0.0392920084315568
1.59301925611648
-1.10231652220109
0.207651072799722
1.87662144362051
-0.313087624283557
0.649397367851811
-0.0870104925717695
-0.25657498069841
0.724864107713161
-0.00970730245970368
-0.852520250816326
-0.56028140152392
1.1879294346479
0.982525470550966
-1.29359654141347
-0.44176812485628
-2.07490697728045
-0.944408269549375
0.211174684562287
-0.299171753066548
0.383227906999266
1.31102333481023
0.691777832653137
0.290852380425223
-0.356671293802666
1.2869332238895
1.13465102080758
1.06009539791695
0.514111771191177
-2.0889529657903
-1.11856681272071
0.0378501861197392
-2.23832730776839
0.0492059710318495
-0.0398642063183648
0.87259224179853
-1.0048920742037
-0.969294633143099
-0.708047083809042
0.917964588125801
-0.320235934684687
0.487884272117601
-1.30334505858601
-0.072069429844593
-1.18156750374045
-1.55751004800997
0.0340343114044855
-1.76575200476259
-0.285740825766737
2.2505136931508
1.33487105488864
0.0897785662109781
0.0112944811389735
0.704817326881403
0.452484130022611
-1.32051770844298
-0.920565466531549
-0.128041095617606
0.272949245816102
2.2877088726908
-1.34744074487348
-0.0220104844914896
-1.41538758458611
-0.515112478716346
-0.786889730010127
-0.0821190037487043
-0.382040401780597
0.0328238749645056
-0.472173201829431
0.455320663256551
-1.20732752356546
0.134737675593597
-0.565257617304128
-0.123967678222048
0.521388921057033
-0.28686624160574
0.641957935716545
-1.03130037171416
-1.60959282018564
0.455553767671992
0.693914788868012
-0.59694995210151
-0.092785000115163
-1.45805578298979
0.314480045263669
-1.59138440276265
-0.844791057389191
-1.72841336600113
-0.525971208224752
-1.24402612090961
-1.27022683476617
-0.985453996343154
-0.563831432397706
-0.576406939634654
0.419853511773194
0.78196293313883
-0.841354738864525
-0.760066823146846
1.27955430901779
-0.176051472858373
1.6625856192501
0.223482755137241
0.115041296559344
-0.388781382146401
-0.563584942576216
0.518338285146864
-1.56164122052496
-0.500670084930379
-0.657723387951173
-0.357103718291247
0.866499521314176
-0.408476370979714
-1.36179480816874
-1.16395078332514
-0.426311184964159
-1.16631173336337
-0.758644368233727
-0.306561316853725
0.56661483020817
0.472102236350293
1.3324670739616
0.211952338386981
-1.46658149194567
0.596149399338099
-2.5061263504298
-0.012320967444898
0.21027875246
0.213041481160815
-0.823241899975808
-1.06180572843664
-0.460782411088313
0.180096733481941
0.822744315127501
1.01714560109173
-0.162528338596179
0.71696222499167
-0.305816486649954
-1.06160050557922
0.891184685430838
1.53731423861868
-0.84480076004773
-0.236358311714821
-0.0106189341524938
-0.171773115887154
-0.245564602741138
-0.0676660429027284
-1.73387686523216
0.359321151846288
-0.405408895362627
-0.0650963065797308
-0.724650095023356
-0.727880845606982
-0.447582230728248
0.299200251494597
0.596824850164633
0.831727717142086
0.410191885008366
0.43704938683683
-0.0113318400913965
-0.459180357733242
-0.940388206527453
-0.704287762865865
-0.851875824178321
0.435009302689225
-1.35848395666511
-1.38527976838336
0.526978546149147
-0.439323562216362
2.07228262047547
-0.182016452646804
-0.725304649692977
-0.115049047556468
-0.339503381303535
0.766298310204252
0.999315471017024
-0.670328808045407
0.118000905603236
-0.495903058941313
-1.91877118146805
2.02657406254226
-0.848604584660438
-1.13266094955698
-0.971757553684826
-0.413692021882352
-0.138097480848178
-1.02850660009133
1.3676618487666
-0.831319385746549
-1.55781634116125
-1.41676570932081
0.397976482670325
-1.15946416910456
0.142843230426709
1.26492169961277
-0.447227674126091
1.09201533109821
-0.964172042980694
-0.00704174752801828
0.477835905076055
-0.285788106935494
0.247181888724153
-0.428963787544105
-0.278307197631963
1.62073967947222
1.44742661486464
-0.0752455367999192
1.78281897796437
2.23942771459736
0.943873446391189
-2.54001613758681
0.883895580127016
-0.29688643160064
0.198196486999756
-0.494538220570366
0.158242924596111
0.459415321806028
0.971189105681342
-0.35676012843007
-0.382768885171153
0.257408693937178
0.662452623842605
-0.185489630037469
0.399489983334358
-0.483285195765113
1.51076490903252
-0.597122672162942
-0.692992259667026
-0.543838691079473
0.674702520662493
0.129754169254506
-1.31555156668431
0.262066874049038
-0.227534444093657
-0.0297375801423411
0.921164091884143
-0.523483979556987
-0.490117572454292
-0.337155920299627
0.278725886565913
-0.331038011441522
-1.26209521948741
0.233057753613685
-0.440074822500085
-1.39554511888726
1.20221264395369
0.744491017110866
0.125133544570006
-0.0503786596548404
-0.144991742710596
-0.0467565309391596
-1.63287767777382
0.419430159584939
2.69606491812967
0.304528904923502
1.88221150910305
-1.8826382554975
-0.5820426877279
-1.70075531848929
-0.462112346415449
-0.684477330290775
0.677820685159517
-0.176891674179824
1.00845350624607
-0.365975175080311
-0.892261026034555
-0.0318755548065057
-2.33656121443403
-0.475145511706604
0.772017763715161
1.65249566207934
-0.934331238954598
1.80031846873642
2.13054979938339
-0.824619580362974
-0.866504073005374
-0.262258741134949
2.1475806608965
1.69179275790577
1.08529190765431
-1.62633441598009
-0.276467610631679
-1.39045710035299
0.27673854733098
0.856887540484915
0.0993239491459517
0.268939386302957
0.393973680902896
-0.713775052782093
-0.0875619587654451
0.603472313922744
-1.42599739219307
0.173600089495143
1.4116454303289
0.62341621345856
-1.09403251864594
-1.03851324987287
-0.351512046112783
0.44612605939745
0.429635018958697
1.45558332445325
0.642640796506928
0.136956713135693
0.0662538593663923
-0.522805014088703
-1.06102157192654
-0.133071411948703
1.34006034505512
1.71412563059612
-0.903328009459758
-1.41870610529808
-1.19496111003309
-0.526257539570143
1.29829042223302
-1.68812208046852
-0.119341743470965
0.756551226709601
0.873432955680936
-0.382117721309015
0.440326402926834
0.68658568913775
0.154604771052797
1.27625320952835
-0.346491243691614
0.460476966712792
-1.29355449222602
1.28736097889352
0.86852763796993
-0.0970459153345622
0.164008809459365
-0.943729264690457
-1.10418408337578
-0.221472846969661
-0.174321502349527
-0.156186834100868
-0.260257374895005
0.0718084177714861
2.15122747136154
1.24437045444207
0.403567390081693
-1.2358363614874
0.182079623463039
-0.794043490544031
-2.43310962880357
-2.22877290195757
0.132138995022068
0.17916951673117
-0.561125227739461
-0.116602837429003
0.833432332556203
0.499934828918766
-0.42282135655209
-1.67407019931223
0.713024832200382
-0.541658189981932
-0.389625413978281
0.441144553273917
-0.841916214666633
-0.247198836033254
0.755545573500781
0.920796132293835
-2.01990045013485
-0.067371415104598
0.978268508685197
-1.18895825467166
1.48913287975727
1.22823653860599
-0.231927324079638
-1.29222570656366
-0.823105061910528
-1.45108594785304
-0.478887369829939
-0.0483909282492898
-1.05438600505206
0.234429851999487
0.436846103068895
-0.351902424395635
0.493960291495513
1.52194101899849
-0.772136992128175
-2.34385172297093
1.10959605132741
0.441607539403859
0.194087220302463
0.333286151028066
0.359970437523598
0.887140307922758
0.245628663820062
0.045909811908471
1.64326935049529
1.03828030957823
0.491093656127667
0.322527808504118
0.143588527565589
0.240539491636618
0.0419570119320022
-0.108383706658253
-0.152004656659658
0.466207374905052
0.0675787940707115
-1.2561646046935
-1.04522154171492
1.01561872903629
1.32663348518167
-0.54915797981201
0.897705221030433
-0.0825107101814554
-0.176748318857013
-1.009761036035
0.357754539213016
0.107464379556958
1.14614296884498
-0.46847952455067
-0.670679624625441
-1.96702880886552
0.295932515904962
0.830255209756976
0.762360732007698
0.367885854439163
-1.478186766831
-1.27567777220594
0.24648719490113
0.287626593782314
-0.296170764258584
-0.253317639600305
-0.906635844814623
0.860442295335881
0.80451051722301
-0.0297234485164954
-0.679636356114405
-0.931692391885038
-0.148228671856366
-0.507402800191851
1.62541344576503
1.70099798967067
-0.508901727987353
-0.810315956815692
-1.87605674749024
-0.392464533264695
0.788126963929378
1.73940771528993
-0.324160169752411
0.156957969994182
0.17332960528494
1.54562163602612
1.15340440894367
1.29228890470984
0.689902634745469
-0.238940415115549
0.523212937005838
-1.479387523601
0.423487560644931
0.611083483276398
-1.34942523268865
1.10937148431692
0.292921712992937
-0.467115648664712
0.0751056401000668
-0.239931111431119
0.714592768109677
0.130912901008865
1.85864369040331
1.14282496344107
-0.645089681907926
-0.128176059982105
-0.661948718254821
0.27967846973758
1.13365662698758
-1.87773199679668
-1.05799900565153
0.164417285956036
-1.05711484610159
0.971186993425373
2.02382810750632
0.567806857960613
-1.28564279568768
-0.372440062677422
0.291392239687205
1.52040350995958
0.0591899167952241
0.633463003659053
0.305679832996876
-1.37700835016428
0.0483906853682866
-1.89316445442864
0.656227696814873
-0.62661772609576
1.36835576806664
-0.448951511349326
0.353485096828354
-0.894045048354659
0.445879307628666
0.597057436002789
-0.532751973896433
-1.16676588002278
0.825938417964427
1.27350664353814
1.02108496084438
-0.3136525912928
-0.318961263750264
1.19776526353889
-1.12670548701723
0.659147143726254
0.266187133886714
1.27890856664169
-1.09559187082115
0.205534340004797
1.60463006627338
-0.461593924837943
1.17517630623841
-0.297758256681518
0.977045229724201
-0.301991469516624
1.68534974838927
1.65123987034303
0.684959106021367
0.67725609597498
0.0814284574000965
-0.352926414071939
1.97059698096955
0.189067044217302
-0.269878833075096
-0.937956840214545
1.40198901433525
0.317438501709817
-0.449745553438384
-1.26083559201126
1.38484000291047
0.074049577321779
0.114821580715054
0.366311344092443
0.0136317523916843
-1.14503060649425
1.58499700758023
0.0474310620487045
0.953906416451327
-0.825019019901813
-1.32607581093377
-0.667870881101179
-1.23252714969257
-1.05696821237915
-1.76581432588193
1.70327468428643
0.735877913376078
0.669664210951252
-0.671217869929228
-1.58412408082451
0.580260913840038
-0.8720063237693
2.31410530845515
-0.994323439611853
-0.027118669169165
-1.27021460140458
-0.847427189394326
-0.717932081485419
0.558472638829924
-0.68039673681357
1.5875772038969
-0.308207556168009
-0.466015461630028
-1.51385961596528
-0.146920450202849
0.13184633470629
-0.968493865535008
-0.24363488744688
-0.912351307470574
1.88609027585966
0.265604620336529
-2.65375538196357
0.25460447245666
1.29599535863877
0.970757463668712
0.730443838531866
0.0777824432045317
-0.34079831490392
-0.316463607282094
-1.76177023377699
-0.510098026333969
-0.852255911730008
-1.52029960410808
-0.872277218985987
0.128363903166934
1.47211276534913
0.11472987372115
-0.880992379234185
0.260660225612639
-0.313802792089603
-0.162889662379822
1.30796356366289
-0.00412041176978841
0.654599890157079
0.00286633887281744
-2.60404089794817
-0.116859188043029
-0.828786172877487
-0.406708915083614
-0.734260756854489
1.14011313185069
0.609052084474461
0.0283287723666328
-1.05276432892852
0.298243448439853
0.439819247327699
-0.56516601711825
-0.119786015812489
-0.164627630413309
0.200173474056667
-0.552088164967372
-0.531449940384547
-1.10136970982441
0.34337706807801
0.184732610805666
0.21084557481293
-0.481862827183346
-0.066160572905909
-0.792480957792902
-0.180963617271181
0.54249494117107
0.212975942123216
0.582105360375976
-0.179215949899771
0.94899743349629
0.859274750605115
0.818387954796895
0.292575691188308
-0.437318117584846
0.12088319373893
1.52128117654708
-0.585041962941461
-0.10440038793167
0.0937898054970073
2.75140011647449
1.11827020137688
-1.29790373058394
-1.14932379176537
0.607806210857585
-0.28845189572945
1.37532861234447
-1.95432860078706
1.15099850476513
0.790035831803408
-0.577755165352115
0.296558289463334
1.97699751861833
1.32841138607623
0.372116698357819
-0.703373350344249
1.0383589365438
0.209913120418783
0.0183533772345152
-1.19880048105271
-1.92468224621579
1.12447213172377
0.634925455930801
0.391755590830598
-0.711397199042183
1.3360212994109
-1.97719660100843
-0.141626313553942
0.810367681670112
1.72376684170145
-0.601685937059042
-0.406732007480348
0.0603215931928833
0.435304264636026
-0.910226134450217
1.04458018020366
1.73922205207227
1.50855564082565
0.607637083394276
-0.959216462822694
1.15827731902365
1.55002138180331
2.19084777939342
1.08849590378038
-1.21833217631396
2.06999941178555
1.17653354450447
0.417499297051191
0.114431730753243
-1.24397441575085
1.19046207278582
-0.781785863830329
1.21310427616086
-1.54046208111639
1.8848219591196
-1.04667586188798
1.50903834344463
-1.12046597794508
-0.241968428497677
-0.19783682712649
1.74691762372957
-1.18357362441935
-0.141601392205129
0.734850650005619
0.995560610566224
0.842144522501864
0.639141208063806
-0.126758019878459
-0.256018921166136
0.106428394493631
-0.215202511899647
-1.46434553274453
-0.646747657543152
-0.850787478466544
-1.08377192291439
1.07140947854789
0.961909246043
1.7887277219299
2.29290416302888
0.706643498919612
1.25149854317994
0.469332528170587
1.11555493221924
-0.708589308648143
-1.19525393170631
0.538668323595288
0.689075905114466
-1.70988103438663
0.736748087965986
-1.47180150316835
0.854194039504182
-1.03436519129569
-0.870800040396614
0.361031449585289
-0.321252350213283
0.761420978355005
-0.148291593816972
-1.26765489067456
-0.0353411150551912
1.45012838818163
0.655437337016741
1.18089851681675
-0.463144477722084
-0.354104724441183
-0.478511099377086
0.311642414332969
-0.467048403126875
1.41705027038554
-0.0599364918619204
0.806209346704948
-1.04234173898354
-0.174533160935933
1.33951459838001
-0.200731220033182
-1.80256855386036
1.41888954970077
1.53347283279329
-0.608410083433085
0.396531166976054
-0.509101033169802
1.47644104070716
0.710138012230824
0.585909834937403
-1.26772778376777
1.14210709918396
1.96962612811444
-1.57278680977891
-0.286748198619577
-0.728213446948264
0.183475767614774
0.835831432764086
0.731305799710692
-0.29441131259191
-0.438105257446574
-1.41221728974606
1.33161572363218
1.18401394156916
0.251554209912182
0.803602622726189
-0.697090418849837
0.15651901691989
0.417900026659784
-1.22656285606458
-1.4550763622436
1.42545007218858
-1.7141639962995
0.0580442182863277
0.083547100290445
1.23394433196201
-0.718700388675876
-1.18298653875015
0.00573629096050073
0.0266716001557496
-1.84346239255432
-1.03205434254086
0.904363941733728
-0.00915662667521627
-0.674646120552783
-0.977187774423303
0.133095418853285
-0.966392825506872
0.017727909410569
1.37292644135765
0.991512952800218
-0.0812874507736711
-0.760415576824776
-1.17729796624937
1.32608906543513
0.699978875827045
-0.790134893229602
0.314331814191945
-1.26485891106635
0.168728544136456
1.10834232490316
-0.128674254482932
-0.342889190335873
-0.356641286093831
-0.647780278227258
0.0876782790248691
-1.90204940843811
0.346552337180448
0.895344526932038
-0.176874877345071
1.04008469720393
0.632644552214977
-0.483075275012967
0.598235285793676
-1.36486727467739
-1.09883412687972
-0.654732790855973
-1.10207671969262
-1.34642890505707
0.904120560893719
-0.873761896556751
1.03406345781473
0.578928743235543
-1.34367439667117
1.75064141087233
-0.178486909501593
-0.026449619302223
-2.11738427558613
-0.528302891137523
0.498724533522443
-0.115563534436814
1.46662112916336
-0.440906806047195
1.67320510924683
0.684240243408965
0.201585807545787
2.20202738177995
0.409308097444105
1.12353278439131
-0.303792796652087
-0.161171986896316
0.00805504497383414
0.0415380350015715
-0.76832554809118
-0.297883451846889
0.556092531573468
-1.4360192621714
-0.451421218902458
-1.68922266396985
-1.19875675082181
1.18594685035812
-0.377856975497048
0.432175967628636
-0.060167842419208
1.05866165003299
-0.343411066599494
0.427032245598145
-0.327018784506851
-1.81969259683244
1.72867741470826
-0.546736259404908
0.349948879613442
-0.985700101040993
0.0177463406774875
0.692150332209073
0.0235208086197659
1.67676721048904
-0.660191384930561
-0.0402784280980183
0.921718849218447
0.66339813351687
-1.65727137226936
-0.792942519117151
-2.49007993204367
1.34227949630438
0.619367371723995
-1.12138341497542
1.09698024134516
-0.259789825186348
1.00994306428824
-0.808426874475089
-0.897733535802975
-1.07869321484
0.371843854213064
-1.30719026548412
-1.96097564565696
-1.21984724708359
-0.0715265094975648
-0.970577160057174
0.130089725689174
0.0315284536940117
1.40963590109702
0.281400845635375
1.17675783892228
-2.21679185092277
0.589022522108822
1.01614495582084
-0.0999098193468702
0.0198964965424126
-1.79168059532158
-0.429790210894544
0.988212700888992
-0.386628395970617
-1.11447831838775
1.90576753919233
-1.04977465435853
1.22826938035975
0.933129348110239
-1.20293901385828
1.36761825044816
-0.843390871560451
-0.893002427829946
0.438369348186663
1.71709260887782
-0.297349629346663
-1.04693546923351
0.879136979369335
-0.842906704639331
0.0338407435219604
-1.05233072237999
-0.475113212811957
0.621793452325811
-0.608537487342394
-0.0304686760628441
1.08010782890132
0.959334032686849
-1.48401109509211
1.46501659530607
1.44567446588085
-0.0414213484829517
-0.109072652004173
-0.593189112523958
2.06129690719516
-0.720830014829731
-0.945286323269067
-0.356271118364508
-0.109656995216226
1.23361056757897
-0.598793922727941
1.72054984045554
0.566385859898498
-0.317817771225813
0.0674554083286179
0.302590573546184
-0.0185936090100262
1.57888429715387
-1.93093543124956
1.42440414750865
0.917800587429803
1.24746251881598
-0.965675921189077
1.29503695576909
0.0800017072605307
-0.463038615384366
0.170508720405807
1.65627259801705
-1.44114333678521
1.90943974516227
-1.04281179584935
-1.44231380900418
0.816933147863974
-0.658914344046368
-0.5321516112141
0.882457067746034
0.473670042744094
0.781531669098297
1.4049035927638
0.86854398642934
0.0509433488643544
0.722674261906762
-1.49522432183166
-1.58293741969785
-1.32482888477011
-0.34433896800647
0.72767007044115
-0.689725138749643
0.0436664526773007
-0.0143067665556445
1.44790210363961
-0.601054528764676
0.353860167619128
0.376562320320235
-0.582464530672882
-1.01194600204429
-0.329240403973318
0.866581656376848
-0.764564308953466
1.64442223456897
-1.57347421008266
1.15321269362335
-1.24776849920831
-0.657051095190707
0.60401134117246
1.84521027600068
-1.72263611349365
-0.330796327200294
0.286419020454945
1.74145033671125
1.86989823525925
-0.785770061660675
1.96411903473819
-0.209598362748138
-1.47351708111314
-1.15295472778367
0.448642574137568
0.0254744609861975
1.80331405078578
-0.956218144804657
-0.346088122682734
0.874623535494474
-0.0438608421331105
0.156378324355457
-0.238595881781752
0.511899581558049
0.186607282825041
0.00597975723533197
0.617104587378981
-0.308207757839547
-2.16772945901824
-0.986333618495465
0.508213320476299
-0.305220400204187
-0.135578547973281
0.337286671812548
-1.42325370843676
0.118913545787905
0.818653181138934
-0.345629935409265
1.91938140423928
0.509440419826408
1.53962170383921
-0.824064862581903
-0.0610389756684308
0.915898599967185
-1.44680446615313
-0.668712242280561
-0.610187070818263
1.22980165690194
-0.00380804891594276
0.296518494459519
1.03861783496876
-0.0440884863195369
-0.45894529824305
1.52353350938817
0.846905040179232
-0.209185719309781
-0.347716113873285
0.20410394520884
0.272700158197235
0.754986014424819
-0.0625739979224857
0.0433707984592812
-0.586146637077804
0.282520605340479
0.159664670303406
-1.15221629576696
-1.12526037648401
2.15807830484395
-0.180419283008192
-1.73819075568644
2.08106967872246
0.536182942213478
0.353782875473959
0.842751198732741
0.269694961812217
-0.457228349914919
0.474588348629393
0.737980019061768
-0.747422498129626
0.618313819860963
-0.152326637881561
-0.863468714659911
-0.678703938010209
-0.772189771913448
-0.0851107760583435
-0.131822415626802
1.12209490349365
-0.942530995135012
-0.38009629211843
-1.07646920789372
1.11887726318706
0.323591590282665
0.592174659800913
-0.857568630594927
-1.29218688455598
-0.0917507695791436
-1.76538639478369
-0.0723008596888657
-0.680736817292805
1.43493249709617
0.615662165526968
0.213618518237264
0.815082190663874
-1.00053444322569
0.709428537907433
1.94289629580428
0.0373725137026333
-0.27830254757296
1.50083640300433
0.168771603720541
1.08266905781398
0.566326704927036
1.10735536189426
1.16905374361406
-0.87730873942941
1.04074809190764
-0.915143962361252
-1.16782877380297
0.0408600023170672
-1.20061188295173
-0.876890936821303
-0.0624079778639998
-2.21046348515894
0.354402480237501
0.283293514342729
0.357128574424262
-0.311520532822209
-0.58577598850564
1.57875669575811
0.0344971329125618
0.814985327819884
2.0030971711001
-0.0877636230393457
-0.206410310358939
1.62832811543646
1.32116488438845
0.0615943170541111
0.235609200801443
-0.352098805507898
0.428961790588811
-1.43049570974347
0.204821093777617
-0.210878610552337
1.44311008988285
-2.68992698664721
-0.75884007553476
-0.116418952167196
-0.508771079031747
0.535338131361529
-1.59957144079555
0.663290934309158
1.14170596162013
-0.00297103478409371
1.88917508329478
-0.890694917045959
-0.274248767672595
0.478440883600055
0.372652294080412
0.857966849242493
0.783188115140113
-0.895326404254286
-0.583096395441481
0.358429700618153
0.559561741269034
1.72773275634429
2.07257577008082
0.439097723598742
-0.585231840271314
1.52409246087864
-0.865180217262786
-0.444691852252195
0.683940189920257
2.03136105252895
0.470777638668051
-1.65641567989555
0.487600292338566
-1.79378673185657
0.0556563646922054
-1.83304660735314
-1.04204244235196
0.546750365545905
0.213981775465611
-0.37652935904674
1.07219944344524
0.258546176762348
-0.287060065264485
1.83734412693693
0.370070098699514
0.184936901457069
-1.8233544962377
2.18472104574553
1.38597967652317
-1.00556450463266
-0.581279213333954
-0.167667061867157
-0.829489917566441
0.209742297829238
-0.719702415175339
0.401411029736961
0.631770211556334
-0.635306232106297
1.06091370451199
0.599335568117334
-1.1543355249259
-0.285800022355178
0.953565573472338
1.77082627272679
0.972731892570374
0.111748224326772
0.302019165058962
0.106610552478528
-0.614605650711054
-0.217007998658737
0.138370708736284
-0.559434349693671
1.01473256385325
-0.296802210405342
-1.2867380563177
0.385936896464942
0.459128010939091
-1.34949321566588
-0.523261758689251
-0.287584509404325
-0.859127839328865
-0.342407931939949
-0.340086173851187
0.799398607539747
0.690127441668371
0.409810397361332
0.866803315915713
1.08594397406688
1.48425966238788
-0.649252113982172
-1.23287288628868
-0.140956582302551
-0.772482374451839
-0.840138331592101
1.78568473060778
0.862861270611489
1.03745153310869
0.158247109572541
-1.44266857096238
-1.1055120238478
-0.402672104651521
0.998287572367751
0.334337466993345
0.556810213044554
0.514177778037252
-1.86278018515002
0.556071717363298
1.60459155993802
-1.08067918398888
1.39721352188832
1.38586228170694
-0.256722056126603
1.84475967414548
-0.269406782227578
-0.532680975172598
-1.29030999763939
-1.50902576543265
-0.719131076447383
0.344215875689153
0.26007992093205
-1.11229186394629
-1.30708432424934
1.43718404552894
0.572128797036327
-0.726253737138832
0.364825950021092
1.03094384511162
-0.383532219674204
0.19154510668066
0.478892234782363
0.780707446160177
0.68825416656119
0.63496422309013
-0.884324627542127
-0.935174248611942
-0.955313710227221
-0.405861379290013
-1.55775704960587
-1.48072492322471
1.52365342793755
-0.871214191613446
1.86717783128564
0.459752599272162
-1.39606360525402
-0.0763732212123493
-0.441838059674885
0.813771999642484
-1.74301533429684
-1.19656491506679
-0.761280029237168
-1.6216167904454
-0.0605461183624936
-1.40336280121099
-0.148525069979404
-0.0794041892548359
0.754084934874893
0.767679629807661
0.754738122368612
-0.45748207016147
0.708798206517762
1.85181496449545
1.28525524853506
-0.620543171770027
-1.05579738955976
0.33650781353551
2.08037483998744
-0.962879495430836
-0.0872735297046069
-0.84274480862668
-0.483082530238345
-0.669899152829622
-0.578331458516081
0.818483704341137
-0.144994329176475
-0.354337855590531
0.0840767118920666
1.33546870597911
-0.252193548251475
-1.26699088537986
-1.8585170412242
0.719540195091976
-0.875366635515995
-0.58154041186791
1.43030370068704
-1.08537435093686
1.14007419944085
0.725812460037691
-0.281288729056935
-0.601496638313398
-0.982076784582406
-0.7758263133848
-0.543007636641924
0.30047904171273
-1.83154334953775
1.68487692175559
-0.983321434751072
-0.0134206340475702
0.902113735991058
-0.0495550305747341
-0.516097992000341
0.0565364156357182
-0.329940819327011
0.611367050583844
-0.425209991463384
-1.80881821059574
-0.382405172262233
-1.14816885977413
-0.382725643094517
0.77325652599885
-1.15714285993796
-1.01424175444716
-1.52875069792401
1.3487731962924
0.597725202937598
0.33392336848471
0.563907111164113
0.774303466386604
0.266748369573009
0.632241063315964
0.454317118710199
-0.978046389001451
-0.530070074292521
-0.89682258615491
0.277961512451564
-0.830095079260785
-0.648762225881828
0.448522675193372
-0.881204465500641
0.375640393795608
-0.994046809697686
-0.525410615436461
0.198202996539423
-0.491884639407232
0.364916143554674
-0.365988230019968
0.576520081037409
0.541631165152996
-1.66725074151043
1.38497750395829
-1.76384516388061
-0.792348455790232
-0.0469966071140176
-1.07375077394938
-0.12227209745175
-0.243433603596103
-1.21339254608006
0.646665774290211
0.826828387361094
-0.406092537183905
0.331948461823691
-1.72129500575036
-0.697818578795546
-1.2864510714403
1.05191845276343
-0.512063522579544
0.191004575798155
0.0224243652031567
-2.05219441855879
-1.56290964338347
0.388543408393987
-1.24057246921838
-0.0620384653200581
-0.143573126679447
-1.29029120285778
1.15814081686451
2.3108779841794
-0.445502650027453
1.3858321587213
0.0312449652188841
0.602186305605951
-0.343960042161759
-0.20215665865176
1.04725043441967
0.604875657179745
0.801442595641626
1.54675570241541
-0.998942370723712
0.950204992473303
-0.824730006002766
1.02296507393501
0.361959930588294
2.12067769120824
-0.243269865326979
-0.627467571546828
-0.995363611391929
1.02871223353714
0.770148883576668
0.425633505370709
-0.121110474574104
-1.57244986220245
-0.803872557511713
0.0664582331751928
-1.15299637232347
-0.844021002119127
0.0718471755716059
-1.37216731907451
1.41215503431379
1.25347288402103
-0.608118202879295
0.475074225936776
0.637317874565086
1.50152763287092
-0.422779085786229
-0.0453991785009687
1.61668307969691
0.342266741318928
0.834353021685023
0.43228620399701
-0.3561106236181
-1.58557469602845
-2.21774534402984
-0.300100008003594
-0.537983779921148
1.35910040900045
-0.420794662087854
0.412662540309629
0.577576195571773
0.8190698850673
-1.39522675030311
-0.60274833310945
-1.37320404141346
-1.87367652078376
-1.89800642436355
0.582021412900741
1.44008786663126
0.539823379537329
-1.81008627238346
-0.222591242682514
0.0238307153547563
-0.97018850272884
-0.217037605201376
1.17160736786934
-0.793412175083187
-0.0559329812902888
-0.918235313512252
-1.47730496142687
-0.87271852954348
-1.11424528530886
0.787355866696664
0.57426294471328
-0.659538495058999
2.0477114495745
-1.56536467277446
-1.23177684019061
0.176497708886095
1.55564286861713
0.168616204615741
1.05068032950732
0.886875899177209
-0.133893408085697
0.856229858957442
2.10645455614171
0.859817353572577
1.61136268759457
0.198879765517865
1.03363409452875
-0.372443245555157
-1.89770545321461
0.874184091494259
1.07683516261505
-0.424479066062075
-0.280727182839355
-0.322682982343135
-0.706491117421483
-1.73961157857047
-0.116896278900862
1.940944923166
0.794143314933698
1.21370387704541
-1.47579723157905
-0.519960646857265
-0.0129536468601147
-0.141893481632252
1.96128965007282
-1.01230335516408
-0.597944068210197
0.61195945956083
-0.906570419960871
2.00423094449184
2.73945166643911
0.863387214907295
0.120215403995036
-0.0666812184370308
-0.183782496525336
-0.24666608063818
-1.05943025177456
1.22252759459137
0.898678643680021
-1.24141658258947
0.726886756367688
0.196648942364778
-2.01010902247185
-0.323035760598384
-0.760427332345099
-0.569886455204949
-0.398476309999113
-2.06177427149026
-0.702454461683615
0.301673356331921
0.766039819201616
-0.17475578619844
0.905032711350008
0.357898527445849
0.757329190425251
-0.385113894948295
-0.0747411953755776
-0.489433657465495
-1.25756735208833
1.6615080137655
-0.763693096078272
-1.00614791825828
0.278056386999049
0.848701556215461
-0.971491993687387
-1.1755843174769
-0.351236282386276
-1.02898847836257
-0.565269375139498
1.36033820842067
-1.24081856708603
-0.774155258050579
-1.70562704683486
0.855738646369881
-0.482405496104063
0.145379144937487
1.72626272108274
0.231605332856186
-0.154378162737454
-1.48328149208093
0.258318740635635
-1.61912299900987
-0.134555539889747
-0.762925519132976
0.190788621805659
0.308568785526794
0.932761143802968
-0.346542389010063
0.188670975896443
1.17379003936816
0.785655422996154
1.07048539541121
0.101883837988828
2.24755742657805
-0.179048285364104
-0.211097147305046
-1.14973990460326
-0.91071866728948
1.7544939651617
1.15269845764731
-0.926401773142663
0.101028343638517
-0.372084816784437
-2.50439662877279
-0.755259930460157
1.04414338971812
0.251107246907815
1.73469690560175
-0.0790257635587644
-0.679227102670142
0.954712130388153
-0.69053614374684
2.38145770426431
0.317084417281668
0.0930820441148691
0.292320107552532
1.4065699235176
1.39454426758156
0.382039720813087
-1.87313747142342
-0.759992370907274
0.352385811332796
0.203524624295027
0.220572761089033
0.88563297592264
-0.454032264554779
-1.46794024089475
-0.827203442757607
1.51141091918332
-0.306337330708847
0.334551861808503
-0.711135189110579
0.72185705312326
-1.32621878717277
0.0767762228770417
-0.350399708451356
-0.540100133410283
0.67246557463054
-0.609448938893806
-0.63090707600233
0.497667799626622
-1.17040014698462
-0.669056100062541
-0.628116647241792
-0.588798104885289
0.127062314472922
-0.965973070432558
-0.357409832293786
-0.461881745306247
0.542947271001685
-1.63184526903407
0.0242743065611939
0.41672399073318
0.00160508264539721
0.35996402710276
1.22297249571192
-0.0793627333766124
-0.0274594086727523
-0.531254426598728
0.136430931139598
-0.771728675959971
-1.0651671580713
-0.657052143532467
0.48203471074078
1.44507183795608
-1.43390012993504
0.551874636318735
-0.131381725099198
2.07691845377394
1.25266943908453
-1.19474850819855
0.198460799355233
-1.36792512771189
0.903285769363362
-0.319113879063747
-0.422262778145258
-0.327605239433218
0.00289129379160103
0.637632680547831
-1.60851156603854
-1.0473862047753
-0.793100687478609
-0.970404860087408
-0.169426488441536
-0.807819877763016
0.59106239467448
-0.308285526739964
-0.0846282497291416
1.15862753808135
0.104762201199326
-1.12534824287947
-0.527507812429648
-1.78591874995388
1.35900632468727
-1.11147350588603
-0.766049200231836
1.37662999040385
-0.56372810385968
-0.899899969772745
0.933000206695849
-0.479855212458833
1.96972789996262
-0.349835105791782
-0.0413899398177473
-0.550322247520635
0.476234477235348
-1.06481143711848
-1.19666280161934
-0.754302397308939
0.991020821297369
0.477027474479773
0.874481462254077
1.35193815258655
0.390776577882058
0.478358668432367
-0.0432801369932989
-0.0382447752314088
-1.52135663870083
-1.16237366080915
0.965365739066297
0.963356026382835
0.813866477969329
0.889184260354275
0.939508175159869
-1.01037244988168
1.02443717940875
0.515379516394224
1.74628673490318
-1.14906037459486
0.798819559758177
1.12359887371329
0.63895396546278
0.805731819616067
-1.26497864228941
0.0197446732225653
-0.218477108963127
-0.691163445942996
-1.04317155186496
-0.0962974048837104
-0.422521743762106
-0.00868553545496755
0.0462378437248498
-1.2220451097019
-0.355194401075889
-0.298757330922458
0.701990517955286
-0.564018548140167
-1.28613027871045
-0.880885047834723
2.05881158948157
-1.61547603502754
0.643713971803679
0.835962491655971
0.708033117076908
-0.185897214221339
0.664590185011591
0.422603303961451
-0.913807918363018
-0.261954643711893
0.223247367920589
1.88637870814809
0.476823036848204
-0.455720526545059
1.0619039573693
-0.0168657255176579
0.0740885022936527
-0.949200854719179
-0.840813000077342
-0.574088291963368
-0.641933275030556
-1.14404503514195
0.466944099633176
0.696162004380063
-0.657531185706826
0.799609062812317
0.589835789034361
-0.396841165309226
-1.20057096932357
0.0908158649615564
-0.759535387152765
0.49916011527552
-0.596117082387673
-1.65445147667286
-1.87425316572851
1.0250393376095
0.00353658703167492
0.585828812889551
-1.48969949329693
0.511176893054716
1.07860729392447
-0.033506092611469
1.69552050141303
1.74470050129737
-1.01144943898245
-0.924381440950673
-0.606769716286945
0.304534908990448
-0.157412013001804
-0.380861617604712
-0.193282235731774
-0.512644634743883
-1.5813946188365
2.35154166224169
-0.641013225893016
0.356710394436959
-0.641874117071556
1.33996568098989
-0.756904902576101
-0.0134070676511899
0.685392611796412
-1.11777774416404
0.243474261645282
0.560156332282206
-0.317400955238952
-0.0686964285029465
0.271146912261599
-1.10265910566545
0.244736797838752
0.0287584923921645
1.37298908298471
0.840593601237355
-1.502958055978
-1.07405215253312
1.37225669022306
0.532672505374744
0.620077659182075
0.543271689575479
0.605716347423683
0.210328630050392
2.10064345562527
-0.927635702182028
-1.03186805143233
1.06937240217912
-0.822506098284088
0.0141704057220561
0.758577183087307
0.516268742661984
-1.09859534576635
-2.74030248405569
-0.106272348524141
-0.517941463572267
1.15679327956182
0.735345860596972
-0.972226997874299
0.789446214904128
-0.83456567115459
-0.261563720070608
-0.704135147429707
-0.495216819866788
-0.615559693416106
-1.59995225018634
0.314550506003999
0.0684827840303114
-1.24639052731609
-1.85761673096888
-0.407499411593803
-0.640554120086715
0.981654578345478
-0.752703709824945
-1.33297473392085
-0.758294479696877
0.894075738707053
0.338030195069489
-0.317207550522186
0.299888717505435
1.56943316345053
-1.02260003556851
-0.0833501317028119
1.47555953954634
-1.66548144843122
-2.19525601818746
-2.03917844735535
-0.647415847650619
-1.76857468060915
1.36395000371403
-0.659064526336267
0.727592888335517
0.646452901061237
0.982318290157072
-1.12311611451044
0.00289668811626199
-0.621479327232077
0.353172666691768
1.35309326721944
-1.95537659580762
-0.747502146403717
-1.57684204456738
-0.0327494266503838
-0.470764393631826
-0.599853144311272
0.218411568840891
0.590454906887047
0.087470653068656
-0.222353735573782
-0.0897653275308041
-0.447656471164114
-1.0669131160562
0.998292663288421
-0.673791174290786
-0.153548575257631
-2.02596766256319
0.838040671137469
0.0835875033971605
-0.687573338586642
0.100903542711821
-1.40550069252518
-2.27503792395854
-0.260238096473844
0.347716665113828
-0.550507915621097
-1.20662161649627
-0.020169398319546
-0.438586561940623
-0.423700126729328
-0.970822452369254
-0.245226517270511
0.217246693575394
-0.584932353298655
-0.877965028714786
0.934333962960044
-0.16698704307006
0.755720297122026
0.0685262634865125
-0.281376192599003
-0.144002782120435
-0.208802726235246
-0.0545433890666052
-0.509861096778068
1.22128293022367
1.82281740962082
1.18683198405529
-0.542338271783065
1.02056126057362
2.26416597381064
-0.0707567677676055
-1.49667776289389
0.303801953638839
0.251398250139447
-0.423950318671846
-0.446929612200993
1.73868155149796
-0.703298404780267
0.779600578457394
-1.23089379934981
0.94180353955565
-1.50793195370124
1.26644089006248
0.928731459236653
0.488096599694766
-0.186418857722559
1.27982471496547
-0.72883106999536
0.821614796754498
-0.232969515558192
-1.44239928155801
1.43911960271486
-0.336278182046131
-1.29496630812433
-1.09350707209164
-0.114267394026417
-1.67105317485969
0.76937981081755
0.471637911080606
-1.20657635965317
1.02146466456963
0.522301440528583
-0.0492916940062707
-1.19854565081643
-1.13266915511225
0.113045757410402
-0.921388997577044
-0.434654025570616
-0.0306505580596968
0.977385769033249
-0.307705716334689
-0.506421339794757
0.00168958983932825
-1.610116839162
1.68962144549495
0.379025246732116
0.566951298013457
1.29319672847603
-1.110711010767
-0.517642181604403
0.724385782132807
1.23742304810889
1.32809763448261
-0.403389132069808
0.262714909810286
-1.212097558198
1.6631652439216
1.33783288241555
-0.256781584567608
-0.48829877555622
-0.224946415453252
0.892939137765143
0.740833795072963
0.85984388942312
-0.348967481289383
-1.13053724488252
-0.541468158456005
0.927152493297209
-1.64435150390871
0.453455114095538
-0.286630657598743
0.919195145368898
-0.711294518776122
0.297400699274306
-0.593192774511891
0.236413982752417
-1.49424133224752
-0.260448062576922
-0.364786511830655
-2.65573501459883
2.66635407650776
1.92489774579359
-0.0427772600218918
0.530565945869687
1.11647157066758
-0.662954117830877
-1.09345829665079
-0.888891971063475
-0.482616728568085
-1.83753132728861
-0.938719392929258
-0.816419002446477
0.280038790984419
0.975727398594522
0.853692164578353
-0.810906731169891
1.3327412306786
-0.764094688701924
-0.861127275859608
0.218836766015867
-0.0702898574595071
0.658333358847693
1.98553153045713
1.25173088505941
1.73739646219284
0.177824835948243
0.263778025976472
1.9694756497721
-1.04439138238774
0.149331640638474
1.06597425809446
0.408008747783198
0.673975022426483
-1.67270737886379
-0.934309710032828
-0.00848452987529039
-1.01925093919777
0.937817218546349
0.65822745380673
0.791058544612856
0.169755473612932
0.592609371106341
-0.869683296980932
-2.09674651839535
0.804074178158541
-1.28178508777135
-0.889334844996964
0.827793066198053
-0.962349996468442
1.22538808963325
1.48457069808804
1.0134272333075
0.592954295098226
-0.162002407174919
0.189387799486004
-0.645301109550413
-0.650999507993641
1.05348554964133
0.592271873886017
0.0954912802207454
0.605395603787648
0.43722624027226
0.502352341838019
-0.538232625993752
0.461512234979786
-0.0137807625362734
1.38705961595263
0.310974453004803
-0.362532884369361
-0.49754495972157
0.00722092674265617
1.06497998877627
0.756183588967002
1.04190374541292
-0.813391329260833
-1.26133355630636
-0.606660246316242
-0.0935088597110644
0.40824266480343
-1.64842997851239
-0.650102620126074
-0.535050053128492
0.0320830798214645
0.574131743105616
-1.41012232363576
-0.00493638063560212
0.369287464057142
1.46336522175834
-0.950098677229681
0.259873430901984
-0.062236275192628
-0.671577754921318
-0.690684223992392
2.36399409703287
-1.42292823151066
-1.07537322594033
0.984513310234941
1.57901448731007
1.03474413957448
0.0553086222148657
0.831915195615814
0.760590608423964
0.811474617281906
-0.668248910410215
0.838393974336583
-0.96570669477735
-0.721660371679966
0.66337234661333
0.919143883726644
-0.445135579421929
1.39254132904528
-0.988212287877578
0.555647636988461
1.24437576247441
0.00915138606485566
-0.750867707218671
0.20379892007094
0.521432870721955
1.19807163961269
-2.40309249796426
-1.02815781690107
-0.459840831918678
-0.365694372849798
-1.65468156719597
-1.78302034963072
0.721220504330297
-1.56387337639201
0.133061561735408
-1.03409059486797
0.191260604149725
-0.333793172513784
0.842132381695241
-0.108907070712783
1.08738326036039
-0.346606596839881
-0.766026741596744
-1.49495716509301
0.680099556259306
-0.504402892705841
-0.205048374193698
-0.349651387111723
-0.913952379912758
0.868911998643219
-0.0910193723963649
0.0168332891886484
0.966924245418148
-0.514808164293051
0.881792498046675
-0.884836750726153
0.982163411257747
-0.929527311913864
-0.108041095576761
-0.616746889076687
0.183811605152027
-0.994310882631873
0.129505875070164
-1.171112236919
0.147831803607221
-0.453574785967938
-1.8884904199358
-0.38583666753621
-0.486408129189214
-1.07895962237488
-1.89569937977731
1.15213166214701
-0.0299734964832039
0.694699139145111
1.46610700826507
0.909702496191027
0.0911950249067263
2.44368407304428
-0.0550813914097387
-0.522285666340483
0.487715597574522
-1.32883159836433
0.307056173996762
0.255040975096653
0.192690755348056
-0.104050476298099
-2.40740518980025
-0.625892637380241
1.07026484313623
0.873090640644413
-1.58998244399962
-0.734358722419219
0.349035323067113
0.449804636312285
-1.91612781572492
-1.15623770802124
0.16062016633052
1.18078425308445
-0.266080013464819
0.967705671675727
0.410689680452162
0.162320644248687
0.651029715527514
2.25287024144596
0.348133829607242
-0.423960978879846
1.88888133617231
-0.854220776759625
-1.02223553652543
-0.8944802868866
-0.0814838238985856
1.65338121004496
0.561228728810259
-0.029239746532475
-0.999207577078613
-0.370140320586706
-0.648487675999716
1.3358398749497
-0.400668215656883
0.870246075217522
0.0592829079324274
-0.0406914555824062
0.0375559097266104
0.638991030728023
-0.0747435647174173
0.900360176933779
0.263583397160278
0.0654343767330856
0.333029564888615
0.58364521030752
0.0842419416930463
-0.895203312172282
-1.1411125314838
-0.943496652398361
0.432797769493825
1.17280017320686
1.19028233521904
-0.656241034935147
-1.76109677675544
-0.565511559464014
-1.11752617565359
0.325308826859222
0.0385298034433469
-0.301094616801783
0.772619237340944
-0.010926224598421
1.87350863642021
0.0060212580963404
1.45909936000009
1.93658762877506
0.630751092814685
-0.693245308991065
-0.341599385832854
-0.994628336416521
-0.382209721148106
0.313339905247093
-1.37374998016973
0.742516026195746
1.53356127084609
-0.00609082043428313
-0.426653833073572
0.265175102406311
1.76074804971127
0.0938585765937949
0.400730133897645
0.501012704872325
-1.92649476319839
-0.661915259997558
-1.48582485656175
-1.68569778419817
-0.493933260127209
-1.22361020042654
-0.120827276419769
0.698357147520666
0.551757438812855
1.54688213154863
-1.41743475257713
2.62511889263628
2.19318485943816
-0.00127208175932979
-0.678568226291545
-0.486197959966247
-1.07346755265255
-0.157192379689671
-0.304256253616266
-0.850343474219974
0.18285968060261
0.0907633347385515
-0.497634164045993
0.114264058721874
1.18789038311994
-1.14007825163298
-1.43272001101537
1.47272999340279
0.624959869637008
-1.46054496092777
0.0581849830879424
-2.21818460129419
-2.19326080150212
0.618718249610505
-0.0657430785041927
-0.519432147885572
-0.203159395880565
0.250200650171195
-0.193292440591124
1.6460675991059
0.546164343198997
0.284072254480556
0.510050102666734
-1.07582568778396
-0.595115251126469
0.628223137665525
-1.07342993806853
-0.767454665476004
-1.48150348736604
2.01439599993002
0.0320358606688655
0.216011421276185
1.34539964587129
0.761836319512255
1.15169217979165
0.290223370673073
-2.29756518903679
-0.856219514271908
-0.749485871209209
1.02997556343948
0.430052989479684
1.33473982946422
-0.155106934778469
-0.179902289206031
0.108573758236195
-0.697054152715155
1.08934502151585
-1.46568461069487
-0.256151968847635
0.29543059006303
0.675247759262706
0.569613212108462
-0.825214127728505
-0.974211927092908
-0.318247336028323
1.56080815563319
0.728510521734485
0.922987572899096
-0.492019944247432
-0.183931029500289
0.206955746074736
-0.834324081292579
0.392218873408951
1.9758956897044
1.15401140666167
-1.3704029723697
1.47950140431636
-0.181014180520237
-0.434771602273556
0.869856626045439
-0.76720711937592
-0.633317502253636
-0.264880264570134
-1.03830215793032
0.313478765025275
-0.978614990757605
0.733669421221466
-2.39368292316168
0.0277478723064627
0.773049615837717
-1.45274919505294
-0.688545543057421
0.213359776747554
0.0282455142632334
-0.0869564857881657
1.38991644592895
0.931719730675713
0.0969715874078631
-0.57666931038205
1.2015911649403
0.0754160516122216
-0.381791948411294
-0.35406424342954
0.800156458084659
0.244284991320226
0.692299966954509
0.594942196034624
1.58229391281999
0.512089526711184
0.117641817317245
-0.464366372273955
1.79137067377405
-1.38939245520562
-1.21728753695117
0.980843502688261
-0.375307901522663
-0.17524540302908
0.0804993205060653
-0.00813640032537748
0.176339470065725
1.12276973858167
0.194147061688877
-0.435096042061286
1.51879991169666
-0.0507344904894844
1.14849517400383
0.0415154764997388
0.994502617714537
-1.81034307388495
0.153680550892775
1.36778597904543
0.970569154573909
0.896331174520204
-0.559912487241665
1.11970829045453
1.25353724785049
0.26119913704497
-1.70449996884706
0.0229949139239983
0.753791011962733
1.41427288524972
-0.0950006118357062
1.70474392950956
2.05549535318634
0.268264061059773
0.132785136678793
-1.70913641566556
-0.22956660281967
-0.166555579736729
0.00948085123191331
-0.248545564169229
0.276303946042834
0.0504624887101134
-0.804154416534825
0.237366335992981
0.461533183433718
0.678173714911972
-0.390708893959763
-0.268274823322027
0.99951138685156
-0.537927267260235
0.405742142204372
0.840852808256821
0.583165265513269
0.296210849084849
0.901873792651311
-0.254403367889671
-0.917018538217386
1.52682165584545
-0.793458439555207
1.25562159788475
0.315178537409305
1.14973224812722
-1.71546397507495
-0.959759325541343
1.49426955266762
0.87029327530621
-0.877948317343739
0.849489226854608
-1.20178604082709
-0.86765954447756
-0.0478049146960104
-1.01280145076941
1.48397797813233
0.699383857105262
-0.681183160062778
-0.459624853691746
0.241057922835154
-0.277149394531417
1.58417405406029
-1.20424649901467
0.971112279782819
0.381343296041631
-1.39617698390852
0.46372908025498
-0.37792432964257
-1.40926590171976
0.240713541260663
1.11663350600606
0.98196264729716
-0.313661847947882
-0.935858991666671
0.0448133903043489
1.03139387593068
-2.03904501723198
0.0132747217334857
0.188278621364681
-1.84175325229587
0.19796847990628
0.173223222892596
0.1521046466126
0.750992734690411
0.306784281018999
-0.718299292819946
1.22968067663132
0.0815123597019586
-0.610677193441557
-1.7228402441419
1.01646646937182
-0.390339157762
-1.51615235482511
1.46599428759387
0.0217149555801733
1.3085918201919
-2.19033739689782
0.386548990873423
1.01718961530428
0.336267177999582
-1.60639419718493
0.529247146397395
-1.31096674859858
-0.27995283330841
-0.0171401093006269
-0.321756474257827
0.151356555605545
-0.346209745749066
0.842487248934167
0.378996159673101
0.874826833204188
0.221521284129887
-0.0559184208092523
-2.35527943869734
-0.411916559861114
-0.129212251935512
1.78153394726349
0.116460810691236
-1.74798349019504
0.575085514989704
0.801666539698637
0.354727561438586
-2.12096482757928
-0.866432037770017
0.400909887769637
0.0700060300389543
-1.20925052668872
-0.17008931235325
0.406989890606638
1.12454839483533
-0.351081155523408
-0.0976053353613723
1.42968827267328
-0.939273285293528
0.602918934945122
0.173707812281432
0.61895737712052
-0.94607871118749
-0.542758535681775
0.716467166766871
-2.42078967040225
1.06296462223563
-0.738954699767804
0.607242492870994
-1.47579817081037
-1.42539145812271
0.602542772988411
0.69238835001303
-0.842546921363115
-1.57013365881276
-1.45347059814811
-0.740380712221141
-1.16722502103342
-0.915432926025288
0.00581337272244508
0.681295069872654
0.361522302987984
0.404222327020637
0.67348203499414
-0.42453314366373
-0.586750662701129
0.100407976888693
-0.154902343446726
-1.2363262364236
0.787631825224885
-1.49192581044642
0.663595980317824
-0.896204035181804
-0.451924019411856
-0.161914031825798
-0.47242591441552
-1.7903259508188
0.329988213309023
-0.435557968055175
-0.106982302208881
0.143961233998282
1.59350017834505
-1.35399990064399
0.904918593013733
0.734733828926298
-0.187650483372762
-1.18330448937817
0.0574460026400189
0.175173734496155
0.264201739430402
-0.803864636878934
0.565399473464204
-1.86162575190748
0.215013802570901
1.97113076567761
0.0341521373129527
-0.162698787347516
0.845534636913456
-0.158995521104847
1.01042085720134
-0.94956925267324
-0.283128582170094
-0.071596309041326
1.41560593073565
0.102410891857551
2.0603601469221
-1.66329713618914
0.263845952171475
-2.21947059860411
-1.12907502148436
-0.401132921171212
0.237181120215036
0.649329995459619
0.457463332696314
0.910077400782218
-0.704610080259938
-0.081835491069575
-0.224761761064247
0.764496742388156
-1.84536689735493
0.439568971238041
-2.08581112793556
0.495544976544696
-0.156056255279381
0.0721597951488608
-0.110363005221447
0.00563032089911473
0.336676206054923
-0.810691506496263
0.533637790795574
0.169435667397962
-0.859885777694291
0.847152971683757
0.390106222276926
-0.574052687450058
-0.983824731937829
-1.37147720127184
-0.402516620103542
-2.08197720097574
-0.404870342331211
-0.88743825501251
0.585699771465728
0.562905871955515
-1.02585622624789
-0.685385254982877
-0.277152054079793
-0.965318783607997
-0.218264065960426
-0.892224528125196
1.19490277306446
-0.0325056090879869
0.421829696270856
-0.701167810366872
1.32435926797913
0.291796014164053
-0.424716628042637
1.66338962110487
0.330119745906529
0.397166907560635
-0.481479580068752
-0.889088626508941
0.578600639076669
0.237542869305058
0.351860291942468
-0.164472493706008
0.63896568926257
-1.75038697844308
-0.95088358163761
-0.138861990992446
1.61613962041157
-0.572255074480316
0.625594501702812
-0.914597043862605
0.326708217077011
0.941943974171308
-0.657010238705199
-1.35743533242701
1.09682614916286
-0.154880538341797
-1.49049268147315
0.905027371095589
0.0777145542673794
-0.201460937322819
1.39842179130216
-0.610689751758199
-2.01419550620862
-1.08148862750255
1.43015750565711
-0.315058234154806
0.688681843384668
-1.82503606451312
2.14145444168474
-1.22175720324666
0.852299402540064
0.326983623474885
-1.39770865958137
0.247958949008249
-1.60554139025447
-0.183018289164786
0.162258355965329
0.29881498305273
-0.362101267671564
-1.69127909695815
-1.55792508066876
0.124629597369414
-0.923675257510671
0.409006003573099
0.0192629766791026
0.612871667325896
-1.53762367415891
0.901448608393995
0.094697453140079
-0.586140051172575
0.248181349406346
0.740678197892077
0.929354229748919
-2.01326041951758
1.05907328820649
0.237742714699832
0.855408873298331
0.238991163723815
0.246986101585312
-0.20688101926872
2.2630925075531
-1.69859745545363
0.690502434688798
-0.0738806302689126
-0.919395646558025
0.0826680259170442
-0.210664422191689
-0.105453707094411
-0.847662463697747
-0.543729049996002
0.355820264870516
-0.156208816282489
0.678782596891162
-0.447322151961086
0.188134578650153
-0.894106438981283
-0.527148857615649
2.01256685514576
-0.296206747984634
0.411127778688317
1.63695870869328
0.324542940097948
0.33162881001417
-1.52427023971003
1.95040355551284
-0.360579729862827
-0.101729539932112
-1.10477812303335
-0.353101808899895
1.98379971287997
1.64448691967435
0.855347972175416
-0.265232222227574
1.01233429158885
-0.532072087526619
1.12302352344726
-2.18658578045135
-0.938664113994725
-0.794650916579542
-0.530921638724383
0.847389637904836
1.07633116717467
0.406935620900873
-1.1568829482913
-0.944347959873012
-0.489186152650011
-0.82556738515101
1.1392718454104
0.782770820482163
-1.33413791136746
-1.58836034695994
-0.0750668030285511
-0.331794011362648
-0.656972441651162
-1.39870378705148
2.2884788040625
1.76168037120914
-1.55953563872507
-1.13804748088511
-0.144192179203242
-1.38957900064919
0.624798649811653
-0.105051431491507
0.543925496600407
0.546571710626276
0.878623464922697
0.715982317084067
-1.02997300411542
-1.2383688982815
-0.309682342648757
-0.355606748530506
0.410808124323162
1.26861344026537
-0.777698721675459
-0.309255302381546
-0.821244359017865
-0.289777324548211
-0.694993626097983
-1.38026086887367
1.76825510238548
1.33184602772856
1.06045961931025
-0.211380469220749
-1.22481973737007
1.2155675950705
-1.89460005251553
-0.15140457346133
0.15766731775901
1.46469286980617
1.01486421655731
-0.307235370037873
-0.382209341348712
-0.00512797775694563
0.0871045616792353
0.480305568944533
-1.20078146325255
1.17827201270375
0.940535565438115
0.384078257937454
0.903455128088908
-0.532167648665879
0.465192931325409
-0.532330812070764
-0.582357533057725
-2.22461476906423
-1.0735766242795
-0.383428317514068
-0.923458610931382
1.34687835406891
-1.77471702859905
0.422113065054717
1.97595400969163
0.580865802496659
-0.33757108374622
0.00704404473966022
-1.04512161788623
0.59647055229954
0.537777036824404
-0.768723758989885
-0.3893855926073
-0.398504498381877
-0.188398261792748
-1.98690634132309
-0.0421050112557011
-1.2651564621072
-0.906477456224392
0.57595352834858
-0.0126715901748782
-0.411666000805636
-0.15029853322005
-0.414164753523988
0.750103490649306
-0.537552736138742
0.368383048888331
-0.389318355102338
-0.523888938779008
-0.119956272887241
-1.90769255235065
-1.10808061160749
0.295785057916543
-0.288643658466288
-0.983911345482274
0.392732626566309
-1.28676800598171
-0.396764334236214
1.03027236711111
-1.20442382619139
-1.69013677991973
-1.67808744599692
0.496448210112405
0.290468779448835
-1.08555686482275
-0.0842087633020139
-0.447732341675518
0.610532873141549
-1.23997006021753
-0.283097115183431
1.8770910195111
-1.34532828997783
2.1242800962253
0.714601770680978
-0.322601402371694
-1.30460251854942
0.531779077874841
-0.541380557218757
-0.532118617983594
-0.503507182333422
0.722833230754572
1.45854133247476
0.68951478656998
-1.76351453273832
0.892896010453401
1.485321804593
-0.386873957872515
0.0980052076692496
0.291945730264284
1.1339726272008
-0.96435147944914
-1.38375197442072
-1.1060155273099
1.11427194741528
-1.04816557432883
-0.559020692490862
-0.374942952209647
-0.135629596082529
-0.162646302479416
0.638059458580465
1.41287280801493
-1.60434113959555
1.04147104055521
0.0195833777917496
-0.176203255257149
-1.45803224178993
1.40891981883862
-0.318140491514134
0.0309301910019323
-0.0816217134015665
0.832831079022319
-0.102222381643046
-0.191508596689479
0.890207506041887
0.0410385741995549
0.320491672341829
-0.976382692115987
-0.607977425795049
-1.49870588576273
2.15664578658682
1.34040061917023
-1.09591704038179
1.56810334903427
1.11557063861697
0.941550532542997
-0.282977955580476
1.06926250236384
0.729997527391372
1.05266776115108
0.790640275765248
-1.00680621866976
0.390455871959154
-0.367752716394905
-1.68555715908321
-0.461490860322831
0.269208447637314
-1.94639524091263
-1.31682888211467
0.347054948706166
-0.965487321425067
0.875443405138067
0.944387957845394
1.22438987086909
-0.146489353467393
0.317206751771341
-0.132051411098225
-1.52377199058415
-1.47537046814345
0.151057544226713
-0.00480450016376768
-0.818896622103188
-0.805334501664073
-0.178068817905223
0.119296315888351
-0.406014346869661
1.66946551016898
0.17257500994808
0.949858532676716
-0.639553326364019
-1.52725161937636
-0.631285372457186
0.439933491932227
0.0864521228104639
0.643974358998383
-0.505939615699474
0.120995118323066
1.0218680069681
-0.426363635001233
-1.25234800444332
0.218179180485147
0.143422044145359
1.48422161950554
0.634497836652755
-1.9091830818605
1.39003431063191
-0.109831651018876
0.788032828520005
0.843019172279646
0.66894731370268
-0.654328135812974
-0.475881955226872
-1.34476375519971
-0.509702844442538
-0.274257937070619
-1.26378610973166
0.684272508522787
0.531503174446205
-0.317977843931856
0.0737557386763209
1.69400249482176
-0.607787531179864
0.330198270613804
0.625799207977079
-1.20994873886661
-1.71169418175397
1.82272946314845
-0.242084904312676
0.0628607415630861
-0.127921401761191
-0.292498292518314
0.652258722301729
-0.0636484775948282
-0.141511078831738
-0.717893650596502
-0.429090441306122
0.200762291724908
1.15316192615054
1.14521564609293
-0.20925557786993
2.15693107671524
0.0900401679105138
0.526850020078533
0.515884109187842
0.00546693997009164
-1.12829930555694
1.343739954522
1.26276076856412
-0.230569366315862
0.417938273743515
1.23436731163708
1.16107391418518
0.564774903210696
-0.102281134835687
-0.354626572201967
0.0863377681899138
0.628790966357638
0.866947288090662
1.83570186718026
1.07787734298818
2.04566861643884
1.0377799806535
-2.60197026173874
1.37595877294701
-0.791367054914855
1.25760595734611
-0.632018454220952
0.678324334412584
1.40133027207981
-1.26677782047395
-0.2446618537592
-1.64656999855114
0.16257711864465
-0.861318152633625
-0.176531081798896
1.79408483505582
0.999769078603876
0.740753955219285
0.870331945193303
0.311064476540181
0.733859351274968
1.76802489083636
0.619455058483875
-1.1400713878436
0.340876712413811
0.351164670515465
0.338887041796974
1.58201768055099
1.61184924090386
-0.341295101260391
-0.633139625116985
-1.72757407553196
-1.82847983799955
-0.109769743683919
-0.862380207067108
0.180681391503422
0.0343933967892449
-0.991039902625311
-1.35927972973588
1.48505756510712
-0.0805092360190699
0.0294159866121809
-0.583323967324644
-0.711372901204944
-1.31656680887598
0.600125657590777
-1.31864070856722
1.4201120438895
-0.766305143507973
1.06305957827969
-1.16811510328225
0.460202498924679
-0.452232188426905
1.31456490937426
-0.849011618472624
0.215896548879188
-0.0891083919510858
-0.918040794429523
0.215031934430433
0.661964835960095
1.35935332655996
-0.547798835162289
-0.603503974549226
0.0740636029493026
0.566484958482923
0.623811405420179
-1.11758489075409
-0.217341469384153
1.02229496562581
-0.558523628914502
-1.0367078840297
1.18039792370494
-1.68011561128284
-0.787646251859385
0.948731890875413
0.953602183524251
-0.719860573142327
0.803650359668536
1.04357440482523
-1.2991748413108
-1.00392548294906
1.48196221317042
-0.0231990234598146
-0.238484071408585
0.760944333303201
1.00534814202836
0.56019713831244
-0.201517183677252
0.773862701708831
-1.37701886871912
1.40759679807506
1.60492118442405
0.519492289409474
1.86883547858917
0.660159543264147
-1.45642428145978
0.988800790712844
0.187783876199871
-0.863697418490261
0.681273860706928
0.264327013430139
0.873845185532641
-1.07104048039584
0.698916980246314
-1.23658632825202
0.141383959397542
-1.15469460280553
0.651099554477968
-0.80005560125103
-0.325751611730052
-0.830397044497172
-0.890130297981351
-1.08431732358561
-0.139156920132291
-0.228318248316049
0.192782448845886
-1.2547923802988
-0.477227059277047
0.816510549790485
-0.956926364599355
0.487311689269159
0.0424871247629801
-1.72034732140883
0.974979127044659
0.129233158389185
-0.915669240019981
-1.03243558721411
0.89644279425219
1.72584592091391
-0.499134331717242
-2.35090052170256
-0.211144487832148
-1.6926511982723
-0.873584471682515
0.228351952960555
1.55101134739177
0.339008485916245
1.6218765104195
0.789444318141626
1.16484091341262
0.34662307710677
1.40084329642859
0.682647396329369
1.70589735106499
0.891437166248419
-0.254325702404874
-0.498037136831476
0.378426616909612
1.06582047148575
2.29390148546471
-1.2016977700587
-0.929529285941251
0.910095074861216
0.254510029837946
-1.11740103828482
-1.48016898665166
-0.330157779419182
0.506605499314339
-1.0145219666055
0.798740462700447
-0.301939106856952
-0.396255067882395
-0.626160626519553
-0.0928383371971552
-1.21247829303066
-0.322689341579647
2.10577702640789
-1.75536918596378
1.14229976671344
-0.512328941966279
1.02496788111062
-0.354791869459977
1.21963913478567
0.136291518440818
1.29787904470802
-1.69779448906616
-0.912254310139606
-0.797961403820427
-0.708367871105559
0.455802298166751
-0.487775827238905
-1.04640579779914
-0.799298279961795
-0.639240877212346
-1.16535765052576
0.655141173021534
-0.477782945274364
1.14375005859244
-0.0313427776961781
-0.772457332244011
0.633917354469814
-0.358604044841673
1.98674358189887
-0.62045699538753
-1.53559688140539
-1.00174194895739
0.970925437927164
0.725247072623499
0.565310662218475
-0.525235824391776
0.909839087541249
1.02673844232123
-0.304813155899477
-0.954240226812104
0.251083981448699
-0.778633610938621
-1.61161490183838
0.0379203475499743
-0.704609777898349
-0.14374871852858
0.0830256250462556
-0.0462434182149917
-1.00967015333612
1.67434622526356
0.986800324727746
-1.22301983220817
-0.565402754395284
2.90739521469418
-0.542435589606583
1.63777397943206
0.582725412374064
1.24925042530212
-0.141574097923948
-1.45142595780121
-0.120164103869004
-0.484721471168303
0.128981835704112
-1.29653409152592
-0.1482626078342
0.22375063245809
-0.432842910449263
0.22802260624564
-0.815082183119198
-0.0524800492665595
0.687093383860209
-0.397492428213402
1.62612340060708
-0.217278863175476
-0.255166890665993
0.131362620044887
1.03727234378039
-0.223538675310569
-0.648304290640954
-1.93790166749619
-0.215558328551625
0.644704618043516
0.561754464906285
0.457447351836667
0.921902828454407
0.789426366433882
1.62083645600803
-0.403681102009865
-0.112957547533222
-0.200349148681598
-1.82127411025007
1.82099198572618
0.0753955825391517
-0.820578053268959
1.91140982588135
0.0873151433415942
-0.417906136090497
0.455164222104483
1.34839964477596
0.0641185540221911
-0.114671258125665
1.00107258825522
0.817082367191491
0.61375202458375
-0.187681426018467
-0.339209900205207
0.16153801215415
0.925678587739861
0.425280334943878
0.578132999647013
-0.876718084094689
0.254275762408878
-0.748667663679591
-2.3702039371426
0.743373411620625
1.12570860019765
-1.03425075562757
-0.403533390128578
-0.696037197175204
0.904419086232041
1.08231357960128
-1.18904720451456
-0.15173900382348
-0.941303423965394
-1.7323338088039
-1.3501479151117
0.895175785657468
0.731621844340187
-0.0263499158697115
-2.0436098635747
0.370479837710872
-0.37268785953465
0.538414407666396
-0.708140908137736
0.600771111505866
-1.05109499670072
-0.525027602516578
-0.308874723662158
0.248388050613238
2.1971661384852
-0.649895695020048
0.130723312040999
0.226818661702919
-1.50779286114668
0.615734288291295
0.280833257253171
0.0218063860707634
-0.927890987236494
-0.248732262765318
0.38296766734392
-0.662253164403847
1.99462290838261
-1.19491856749881
0.917184482971049
0.245047090801237
0.0659265720746179
1.1430259345683
-0.890264151677557
0.974826999414898
0.430733234056874
-1.79301864630071
-0.0758840630323945
-0.17238499512619
-0.644612985800893
-2.46197728596443
-1.68438909811514
-0.865040201333521
-0.956602313736934
0.330953011222308
0.142653057286188
1.04997364434351
0.361003795540097
-0.542682004566663
1.48543427303886
-0.767732486275511
1.9259774234765
-1.57891280316097
0.810315889525359
-1.20759939491291
0.0123683191436327
-0.518545976457334
-1.52606296870467
-0.552708550535966
0.249041964368777
-0.529691490744133
-1.01757374669283
0.017741985991272
-0.751316610657873
0.474847676612318
0.21539377124697
-1.0828391658108
-1.17559322895794
1.84690307418764
1.49552386490594
0.919047712540975
-0.124915262127087
0.192732404629007
-0.115899804513258
-1.10828814851439
-1.92863141326497
-2.50225968202267
-0.374972088887773
1.8251297710487
0.717647474827638
-1.21853421208088
1.89771912449656
1.69003566514947
-0.152856558325242
-0.964324561690887
-1.57689228573623
-0.355225619937566
0.855450421083386
-0.592137778039682
0.177616549509046
1.5121381558385
0.755391617176376
-1.93273427892217
0.399449520321767
-0.149640021134202
-0.238576253427777
-0.041967115867557
-0.264383298576114
-1.41480907795824
-0.166603020211271
0.387762669607853
1.4643019064427
0.315408279000665
0.244923442918592
0.0860034669016606
-0.865581643680243
-0.0914015194474855
1.38549049242194
1.26868156612682
-0.0217372399272953
-1.04999084397373
-1.62970067187235
-0.296554625571574
1.06670424958617
-1.13222981200229
0.969034623753977
-0.36534262602436
-1.61079653307845
0.132023748006371
0.812239544413379
-0.656124099238664
-0.0656698779331233
-0.919249202645192
-1.3496212662532
0.279984841322096
1.44214126787892
-1.99607923158169
-1.57235062021034
-2.05231145629249
0.433499924238172
1.57512203897365
1.51848252294413
-0.0356659575360332
-0.450926974656665
1.5436678118184
-0.798092272826432
0.98711163008459
-1.12739168493474
-0.252550100403093
0.894924962262218
-1.33778712791623
-0.0722349413668897
-0.825089254333525
2.34928877676902
-1.14776641027211
0.241418867701852
0.530517134685042
0.224746081148727
0.796836510360377
-1.40446755135676
1.69281682423014
-1.0423239651919
-0.759439967576546
1.34513187189579
-0.0271405959634668
-0.669965816820485
1.9804307783409
0.736922613453266
0.922586785328371
0.0979968373190661
0.499780129311899
-0.0841031280657303
1.44743021937499
0.726878445079863
0.620537984777767
0.889116795298166
2.24629226291698
-0.756592979634284
-0.233518273198402
1.26523857137105
-1.50500852369548
1.46048503551447
0.179704645279379
0.521222945390197
1.0904955916382
-1.59883800281921
-0.634406763508005
1.68605160945547
-0.131857461139265
-1.09505150057761
0.187952173489617
-0.93243835957136
-1.69360891201023
-0.423465401297638
-2.13300001338775
-0.823206698273189
1.19634114800161
1.09862370582009
0.947912794806114
1.47808014567498
-0.619275122185953
2.8628936669716
1.03601664551735
-0.231188180805144
1.41132608075893
0.175170118376431
-2.31484266738007
-0.678972217605675
-1.13776597223996
1.71949589802022
-0.508174004418701
0.476050573911121
-0.115682995410757
1.40468028046186
-0.538611368169631
0.511644216183965
0.718777862384631
-0.0455281509039213
-0.652526547309702
-0.799658735907906
1.09698922355686
-1.00493037375154
-0.596629522493074
0.712838028390246
0.0641170482372602
1.90098980672969
0.43159650675967
-1.59719736313146
0.48842246130627
0.604569358299391
0.0452101171236558
1.94688546772812
0.885095373810226
-0.740730226310226
0.14198130365747
0.0847066850794058
0.0734175602385933
-1.36337827740239
0.946399543798149
-1.64470196001335
0.783290672441872
-1.56563494496515
1.39393023547789
1.81086384646682
-0.543317189658736
-0.502575906416231
-0.431992849305841
0.578170404801827
0.24948151002899
-0.0506164210018086
2.08812678931432
0.264356398202883
0.292186450686791
1.48189631680122
-0.498116317761804
-0.179948344107419
-0.927264720764002
1.25521499887951
-1.77725263175371
1.16563907702596
-0.0843946774226093
0.242351474802376
-0.322408691128573
-0.656273910781393
-0.5338079615672
0.982026194925481
-0.115321456878088
0.66001818289566
1.21835342975419
0.369824630825501
-0.10346078305866
-0.154009627789942
0.593440386823228
0.987244525591123
-0.122590250753376
-1.50856609861226
-1.10110500528107
1.03737658152775
-0.080186360615043
-0.936850563337807
-0.41945553999611
0.675066022717735
1.96964850364682
0.305347269988789
0.557684409653793
-1.00338786471863
0.150761975012213
0.806905083656018
-0.361662293418451
0.809130526974147
-0.149410269728502
-1.12016670922883
0.547709811580244
2.41423168921508
-1.32210392558559
-1.70349360998606
-0.0926597108451237
-1.1808994179008
1.31325810946819
0.38518592929316
0.0168517988792615
0.668894104840676
-0.626709772624774
0.72672015227517
1.49273773502299
0.180559191364659
-0.23897949687622
-0.963155277466268
-0.954673300110221
-1.62480442227371
0.630323264421552
-1.53373714932661
-0.59819990237033
-0.550850642949807
0.671663456239123
-0.907356675121581
0.67820570970505
-0.109848504188043
-1.82941758617988
1.66109957595679
2.54124609451474
-0.19151742540875
-0.0547778471273677
-0.706529642753245
0.91946035445756
-0.988704946271843
0.441859891081958
-1.43220916055123
1.30650069465712
0.282685546578614
1.16235733567671
1.45049435219024
-0.553475364613643
-0.179399297826946
-1.50224988565906
-1.48472264541035
1.28295060636331
-0.422995300760822
0.0643474136356055
-2.63414987867331
0.294204448030848
-0.382406260170189
1.04413709828435
0.376257912956851
-1.15651534513967
-0.600906898390568
-0.387813454074502
-0.801211869372874
-0.623457207352951
-0.971970316742235
-0.0549932229471528
1.12683205615654
0.781244651405735
-0.113159800647884
0.160770675987079
0.477496289429806
-1.51621789390951
-1.72318293423737
0.455188284880662
-1.86839489175575
0.174916850932181
0.429001790394141
-1.40206150109241
-1.04891319985911
0.388061029322031
-0.738051886180898
0.808771209795795
0.429174073870463
-1.76079934695676
-0.694726473307222
0.93379651795683
0.143815269214889
0.178455678632172
0.238661943127891
-0.472820572847373
1.41843955221681
0.313169141797335
1.76086561773999
-1.15308856796722
0.412528021495817
0.405069864417509
0.908907265386733
-0.0721818714546553
1.20440188572507
0.10869390050813
-1.26185636199661
-1.7184804034435
2.13962310424261
1.55741936789833
-0.371579024406612
0.670215134301745
-0.602065691704936
-1.11090977033732
1.04267088517182
1.01672311060973
0.327895238705533
1.03644157421507
-0.752274965227693
-1.05271040961607
0.993838370692834
0.496668712221381
-1.8589720827053
-0.311482514499697
0.165067354404177
-0.0404316683594663
1.09027302977918
-0.0505442294835729
-0.541262617597433
-1.06413905229484
0.437909109320743
2.12407561998112
1.74875374852406
1.88812345295042
-0.389453320922653
0.51192417060411
-1.84708409359067
0.793481462925912
-0.0570798011147617
-0.477239154444459
-0.0120502677751887
-1.69852139309181
1.93925093681181
2.09053632490146
0.391305423780009
-0.774933854271945
-0.663282166857062
0.382382697141605
-1.175144562032
-0.853160134368555
2.04672916238372
-0.602985720143453
-0.899947996916484
0.40238346687334
-1.76855276014575
-0.4445174251312
0.732674485040153
-0.568997230593087
-0.350036569006372
-2.05213974618707
-0.12556974832719
-0.717487725815668
0.913832777972017
2.54811682994468
-0.113278720826052
0.903226072968957
0.463497323696105
0.565777738819173
0.611817053269376
0.14704611735203
1.01482441309763
0.880001831720446
0.232331753501673
-0.106503909790108
-1.25970833225987
1.27513646580018
-0.101387758848283
0.654014517295069
-0.61143727179924
-0.521182082528045
-2.40196937803314
-0.276548628124381
1.36871203817146
-1.04168219701316
-2.07214079922451
-0.782910093883062
-1.20554861055928
0.129911135101312
0.0167644807161413
-1.18733407024348
0.0574114755969186
0.301484308629281
1.17224737941075
-1.43300821998069
0.660729088816029
-0.0932043025973678
1.09378992974339
0.309822018333451
-0.574361787305606
-1.19094034110265
-0.576178236013201
-0.41236837826462
0.717632005357244
0.179168321540692
0.383066932997434
0.935611755090767
-0.702642274323477
0.597751838715482
0.04626832934217
0.0715054149788625
0.3125185364039
-1.89256818725356
-0.36611381758747
-0.677312643820824
-0.502073548650463
-0.392392607178234
-0.691581717060262
-0.556106694458734
0.34430175224087
0.292979202797484
-2.25298892778503
0.494316375666469
0.523094796780563
1.53962461996355
0.684318836938865
0.744295420454474
1.86857641150748
0.371227450551889
-0.996786932577304
0.153705311516756
0.695606676592923
1.33423927885459
0.576785045464638
-0.204604495598017
-0.665173527888753
1.2706418576511
1.0074133954534
0.534443835381471
1.25266955354652
1.8226405240203
-0.426221504947979
0.50778468664455
-1.16133166984136
-0.688102574772947
0.730885405174742
1.74309933349658
0.250422729114335
1.92929265051156
-0.179089632819682
0.227843422920616
-0.856096709571308
1.9446350830131
-0.0421724822522243
0.0638930309436782
1.4245174974804
1.07303436957187
0.0434929716431799
0.443348917799815
-1.33970586542148
0.772644611035376
-1.07791743214994
0.809360839725536
0.128327993950443
-0.951610497570549
-1.39336071436518
-0.154506457447078
0.301441505059554
-1.12713592341697
0.361130916012927
-0.37260140864962
-0.47006352632892
0.805616121771669
0.349254203600395
0.0904998261433583
0.485277681552075
-0.649412324653178
-0.268110249447369
1.63337778125828
0.487620906945918
-0.174976097797778
1.45057956060256
-0.341220218907188
0.239309468852652
-0.360613954901154
-0.0444544959058744
-0.846087760598464
0.446264184946334
0.173799628027597
0.382329042419883
-0.133237713310164
-2.82598249313263
0.288648513010861
-0.277284869045667
2.73550380742532
-0.45408136816107
0.125255853529352
-0.235164757112058
1.65238427708602
0.314587176942538
-0.316407304738696
0.289789618202199
-0.252412355552766
0.609054339857381
0.248419892960084
-0.948303335896209
-0.845899712969713
-0.986791211353088
-0.188907989946505
-1.92593234983339
0.906285987078199
-0.529965308242639
-0.0322386650917488
1.02365796156022
0.0131407399154562
1.76749884156744
0.757504043792655
-1.76368935516963
1.46272198409555
-0.955981363380072
-0.391407447998158
0.837242076579461
1.84200484823795
-0.731349854125424
0.804664183265697
0.0897379152192901
-1.70994922263828
-1.72498126603163
1.27987031843572
-0.627719311617367
1.47556810982263
0.468366446221889
-0.3819491089123
-1.3327894577725
-2.39567537182887
0.225307400711221
0.572977120405084
1.13776621940896
-0.0239599413515128
-2.40003699168438
-2.11236871671962
2.07416747667593
-1.26245448471851
1.05269276999323
0.047084075460516
0.112396379904411
0.312890342982683
-0.34500864264602
-0.0418650797987322
-0.264164831044771
-0.731843368432013
-0.906530163923122
-1.14939083434687
0.0343047238467054
0.697594605661623
1.88136619005241
0.26952038263027
-0.89924797150911
0.922382435643877
1.38556466483196
1.66118247130445
-0.519262853711472
2.06211436208505
-1.07886716622407
-1.06833708539439
1.10961193329616
0.110627422096983
0.42556424922563
-1.7304888944928
-0.161415514781654
0.664382920140533
-1.06218567063242
-1.71230535634078
1.38142685258786
1.22944617715611
-1.37254307945668
1.09665041180215
-1.64778072891439
0.134113316160068
0.0666721376350692
0.274142681897431
-0.740022676982056
1.41551141618389
-0.678770463541277
-0.313570072007283
0.693388025934033
0.3718321021284
-0.192657081704735
-1.34558111026187
1.13243041537243
0.173958774366902
-0.769170135140694
2.14150694739481
0.392075394372058
-0.013874198079784
0.178309916242423
-0.477160478221922
-1.34163836849419
0.648455661962372
-0.578634868803999
-1.02071260107828
1.33951401381339
0.858546943692418
-1.12022181692077
-1.06740055282453
0.231876945680235
1.39613247322375
-0.488771931152275
-0.374990543665461
-1.52905233363187
-0.0637144125450171
-0.866695371538377
-2.20358760232849
-1.69274443910243
-0.94870305207443
-0.514286898857817
-0.220910146841172
-0.547087378393082
0.887792557671217
0.653509411903685
0.335305506871269
1.37499619198362
1.41167267928765
-0.272663089626422
0.325417225357037
-1.39993733818274
-0.488356633123706
-1.19484058502446
1.68851757737686
-0.744301094283358
0.764942967786264
0.189938936222369
-0.62187099713918
-0.912067437875543
0.55149568194992
0.343963551688257
-0.0307512526036024
-0.630961216003
0.865751286954347
2.44545611646739
1.73899960248246
-1.77888253567938
1.31815783054585
0.708559108175547
1.98058461403337
-1.1100433267966
-0.950923496825279
0.506716404754649
-0.302601888398872
-0.175990938810583
0.386828039566542
0.656119596793045
-0.649121766092454
-0.611031415485552
-1.3735302325787
-0.41843837553293
0.424491337144786
-1.06178992975189
1.04921293430561
0.415259371208194
-1.41986706422341
-1.05029269528934
1.44642494937782
0.445647638446056
1.97512975486828
-1.66695515991382
0.125345221543438
-0.41196904834882
2.0522145884998
-0.111420028040326
0.86240652747024
0.449112520829646
-1.02003841400238
0.402764893513487
0.371111513331332
-1.27920977651925
-0.538013134657151
-0.11436525956494
0.781999920862861
0.400752635711124
0.393736261542497
0.412454150704919
-0.301120451768321
1.10600152943586
0.30834238212118
1.30873616491076
-0.179296871161747
0.815289749411682
0.374404560854212
1.03903756578218
-0.0236656903331035
-0.331841342038465
1.06773015142609
-1.85539418983095
1.63858782578709
0.338563483632596
-1.03045858394334
1.04020749545084
-0.444960802898291
-1.43392370925026
0.812820054070864
-0.58157885394896
-0.397948029332633
1.25188462162321
-0.0137373633017875
1.7477059624496
-0.0937423843088694
0.455084135200091
1.44636825831231
0.0427420134555696
3.04254931661715
-0.620641405118762
-1.67820486405994
-0.299780194319204
-1.29933881808727
1.80479137700334
-0.637695812562714
1.33775961848049
-0.74404165056975
0.714439197350868
-0.204659570888371
1.8461298746772
0.844259832950781
-1.23503256742506
-2.06322310788436
1.12791427337104
1.16791582211849
1.39200294419292
2.08921449507659
-0.0762889880892583
-0.843580875019523
-1.97485370235699
0.432091511640524
0.138202089066852
-0.25460943604834
-0.467599620563993
-0.839267812683452
-1.00125098961768
0.0887800990658797
-0.668934923947262
1.38961821887427
-1.12128575174533
-1.4728081504565
-0.805369381057395
-0.168200730919586
0.357021915587201
0.720892540153328
-0.396190701917281
1.01672738675204
0.457327125453843
0.0376628245695607
-0.550234199210907
0.932758407226945
0.623972022506534
0.556950706206201
0.252959437631329
0.377007563427932
0.815994601385324
1.42189980962677
0.362149358509748
1.4643449848685
-0.909952592110893
-0.067489182266412
0.488657001487911
-0.819725959026505
0.15577952031202
0.653989727450345
1.57155198892917
-0.922821044054518
0.210712779867665
1.58776632203368
0.947498432169877
-0.150523872476372
0.0643473829034591
-0.0483666739434891
0.71150823996642
-0.221815790710483
-1.22367076379305
-1.43998206700174
-0.910730125893147
0.745409227018186
-0.434830318782264
0.842616808501134
1.41729863383889
-0.0639912025092679
-1.01936879181073
1.1728377267014
1.2034266576693
1.13542724150535
0.772774117709567
0.49441873607437
-1.27909806839255
-0.950866628512661
-0.0586212190419142
1.52564600068775
-0.857190158184268
-1.63978498228083
-0.318197762017278
-0.843862734628377
0.0891843368421866
-0.0119548582608453
-2.04643359757929
-0.0961798069808894
-1.02404791688634
1.99606193690599
-0.558191828943535
-1.0030594895098
0.85754621563894
0.38676864224319
0.869853540603068
-0.0570056158568174
0.161842208961617
-0.248093876400302
0.564729134888671
-0.259801135021301
-0.682342036154299
1.15801983819398
-0.910097470047995
0.524875074842758
0.426422069502232
1.86683716009416
1.96688358984107
1.35760931807933
1.45229027052299
0.111513278657024
-0.30173747122501
-0.180918463234945
-2.17412228529248
-1.13903479858311
-0.571926642919195
2.07362004668583
0.92399905501305
0.440943765925114
-1.9672093676328
-0.590120904164265
-0.0553982602250396
-1.12853599657381
0.896574750048739
-0.0400947389795856
2.43694123997233
0.801290445116903
2.21850042339125
0.0536809246734627
0.110732346845712
1.71326749690653
1.37813473006223
-1.56889772711112
-0.704409156279024
0.426640350218553
-0.685192047741086
-0.719262542591101
-0.480451428920194
-1.85183782576626
-0.403974391642459
0.567642586217606
-0.232229590553707
0.818382879556692
-1.24067579895447
0.420021545187149
-0.920828184177815
0.472974869805085
0.211775344136394
1.07544307079665
-0.0781226029250395
-1.09579090163679
1.29950129387079
-0.518583817512076
0.791812883801386
-1.91747395005798
0.78199593448542
1.23221757884122
-2.01312377716195
-0.448345968737542
1.17415678580509
-0.829528588500582
1.33665409032367
1.70303880887011
1.66749513351108
0.481956278408682
1.58877227364069
2.68383117974326
-0.0410647351223418
-0.153942370568436
0.332473046515701
-0.605554997625584
0.21554393468955
-0.111100713822939
0.88837782562253
-1.21831034711275
-1.17300285741488
-1.30903737117736
-1.12454254700155
0.596735730370294
-1.74338909845699
-1.55365827688107
-0.927947894952364
-0.714114617835349
0.700040338806599
-0.164657581397229
0.254163744827994
-1.32432918033744
0.466709366652021
-0.419600846623357
2.15459113981655
1.51389631350795
0.583245313561187
1.54517632084072
1.09419991342901
-0.957026605268821
0.91992730578878
-2.4815713338381
1.2837501011159
-1.1411111348354
1.36494144795635
-1.93729231086033
-0.276776642147743
0.225848034656427
0.157619724594113
0.249248409672524
0.535901519045663
-0.536433671787663
0.00571318910735742
0.521389642344169
-1.1747137145475
-0.324531301290404
1.47435099372502
-1.68200492053689
0.0383471112985826
-1.51036504018112
0.922714714723079
-0.0966085216656293
0.645926897572916
-0.129436296045443
1.61475133327679
-0.806923585897279
0.319418445657064
-0.998843174851702
-0.132641431262383
0.871457679441353
-0.251328841593383
-0.66394159474669
-0.82922719172294
0.675308668275046
0.606990508570308
1.99943328578558
-0.619372937351294
-0.813671370822198
0.0656243658344327
-1.73753633817079
0.927197236986025
-1.50097928091719
1.73812869693621
-1.72939875309593
0.469497341484518
-1.65983248884629
1.27650309836741
0.232049122481199
-0.540024774943325
-0.0490949637065733
-0.965853633103699
1.06774115453279
1.02648402457687
0.182331557611163
-0.0329809876152037
0.468880807598291
-1.17594995653869
0.786778812857356
-0.392678195096561
-0.183330508715491
2.03183829689554
-1.06583757778538
-0.916694191149498
0.121252770161933
0.664948085312825
-0.256502863848755
1.24719262968704
-1.11244697647784
-0.763886627853474
1.21452296237428
0.563878188557776
1.05497004324501
-1.5250621686709
0.734197959646704
0.0656292200931163
-0.990550809069337
-0.270047222820144
0.917707333893271
0.978365788450205
-1.86622921667583
0.141352454594767
-1.48492736113248
-0.00635223108846554
0.617055352556358
1.83069143451168
-0.337272914822314
-0.162054095389008
-0.25768420864931
-1.87051110442137
-0.545488722608797
2.11320107286642
-0.600969143367699
-0.326372492900536
0.263025228795123
1.65270683786059
0.245246074654499
0.404215759773416
-1.61196107927951
1.07314915345308
-0.924151994054045
0.262092693672089
-0.332724105789541
0.643834620734046
-0.636524929136387
-1.12669483549509
0.455941799509
0.14053666498717
-0.305499161958821
-0.701109374255241
-1.20194202278538
-1.42393771625028
0.154693158471674
0.820473129886027
0.309628819158094
-0.416560872513555
-0.946409222115137
-0.55039591404435
0.269303243661018
1.8592069810683
-1.89786727517902
0.873374645584428
-1.12995432761654
-0.409495842838244
1.83210692633025
-0.574887758494549
0.860496135894354
0.395265095735286
-0.416189694860998
-2.63126401723927
0.360812250380736
1.29588274822814
1.18416997250747
0.0589537107378695
1.25130530041805
0.487641468151437
0.336902170611653
0.857962553139125
-0.167883405600847
-0.372100498461587
0.201604178807763
1.11371282790442
1.56283326632038
-0.876763569346698
-1.2338395387293
0.369043554476405
-0.552884442807108
1.48302643218991
0.661641376230143
1.66619146660224
1.35171292583127
-0.272392046282088
-1.3028369540495
-1.3647933384041
-1.14094473930927
0.151525742631459
0.0817397788055164
0.462211099273175
0.184867503511074
0.0168310410727465
0.832330113720686
1.48691663649452
-0.795216509262478
0.261148191438932
0.640296165103655
0.487164269202094
-0.34609679336935
1.60188347508727
-0.0976339663739361
-0.646823441208679
1.73027438989264
0.424987936152406
-1.12665215112083
1.34947010903066
-0.299443690747923
1.0459839644819
-0.855159110602646
0.820946960801045
1.75413852531139
-0.40371721894142
0.775331755640202
0.943544527134152
-2.01722962212825
0.714207820505008
0.114027312053012
1.41517756872986
-0.0615727125977561
-0.0471342422382076
-0.472643843550661
0.491292108584516
-1.07717313027521
0.152390058547278
-0.475798590486267
0.542404953994882
-0.137095511040094
0.402375911657081
-0.258560934803295
-1.73517664553583
-1.71028213023095
-0.112600838409332
-1.3980931617766
-1.10700944105607
0.0533126646081855
-0.693330078888339
-0.462099169719779
-1.16557392620028
0.505084072823038
1.23561126030358
0.104036900558067
1.11590788727748
-0.867158139697766
-1.32050075505036
0.764996480362621
0.596548491454917
1.24291511811715
-0.902999529162393
-0.566301591777651
0.981556392227674
-0.292625289734378
0.128524745828236
0.712711471740752
-0.592109694209949
-0.200213505722308
1.78770841538088
-0.404924456033795
-1.16578481475578
-0.907410959975978
0.279552554581025
-0.431064258960109
-1.45507381533387
-0.611042556241519
-2.67837190021252
-1.20083393232071
1.67990120844486
-0.277629133524774
0.861928786160683
0.549403124422883
-0.472490468154974
-0.163508119806648
-0.821880548623783
0.855832037725355
-1.11988461371255
-0.641416800533202
-1.44577141763531
0.0683038993501576
-0.243271153538945
-1.55813932237604
-0.239372202755415
-0.524428355919323
1.26786303652171
0.585402940044266
1.28494931149043
-1.23534617745081
-1.04226568232137
-0.428241504924128
-0.503653667371535
-0.461025697462915
1.55857240008966
0.663073272703622
-0.217324380527756
1.44773204974088
0.144261560327897
-1.10297901628491
0.482555587703381
1.45712397628587
0.473081128619088
0.141765208106097
1.09442801373281
-0.760533194974
-1.66568797297103
0.440594526693189
-0.00559268483531876
-2.09662370425265
-0.46866501490817
-0.446563818854041
-0.104734818163685
-0.038467159687972
0.739884705321008
1.45896108973148
0.799139477347351
-1.05210172538024
0.758821834248908
-0.623722269258821
-0.0385449325916562
0.0911578236693455
-0.315199053835363
-0.484229005148282
1.18348116978464
-0.528053744569006
0.62794369316592
0.877474622921267
0.137391517649241
-0.102101940710649
-0.383703131663383
-0.312684573676776
-1.32248807247127
0.653125859085402
-1.13531611070522
-0.691131564249879
-1.02486029145901
1.72674711493552
-3.05472871955241
0.0515583298046824
-1.10990916578358
0.261664877957104
1.2061384152184
-0.416486987584414
-0.403853903885503
-1.86339143828812
-1.14872871750372
0.894747733952635
-0.86791956012477
0.337769322399751
2.89561589165179
0.267625352923412
0.59918826829186
0.0540063315645003
-2.07122027558818
0.00753372821922794
-0.82666842671499
1.65718447123926
0.456741176714489
0.754788347511419
-0.249669981617641
0.502963530559263
-0.063018064117102
0.24411411815038
1.67934611797699
-0.435395060725481
-0.302602497311177
0.965321918438698
0.0569002185379033
1.32498466138884
-0.645952157923862
-0.00764835994473194
1.07494990384466
-1.30866122038276
0.316370776721436
0.486211596132575
1.19253054408086
0.896677391838128
-0.518689190235562
-0.958860842421902
0.797971590144254
1.61413400507017
1.02607198787173
-0.504369280287993
-1.23817343207138
-1.01123055168558
-0.703672538663525
-0.162969701053505
-1.54620855830055
0.290841559987978
-0.979550599182999
-1.35805413278562
-0.456808170339109
0.521820569417862
-0.362158136393444
-1.24106122989526
0.948953156562756
0.0228004724448042
0.19433135615709
0.373056973063765
-0.979202884656683
-1.19980125015545
-0.207616814234515
0.802828454498861
-0.564164285657508
-0.942853621445663
-0.559297040355136
-1.13290904454867
0.874052710347003
-0.247943476656753
1.39475882104721
-0.211681738729137
0.472315825040197
-0.373200850585053
-0.85977421792206
0.111357257234919
1.53454107705535
0.178923148963946
-0.642756965659605
-0.102227517277537
-0.609073438089287
-1.22318242934106
-0.150670793565792
-1.41688915762611
1.33143611620091
-0.414103268831096
-1.67499750242705
-0.927313804558746
1.06197250306902
0.537682187558683
-0.168234936069683
-0.341042519354336
-0.636011114487326
0.310194088385991
-0.269884231271629
-0.312312406897656
1.07953983461977
-0.906502573718299
-0.431647715930537
0.812330330792809
-1.22668901929189
0.1269792978605
-1.72172935804031
0.748968994749516
-0.147742402150268
0.501020424330292
-0.624368172428562
-0.401007461445997
-0.38984635658622
2.6194315663295
-0.303310618177174
-0.434655266502676
0.467438261809422
-0.828342578927278
1.75005227787842
0.713858002552578
-1.76925422223204
0.156667785775893
-1.90652384911038
-0.206150121667719
0.482474795252675
0.600536361989718
-0.0725864826364357
-1.71767674966274
-1.17639756076442
-1.27803536483158
0.0766241279703796
-0.245834075248801
1.32871509496498
-0.999798588608523
-0.49922295642941
-0.680101037817427
-1.60455614779972
-1.19811372895904
1.01555176803194
-0.709918122588771
2.07880713544395
0.0612897071489109
0.915084656386426
-1.24122840324808
-0.471370813243213
-0.94844838007877
0.599230643027047
-1.14518271041933
-0.140388448292874
-1.13433963262868
1.88861655776993
-0.918494657156898
-0.577767635834714
1.32197238842349
-0.4784188366374
-0.936547438049697
-0.448132683135157
-1.13846626406445
-0.467552091336615
0.159780007105621
0.316837602271048
-0.563954211304975
1.06573737592746
2.83470167477215
0.300482804453528
-1.45739044935024
1.45667977331053
-0.243736392531763
0.812954855691638
0.664779506724776
-1.53392735176112
-1.22660619464097
-0.669609732854951
-0.284112528436261
0.337568151326706
1.21834517335982
-0.327406007027218
-0.784357385182055
-1.80454601209713
0.326176006164937
0.601492717752266
0.77272818406465
-1.40284637209418
-0.526221526865287
-0.94758628104303
0.375199789155179
-0.237403129200028
-1.79598710091295
0.934560603842589
0.0373980711485069
0.936643693297696
-1.05670177787607
-0.0544012935405553
0.572697086915435
-0.22370433658038
-0.132638362146397
1.93981561814476
0.863331179792439
-1.81478492021093
-0.0542634981899847
-0.568154178896181
-1.1846694380573
0.708450865294536
1.61728437434207
0.920370192515426
0.641557970715539
-1.26640144158046
-0.00615838496511854
0.0740212702659992
1.00716272105719
0.389033529585284
0.310249763426952
0.835568269593207
0.747828457971416
-0.334986509522062
0.469781356209872
-1.5384367208041
-0.923655213750483
-0.743499766537916
-0.895997505191418
0.755388244733829
0.723376952498241
-1.08120065322118
-1.76666635754302
-0.78340188647769
-1.54146547733151
1.19194514221689
0.729371632547773
0.132996815816977
-1.25156979898312
-0.531325861470424
0.0958039810455452
-1.5080308841364e-05
1.47390515167552
-1.07000786830379
0.156713576172285
0.0890886371646205
1.05642697642124
0.663962928526458
-1.2526232729929
-0.331143509073062
-0.826830654430797
-0.518170379096857
-0.202380433866725
-1.44750949857807
-1.24872268780912
-1.64866262976688
0.680779892651157
0.265054135615777
-0.201999565668615
-1.054607320979
0.650434523239525
1.60180528780647
1.26723682355984
-0.385332196810773
2.84470396814107
1.17934094040963
-0.586401087527127
1.67726805244299
-1.45544388343264
0.657957820879078
0.169976224237949
1.39257580862231
2.12956266267006
-1.11040109468633
-0.397144915808162
0.0349179433409114
1.51337931884296
-0.315230839404232
1.88391794887204
0.0788357563173433
-0.746250557908902
-0.710235038420929
0.0763107382223492
0.055430663174642
-0.40230254569725
0.281096026370611
-1.83534093182861
-0.595886938335237
-0.297280549097941
-0.36567747321201
-0.672270354905283
1.23649964070902
0.76144053096541
0.178139321114812
-0.131990688573511
-0.865907850350577
2.00969363497008
0.770003693923282
-1.15710516281532
-2.028080670555
1.067635273675
0.0980643670342317
-0.772182609110119
1.09460002210112
-0.818953434970459
-0.0330480891369172
0.22034169505004
-0.358398712949602
-0.948357609494213
-0.744704767549366
-0.91237696279117
-0.321425046257315
0.550263848668661
0.721374382943356
2.25603444917586
-0.320051405281275
-0.423270610063232
1.53387619656748
-1.40197592951031
-0.564103285206574
-0.454152966870969
1.18823279709622
1.01231500204621
-0.62334574695849
1.40551744927996
0.956351893963185
0.210815542879352
0.375064539548664
-0.920995463299393
-0.25522473538887
-0.246880694131512
-0.303561833701213
1.69930508973535
0.222535306407255
-1.61184574365698
-0.537595990660834
-0.788838786255778
1.34520308638549
-0.713753882365338
-0.881344650226958
-1.01016263475134
-0.111425012841763
1.03547099043857
-0.0724026234469746
1.41148940484858
0.206572008916136
-0.734889803488819
-1.01681899402067
-0.440728760492485
-0.741155017454434
-1.55121730612822
-1.06738632033397
0.624617382360666
0.537487761991476
-0.884393881676418
-0.241761440673549
-0.387512508719498
-0.315263451452015
-0.85565672527587
-0.481326517369876
0.0447043058380281
0.322740072015082
0.226668139404765
-1.41548943791345
-0.927401763501267
1.1245924985233
-0.245716581276103
0.233304757600414
1.79541566829118
-0.889930211264718
0.246480209148437
0.146444725998056
-0.880378766295768
-1.95757502151857
0.861132046700234
0.585236705784933
-0.076860385784162
1.83999863121302
1.96786823729711
1.64396914072293
1.40583036468096
-0.182445753516782
-0.305884692781279
-2.18355461378036
-2.29691558102481
-0.337516057424376
0.277084815848855
-0.713557252203544
0.962413655241726
-0.0761947203227254
0.828885518518783
-0.0565480679920262
-0.959830563071597
2.19296847622239
-0.797270636285071
1.07967862673165
-1.45958482455956
0.194865969220983
0.681069147698769
-0.486864244403148
0.963451355255722
1.08506724940387
1.32348029597809
-1.58086932130784
1.3912618221775
-0.497588201332543
-1.32035316007874
0.0133993597541295
-0.0766819238753881
0.595511818054535
-0.313496057442205
0.8035230980134
1.84196062637536
-0.655748629623273
-0.122584053109076
0.279294825998609
0.622860132331707
0.384305518610707
-0.898999754447619
-1.20177922152991
0.26980113968894
-0.238443301985678
1.34818328649283
-0.262728442017181
-0.0223995070996789
-1.08657203248899
0.874789544338076
-1.95545661588048
1.09653735410944
-0.968025296609312
-2.26940898253715
-0.0121488957477427
-0.711742597127537
0.631368261486235
-0.361629652983217
1.43499859900477
-1.95069460662025
-0.106116801898108
-0.750768195449638
-0.861632292785119
-1.00958247774039
-0.0845511964661454
0.287170048983134
-0.613673660656922
-0.609562974653515
0.828031578764586
0.0657396009181579
-0.824516987965398
-0.80983654917854
-0.677652261737789
-0.362014384006581
0.338921454273262
-0.507994088549724
-0.501820802858442
0.329237138750953
0.0484093697268176
-0.535829459439793
0.688652019259015
1.49141981990979
1.5624085258129
0.321274331557562
-0.682085887643414
-0.0163866006042784
1.78428847493318
-1.44542719844755
1.13109012286404
1.40713570411132
2.26931352726956
-0.934222106869273
-0.232134780325785
0.154108709988214
-1.10162422667798
1.72843602975745
0.869236091251698
2.23930201421113
1.10889076568489
1.26770181262056
-0.545746148293216
-0.433528156935498
-0.00130185455236189
0.46800937895328
-1.09222414095692
-1.08483993552823
-0.352430541131755
0.964814829978533
0.0818214183891423
1.37448595060021
1.11888363103346
-0.204696566107208
1.85952389374292
-0.169832466451384
1.44847243355036
-0.12637589928602
0.107175942428886
-1.34452003400709
1.41707832616138
-1.56772715429046
-1.34779533936152
1.08257941021518
0.920818458498763
0.93865415081207
1.17571272667314
-0.617867100789341
1.5178516045418
-0.66691972668315
0.787356731777356
1.44208953689558
-0.00500012751359899
1.32681123352082
-1.79043467176953
-1.31530192054436
-0.473330460568834
-0.435223126505372
-0.0173705412163994
0.0413646489082509
-0.0704086306175491
1.0528767043743
-0.346879173810346
-0.348255754153475
-1.18851141610826
1.14655784142944
0.320849708203012
0.500378829503261
0.0859774390008888
0.750030311146145
0.956004828433698
0.190836499015078
-0.0831932880446416
-0.550571494167925
0.511078704693219
-0.848506294852054
-0.847673178327327
0.672863717395078
-1.45213510143232
0.0516773038875605
-0.112301100404321
-0.731834284233942
-1.33255913187498
0.715504207453396
2.15050383463637
-1.0083480111435
0.286493326930858
0.75642228578504
0.418991731821557
0.137922158527989
-0.144781151312347
0.564150588947792
-0.325818470891582
0.130267006555926
-1.81624644512739
-0.423421535973344
1.24094834352325
0.195189932960145
0.127342666457038
-0.146622446204317
0.709120918268406
-1.15727927973922
-0.40318177889146
-1.26728418536901
1.43026992223908
-0.148566301423335
2.63568426196149
-0.187954666906852
0.373847871454201
-1.03327183659434
1.60386910440134
-1.09302047601162
-0.192837203432237
-0.825076421306369
-1.46034697115781
0.288923086374535
-0.171237515639419
-0.00387748224057962
-0.499020056630938
-0.983414628356565
0.349996341888259
-1.01637399955261
-0.435539699518917
0.15513903484523
0.111613874927818
-2.1013702295052
-0.381855523271125
0.142394937195522
1.18243255295339
1.1043229984336
0.345000283040852
1.81841349553094
-0.284831281183331
-0.345762619404395
1.18641753010373
-2.84954948032687
1.01171730481743
-1.64376693874155
1.88875929015472
-0.27739143159032
0.0683142411291183
-0.735913173417471
-0.0450228055409339
1.07837286195159
1.59472374656234
-1.67160737151441
1.03319271296391
0.85649846078397
1.57148948760072
-1.99644667030839
1.10589791373279
-0.380436247336398
-0.639380784943615
-2.7290385299135
0.911228448590373
-0.0690898160309839
-1.70921279567579
-1.55460437911484
-0.0894763344678576
0.757819838284812
-0.412482688169803
-0.298987476559716
1.55228553445716
1.65495734304368
-0.934866554067916
0.608781090796576
0.919418897356189
-0.254673098358253
-0.588498509403566
-1.91927797312509
1.05489206565671
0.115683146167176
-0.660261291594736
0.797884984860917
0.761312370923875
-0.0910218857394468
-1.08115048915863
-2.24895370686174
-0.364736533456321
-0.29821364065151
1.33076948180681
-0.409923589025104
-1.19322517645312
-0.0408163691819328
1.48698652441109
1.87416050562581
-0.272943799064536
-0.610445863055691
-2.01949833760293
-0.0349629235274249
0.367844726524203
0.0257224179545086
-0.789696340987131
-2.32632153039414
-1.06873091874035
0.775314480528226
-0.779059535157805
0.965510387523342
-1.36821748288084
-1.80003487988894
-0.260007992537907
2.67795711732418
-0.541291263662095
0.94148690068227
-1.00484169829089
-1.77481915019466
-1.53744553809958
-0.386156552592194
0.55534514168235
0.148311139292546
-0.0996388203357833
0.115790544389048
1.07844690810095
-1.55319390192867
2.81325916308691
0.401913001331982
-1.31906818477451
0.867768188131308
-0.795286968162506
0.349620165957227
-0.194758723571966
2.0449526483321
-0.63812813567637
-1.14525887079602
0.576409022826098
1.42794937754223
1.14265733465143
-0.524293446515673
0.0518022094065853
-0.379815365264174
-0.496518794765565
-0.0955847445298339
0.34990424703501
0.0813376481638269
0.0919287328196535
1.70468671313905
-1.10465288921906
1.08314421761708
1.1381315144344
-1.24534448497594
0.0108522199364351
-0.640382169123451
-0.558348898964353
-2.23951427549043
0.266864361473274
1.24267073227102
2.53362562328203
1.45082258429403
1.48392526568858
0.603298865950403
0.870422160331091
-0.244142053818662
0.352983422434533
-0.343049231399972
0.486445741508358
-0.671985076588982
1.08150769874917
1.24609045782056
1.01382154664994
1.88953334232104
-1.04849211818963
-1.64611623082592
0.623677317187119
0.668217710762081
2.04772926140011
-1.01838118064378
0.400410019302387
-0.7504162812134
0.32391251607434
0.863836908353076
-0.403624306673803
-0.882763714385106
-0.597072677954675
-0.571950473370755
-0.499852332494592
-0.335951104515686
2.33289437530571
0.683242903060613
-0.203332017270848
-0.354052860727202
0.671166300124661
-1.89924269064196
-1.21783274166246
0.761556793698729
-0.179185157214521
0.942802640695773
0.32702424586332
-0.884647200558214
-1.84519721656744
0.356879267336971
0.71631289159046
-3.80701758076553
-0.435199088276884
2.54559882004764
-0.890564604595786
-1.30361057935739
-2.25575028808026
-0.933851299896752
1.59159058431801
-0.880934365021947
0.719040868382228
-0.325797878332906
-0.354248340552815
-2.35954916806489
-0.073838582831994
-0.602591882664619
0.35332922956593
-1.44795106964966
-1.32807362250329
-0.997565008956757
-2.10780331523674
-1.23463157926023
0.159077887538597
1.15628012269116
-0.247693224783551
-1.04391196334163
0.706212359761145
-0.37521251045919
-0.951186058446602
-1.69193379990708
-0.883812151148913
1.29645129010048
-1.80542217484632
-0.707439222909175
1.07905830815149
-2.20590393571654
0.0228210130585062
0.493518273830018
0.237863606190175
-0.226582824593017
0.897650144389271
0.241570600044133
1.41202660258995
-0.235097339665453
-0.343775994443972
-0.653915897742666
0.393751007990815
0.754532299638362
-0.025199578361896
-0.568123781322889
-1.73957289105764
-1.85322231142908
-0.965294401041986
-0.0749516646140366
2.70605870769666
-0.567979194816712
-0.898411337997307
-0.325623768151107
-0.361286299155351
-1.19251935941349
1.20696247168324
-1.82829776248075
-0.626467513328988
0.0866151354890967
0.925727657166067
-1.0718187622942
1.04343808777866
2.60751208253096
-1.08325792998791
-2.28700513039935
-0.958674194739443
-0.58602353529218
0.362009574074624
-0.0897459003623296
1.24599516558686
-0.96574966189411
-0.991657900339899
-0.708894146116242
0.0541601761197181
0.552061409060807
2.58782580020903
0.552202181250763
-0.0915889057378316
-1.92619301015158
0.946546299237147
-0.628537392957142
-0.104759479186532
-0.556449332865991
0.472477522075496
1.05514174640279
-1.27919809406181
0.208186607629977
-0.299224676643504
-0.78861978992979
1.00239187668479
-1.01046251149032
-0.732987151361583
0.59881466077743
0.358652401681816
-0.929669559991665
-1.43345616075264
0.95389012439718
0.991212536868791
1.41501665197279
0.279014757291081
2.00435879242642
0.565324629781135
0.785221483958734
0.11578193019824
-0.0136255760379729
2.08274248071712
-0.903493103920124
-0.145017224779173
0.675386959076766
0.0331238473875266
1.36355895804397
-1.6113554111036
-0.766311755011171
-1.01392185052041
-1.17148476723645
-0.455442230563401
-0.295209230747877
1.63723463019292
0.349648332253887
0.0353217595135355
-0.240717493256677
0.334210911026073
0.688387757095709
-0.247207928997079
1.44683557120343
0.839026524510795
-0.516171958602495
1.16670750115777
-1.29494929558782
1.62024840443902
-0.820560673214581
0.923019353751199
-0.716310189517284
-0.173063484321015
-0.777837267244037
-1.10535833209559
0.753904181360791
0.41568966985787
-1.0106933483131
-0.613620650777708
0.845112802439077
1.22490368651174
0.337747861029043
0.778082014360799
0.106037451668386
-0.0625258233532472
-0.740355076694545
-0.42248545183993
0.857272647751752
0.627418341198927
0.0502554786517585
-2.51379406639425
-0.27569016974131
0.33395695271554
1.28251324573266
0.227762666718284
-0.865087823709219
0.604592701485076
-1.08359621444046
1.06918237510699
-1.72467552469459
0.75103659048182
-0.926828650380933
0.211224293916665
-0.651966021319274
-1.42301942384217
-0.869006223987826
-0.00309851845144914
0.600491776233048
-0.57163572966745
1.26522726583009
0.302274748761503
-1.79073742628324
-0.695374534147133
-1.30839452159833
1.56041019236072
0.217546615284434
-1.4601378280054
-2.21248513900712
-0.594800908349484
-0.146067610848735
-0.410573731631046
1.35577336592108
0.292752535464945
0.548557721817066
1.74763770470684
-0.94688961207408
1.32073097069706
1.08660286414979
-1.01540946209241
-0.339571882828273
-0.180682118311023
1.66120208551709
0.593770110067465
1.04817052092246
-0.629835717041026
-1.767170352652
-1.34850499111267
0.220886995173047
-0.322865556526971
0.901000970452991
0.1148388354146
-0.0261785506701996
-0.866811587160824
0.267463936755616
-1.03949139216869
-0.775900124986371
-0.580214879293605
-1.69009134801923
-0.0365988825018596
1.19203409548528
0.961112755472338
1.26970013161397
1.70650863801326
1.63455989752158
0.890025112145529
-0.615034604495726
0.635319053238427
-0.910810759239943
-0.398863027395824
-0.448772421792715
0.794304958589502
0.807584716680899
1.0216191090614
0.856115981654859
-0.124654166690518
1.2984823167673
-0.888638071298902
0.849471355164667
0.39887314834313
0.809844545994613
-0.128807066872158
-0.69813061999013
-2.45166516235506
0.630745779654939
-1.3361999180313
0.737171515328586
1.06674332096229
-1.45143111619788
1.02769901002109
-0.117890506851175
2.4124257870268
0.595059942482131
0.1324834580434
-0.157264509313561
-0.631947907059473
-1.28516210488224
1.21902557348015
-1.99692631219186
0.227784572189786
0.173166664996618
0.544782354894034
0.78477121347802
1.07394698471472
-0.254236927542946
0.125813130951612
-0.4707201965288
-0.411444873100872
-0.58304838532542
1.12249368463994
1.00034503737126
-0.12722122981302
-1.12828348086359
0.0250175151804904
-1.492472741309
1.59046701635688
-1.44320134557598
1.19624043414128
-0.97884324358854
-1.13602942003539
0.0625927589199403
-0.000464876268414208
0.135332550648898
-1.06176244713568
0.159815197404525
-0.886488532333985
-1.71452319081806
1.53593730507948
-0.206412153964193
-0.749602452625016
0.916414271602794
2.01418154671901
-1.05178013453013
-1.0293598131188
-0.942620670811022
0.234740620684819
-0.468512022123602
0.943652735855677
1.12037326970764
0.262781709129654
0.214899564253864
-1.20729838273709
0.143132476964128
2.13344901540976
1.5445077752968
0.302828085535128
0.419459607990442
0.914894654325569
-0.605948129593058
-1.32371125432548
0.595308199446906
-1.03512881178003
-0.680751675212247
-0.14898721684506
-1.16177945019913
1.38060270991177
-0.523428404745323
-0.26343585595056
0.22037461175859
-0.243590548051609
-0.308872966514608
-0.682310736878654
0.137980548710258
-1.11952524059572
0.0441820149667899
0.42405975194917
1.15950463370526
-0.723179503404288
-0.576050282642639
-1.30894745773368
0.546948424688894
-0.263714478783519
-0.84316886814877
1.26408659165795
0.189187160413791
1.37594625648746
0.574075886633731
-1.07796101489741
-0.128199723228815
2.36584846811725
-1.50511755286109
-1.16258737215971
-0.638815092492356
-0.403550847870435
0.532674172825676
0.538776105126093
-1.03997729360114
0.011709261791813
-0.969545795875129
-1.11325136392427
-1.15705262556348
2.26290333215034
-1.78122448672784
1.2453790084726
0.526451423306634
-1.58159936212596
0.809834743336643
0.133124343649892
-0.424630133312254
0.3084705876055
0.329560533335562
0.188274555584539
-0.348264989113648
-0.104019265713873
1.11695201628809
-0.872300992471248
-0.472267576034666
-0.246153350949267
-0.267167911689572
-1.69645203744245
1.41712069478247
1.76009134935688
1.44825989945959
-1.39370340088734
-0.910705867700754
-1.40559454870899
2.11119946311786
-1.70484445693296
-0.350946585174591
-0.188249571754409
-0.485871766201181
-0.475587622902238
-1.0481150932661
1.05166589667924
0.574117534145822
0.0975747351038617
-1.45334734961197
-3.12329620755232
-0.130746643899099
0.742404926396201
1.2590586293442
0.525073603119393
-1.31768715810876
-0.467932052719895
-0.592409427833622
0.345984835609991
-0.519393808546154
1.38640909206624
0.324235342955035
-0.771348913702214
1.45637729039461
2.26755761426502
-1.9288920650578
1.26859820546554
-1.00307378771844
-1.53287528120207
-0.19864291357533
0.109616243528221
-0.0825437223236195
-0.681402279363387
0.144779181158979
0.189958925284613
-1.22708848113821
-1.30234081585436
-1.38111794404144
0.259910638207207
0.200673716935993
-0.470999844481809
0.282809998834007
0.221378575800289
-0.862716943758112
-1.54690074779403
1.10028872030009
-0.163087318831195
-0.698389059685567
-1.65667286634093
-2.25147271331024
-0.365836753905512
-2.02647146212712
1.29525045244047
-1.13695006153847
1.27217192430367
0.448787115912946
0.16299458252405
-0.692795965268673
0.869232063647447
0.036791926378525
-1.09753516718511
-0.877518536702
-0.202327011782757
1.39918549310819
-0.418090681022212
0.648378617723229
0.762920808133396
0.196868372213767
1.19895190821224
-0.674033626177378
-1.06056660275009
0.454586679553511
1.64410524627218
0.687858656515921
-1.01024465800408
-1.96492443230513
2.21015826326289
0.581008493502913
-0.420866092018747
1.12042562644712
2.73389316022016
0.470117018717058
-0.0253289872736459
0.57676517086179
0.843848999532988
0.242371709740916
1.23370517569268
0.759642435847275
-0.352129860552483
0.433672178593082
1.99328953636115
0.845804936024954
-0.487100613461492
1.98875032200358
1.42083104914795
0.33432790778363
-1.80822993009914
-1.35681835199735
-0.737026593920025
0.358665517263296
0.816626102914356
0.736076474610386
0.269230596553114
-1.284159020156
-0.502529343985746
-0.13727380863258
-0.924221177053085
-0.986556295813205
-0.69505066496727
0.118848003118433
-1.47465811015696
1.51411425538509
-0.526682245938074
-1.22784452192534
0.0931005934554751
-0.0128554223952674
-0.204922925262327
0.0585867540630011
0.650919249700125
1.66539576223256
0.619515357566005
0.745830577224109
0.885426988976316
0.183951742684768
1.90616244415225
-1.05706268185071
-0.946802459699134
-1.48008628891697
0.230851049934969
0.22385046081355
1.23689111870969
0.0117508606080532
-0.845830319532806
-0.0287370604867913
-0.412754842031705
1.58953167397834
0.103962365618271
-0.63469223910496
2.2998829771809
0.467539640750579
0.82638877087571
0.837523962096193
-1.04865136310626
-0.807875454236899
0.262288119916533
-0.452926305554232
-1.68127393016157
0.741517018340052
0.0512766581047462
1.08673551594205
1.37331499270319
-1.12505754224789
-0.764964411577569
0.795355074471327
0.82717891964625
1.24002815412882
-0.728409604327297
-0.631792432744122
1.35789600841392
0.471903681292953
-0.270071277229851
-1.26965370511707
1.42383259675622
-0.36214524994872
-1.26824727737554
-0.0359069177013403
-1.6427380456324
0.718335608417018
-1.19365198442321
-1.7325018332185
0.300806711093106
-0.724001198121505
1.86142799036617
-0.644522151077745
0.107778346793937
-0.280295040812158
0.666499489031531
0.741436313217353
0.358807256131824
-1.54142651284464
0.985916864987615
0.565235651441703
0.455509028433703
-0.929188342019136
-0.151923169077763
1.09879749551909
-0.652754231417769
0.270848898054074
1.42900047872448
0.7360674189852
0.992019857459073
0.464798065016878
0.93533512984407
-1.42782350535355
1.52168339001024
-0.0647939272703724
0.303448446334383
0.427009828371224
0.121429141209748
1.25626551067898
-0.240380980845923
-0.84838051887588
0.585185500578201
-0.163366648117037
0.837641703812173
0.610889609982097
0.322590024618936
0.916788164618896
-0.663897800352722
-0.390936554484664
-1.05346105354044
-0.498459139937735
-0.628943240230117
1.03174614777597
-0.573245710147557
0.930985635146488
-0.549802882117488
1.27487757353263
1.41174433385122
1.87591071637856
0.181910187201891
0.597916125332957
-1.30548122751815
-0.381927907382349
0.693383902304336
0.243096713798016
-0.663565375073315
-0.847149158656848
0.100958431349361
0.632680356891686
-0.361961513997361
-0.735661554847578
-0.642538975180212
0.984484377682599
0.402870964869769
-0.0951553787495907
-1.13772343328677
-0.776632399452497
-0.218589431418653
0.300486031258253
0.282634401921557
2.73893679188196
-1.38346368156751
0.985034251291265
1.20851559477721
-0.910250409670378
-0.320086095168621
0.168733605709166
-1.37417750224897
-1.11639500388292
0.870859199863355
2.17574191203206
-0.537689450932007
0.321836360318657
-0.816671481828839
1.12729900782361
0.553936215566724
1.59514415540122
0.136779359662991
-0.79717611995072
-1.08641797899135
2.19923734357483
0.462242501166133
-0.10612975947452
0.522220935887929
0.653506805219369
0.410608026877095
-1.81756612984866
0.378622745186067
-1.7931849751901
0.508077231870428
-0.921046825610043
-0.440025183171446
-0.345336164317723
-0.758660180343603
-1.35363163481607
-0.44127880364784
1.00832105929078
-0.552269918573253
0.530989163016846
-1.48625767158488
-1.49072889912717
-0.0803636877079008
-0.468759037206906
1.21599590723097
0.0457981783653343
2.18148794112162
-1.27116565247313
-0.796808491678255
1.05195217956187
0.439434149837325
-1.45084150368317
-1.53165157761264
0.195211389045991
-0.424000349450371
0.366703118193622
-0.544682498386031
-0.0899758574121114
-1.44975113552701
-0.0249307178867999
0.416919626206242
0.666728348941731
1.2692172224066
-0.690349565377488
0.744035910937359
-2.53918708874045
-0.583570732111242
0.634083509540147
-0.73213300863297
0.852553372361267
-0.1663602527093
1.44474759335402
-0.790523170387886
0.228056126682095
-1.19581216158875
1.41907907196754
0.191736174827203
-0.169233949210608
1.31888588032087
-0.396071610870423
-0.286922845109414
-2.13144297258885
-0.0187098587300064
-0.0413393502162398
-0.52855671984051
0.0730579430301009
-0.962624568696015
0.589581058318348
0.107807222306272
0.681695735845637
0.514355529397843
0.378547241008631
-0.513989494088403
1.01186609491888
0.38978015421832
1.25493904885404
-0.500656899336032
0.372901625443409
-1.05072058459684
-0.668056914291149
0.536290540963423
-0.687694733626561
-0.0650679974662367
-2.03262606562874
0.354380220167374
0.0824716923599512
1.67456307386635
0.291500722909611
0.801949995734755
-0.303932806386412
0.133658449685318
0.053931847669693
0.39878246937581
0.558079456412588
-0.292022605903338
1.63131923890257
-1.10358403118804
0.0943438833667234
0.658559619353058
2.04613433192428
-1.19712829394882
0.535938373355155
-1.01336804293147
0.738669726161192
1.27094732239837
-0.226760489332049
1.52091412096262
0.433277571234131
-1.05366492422348
-1.20280265919156
-0.171951920896091
-1.16198660733668
0.297748718623958
0.355819618324068
0.850528836849352
-0.207421497577907
-1.38040935577044
0.100110582912034
-1.76620448388696
-0.753892438018065
2.19441044045848
0.610515146372538
-0.0449571937544736
0.279016517857773
1.21334591633078
-0.0396415477101983
-0.695218967087682
1.05225904670786
-1.47362283518423
-0.876164484695089
-1.5795943285172
-1.08169037770452
-0.742613989501097
-0.805377576534024
-0.419425457785474
0.138220494765942
-1.0619165062053
0.143477108605354
-1.65868861549766
-1.26553927257439
0.00996842220440683
-1.73143933884582
0.167842202212801
1.87630564672093
0.195243884839638
-0.964661537567585
0.776979802349892
0.237328635257696
0.630589388386724
-0.0373948008031949
-0.367923095803531
-0.330646135887197
0.118530967930346
-0.764097545943935
0.889588971331013
-1.05158918892187
0.780671890552412
0.352365587712441
-0.278547084377038
1.12703788744906
0.589162827086815
0.617301938249551
0.734264829659973
0.670163597284134
0.607863638901824
-1.29259702860683
0.0618573042408749
0.5436063782501
0.593127197790037
0.884207265999987
-1.55987188343208
0.994420495770819
0.921398567255598
1.76632790456697
0.213430113247938
0.42473340768759
0.0271032084807881
1.31488020547426
0.905039816086314
-1.58624555315863
-1.11746112797389
-1.07499984108947
1.26756375936768
0.670531633412333
-0.269012631500319
-1.42544749289962
0.791517229428897
0.0995180658490335
0.943911818975461
-0.658908555728868
-0.147754619454108
-1.75152184510951
0.861583895348636
1.42377750837311
-1.4722468240272
0.464181187737601
-0.201756727219068
0.789144626518253
-0.984931261626245
-1.1078559649674
-0.518198670515846
-0.819173531990995
1.35593456883902
0.515910829892697
0.0581658461840315
1.14442534661861
0.912852936984696
0.690040538949765
-2.07047858172342
-0.790367008630728
0.137285679705249
1.60875074158811
-3.02075949716391
-0.908195171634199
0.6282725387224
1.36121628070052
2.09131214154381
-1.09510750234773
1.74204350911051
0.932764626648194
-0.360423795295074
-1.3119132856367
-1.20368758256456
-1.29683127636195
0.0366271659083642
0.882441341498202
0.957345464734046
-0.132516940656443
0.726601061235683
1.45469096288482
1.52753167319311
-0.881427484209299
-0.300378209185769
-1.66140149049388
2.33327417870087
0.0425601011058962
-0.521297212799266
-1.40549157203088
-0.389353827076184
1.21611343556545
0.178763094334136
1.49843854622625
-0.13926630070747
-1.91846004304019
-0.564056222259408
-0.564282939074416
0.954027524967114
1.59195212079649
-1.17605830677327
-0.186341439953654
-1.49960336847053
-2.60349846059438
-0.559590303945216
-1.22918123031366
-0.324986794585027
-0.952209744015827
-0.41915259567747
-1.42405260906674
1.3382188949356
-0.044230345672584
-1.71050177737256
0.653160878400221
-0.0254608523561503
1.16342395416191
1.76739209372092
0.0667850218027332
-2.04742850662086
-1.18110168524359
-0.671681896957216
0.273555567862619
-0.842444810646918
-0.323841436377225
-1.88096611623735
-1.8963254696473
-0.519501053568406
-0.676646765457602
0.0775380268681258
0.916868881362179
-1.09386122793072
-1.4354388277784
1.86324190845286
0.292567762370934
0.667954600983848
-1.05005624150667
-0.390020664623568
-0.581670884538884
-0.636652436872984
0.395082766803604
0.610217458984842
-0.247724849917506
0.536070246176795
0.115881326306924
-0.382376193205243
-0.205657441224826
-1.01239333179955
0.207336894786205
2.23524893333828
1.08258940537675
-0.21148291743559
0.0306664836510606
0.660644136852761
0.710216273807025
-0.989011639812796
0.378222876233956
-0.942164273953276
-1.44832172506092
0.724447291878028
0.426347206377666
1.38944475181001
-0.952543113660085
0.911490713476922
1.39930166032657
0.777908527913279
0.858262265167906
0.239232193545398
-1.81912523616808
-2.28600645102487
-0.846747549083002
0.55292665263863
1.01903747993758
-0.772971394421483
0.297075026163058
-1.89803895401768
0.706782301474316
-1.43338204752912
0.169809118444696
-0.146317523746058
-0.940445543889714
0.0186942228834823
-1.2890930989264
3.02135045442006
0.281029703880771
0.375846009996977
-0.122076121607632
-0.564748394967676
-2.01653611502274
-0.075933038434589
-1.11937177823617
-1.2725539754076
-1.03650779154981
-0.0382494310882722
-0.944099088061321
-1.00282216509789
1.34104854480317
-0.641111333506384
-1.19936858556755
-0.928887067325774
0.553898747763291
2.11761435827166
1.35893025662551
0.762473387682607
0.51360365926704
0.863391665730108
1.20291224162315
1.65955925243941
0.601499531169735
-0.511617409456113
-0.11803479327577
-0.121926704415766
0.0347440235195327
-1.60655001222488
-1.00548976579084
0.328295272560466
1.15957188432649
0.285481228444001
0.684962603091151
-0.0373006184404247
0.186645640870914
0.946571915406802
0.0304163134239574
-0.535082658483675
-0.857410911289943
-0.342126949032305
-0.742375996349212
1.28215088877561
-1.36731645873506
1.49498455830281
-0.0634401925641391
0.859308619275328
-1.97894051987506
0.848708381701385
0.209123453421134
0.507456695874107
-1.08536252654242
0.420453557778623
-1.37337351098737
-1.09264773354359
-0.716372695155439
0.880608370898586
0.491034971845602
0.635137166222241
-0.226697394704392
1.21029862212493
0.400770727617731
0.599396248312647
0.45965492938109
-0.517757738238707
-1.5380548912138
1.43554298549979
0.479400816489231
-1.73783530321485
0.967584003217429
1.28650815180962
-0.987248595879026
-1.12158717928573
0.782986519191568
0.897006216200594
1.2481164885742
0.919641422273065
-1.23586223951798
0.270386179477868
0.777229641421531
1.26138878347179
-1.7559228234194
-1.74261682804766
0.412269937846705
0.656983015218804
0.129155796873774
0.046304889418695
0.15875179815467
0.155209388819629
1.38589461357107
-0.412120787656896
2.10144601600437
1.6760729859517
-0.968598632216115
1.04408098158963
1.61247510438924
2.07843816084117
-0.82115384426723
-0.979058741741187
-0.707244522589684
-1.56719394329616
-0.0658006876473118
-1.5730875849068
-0.660600266044443
-0.665709403914396
1.24724577457039
-1.79486038549223
0.89682327363436
-0.629015096415641
-0.883348945931508
-0.245706529257761
-1.1345054913445
1.40933106345449
1.37472113604106
-0.699666328655539
1.38453352300872
-0.170533176920309
1.48929108402653
-0.201419660195825
0.576577453970572
-0.538020610898141
1.62034640944506
-2.17260408472819
-0.52018921558834
2.02427747671613
-1.47019896707207
-0.391712702449574
-1.86454812408253
-1.5396378064857
1.21991748921154
-2.56196694458058
0.0588954882317604
0.538711983563536
0.186246004392745
0.024909786150934
0.520518769742495
-0.635139244787546
-0.415451095103552
-0.0160067366587661
0.388833846778679
0.417832991728175
-1.34298588317433
0.117564599550086
-0.0877660974418881
1.06590512295429
0.172566999958476
1.05132369972937
0.113095030018798
0.232963895669428
1.65432969813267
2.35560614917552
-0.34204641188685
-0.340463601705175
0.216548061862634
-1.76219067795118
1.89644224144673
0.44034667650846
-0.304591868200133
-1.2703514138564
0.425817518982629
-0.820314873321515
-0.735495854854305
-0.738494715076646
2.02140551653497
-2.39318567829446
0.163473955623366
-0.0974742808749554
-1.74326955144851
-0.233004669342278
-0.151335410701297
-0.925097135516223
-0.163496275282307
-1.82022545404518
0.39198511213111
1.29290830217461
0.555363781779705
0.00381533334051014
-0.415145779758291
1.50811323069498
1.22189659081238
-2.076948722139
-1.43430027660389
1.16971228148677
0.486058431080219
1.33348878698612
0.225269964623599
0.716946574323393
-1.14080426844609
0.890244683187785
-1.68366255420059
0.796431507548141
-1.72858863809948
-0.437618290932216
-0.306410257149871
0.112034617171414
-0.800685939670068
-0.516471624513385
1.18144949694389
-0.424150465001652
-0.55660603233424
1.67556348348294
-1.94639708874747
-1.08109630823553
0.698783611747378
-0.719044819838298
-0.49565770744767
-0.518876856271631
-0.297958407929418
-0.187221185151779
0.909438177874073
1.02054385637226
1.37382623694274
0.703005425710565
2.57753502437318
-1.43428315564397
0.978595889751025
0.719555371744971
0.814044032555019
-0.106467482850245
-0.501280243275948
0.495007747763745
0.793499811237712
-0.08454213255685
-0.840125096824109
-1.14403895139036
-0.491335602634683
0.00790415436982866
-1.39099635546847
-0.0417270060237745
-0.617064956751896
1.47159968370037
1.76724144259641
0.0548250114231937
0.753207165293721
-0.894413113375865
2.10493666941424
-0.265551163550139
2.28094829503786
-1.09410126820796
0.580214206665171
-0.748900014186208
0.181937334712365
-1.53626297339862
-0.740098954586132
-1.10246317487059
-1.3177494484803
-0.692118764565605
-0.0815032365143318
-1.25068208828093
1.30754807528445
-0.331666355287368
-0.207692597474173
1.25465911197547
1.50169134347921
-0.165403964692199
0.716694164107309
-1.83394910843406
-0.288623866720285
0.22975314942615
-0.825996077323103
0.932006571395059
-1.47546113826105
1.04788264025801
0.160563477909569
-0.424825761264275
-0.0976648111589995
0.287365121450156
-0.507125002501567
0.907819305340382
-1.68788699395071
-0.865996399442232
-0.652218125880177
-0.46072922245331
-0.215473225639427
1.35942966275375
-0.406412890505019
0.359658128800222
0.463783704046436
-0.231699603784326
-0.588325574102314
-0.453308226366718
0.27394480098659
0.795132619948875
1.36396858512072
0.617068354251374
1.16168033380351
1.32980787498665
0.838244673087561
0.203149727461771
-0.232662339337227
0.272868445843974
0.00802383602896027
-0.202883814203292
1.0927604119203
0.84567634942261
0.402194126460134
1.53744059867437
-0.258755295685645
1.4920140226578
-0.165161162046016
-1.78772035626997
-0.33595262982779
-0.458105536448824
-0.716418114134518
0.48564014957923
-0.157058912727347
0.273266075310581
-0.631699182053022
-1.16102086923774
-0.926740786507511
0.183318964300026
-1.29259223697398
0.214000317447963
-0.299687532668089
0.315801859249604
0.148192312004409
0.21130621676222
-0.559472162781918
-0.556250077803099
0.510578925687008
-1.22615227658606
0.240485275116139
0.399617334112486
-0.59686726534919
0.662176627140789
-1.78849844331976
-1.08855443666449
0.9763741150033
0.707599469423325
-1.02493992512197
2.02006347239534
-1.15205015597117
0.536803512183393
-0.21666938848318
0.290147461731662
0.303418847759117
-1.09429642422377
1.86290916825069
1.1058576129456
-1.78225907265467
-1.55669107594195
-0.873272157151388
1.56415487703189
0.468681354424407
-1.16526866019895
1.24897459853393
0.218985261991075
0.538463039286069
-1.09997720533416
-0.182480325242597
2.10191819996961
-0.114402986909498
-1.61665378900076
-0.151475276498517
-0.613429004233827
-0.389845831030084
-1.2832772004022
0.350673224755381
1.66222251494895
1.08492499662241
-1.31647954415697
0.688688171312655
2.07471544706475
0.701896273696013
-0.46600063873616
-0.695962514022164
1.34113879145979
-0.821439476422242
0.249086425002503
-0.773939772565857
-0.961800907241104
1.14796329367954
-2.29491824089728
-0.233314211455332
1.02389920140204
1.23512050206684
-0.436873643190781
1.64428920201945
-1.78733812007132
-0.154415154064575
-0.719697850496811
-2.43398575731464
0.106929528656157
-0.104237105293653
-0.228655752820256
-1.34082890028778
-0.153703355997606
-0.479867990111002
-0.339322032051377
1.63405161802831
1.60054413510406
0.832379671483811
-1.2702893558865
-0.196994619892342
0.496573728481589
-1.77727557871758
-0.730494983329544
1.63536579249524
0.974110471092001
1.26492215012686
-0.336517964394433
-0.563472170236279
0.36698549985269
-1.95834991831849
-1.27679206485664
-0.726956397087731
0.514025548260381
-0.673339762704614
