# Supplementary material for: Covariance Between Genotypic Effects and its Use for Genomic Inference in Half-Sib Families
Source: G3 (Bethesda). 2016 Jul 7;6(9):2761–72. doi: 10.1534/g3.116.032409 (PMC5015933; doi:10.1534/g3.116.032409)
Supplement: Supplemental Material [file supp_g3.116.032409_FileS2.zip › readme.txt]

Khet.txt
- covariance matrix of SNPs with dimension 259*259
- three columns representing the lower triangle (row, column, value)

Xhet.txt
- design matrix of SNP genotypes with dimension 10000*259
- genotype coding 2/1/0 for AA/AB/BB 

obs_5.txt
obs_50.txt
- phenotypes simulated with 5 and 50 QTLs (n=10000)

tbv_5.txt
tbv_50.txt
- true breeding values based on simulations with 5 and 50 QTLs (n=10000)


wittenburg 14/08/2015
