# Supplementary material for: Covariance Between Genotypic Effects and its Use for Genomic Inference in Half-Sib Families
Source: G3 (Bethesda). 2016 Jul 7;6(9):2761–72. doi: 10.1534/g3.116.032409 (PMC5015933; doi:10.1534/g3.116.032409)
Supplement: Supplemental Material [file supp_g3.116.032409_FileS2.zip › tbv_5.txt]

0.141255552208461
-1.09059015286402
1.03554350751784
-0.099506650229524
-0.170419461398959
-0.387129056089632
0.152366791877928
-1.09059015286402
0.117202944461149
-1.06653754511671
-0.778915139256604
-0.849827950426039
-0.551094304896463
0.427047829660192
0.654868664020333
-0.112448018307369
-0.754862531509292
-1.09059015286402
0.40299522191288
0.643757424350866
-0.411181663836944
1.01149089977053
-0.838716710756572
-0.183360829476803
0.630816056273021
-0.194472069146271
-0.387129056089632
-1.09059015286402
-0.849827950426039
1.33427715304741
0.439989197738036
1.01149089977053
0.796611433488229
0.141255552208461
-0.754862531509292
0.783670065410385
-0.0754540424822125
1.11939768676512
0.807722673157697
1.03554350751784
0.643757424350866
-0.0754540424822125
0.369076386568602
-0.551094304896463
0.654868664020333
0.332082410743446
-1.05359617703887
-0.849827950426039
0.117202944461149
-0.374187688011788
0.369076386568602
-0.112448018307369
-0.778915139256604
-0.194472069146271
-0.3982402957591
0.117202944461149
0.34502377882129
-0.183360829476803
0.152366791877928
1.34721852112526
-0.159308221729492
-0.825775342678727
-1.05359617703887
-0.112448018307369
0.415936589990725
0.117202944461149
-0.183360829476803
-0.170419461398959
-1.07764878478618
1.08240371093996
-0.778915139256604
-0.575146912643775
1.02443226784837
0.630816056273021
-0.411181663836944
1.08240371093996
-1.06653754511671
0.427047829660192
0.654868664020333
0.40299522191288
-0.791856507334449
0.566960470719711
0.820664041235541
0.643757424350866
0.128314184130617
-0.170419461398959
1.03554350751784
-0.170419461398959
-1.09059015286402
0.427047829660192
-0.778915139256604
0.186285627222207
0.128314184130617
0.117202944461149
1.34721852112526
0.415936589990725
0.427047829660192
-1.07764878478618
0.643757424350866
1.34721852112526
-0.862769318503883
-0.609065747988054
0.654868664020333
-0.3982402957591
-1.06653754511671
-0.170419461398959
0.152366791877928
-0.791856507334449
0.654868664020333
1.32316591337795
0.128314184130617
-0.862769318503883
1.33427715304741
0.128314184130617
0.332082410743446
-0.159308221729492
0.40299522191288
-0.183360829476803
-0.849827950426039
0.783670065410385
0.34502377882129
-0.183360829476803
-0.860939190095506
1.33427715304741
0.356135018490757
0.34502377882129
-0.3982402957591
-0.374187688011788
1.3102245453001
1.34721852112526
-0.146366853651648
-0.838716710756572
-0.183360829476803
-1.09059015286402
0.820664041235541
0.152366791877928
0.117202944461149
0.415936589990725
0.796611433488229
0.152366791877928
0.667810032098177
-0.170419461398959
-0.551094304896463
0.630816056273021
-0.183360829476803
0.643757424350866
0.369076386568602
-0.778915139256604
0.139425423800084
-0.3982402957591
-0.791856507334449
0.0574013729611818
0.356135018490757
-1.07764878478618
-1.09059015286402
1.0953450790178
0.783670065410385
-0.849827950426039
0.40299522191288
1.01149089977053
1.02443226784837
0.807722673157697
-0.170419461398959
-1.07764878478618
0.356135018490757
0.34502377882129
-0.3982402957591
0.141255552208461
0.415936589990725
-0.791856507334449
-1.07764878478618
1.10645631868727
-0.838716710756572
0.332082410743446
0.796611433488229
0.117202944461149
0.427047829660192
-0.387129056089632
1.02443226784837
-0.564035672974308
-0.825775342678727
-0.310332102458478
-0.551094304896463
-0.170419461398959
0.117202944461149
0.579901838797556
-0.862769318503883
-0.0883954105600571
1.11939768676512
0.117202944461149
0.807722673157697
0.427047829660192
-0.754862531509292
-0.849827950426039
-1.05359617703887
1.0953450790178
0.34502377882129
0.667810032098177
-1.05359617703887
0.796611433488229
0.439989197738036
-0.112448018307369
0.104261576383305
-0.862769318503883
-1.06653754511671
0.369076386568602
0.439989197738036
-0.862769318503883
-0.3982402957591
-0.3982402957591
0.356135018490757
-0.838716710756572
-0.836886582348195
0.128314184130617
-0.754862531509292
-0.170419461398959
-0.112448018307369
0.104261576383305
0.117202944461149
-0.0883954105600571
-0.099506650229524
0.128314184130617
0.117202944461149
-0.0754540424822125
0.104261576383305
0.807722673157697
-0.159308221729492
0.654868664020333
0.117202944461149
0.34502377882129
-0.551094304896463
0.141255552208461
0.369076386568602
0.369076386568602
-1.06653754511671
1.10645631868727
-1.07764878478618
1.08240371093996
0.356135018490757
-0.170419461398959
-0.564035672974308
0.369076386568602
0.439989197738036
-0.551094304896463
-0.387129056089632
0.332082410743446
-0.838716710756572
0.783670065410385
0.796611433488229
1.04848487559568
0.439989197738036
0.796611433488229
-0.849827950426039
-0.754862531509292
0.117202944461149
0.427047829660192
-1.07764878478618
0.139425423800084
-0.791856507334449
-0.838716710756572
-0.411181663836944
-0.539983065226996
0.902688092074443
-0.849827950426039
0.796611433488229
0.34502377882129
-1.07764878478618
0.415936589990725
0.141255552208461
1.32316591337795
0.34502377882129
-1.09059015286402
-0.112448018307369
-0.527041697149152
-0.767803899587137
0.630816056273021
1.0953450790178
1.0953450790178
0.807722673157697
0.40299522191288
-0.539983065226996
0.439989197738036
0.439989197738036
-0.564035672974308
-0.551094304896463
-1.09059015286402
0.34502377882129
0.128314184130617
-0.411181663836944
-1.05359617703887
0.667810032098177
0.332082410743446
-0.564035672974308
-0.411181663836944
0.643757424350866
-0.778915139256604
0.643757424350866
1.0953450790178
0.34502377882129
0.369076386568602
0.104261576383305
-0.0883954105600571
0.414106461582348
-1.05359617703887
-0.374187688011788
-1.06653754511671
-0.112448018307369
0.820664041235541
0.128314184130617
-0.387129056089632
-0.778915139256604
-1.05359617703887
-0.825775342678727
0.332082410743446
-1.07764878478618
1.03554350751784
-0.159308221729492
-0.622007116065898
-1.10170139253349
0.438159069329659
1.01149089977053
1.08240371093996
0.128314184130617
-0.527041697149152
0.141255552208461
0.128314184130617
1.11939768676512
1.01149089977053
-0.099506650229524
0.356135018490757
0.807722673157697
-0.778915139256604
-1.07764878478618
1.3102245453001
0.34502377882129
0.332082410743446
1.32316591337795
-0.387129056089632
-0.825775342678727
-0.778915139256604
0.630816056273021
0.807722673157697
-1.07764878478618
-0.527041697149152
0.630816056273021
-0.538152936818619
-0.564035672974308
-0.862769318503883
1.02443226784837
-0.564035672974308
0.643757424350866
-0.862769318503883
1.02443226784837
0.128314184130617
0.796611433488229
-0.849827950426039
0.643757424350866
0.820664041235541
-1.07764878478618
-0.849827950426039
0.115372816052772
-1.07764878478618
-0.551094304896463
0.115372816052772
0.439989197738036
1.01149089977053
-1.05359617703887
0.117202944461149
-0.825775342678727
-0.146366853651648
-1.09059015286402
0.439989197738036
-0.778915139256604
0.128314184130617
-0.778915139256604
0.332082410743446
0.332082410743446
-0.099506650229524
-1.07764878478618
0.128314184130617
0.128314184130617
0.332082410743446
0.34502377882129
0.115372816052772
0.128314184130617
-1.06653754511671
0.141255552208461
0.415936589990725
-0.159308221729492
-0.527041697149152
0.820664041235541
-0.112448018307369
-0.825775342678727
0.128314184130617
0.332082410743446
-1.07764878478618
0.199226995300051
0.356135018490757
-1.05359617703887
-0.551094304896463
0.34502377882129
1.02443226784837
-1.05359617703887
-0.849827950426039
-0.374187688011788
-0.146366853651648
0.34502377882129
-0.3982402957591
0.0703427410390262
-0.849827950426039
-1.09059015286402
-1.09059015286402
0.128314184130617
0.128314184130617
0.667810032098177
1.34721852112526
-0.527041697149152
0.128314184130617
0.117202944461149
0.115372816052772
-0.387129056089632
-1.05359617703887
-1.06653754511671
0.783670065410385
1.3102245453001
1.10645631868727
-0.33438471020579
0.152366791877928
-1.07764878478618
0.115372816052772
-0.564035672974308
1.11939768676512
0.369076386568602
-0.374187688011788
-0.181530701068426
-1.10170139253349
1.03554350751784
-0.3982402957591
0.104261576383305
-0.146366853651648
-0.374187688011788
-0.527041697149152
0.117202944461149
1.04848487559568
1.04848487559568
0.34502377882129
-0.825775342678727
-0.3982402957591
-0.633118355735365
-0.791856507334449
0.643757424350866
0.796611433488229
1.09351495060943
-0.754862531509292
0.654868664020333
0.128314184130617
-1.07764878478618
-1.07764878478618
0.117202944461149
-0.836886582348195
0.115372816052772
-0.551094304896463
0.427047829660192
-0.838716710756572
-0.767803899587137
-0.099506650229524
-0.411181663836944
0.141255552208461
0.117202944461149
0.104261576383305
1.0953450790178
-0.0754540424822125
0.117202944461149
-0.539983065226996
-1.09059015286402
0.128314184130617
0.141255552208461
-0.0883954105600571
-0.551094304896463
0.141255552208461
-0.0883954105600571
0.796611433488229
-0.862769318503883
1.08240371093996
-0.374187688011788
0.139425423800084
-0.754862531509292
1.02443226784837
-0.527041697149152
0.128314184130617
0.128314184130617
0.117202944461149
0.796611433488229
1.03554350751784
-0.838716710756572
-0.778915139256604
1.10645631868727
0.369076386568602
-0.825775342678727
1.08240371093996
0.117202944461149
-0.860939190095506
-0.849827950426039
-0.3982402957591
1.33427715304741
0.128314184130617
-0.838716710756572
0.141255552208461
0.667810032098177
-0.862769318503883
-1.07764878478618
-0.538152936818619
-0.112448018307369
1.3102245453001
-0.767803899587137
-1.07764878478618
1.34721852112526
0.369076386568602
0.117202944461149
-0.860939190095506
-1.06653754511671
0.654868664020333
1.08240371093996
-0.825775342678727
-0.838716710756572
0.439989197738036
-1.05359617703887
-1.05359617703887
0.439989197738036
0.643757424350866
0.414106461582348
0.415936589990725
-1.06653754511671
0.104261576383305
0.115372816052772
-0.112448018307369
1.04848487559568
0.783670065410385
-0.539983065226996
1.01149089977053
-0.374187688011788
0.796611433488229
-0.374187688011788
0.34502377882129
-0.0754540424822125
1.01149089977053
0.439989197738036
0.643757424350866
1.01149089977053
-0.183360829476803
-0.825775342678727
-0.539983065226996
0.40299522191288
0.415936589990725
1.3102245453001
-0.387129056089632
-0.411181663836944
-0.3982402957591
-0.836886582348195
1.02443226784837
1.02443226784837
1.03554350751784
0.820664041235541
-0.170419461398959
0.439989197738036
-0.862769318503883
-1.05359617703887
1.3102245453001
0.104261576383305
0.139425423800084
-0.411181663836944
-0.374187688011788
1.34721852112526
0.34502377882129
-0.374187688011788
-0.838716710756572
0.902688092074443
0.667810032098177
0.654868664020333
0.104261576383305
0.141255552208461
-0.778915139256604
0.34502377882129
1.02443226784837
0.451100437407504
-0.791856507334449
0.356135018490757
-1.05359617703887
0.128314184130617
-0.849827950426039
-0.862769318503883
-0.374187688011788
-0.76597377117876
0.796611433488229
0.369076386568602
-0.099506650229524
-0.183360829476803
1.02443226784837
-0.0883954105600571
-0.170419461398959
0.0574013729611818
0.369076386568602
-0.409351535428567
1.10645631868727
-0.849827950426039
0.332082410743446
0.643757424350866
-0.159308221729492
0.356135018490757
0.591013078467023
0.141255552208461
-0.551094304896463
0.332082410743446
1.08240371093996
-1.08876002445565
1.08240371093996
1.34721852112526
-0.112448018307369
-0.539983065226996
0.115372816052772
0.427047829660192
-0.754862531509292
0.141255552208461
0.427047829660192
0.369076386568602
1.11756755835674
-0.778915139256604
1.34721852112526
-0.170419461398959
-0.767803899587137
1.03554350751784
1.02443226784837
0.152366791877928
-0.3982402957591
-0.411181663836944
-0.183360829476803
1.03554350751784
-1.09059015286402
0.34502377882129
-1.07764878478618
-0.562205544565931
0.117202944461149
-0.64605972381321
-0.183360829476803
-0.825775342678727
0.104261576383305
-0.551094304896463
0.115372816052772
0.654868664020333
0.128314184130617
-0.767803899587137
-1.05359617703887
0.667810032098177
0.654868664020333
0.117202944461149
-1.06653754511671
-0.527041697149152
1.0953450790178
-0.551094304896463
-1.06653754511671
0.332082410743446
-1.05359617703887
0.796611433488229
-0.778915139256604
0.807722673157697
1.02443226784837
-0.838716710756572
-0.754862531509292
-0.791856507334449
-0.778915139256604
1.0953450790178
-0.862769318503883
-0.159308221729492
-0.754862531509292
0.643757424350866
0.654868664020333
0.117202944461149
0.643757424350866
0.128314184130617
0.117202944461149
-0.112448018307369
0.104261576383305
0.415936589990725
-0.791856507334449
0.117202944461149
-0.551094304896463
1.10645631868727
-0.564035672974308
0.654868664020333
-0.0754540424822125
0.415936589990725
0.128314184130617
0.332082410743446
-0.099506650229524
-0.767803899587137
-0.862769318503883
-1.07764878478618
-1.07764878478618
1.11939768676512
-0.0883954105600571
0.115372816052772
0.369076386568602
-0.3982402957591
-0.0883954105600571
1.01149089977053
0.199226995300051
-0.112448018307369
-0.825775342678727
0.643757424350866
0.902688092074443
-0.146366853651648
-0.183360829476803
1.04848487559568
1.0953450790178
-0.3982402957591
-0.849827950426039
0.104261576383305
0.820664041235541
-0.849827950426039
0.630816056273021
0.152366791877928
-0.825775342678727
-0.183360829476803
0.643757424350866
1.04848487559568
0.603954446544867
0.796611433488229
-0.159308221729492
0.820664041235541
0.566960470719711
0.643757424350866
0.369076386568602
0.439989197738036
0.369076386568602
-0.825775342678727
-1.07764878478618
0.117202944461149
-1.06653754511671
0.643757424350866
0.439989197738036
-0.539983065226996
0.796611433488229
-1.05359617703887
-0.539983065226996
-0.551094304896463
0.104261576383305
0.141255552208461
0.796611433488229
-0.778915139256604
-0.551094304896463
0.796611433488229
0.667810032098177
0.117202944461149
0.40299522191288
0.104261576383305
0.439989197738036
0.796611433488229
-0.411181663836944
0.332082410743446
1.0953450790178
-0.112448018307369
1.01149089977053
0.439989197738036
-0.825775342678727
-0.862769318503883
0.415936589990725
-0.170419461398959
0.141255552208461
-0.170419461398959
-0.862769318503883
-0.825775342678727
0.630816056273021
0.356135018490757
0.34502377882129
-1.06653754511671
-0.146366853651648
0.356135018490757
-0.183360829476803
0.807722673157697
0.356135018490757
-1.07764878478618
-0.551094304896463
-0.862769318503883
-1.09059015286402
0.356135018490757
0.807722673157697
-0.183360829476803
0.356135018490757
0.141255552208461
-1.09059015286402
0.223279603047363
0.783670065410385
0.332082410743446
-0.0883954105600571
-0.778915139256604
-0.387129056089632
0.796611433488229
0.415936589990725
-0.562205544565931
-0.146366853651648
0.796611433488229
-0.849827950426039
0.796611433488229
0.654868664020333
-0.374187688011788
-0.387129056089632
-0.551094304896463
-0.862769318503883
0.643757424350866
-0.0883954105600571
0.427047829660192
-0.825775342678727
-0.825775342678727
1.34721852112526
-0.159308221729492
0.34502377882129
-0.347326078283634
0.783670065410385
0.34502377882129
-0.791856507334449
0.820664041235541
0.369076386568602
0.141255552208461
0.117202944461149
-0.146366853651648
1.0953450790178
0.141255552208461
-1.09059015286402
0.807722673157697
0.332082410743446
1.3102245453001
-0.862769318503883
-0.791856507334449
0.356135018490757
0.415936589990725
-0.767803899587137
-0.099506650229524
1.34721852112526
-0.849827950426039
0.34502377882129
0.34502377882129
-0.849827950426039
0.415936589990725
1.01149089977053
0.643757424350866
-1.09059015286402
-0.0754540424822125
0.40299522191288
0.415936589990725
-0.183360829476803
1.0953450790178
1.10645631868727
-0.539983065226996
-0.3982402957591
-0.3982402957591
-0.862769318503883
-1.07764878478618
0.667810032098177
-0.564035672974308
-0.825775342678727
1.02443226784837
-1.06653754511671
-1.09059015286402
-0.3982402957591
-0.778915139256604
0.0462901332917145
-0.562205544565931
0.141255552208461
-0.754862531509292
0.654868664020333
0.141255552208461
0.152366791877928
0.34502377882129
0.369076386568602
0.783670065410385
-0.112448018307369
0.332082410743446
-0.862769318503883
0.117202944461149
-0.791856507334449
-0.112448018307369
0.128314184130617
0.34502377882129
-0.564035672974308
1.33427715304741
0.40299522191288
-1.07764878478618
-0.387129056089632
-0.754862531509292
-0.551094304896463
1.01149089977053
-1.07764878478618
0.796611433488229
0.141255552208461
1.02443226784837
-0.387129056089632
-0.0883954105600571
0.141255552208461
-0.387129056089632
-0.564035672974308
-0.099506650229524
0.369076386568602
-0.112448018307369
-1.09059015286402
-0.527041697149152
0.796611433488229
1.04848487559568
-0.825775342678727
-1.06653754511671
-1.09059015286402
-0.0883954105600571
-0.849827950426039
1.3102245453001
0.141255552208461
-0.862769318503883
-0.860939190095506
-0.411181663836944
-0.099506650229524
0.117202944461149
0.104261576383305
0.643757424350866
1.10645631868727
-0.791856507334449
-0.778915139256604
-0.411181663836944
-1.06653754511671
0.439989197738036
0.439989197738036
-0.099506650229524
0.139425423800084
-1.09059015286402
0.796611433488229
-1.09059015286402
1.02443226784837
0.667810032098177
-0.551094304896463
0.439989197738036
-1.05359617703887
0.141255552208461
0.128314184130617
0.40299522191288
-0.170419461398959
-0.791856507334449
0.415936589990725
0.40299522191288
-0.778915139256604
0.667810032098177
0.415936589990725
-0.838716710756572
-0.564035672974308
-1.05359617703887
0.820664041235541
-0.849827950426039
1.34721852112526
-1.05359617703887
-0.849827950426039
0.369076386568602
-0.170419461398959
-0.183360829476803
0.796611433488229
-1.05359617703887
0.807722673157697
-0.791856507334449
-0.862769318503883
-1.07764878478618
0.34502377882129
-1.09059015286402
0.128314184130617
-0.778915139256604
1.32316591337795
0.128314184130617
-1.09059015286402
0.332082410743446
0.807722673157697
0.115372816052772
-0.778915139256604
-0.3982402957591
0.783670065410385
0.152366791877928
-1.07764878478618
0.104261576383305
0.117202944461149
-1.07764878478618
-1.07764878478618
1.04848487559568
0.117202944461149
0.427047829660192
0.654868664020333
0.104261576383305
0.141255552208461
-0.564035672974308
-0.387129056089632
-0.778915139256604
0.820664041235541
0.128314184130617
-1.06653754511671
0.369076386568602
-0.411181663836944
0.369076386568602
1.01149089977053
-0.791856507334449
0.141255552208461
-1.06653754511671
0.34502377882129
1.0953450790178
0.104261576383305
-1.06653754511671
-1.07764878478618
0.34502377882129
-1.06653754511671
1.33427715304741
1.3102245453001
-0.387129056089632
-1.05359617703887
1.3102245453001
0.104261576383305
-0.609065747988054
1.01149089977053
-1.09059015286402
-1.07764878478618
0.128314184130617
-0.778915139256604
-1.06653754511671
-0.3982402957591
0.643757424350866
0.369076386568602
-0.825775342678727
0.643757424350866
0.369076386568602
0.356135018490757
-0.838716710756572
0.117202944461149
-0.849827950426039
0.152366791877928
0.415936589990725
-1.07764878478618
-1.05359617703887
-0.387129056089632
-1.06653754511671
-0.33438471020579
-0.411181663836944
1.32316591337795
-0.778915139256604
0.115372816052772
1.3102245453001
-0.849827950426039
-0.754862531509292
-1.09059015286402
0.141255552208461
-0.183360829476803
1.0953450790178
-0.849827950426039
-0.3982402957591
0.356135018490757
0.128314184130617
0.104261576383305
0.667810032098177
0.796611433488229
-0.387129056089632
0.128314184130617
-0.411181663836944
-0.862769318503883
1.0953450790178
0.40299522191288
0.796611433488229
-0.849827950426039
-0.778915139256604
1.32316591337795
-0.146366853651648
0.439989197738036
-0.527041697149152
0.34502377882129
-0.170419461398959
0.128314184130617
0.117202944461149
-0.778915139256604
0.796611433488229
-0.539983065226996
0.369076386568602
0.783670065410385
-0.146366853651648
0.427047829660192
0.141255552208461
0.117202944461149
0.332082410743446
0.902688092074443
0.117202944461149
-1.05359617703887
0.117202944461149
-1.07764878478618
-0.183360829476803
-0.791856507334449
1.0953450790178
-0.825775342678727
-0.849827950426039
-0.183360829476803
0.415936589990725
0.104261576383305
1.32316591337795
0.128314184130617
-0.825775342678727
-1.05359617703887
1.04848487559568
-0.562205544565931
-0.387129056089632
0.128314184130617
-1.06653754511671
-0.754862531509292
-0.170419461398959
-0.778915139256604
0.439989197738036
0.141255552208461
0.40299522191288
1.0953450790178
-0.564035672974308
1.33427715304741
0.0333487652138701
0.34502377882129
-0.825775342678727
0.141255552208461
0.34502377882129
0.369076386568602
-0.778915139256604
0.783670065410385
-1.06653754511671
-0.849827950426039
-0.374187688011788
-1.07764878478618
-0.3982402957591
-0.159308221729492
0.630816056273021
0.820664041235541
0.117202944461149
0.128314184130617
0.128314184130617
0.141255552208461
-0.411181663836944
0.117202944461149
0.451100437407504
0.796611433488229
-0.849827950426039
1.03554350751784
0.356135018490757
-0.564035672974308
-0.3982402957591
1.02443226784837
0.141255552208461
-0.849827950426039
-0.146366853651648
1.11939768676512
1.08240371093996
0.783670065410385
0.104261576383305
0.332082410743446
0.415936589990725
0.667810032098177
0.820664041235541
-0.099506650229524
-1.07764878478618
0.104261576383305
-1.07764878478618
0.783670065410385
1.34721852112526
0.356135018490757
0.356135018490757
0.667810032098177
0.104261576383305
-0.112448018307369
-0.3982402957591
-0.3982402957591
0.115372816052772
0.643757424350866
1.3102245453001
0.40299522191288
0.820664041235541
0.210338234969519
-0.112448018307369
-0.825775342678727
0.332082410743446
-0.170419461398959
0.104261576383305
0.796611433488229
-0.564035672974308
0.356135018490757
0.630816056273021
-0.411181663836944
-0.527041697149152
0.0462901332917145
-0.411181663836944
-0.146366853651648
-0.3982402957591
0.128314184130617
-0.849827950426039
-0.551094304896463
1.32316591337795
-0.539983065226996
-0.791856507334449
0.796611433488229
-0.387129056089632
-0.374187688011788
0.667810032098177
-0.791856507334449
-0.862769318503883
1.03554350751784
-1.07764878478618
0.427047829660192
-1.05359617703887
0.40299522191288
-0.790026378926071
-0.862769318503883
-0.849827950426039
1.08240371093996
-0.0754540424822125
-1.09059015286402
0.796611433488229
0.34502377882129
-0.0754540424822125
-0.778915139256604
0.128314184130617
-1.05359617703887
0.199226995300051
-0.0754540424822125
0.820664041235541
0.40299522191288
0.667810032098177
0.117202944461149
0.807722673157697
0.820664041235541
0.117202944461149
0.128314184130617
0.807722673157697
-0.754862531509292
1.0953450790178
0.415936589990725
-1.07764878478618
0.128314184130617
-0.838716710756572
1.02443226784837
1.3102245453001
-0.159308221729492
0.115372816052772
-0.170419461398959
1.34721852112526
-1.07764878478618
-0.862769318503883
-0.159308221729492
-0.838716710756572
-0.778915139256604
0.104261576383305
0.591013078467023
0.117202944461149
0.643757424350866
-0.849827950426039
-0.791856507334449
-0.849827950426039
0.439989197738036
0.356135018490757
-0.3982402957591
1.02443226784837
0.141255552208461
-0.387129056089632
0.34502377882129
-0.791856507334449
0.783670065410385
0.141255552208461
-0.527041697149152
0.332082410743446
-0.825775342678727
-0.0883954105600571
0.117202944461149
-0.862769318503883
1.33427715304741
1.02443226784837
1.01149089977053
-0.0754540424822125
-1.07764878478618
-0.411181663836944
0.128314184130617
-0.862769318503883
1.32316591337795
-0.791856507334449
-0.3982402957591
-1.05359617703887
-0.112448018307369
-0.825775342678727
-0.0883954105600571
0.104261576383305
-0.159308221729492
-0.778915139256604
0.579901838797556
-0.754862531509292
0.332082410743446
1.03554350751784
-0.825775342678727
0.643757424350866
0.415936589990725
0.40299522191288
0.117202944461149
-0.838716710756572
-0.387129056089632
-0.3982402957591
-0.170419461398959
-0.849827950426039
1.32316591337795
-0.791856507334449
-0.387129056089632
-0.0754540424822125
0.439989197738036
0.820664041235541
0.369076386568602
-0.411181663836944
0.630816056273021
0.117202944461149
0.332082410743446
-0.862769318503883
0.115372816052772
1.32316591337795
0.807722673157697
1.03554350751784
-0.3982402957591
0.104261576383305
-0.575146912643775
0.667810032098177
-0.099506650229524
0.104261576383305
-1.07764878478618
-0.551094304896463
-0.825775342678727
-0.791856507334449
1.3102245453001
0.356135018490757
-0.633118355735365
0.630816056273021
1.32316591337795
-1.07764878478618
-0.622007116065898
0.34502377882129
0.117202944461149
-0.0754540424822125
-1.05359617703887
-1.09059015286402
0.128314184130617
0.141255552208461
0.643757424350866
1.02443226784837
-0.767803899587137
-0.3982402957591
0.451100437407504
-0.860939190095506
-1.07764878478618
1.10645631868727
0.439989197738036
-0.112448018307369
-1.09059015286402
-0.633118355735365
-0.159308221729492
-0.099506650229524
0.643757424350866
-1.06653754511671
-0.170419461398959
-0.825775342678727
-1.07764878478618
-0.112448018307369
0.796611433488229
-0.791856507334449
0.332082410743446
0.820664041235541
-0.146366853651648
-0.0754540424822125
0.186285627222207
0.34502377882129
-0.849827950426039
-0.825775342678727
-1.07764878478618
0.152366791877928
-0.564035672974308
-0.183360829476803
0.796611433488229
1.0953450790178
-0.374187688011788
-0.527041697149152
-0.860939190095506
-0.170419461398959
0.796611433488229
-0.849827950426039
1.32316591337795
-0.146366853651648
-1.06653754511671
-0.146366853651648
-1.06653754511671
-0.551094304896463
-0.0754540424822125
0.796611433488229
0.807722673157697
0.141255552208461
-0.387129056089632
0.796611433488229
0.783670065410385
0.117202944461149
-0.374187688011788
-0.778915139256604
1.0953450790178
0.117202944461149
0.807722673157697
1.08240371093996
-0.862769318503883
-1.05359617703887
1.08240371093996
-0.778915139256604
-0.099506650229524
-1.07764878478618
0.34502377882129
0.117202944461149
-1.07764878478618
-0.633118355735365
-0.838716710756572
0.34502377882129
-0.551094304896463
0.128314184130617
1.02443226784837
-1.06653754511671
-0.123559257976836
-0.778915139256604
-1.07764878478618
0.356135018490757
0.117202944461149
0.117202944461149
0.117202944461149
0.128314184130617
0.654868664020333
0.141255552208461
-0.409351535428567
0.356135018490757
0.796611433488229
0.369076386568602
0.104261576383305
0.820664041235541
0.128314184130617
-1.09059015286402
-0.170419461398959
1.32316591337795
-0.3982402957591
-0.849827950426039
0.332082410743446
0.783670065410385
0.141255552208461
0.34502377882129
-0.112448018307369
0.128314184130617
-0.411181663836944
0.807722673157697
1.08240371093996
-0.183360829476803
0.643757424350866
0.356135018490757
-0.3982402957591
1.11939768676512
-0.527041697149152
0.128314184130617
1.02443226784837
-0.849827950426039
-0.411181663836944
-1.07764878478618
1.09351495060943
0.783670065410385
-0.849827950426039
-0.849827950426039
0.34502377882129
0.820664041235541
-0.778915139256604
0.369076386568602
1.3102245453001
0.34502377882129
-0.849827950426039
1.34721852112526
0.630816056273021
-1.09059015286402
0.117202944461149
0.128314184130617
-0.551094304896463
-1.07764878478618
0.783670065410385
0.115372816052772
0.643757424350866
-1.07764878478618
-0.099506650229524
-0.551094304896463
-0.825775342678727
-0.0883954105600571
0.40299522191288
-1.09059015286402
0.199226995300051
-1.07764878478618
-0.838716710756572
-0.527041697149152
0.141255552208461
-1.07764878478618
0.104261576383305
-0.849827950426039
-0.575146912643775
0.414106461582348
-0.825775342678727
-0.170419461398959
0.332082410743446
-0.836886582348195
0.141255552208461
-0.374187688011788
0.654868664020333
0.654868664020333
1.02443226784837
0.332082410743446
-1.06653754511671
-1.05359617703887
1.02443226784837
-0.564035672974308
1.02443226784837
-0.849827950426039
0.820664041235541
0.117202944461149
-0.849827950426039
-1.09059015286402
0.128314184130617
0.141255552208461
0.369076386568602
1.0953450790178
0.654868664020333
0.415936589990725
-0.778915139256604
1.09351495060943
-0.146366853651648
-1.07764878478618
0.40299522191288
1.13050892643458
-0.411181663836944
0.332082410743446
1.04848487559568
-0.838716710756572
0.117202944461149
0.415936589990725
-0.411181663836944
-0.862769318503883
-0.538152936818619
-0.539983065226996
-0.183360829476803
1.03554350751784
0.117202944461149
-0.3982402957591
1.08240371093996
-0.551094304896463
1.11939768676512
-0.183360829476803
-0.374187688011788
0.356135018490757
0.796611433488229
-1.07764878478618
-0.183360829476803
-0.112448018307369
-0.862769318503883
-0.0883954105600571
-0.791856507334449
-0.3982402957591
-0.767803899587137
-0.849827950426039
1.02443226784837
-1.09059015286402
0.141255552208461
0.0333487652138701
1.02443226784837
0.818833912827164
-0.3982402957591
-1.05359617703887
1.3102245453001
0.152366791877928
0.369076386568602
0.427047829660192
0.117202944461149
-1.05359617703887
0.141255552208461
-0.099506650229524
-0.767803899587137
1.03554350751784
-1.05359617703887
-1.09059015286402
0.783670065410385
-0.838716710756572
-0.411181663836944
0.643757424350866
0.332082410743446
0.796611433488229
1.01149089977053
-0.181530701068426
0.643757424350866
0.820664041235541
-0.183360829476803
-0.3982402957591
-0.754862531509292
0.40299522191288
-1.07764878478618
0.332082410743446
-0.838716710756572
1.03554350751784
0.415936589990725
1.33427715304741
-0.754862531509292
-0.33438471020579
-0.825775342678727
0.117202944461149
-1.07764878478618
0.117202944461149
1.0953450790178
-0.838716710756572
0.104261576383305
0.427047829660192
0.117202944461149
1.01149089977053
0.139425423800084
-1.05359617703887
-0.411181663836944
1.32316591337795
-0.411181663836944
-0.387129056089632
-0.825775342678727
-1.07764878478618
-0.564035672974308
0.796611433488229
0.415936589990725
-0.527041697149152
-0.099506650229524
0.128314184130617
0.40299522191288
0.356135018490757
-1.07764878478618
0.643757424350866
0.128314184130617
0.796611433488229
0.369076386568602
-0.3982402957591
1.03554350751784
0.643757424350866
-1.05359617703887
-0.099506650229524
0.369076386568602
-0.347326078283634
-0.181530701068426
-0.849827950426039
-0.112448018307369
1.04848487559568
0.117202944461149
-0.825775342678727
0.427047829660192
-0.112448018307369
-0.551094304896463
1.10645631868727
0.427047829660192
0.654868664020333
-0.159308221729492
-0.099506650229524
-0.183360829476803
0.369076386568602
-1.07764878478618
0.820664041235541
-0.849827950426039
-1.07764878478618
-1.06653754511671
1.03554350751784
0.369076386568602
-0.754862531509292
-0.791856507334449
0.369076386568602
0.630816056273021
1.03554350751784
-0.3982402957591
-0.539983065226996
-0.170419461398959
0.128314184130617
-0.099506650229524
0.141255552208461
-0.862769318503883
0.643757424350866
-1.05359617703887
0.117202944461149
-0.838716710756572
-1.07764878478618
-1.05359617703887
0.783670065410385
0.332082410743446
-0.411181663836944
-0.099506650229524
-0.564035672974308
-0.778915139256604
-1.09059015286402
0.34502377882129
0.369076386568602
1.08240371093996
0.415936589990725
0.414106461582348
1.34721852112526
-0.862769318503883
1.03554350751784
0.40299522191288
0.128314184130617
1.04848487559568
1.3102245453001
-0.159308221729492
-0.387129056089632
-1.06653754511671
0.117202944461149
-0.564035672974308
-0.754862531509292
-0.539983065226996
0.104261576383305
1.08240371093996
-0.374187688011788
1.02443226784837
0.104261576383305
-1.06653754511671
0.139425423800084
-0.564035672974308
1.0953450790178
0.415936589990725
0.369076386568602
-0.564035672974308
0.139425423800084
-0.170419461398959
1.02443226784837
-0.849827950426039
-0.791856507334449
0.332082410743446
0.356135018490757
0.643757424350866
0.40299522191288
-0.0754540424822125
-0.551094304896463
1.34721852112526
1.02443226784837
0.796611433488229
1.08240371093996
0.439989197738036
0.415936589990725
-0.374187688011788
-0.564035672974308
-0.551094304896463
0.117202944461149
1.02443226784837
-0.551094304896463
-1.06653754511671
-0.527041697149152
0.643757424350866
-0.146366853651648
-0.146366853651648
-0.411181663836944
0.356135018490757
0.152366791877928
-0.387129056089632
0.369076386568602
0.783670065410385
1.32316591337795
0.667810032098177
-0.767803899587137
0.40299522191288
0.223279603047363
0.152366791877928
-0.146366853651648
0.115372816052772
1.34721852112526
-0.374187688011788
1.08240371093996
-0.0883954105600571
1.01149089977053
-0.539983065226996
0.794781305079852
-0.387129056089632
0.152366791877928
1.08240371093996
-0.825775342678727
0.128314184130617
0.630816056273021
1.11939768676512
-0.0754540424822125
-1.07764878478618
0.667810032098177
-0.527041697149152
0.427047829660192
0.141255552208461
-0.146366853651648
0.117202944461149
-1.05359617703887
-0.633118355735365
0.40299522191288
-1.05359617703887
0.783670065410385
-0.099506650229524
1.10645631868727
0.415936589990725
-0.146366853651648
0.117202944461149
-1.05359617703887
0.34502377882129
0.34502377882129
-0.562205544565931
0.566960470719711
0.117202944461149
-1.09059015286402
1.0953450790178
0.415936589990725
0.141255552208461
0.141255552208461
-0.860939190095506
0.796611433488229
0.579901838797556
0.104261576383305
0.139425423800084
0.630816056273021
0.128314184130617
1.02443226784837
-0.778915139256604
-0.411181663836944
-0.791856507334449
-1.09059015286402
-0.791856507334449
0.332082410743446
0.141255552208461
-0.551094304896463
-0.194472069146271
-0.825775342678727
0.783670065410385
-0.374187688011788
1.11939768676512
0.141255552208461
0.210338234969519
0.115372816052772
-0.825775342678727
0.117202944461149
-0.527041697149152
0.369076386568602
-0.564035672974308
-0.0883954105600571
-1.09059015286402
0.415936589990725
0.427047829660192
-0.754862531509292
-0.387129056089632
0.332082410743446
-0.3982402957591
0.128314184130617
0.128314184130617
-0.0754540424822125
1.02443226784837
0.34502377882129
-1.09059015286402
-0.374187688011788
0.369076386568602
-1.06653754511671
-1.05359617703887
-0.3982402957591
-1.07764878478618
-0.778915139256604
0.783670065410385
0.332082410743446
-0.099506650229524
-1.05359617703887
-1.09059015286402
0.104261576383305
1.33427715304741
0.369076386568602
-0.374187688011788
-0.183360829476803
0.356135018490757
0.820664041235541
-0.862769318503883
-0.791856507334449
-0.387129056089632
0.332082410743446
0.141255552208461
0.115372816052772
-0.0754540424822125
0.141255552208461
1.10645631868727
-0.836886582348195
0.415936589990725
0.667810032098177
0.141255552208461
0.332082410743446
0.667810032098177
-1.08876002445565
-0.387129056089632
0.141255552208461
-0.862769318503883
0.104261576383305
-0.3982402957591
-0.564035672974308
0.40299522191288
-1.09059015286402
-0.767803899587137
-0.170419461398959
1.01149089977053
-1.05359617703887
0.356135018490757
0.117202944461149
-0.183360829476803
1.11939768676512
0.128314184130617
-1.07764878478618
1.33427715304741
0.104261576383305
-0.170419461398959
0.141255552208461
-0.767803899587137
-0.183360829476803
0.40299522191288
-0.633118355735365
0.415936589990725
0.332082410743446
-0.838716710756572
0.152366791877928
-0.754862531509292
0.630816056273021
-0.778915139256604
0.654868664020333
-0.183360829476803
1.10645631868727
-0.791856507334449
-1.07764878478618
-1.07764878478618
-0.791856507334449
0.104261576383305
0.427047829660192
0.104261576383305
0.654868664020333
-1.07764878478618
0.117202944461149
0.141255552208461
-0.551094304896463
0.104261576383305
0.439989197738036
-1.05359617703887
0.667810032098177
0.141255552208461
-0.778915139256604
-0.849827950426039
1.10645631868727
0.667810032098177
-0.0883954105600571
0.117202944461149
0.439989197738036
-0.825775342678727
0.439989197738036
0.807722673157697
-1.07764878478618
-0.387129056089632
-0.849827950426039
-0.791856507334449
-0.873880558173351
-0.849827950426039
-0.754862531509292
-0.778915139256604
-0.860939190095506
-0.0883954105600571
-0.146366853651648
-0.159308221729492
0.34502377882129
1.03554350751784
-0.146366853651648
0.104261576383305
-0.825775342678727
0.820664041235541
0.34502377882129
0.783670065410385
-0.838716710756572
0.427047829660192
-1.05359617703887
-0.3982402957591
-0.112448018307369
-0.849827950426039
0.643757424350866
-1.09059015286402
0.630816056273021
0.141255552208461
-0.0754540424822125
0.369076386568602
1.02443226784837
-0.564035672974308
0.820664041235541
1.01149089977053
-0.778915139256604
-0.825775342678727
-0.849827950426039
-1.06653754511671
0.579901838797556
-1.07764878478618
-0.754862531509292
-0.527041697149152
-0.411181663836944
0.141255552208461
0.796611433488229
-0.551094304896463
0.117202944461149
0.34502377882129
0.117202944461149
-1.07764878478618
-0.374187688011788
0.667810032098177
-0.3982402957591
0.117202944461149
1.11939768676512
0.139425423800084
0.34502377882129
0.654868664020333
-0.0883954105600571
0.667810032098177
-1.09059015286402
0.34502377882129
0.820664041235541
0.654868664020333
-0.849827950426039
-0.0883954105600571
-0.849827950426039
1.01149089977053
1.02443226784837
1.08240371093996
0.796611433488229
1.04848487559568
0.667810032098177
-0.146366853651648
-0.374187688011788
-0.411181663836944
0.117202944461149
-1.07764878478618
-1.09059015286402
1.34721852112526
0.794781305079852
-0.838716710756572
0.427047829660192
1.09351495060943
0.415936589990725
-0.754862531509292
0.34502377882129
0.415936589990725
0.34502377882129
0.807722673157697
1.02443226784837
0.369076386568602
0.152366791877928
-0.181530701068426
-1.09059015286402
-0.183360829476803
0.141255552208461
0.427047829660192
-1.07764878478618
0.796611433488229
0.796611433488229
0.34502377882129
-0.836886582348195
-1.06653754511671
0.128314184130617
-1.06653754511671
-0.622007116065898
-1.07764878478618
0.427047829660192
-0.825775342678727
0.104261576383305
0.667810032098177
0.332082410743446
-1.05359617703887
1.3102245453001
-0.778915139256604
-0.387129056089632
-0.3982402957591
0.356135018490757
0.40299522191288
0.667810032098177
0.34502377882129
-1.07764878478618
0.141255552208461
-1.07764878478618
-0.183360829476803
1.01149089977053
-0.778915139256604
1.34721852112526
-0.411181663836944
-0.825775342678727
-1.06653754511671
0.807722673157697
0.783670065410385
-0.838716710756572
0.439989197738036
0.356135018490757
-0.099506650229524
1.03554350751784
-0.3982402957591
-0.387129056089632
0.415936589990725
-1.06653754511671
0.415936589990725
-0.862769318503883
-0.849827950426039
0.369076386568602
1.11756755835674
1.03554350751784
-0.862769318503883
-0.767803899587137
-0.633118355735365
-0.0883954105600571
-1.07764878478618
0.117202944461149
0.117202944461149
0.783670065410385
1.04848487559568
-0.527041697149152
-0.411181663836944
0.34502377882129
-0.754862531509292
-1.09059015286402
-0.754862531509292
-0.754862531509292
-0.778915139256604
0.439989197738036
-0.838716710756572
0.356135018490757
-0.778915139256604
0.332082410743446
0.427047829660192
-0.825775342678727
0.667810032098177
0.369076386568602
0.783670065410385
-1.07764878478618
-0.791856507334449
-0.159308221729492
0.439989197738036
0.783670065410385
-0.3982402957591
-0.112448018307369
0.820664041235541
-1.07764878478618
0.555849231050244
-0.825775342678727
0.630816056273021
0.427047829660192
0.807722673157697
-0.099506650229524
0.115372816052772
-0.778915139256604
1.0953450790178
-0.849827950426039
0.117202944461149
-0.849827950426039
1.04848487559568
1.3102245453001
1.3102245453001
-0.170419461398959
0.603954446544867
1.02443226784837
1.32316591337795
0.40299522191288
0.139425423800084
-1.07764878478618
-0.194472069146271
0.117202944461149
-0.146366853651648
-0.778915139256604
-0.527041697149152
-0.170419461398959
0.667810032098177
0.128314184130617
1.3102245453001
0.117202944461149
-0.0754540424822125
-0.791856507334449
-0.564035672974308
0.104261576383305
-0.778915139256604
0.332082410743446
0.654868664020333
0.369076386568602
0.356135018490757
-1.09059015286402
-1.05359617703887
-1.05359617703887
-0.767803899587137
-0.551094304896463
0.34502377882129
1.33427715304741
-0.825775342678727
0.34502377882129
-0.778915139256604
0.117202944461149
-0.527041697149152
0.415936589990725
0.343193650412913
0.667810032098177
0.152366791877928
0.128314184130617
0.369076386568602
0.667810032098177
-1.05359617703887
1.33427715304741
-0.564035672974308
0.332082410743446
0.807722673157697
0.796611433488229
0.104261576383305
1.02443226784837
-0.778915139256604
0.186285627222207
0.439989197738036
1.02443226784837
-0.754862531509292
1.08240371093996
-1.07764878478618
-0.754862531509292
0.796611433488229
1.0953450790178
-0.778915139256604
-0.825775342678727
-0.825775342678727
0.807722673157697
-0.825775342678727
0.117202944461149
0.415936589990725
-1.09059015286402
-0.838716710756572
1.3102245453001
0.667810032098177
0.820664041235541
0.141255552208461
-0.791856507334449
0.369076386568602
0.117202944461149
-0.146366853651648
0.40299522191288
1.11939768676512
-0.564035672974308
0.796611433488229
-0.099506650229524
1.03554350751784
-1.05359617703887
0.369076386568602
0.128314184130617
0.34502377882129
1.11756755835674
0.865694116249287
-1.09059015286402
-0.849827950426039
0.117202944461149
0.332082410743446
-1.06470741670834
1.01149089977053
-0.551094304896463
-0.0754540424822125
-0.860939190095506
-0.754862531509292
-0.564035672974308
1.11939768676512
-0.791856507334449
0.427047829660192
-0.551094304896463
0.591013078467023
0.356135018490757
-0.575146912643775
-0.387129056089632
0.356135018490757
0.643757424350866
-0.146366853651648
0.34502377882129
-0.551094304896463
0.117202944461149
1.02443226784837
0.332082410743446
0.40299522191288
-0.112448018307369
1.07253748334299
-0.374187688011788
0.643757424350866
0.654868664020333
-0.754862531509292
0.141255552208461
-1.06653754511671
0.654868664020333
-0.387129056089632
-0.112448018307369
0.783670065410385
-0.3982402957591
0.128314184130617
0.332082410743446
-1.07764878478618
0.152366791877928
0.128314184130617
0.0333487652138701
1.02443226784837
-0.862769318503883
-1.05359617703887
0.128314184130617
0.117202944461149
-0.3982402957591
-0.849827950426039
-0.849827950426039
-0.862769318503883
-0.374187688011788
0.40299522191288
1.11939768676512
-0.767803899587137
0.415936589990725
0.427047829660192
-0.3982402957591
0.40299522191288
-1.07764878478618
-0.791856507334449
-0.849827950426039
-0.754862531509292
0.889746723996599
-0.527041697149152
0.667810032098177
0.128314184130617
1.08240371093996
0.796611433488229
0.902688092074443
0.415936589990725
0.427047829660192
-0.791856507334449
-0.767803899587137
1.3102245453001
-1.06653754511671
-0.791856507334449
-0.170419461398959
1.32316591337795
-0.374187688011788
-0.183360829476803
-0.849827950426039
-0.159308221729492
-0.767803899587137
-0.0754540424822125
0.415936589990725
-0.778915139256604
0.199226995300051
0.796611433488229
1.01149089977053
0.369076386568602
0.128314184130617
1.0953450790178
0.415936589990725
0.141255552208461
-1.09059015286402
-0.778915139256604
0.667810032098177
-1.09059015286402
-1.05359617703887
0.117202944461149
-0.849827950426039
0.796611433488229
0.820664041235541
-1.06653754511671
0.117202944461149
0.643757424350866
0.115372816052772
-0.112448018307369
-0.778915139256604
0.643757424350866
0.667810032098177
0.104261576383305
-0.849827950426039
-0.183360829476803
-0.836886582348195
0.356135018490757
-0.778915139256604
0.104261576383305
-0.564035672974308
0.415936589990725
0.630816056273021
0.104261576383305
-1.05359617703887
-1.05359617703887
-1.09059015286402
0.34502377882129
-0.778915139256604
-0.791856507334449
0.427047829660192
-0.778915139256604
-0.862769318503883
-0.527041697149152
0.128314184130617
-1.06653754511671
1.0953450790178
0.139425423800084
0.128314184130617
-1.06653754511671
-1.09059015286402
-0.838716710756572
0.117202944461149
-1.05359617703887
0.141255552208461
1.04848487559568
0.128314184130617
-1.06653754511671
-1.05359617703887
-0.551094304896463
-0.825775342678727
-0.3982402957591
0.40299522191288
0.783670065410385
1.32316591337795
0.104261576383305
0.643757424350866
1.02443226784837
-0.374187688011788
-0.778915139256604
0.104261576383305
-0.791856507334449
-0.767803899587137
0.117202944461149
0.415936589990725
0.820664041235541
0.104261576383305
0.439989197738036
-0.849827950426039
0.641927295942488
1.33427715304741
-0.862769318503883
-0.791856507334449
-0.3982402957591
-0.0754540424822125
0.152366791877928
-1.11464276061134
0.820664041235541
-1.05359617703887
1.02443226784837
-0.825775342678727
0.415936589990725
-0.849827950426039
-1.09059015286402
0.104261576383305
-0.146366853651648
0.807722673157697
-0.170419461398959
0.34502377882129
0.427047829660192
0.332082410743446
-0.0883954105600571
0.115372816052772
-0.849827950426039
-0.099506650229524
0.630816056273021
0.820664041235541
1.34721852112526
-0.3982402957591
-0.0883954105600571
0.104261576383305
0.117202944461149
-0.862769318503883
1.33427715304741
0.34502377882129
0.796611433488229
-0.170419461398959
-0.527041697149152
-0.146366853651648
-1.06653754511671
0.117202944461149
-1.07764878478618
-0.862769318503883
0.820664041235541
-0.411181663836944
-0.862769318503883
1.04848487559568
1.04848487559568
0.667810032098177
-0.411181663836944
0.369076386568602
0.332082410743446
0.807722673157697
0.439989197738036
-0.539983065226996
0.34502377882129
-1.07764878478618
0.369076386568602
-0.374187688011788
1.32316591337795
0.128314184130617
-0.754862531509292
-1.05359617703887
-0.170419461398959
-0.564035672974308
0.332082410743446
0.332082410743446
-0.0754540424822125
-0.112448018307369
1.33427715304741
1.32316591337795
-1.09059015286402
0.117202944461149
-0.609065747988054
0.820664041235541
-0.387129056089632
1.04848487559568
1.02443226784837
1.04848487559568
-0.551094304896463
-0.323273470536323
1.08240371093996
-0.791856507334449
0.654868664020333
-0.754862531509292
-0.099506650229524
-0.183360829476803
-0.767803899587137
-0.825775342678727
-0.551094304896463
-0.575146912643775
-0.551094304896463
-0.146366853651648
1.02443226784837
-0.170419461398959
-0.862769318503883
-0.838716710756572
-0.767803899587137
-1.06653754511671
1.3102245453001
0.34502377882129
0.332082410743446
0.439989197738036
1.10645631868727
-0.170419461398959
0.439989197738036
0.427047829660192
-1.05359617703887
-0.862769318503883
-0.64605972381321
0.820664041235541
0.332082410743446
-1.07764878478618
-0.159308221729492
1.11939768676512
1.04848487559568
0.820664041235541
1.33427715304741
-0.411181663836944
-0.551094304896463
1.10645631868727
-0.0883954105600571
0.104261576383305
0.630816056273021
0.104261576383305
0.783670065410385
0.807722673157697
1.03554350751784
0.34502377882129
-0.527041697149152
0.104261576383305
-0.825775342678727
0.117202944461149
-1.07764878478618
0.117202944461149
0.117202944461149
0.117202944461149
-0.3982402957591
-0.159308221729492
0.34502377882129
-0.873880558173351
-0.112448018307369
0.427047829660192
1.32316591337795
1.03554350751784
0.34502377882129
1.11939768676512
-0.112448018307369
0.139425423800084
1.0953450790178
-0.347326078283634
0.415936589990725
-0.862769318503883
0.40299522191288
0.141255552208461
-1.07764878478618
0.139425423800084
1.04848487559568
0.796611433488229
0.807722673157697
0.34502377882129
0.630816056273021
0.356135018490757
-0.767803899587137
-0.767803899587137
-0.170419461398959
-0.0883954105600571
0.332082410743446
-1.05359617703887
0.369076386568602
-1.06653754511671
0.34502377882129
0.783670065410385
0.643757424350866
0.415936589990725
0.128314184130617
-1.07764878478618
-0.849827950426039
-0.64605972381321
-0.849827950426039
1.32316591337795
0.34502377882129
-1.09059015286402
0.439989197738036
-0.564035672974308
1.01149089977053
0.643757424350866
0.356135018490757
-1.09059015286402
0.439989197738036
0.128314184130617
-0.170419461398959
0.630816056273021
-0.551094304896463
1.13050892643458
1.10645631868727
0.128314184130617
-0.754862531509292
-1.09059015286402
-0.0754540424822125
-0.778915139256604
1.34721852112526
-0.170419461398959
1.3102245453001
-0.825775342678727
1.09351495060943
0.128314184130617
0.117202944461149
-1.07764878478618
1.33427715304741
0.654868664020333
0.128314184130617
-0.3982402957591
0.128314184130617
0.104261576383305
0.152366791877928
0.807722673157697
1.33427715304741
0.356135018490757
0.128314184130617
0.104261576383305
0.141255552208461
-0.3982402957591
-0.411181663836944
-0.767803899587137
-0.551094304896463
-0.838716710756572
0.796611433488229
-0.791856507334449
0.783670065410385
-0.387129056089632
-0.551094304896463
0.128314184130617
-1.07764878478618
0.369076386568602
-0.3982402957591
1.08240371093996
0.630816056273021
-0.170419461398959
0.783670065410385
0.34502377882129
-0.527041697149152
-1.07764878478618
-0.802967747003916
-1.07764878478618
-0.778915139256604
0.807722673157697
-0.146366853651648
1.32316591337795
0.141255552208461
-0.374187688011788
-0.778915139256604
0.820664041235541
-0.146366853651648
1.02443226784837
-0.862769318503883
0.128314184130617
0.439989197738036
0.427047829660192
-0.387129056089632
0.152366791877928
-0.183360829476803
-0.3982402957591
0.34502377882129
-1.05359617703887
0.117202944461149
-0.099506650229524
0.332082410743446
0.40299522191288
-0.778915139256604
-0.849827950426039
-0.838716710756572
-0.3982402957591
-0.112448018307369
0.878635484327131
1.01149089977053
0.796611433488229
1.11939768676512
-0.633118355735365
-0.099506650229524
-0.112448018307369
1.33427715304741
0.117202944461149
1.02443226784837
-0.754862531509292
0.34502377882129
0.356135018490757
0.369076386568602
-0.849827950426039
-0.146366853651648
-0.564035672974308
-1.07764878478618
0.654868664020333
0.34502377882129
0.40299522191288
0.40299522191288
-0.170419461398959
-0.099506650229524
0.603954446544867
-0.778915139256604
-0.146366853651648
0.115372816052772
-0.170419461398959
0.128314184130617
-1.05359617703887
0.796611433488229
0.34502377882129
-0.562205544565931
0.415936589990725
-0.849827950426039
-0.849827950426039
1.11939768676512
-0.181530701068426
1.0953450790178
-0.3982402957591
1.0953450790178
-0.3982402957591
0.415936589990725
0.152366791877928
-0.849827950426039
0.104261576383305
0.128314184130617
-0.791856507334449
1.02443226784837
1.01149089977053
-0.754862531509292
-1.06653754511671
0.104261576383305
0.783670065410385
-0.791856507334449
-0.159308221729492
1.02443226784837
1.34721852112526
-0.825775342678727
0.415936589990725
0.415936589990725
-0.099506650229524
0.630816056273021
-0.157478093321114
0.667810032098177
0.104261576383305
-0.551094304896463
0.439989197738036
0.0703427410390262
0.603954446544867
1.32316591337795
-1.05359617703887
-0.099506650229524
-0.0754540424822125
-1.06653754511671
-0.0754540424822125
-0.825775342678727
0.783670065410385
0.104261576383305
-0.0754540424822125
1.04848487559568
-0.825775342678727
0.630816056273021
-1.05359617703887
1.10645631868727
-1.06653754511671
0.115372816052772
0.783670065410385
0.128314184130617
-1.05359617703887
0.115372816052772
1.04848487559568
1.11939768676512
1.33427715304741
0.630816056273021
1.32316591337795
0.332082410743446
1.11939768676512
0.356135018490757
0.783670065410385
1.3102245453001
1.0953450790178
0.427047829660192
0.427047829660192
-0.3982402957591
-1.09059015286402
-1.07764878478618
-0.849827950426039
0.332082410743446
-0.3982402957591
-0.3982402957591
-0.3982402957591
-0.527041697149152
-0.411181663836944
0.796611433488229
-0.183360829476803
0.356135018490757
-1.09059015286402
-0.374187688011788
0.415936589990725
-0.564035672974308
-0.183360829476803
0.40299522191288
1.0953450790178
0.104261576383305
0.439989197738036
-0.862769318503883
1.02443226784837
-0.862769318503883
0.796611433488229
0.117202944461149
0.34502377882129
-1.07764878478618
-0.539983065226996
-0.849827950426039
0.807722673157697
-0.849827950426039
-0.411181663836944
-0.862769318503883
0.141255552208461
0.117202944461149
-1.09059015286402
-0.838716710756572
0.117202944461149
-0.862769318503883
1.01149089977053
1.08240371093996
0.667810032098177
-0.791856507334449
0.34502377882129
-0.411181663836944
0.128314184130617
1.02443226784837
0.117202944461149
-0.862769318503883
1.11756755835674
1.11939768676512
0.439989197738036
-0.170419461398959
-0.146366853651648
-1.05359617703887
0.40299522191288
-0.3982402957591
0.141255552208461
-0.791856507334449
-0.099506650229524
0.128314184130617
-0.754862531509292
0.603954446544867
-0.0754540424822125
0.415936589990725
0.128314184130617
0.0333487652138701
0.427047829660192
-0.849827950426039
-0.562205544565931
0.630816056273021
-0.849827950426039
1.04848487559568
0.783670065410385
1.34721852112526
-0.0883954105600571
1.04848487559568
0.141255552208461
-0.791856507334449
-1.05359617703887
1.02443226784837
1.11939768676512
0.783670065410385
-0.3982402957591
-1.07764878478618
0.667810032098177
-0.838716710756572
0.439989197738036
-1.06653754511671
-0.170419461398959
-0.551094304896463
0.865694116249287
0.369076386568602
0.0462901332917145
0.643757424350866
-0.387129056089632
1.10645631868727
0.117202944461149
0.104261576383305
-0.551094304896463
0.820664041235541
0.40299522191288
-0.181530701068426
0.139425423800084
0.415936589990725
-0.754862531509292
-0.838716710756572
-0.754862531509292
0.115372816052772
-0.862769318503883
0.115372816052772
-0.838716710756572
-0.767803899587137
0.415936589990725
0.141255552208461
-0.551094304896463
0.643757424350866
1.08240371093996
0.783670065410385
-0.374187688011788
1.03554350751784
-0.562205544565931
-0.778915139256604
-0.170419461398959
-1.07764878478618
-0.3982402957591
0.104261576383305
1.04848487559568
-0.862769318503883
-0.754862531509292
-0.633118355735365
-0.411181663836944
-0.159308221729492
0.40299522191288
0.807722673157697
0.34502377882129
0.630816056273021
-0.862769318503883
0.128314184130617
0.117202944461149
0.332082410743446
-1.07764878478618
-0.527041697149152
0.807722673157697
-0.825775342678727
1.03554350751784
-0.170419461398959
0.369076386568602
-0.862769318503883
0.414106461582348
0.356135018490757
1.33427715304741
-0.146366853651648
-0.374187688011788
-0.754862531509292
-0.862769318503883
-0.778915139256604
-0.838716710756572
0.667810032098177
0.783670065410385
0.356135018490757
-0.0883954105600571
-0.387129056089632
-0.849827950426039
0.369076386568602
-0.838716710756572
-0.527041697149152
0.369076386568602
-1.09059015286402
0.332082410743446
-1.06653754511671
1.11939768676512
-0.411181663836944
0.630816056273021
-0.3982402957591
-0.3982402957591
0.332082410743446
0.630816056273021
-0.170419461398959
0.630816056273021
0.807722673157697
-0.551094304896463
-1.07764878478618
-0.564035672974308
-0.838716710756572
-1.05359617703887
-1.07764878478618
0.34502377882129
1.08240371093996
1.0953450790178
0.141255552208461
-0.387129056089632
-0.0754540424822125
0.630816056273021
-0.754862531509292
0.152366791877928
-0.767803899587137
0.439989197738036
0.141255552208461
1.02443226784837
-0.754862531509292
0.117202944461149
0.332082410743446
-1.09059015286402
0.630816056273021
-0.183360829476803
-0.0754540424822125
0.332082410743446
0.820664041235541
0.117202944461149
0.820664041235541
0.356135018490757
0.332082410743446
-0.527041697149152
-0.825775342678727
1.01149089977053
0.141255552208461
1.32316591337795
1.33427715304741
-1.07764878478618
-1.05359617703887
-0.838716710756572
0.40299522191288
-1.05359617703887
-0.564035672974308
1.34721852112526
-0.170419461398959
0.117202944461149
-0.778915139256604
0.796611433488229
1.01149089977053
-0.170419461398959
0.128314184130617
-1.07764878478618
-0.862769318503883
0.415936589990725
-0.838716710756572
0.654868664020333
-1.07764878478618
0.439989197738036
-0.849827950426039
-0.146366853651648
-1.09059015286402
0.117202944461149
-0.754862531509292
-0.862769318503883
-0.374187688011788
-1.06653754511671
0.643757424350866
-0.3982402957591
-0.754862531509292
-0.146366853651648
1.10645631868727
0.152366791877928
-0.575146912643775
-0.778915139256604
0.820664041235541
0.439989197738036
0.152366791877928
0.141255552208461
0.796611433488229
-0.347326078283634
-0.112448018307369
-1.05359617703887
-0.862769318503883
-1.07764878478618
-0.791856507334449
0.117202944461149
-1.07764878478618
0.667810032098177
-0.873880558173351
-0.183360829476803
-0.374187688011788
0.820664041235541
0.654868664020333
0.439989197738036
-0.849827950426039
1.01149089977053
1.10645631868727
1.13050892643458
-1.07764878478618
1.34721852112526
0.643757424350866
0.141255552208461
0.332082410743446
-0.33438471020579
0.356135018490757
-0.146366853651648
0.820664041235541
-0.825775342678727
0.451100437407504
0.141255552208461
-1.09059015286402
1.10645631868727
0.439989197738036
-0.374187688011788
-0.146366853651648
-0.825775342678727
-0.791856507334449
0.117202944461149
0.630816056273021
0.117202944461149
0.128314184130617
0.439989197738036
-0.146366853651648
-0.170419461398959
-0.778915139256604
-0.539983065226996
0.34502377882129
-0.849827950426039
0.831775280905008
0.104261576383305
-0.411181663836944
-0.767803899587137
-0.146366853651648
-0.551094304896463
-1.06653754511671
-0.411181663836944
0.104261576383305
0.152366791877928
-0.539983065226996
0.427047829660192
0.141255552208461
0.794781305079852
-0.183360829476803
1.11939768676512
0.104261576383305
-0.099506650229524
-1.06653754511671
-0.778915139256604
0.796611433488229
-0.767803899587137
-0.0883954105600571
-0.575146912643775
-1.06653754511671
-1.07764878478618
-0.146366853651648
0.667810032098177
0.104261576383305
-1.07764878478618
0.117202944461149
-1.07764878478618
0.115372816052772
-0.411181663836944
0.128314184130617
1.34721852112526
0.630816056273021
0.128314184130617
-0.3982402957591
-0.849827950426039
0.667810032098177
0.369076386568602
-0.862769318503883
-0.791856507334449
-0.170419461398959
0.356135018490757
-0.767803899587137
-0.825775342678727
-0.551094304896463
-1.09059015286402
0.783670065410385
0.630816056273021
-0.527041697149152
-0.146366853651648
-1.09059015286402
0.128314184130617
0.439989197738036
-0.791856507334449
0.34502377882129
0.427047829660192
0.796611433488229
1.10645631868727
0.643757424350866
1.02443226784837
0.186285627222207
-0.838716710756572
1.01149089977053
0.117202944461149
-0.099506650229524
1.08240371093996
0.820664041235541
-0.527041697149152
0.104261576383305
1.33427715304741
-1.06653754511671
0.439989197738036
-0.0883954105600571
0.369076386568602
-0.862769318503883
1.33427715304741
-0.170419461398959
-1.05359617703887
1.09351495060943
-0.0883954105600571
-0.387129056089632
0.369076386568602
-1.07764878478618
0.369076386568602
0.117202944461149
0.40299522191288
-0.3982402957591
-0.146366853651648
-0.527041697149152
0.427047829660192
0.139425423800084
0.152366791877928
-0.791856507334449
0.820664041235541
0.0333487652138701
1.0953450790178
-1.05359617703887
0.104261576383305
-0.551094304896463
0.369076386568602
0.210338234969519
0.128314184130617
-0.527041697149152
1.0953450790178
-0.527041697149152
-1.09059015286402
0.643757424350866
-0.791856507334449
0.128314184130617
-0.183360829476803
-1.06653754511671
-0.411181663836944
-0.754862531509292
0.783670065410385
0.141255552208461
-0.778915139256604
-1.05359617703887
0.34502377882129
1.03554350751784
-0.527041697149152
0.667810032098177
-1.05359617703887
-0.112448018307369
-0.387129056089632
0.139425423800084
0.141255552208461
0.152366791877928
0.141255552208461
1.08240371093996
0.115372816052772
0.128314184130617
-1.06653754511671
0.796611433488229
-0.146366853651648
-0.778915139256604
1.33427715304741
-0.112448018307369
1.01149089977053
-0.862769318503883
0.667810032098177
1.02443226784837
0.356135018490757
-0.575146912643775
0.630816056273021
-0.849827950426039
0.128314184130617
0.820664041235541
0.796611433488229
0.139425423800084
-0.112448018307369
0.117202944461149
-0.411181663836944
0.783670065410385
-0.347326078283634
-0.527041697149152
-1.05359617703887
0.643757424350866
-0.825775342678727
0.415936589990725
0.117202944461149
-0.862769318503883
0.332082410743446
0.34502377882129
-1.07764878478618
-1.09059015286402
-0.3982402957591
0.104261576383305
-0.838716710756572
0.332082410743446
0.427047829660192
0.117202944461149
0.566960470719711
0.40299522191288
1.03554350751784
0.427047829660192
0.630816056273021
0.415936589990725
0.427047829660192
0.40299522191288
1.04848487559568
0.332082410743446
0.643757424350866
-0.862769318503883
-0.778915139256604
0.152366791877928
0.878635484327131
1.02443226784837
0.630816056273021
-1.05359617703887
0.796611433488229
0.128314184130617
-1.05359617703887
-0.099506650229524
-0.551094304896463
0.654868664020333
0.40299522191288
-0.849827950426039
-0.754862531509292
1.04848487559568
1.03554350751784
-0.849827950426039
-1.07764878478618
0.415936589990725
-0.157478093321114
0.630816056273021
1.33427715304741
-0.849827950426039
0.630816056273021
-0.778915139256604
0.40299522191288
-0.099506650229524
-0.754862531509292
1.32316591337795
-0.754862531509292
-0.778915139256604
-0.170419461398959
-0.564035672974308
0.439989197738036
0.128314184130617
0.40299522191288
0.141255552208461
-0.754862531509292
-0.3982402957591
-1.09059015286402
1.3102245453001
0.654868664020333
0.643757424350866
-0.099506650229524
0.439989197738036
-0.3982402957591
0.332082410743446
-0.170419461398959
0.40299522191288
0.152366791877928
-0.551094304896463
1.3102245453001
-0.411181663836944
-0.387129056089632
0.152366791877928
-0.527041697149152
1.04848487559568
0.139425423800084
-0.64605972381321
1.02443226784837
0.439989197738036
0.117202944461149
-0.862769318503883
-0.791856507334449
0.654868664020333
1.01149089977053
0.104261576383305
-1.07764878478618
0.40299522191288
1.3102245453001
0.643757424350866
0.667810032098177
1.04848487559568
1.02443226784837
0.783670065410385
0.451100437407504
-0.0754540424822125
0.210338234969519
0.128314184130617
-0.825775342678727
0.128314184130617
-0.539983065226996
1.01149089977053
-1.09059015286402
0.115372816052772
0.115372816052772
0.117202944461149
0.128314184130617
-0.0754540424822125
0.34502377882129
0.807722673157697
0.630816056273021
1.02443226784837
0.128314184130617
0.807722673157697
0.104261576383305
1.0953450790178
1.01149089977053
0.139425423800084
-0.754862531509292
0.104261576383305
0.415936589990725
-0.838716710756572
-0.527041697149152
-0.183360829476803
0.643757424350866
-0.551094304896463
0.783670065410385
1.03554350751784
-0.170419461398959
0.807722673157697
0.415936589990725
0.667810032098177
0.210338234969519
0.152366791877928
0.115372816052772
0.579901838797556
0.223279603047363
0.807722673157697
1.02443226784837
0.104261576383305
-0.0883954105600571
-0.754862531509292
0.427047829660192
-0.099506650229524
-0.838716710756572
0.807722673157697
-0.159308221729492
0.332082410743446
0.439989197738036
-0.778915139256604
-0.099506650229524
0.141255552208461
1.01149089977053
0.796611433488229
-0.374187688011788
-0.849827950426039
0.128314184130617
1.32316591337795
0.152366791877928
0.783670065410385
1.01149089977053
0.115372816052772
-1.07764878478618
0.117202944461149
-0.387129056089632
0.34502377882129
1.04848487559568
-0.849827950426039
0.128314184130617
0.369076386568602
-0.146366853651648
0.369076386568602
0.439989197738036
0.643757424350866
0.40299522191288
0.796611433488229
-1.06653754511671
-0.146366853651648
0.141255552208461
-0.767803899587137
-0.159308221729492
-0.860939190095506
-0.3982402957591
0.128314184130617
1.01149089977053
0.820664041235541
-0.3982402957591
0.439989197738036
1.32316591337795
-0.374187688011788
0.332082410743446
-1.07764878478618
0.332082410743446
0.40299522191288
-0.146366853651648
1.04848487559568
-0.387129056089632
-1.07764878478618
0.820664041235541
-0.754862531509292
0.369076386568602
0.139425423800084
-0.3982402957591
1.11939768676512
-0.183360829476803
1.33427715304741
0.794781305079852
-0.849827950426039
0.117202944461149
-1.05359617703887
0.369076386568602
-0.099506650229524
0.117202944461149
-0.838716710756572
-1.07764878478618
-0.411181663836944
-1.06653754511671
-0.767803899587137
-0.387129056089632
1.33427715304741
1.3102245453001
-1.09059015286402
0.152366791877928
-0.825775342678727
-0.159308221729492
1.10645631868727
-1.06653754511671
0.820664041235541
0.796611433488229
-0.838716710756572
-1.07764878478618
-0.411181663836944
1.04848487559568
-0.159308221729492
-0.183360829476803
1.11939768676512
0.667810032098177
-0.527041697149152
1.04848487559568
-1.09059015286402
-1.07764878478618
1.04848487559568
-0.551094304896463
-0.539983065226996
1.0953450790178
-0.778915139256604
0.186285627222207
-0.527041697149152
0.630816056273021
1.11939768676512
-0.862769318503883
-0.539983065226996
-0.539983065226996
-0.849827950426039
-1.09059015286402
0.427047829660192
0.643757424350866
-0.374187688011788
0.152366791877928
0.667810032098177
1.32316591337795
-0.825775342678727
0.141255552208461
0.415936589990725
0.439989197738036
0.117202944461149
0.643757424350866
-0.099506650229524
0.831775280905008
0.643757424350866
-0.0883954105600571
0.630816056273021
-1.07764878478618
0.128314184130617
-0.849827950426039
-0.099506650229524
1.04848487559568
-0.849827950426039
1.11939768676512
1.02443226784837
1.0953450790178
0.40299522191288
0.356135018490757
-0.0883954105600571
-0.778915139256604
-0.374187688011788
-1.05359617703887
0.117202944461149
-1.09059015286402
1.10645631868727
0.643757424350866
-0.551094304896463
-0.791856507334449
0.654868664020333
-0.374187688011788
-1.09059015286402
0.117202944461149
0.141255552208461
0.141255552208461
-0.170419461398959
-0.411181663836944
-0.862769318503883
0.796611433488229
-1.07764878478618
0.332082410743446
0.796611433488229
-0.860939190095506
-0.825775342678727
-0.099506650229524
-1.05359617703887
1.04848487559568
0.820664041235541
-0.0754540424822125
0.427047829660192
-0.767803899587137
-0.551094304896463
-1.07764878478618
-1.07764878478618
1.0953450790178
0.40299522191288
-0.0754540424822125
-0.411181663836944
0.139425423800084
-0.791856507334449
-1.05359617703887
-0.099506650229524
0.643757424350866
0.40299522191288
1.0953450790178
-0.527041697149152
-0.825775342678727
1.0953450790178
-0.64605972381321
0.128314184130617
-1.07764878478618
-0.825775342678727
0.117202944461149
1.32316591337795
-0.564035672974308
-0.374187688011788
0.439989197738036
-0.099506650229524
-0.564035672974308
-0.146366853651648
-1.07764878478618
1.01149089977053
-0.825775342678727
1.10645631868727
-0.849827950426039
-0.411181663836944
0.128314184130617
-0.767803899587137
1.03554350751784
0.427047829660192
0.439989197738036
-0.849827950426039
1.33427715304741
-0.825775342678727
0.139425423800084
-0.0754540424822125
-0.411181663836944
-0.0754540424822125
1.02443226784837
-0.862769318503883
0.141255552208461
1.0953450790178
-0.633118355735365
0.34502377882129
-0.564035672974308
-0.112448018307369
0.831775280905008
-0.849827950426039
-0.0883954105600571
1.0953450790178
0.332082410743446
-1.07764878478618
0.34502377882129
1.01149089977053
-1.09059015286402
0.104261576383305
0.427047829660192
-0.159308221729492
-0.112448018307369
0.807722673157697
1.03554350751784
-0.862769318503883
0.141255552208461
-1.05359617703887
-0.411181663836944
-1.09059015286402
1.08240371093996
-0.527041697149152
1.08240371093996
-0.849827950426039
-0.791856507334449
0.117202944461149
-0.849827950426039
-0.170419461398959
1.02443226784837
-1.07764878478618
-0.825775342678727
0.128314184130617
0.630816056273021
-1.05359617703887
0.667810032098177
1.10645631868727
0.415936589990725
0.630816056273021
-0.791856507334449
-0.539983065226996
-0.551094304896463
-0.3982402957591
-1.05359617703887
-1.06653754511671
-0.0754540424822125
0.369076386568602
0.117202944461149
-1.06653754511671
-0.099506650229524
0.141255552208461
0.40299522191288
0.117202944461149
0.141255552208461
0.34502377882129
-0.146366853651648
-0.862769318503883
0.369076386568602
-0.622007116065898
-0.767803899587137
-0.778915139256604
0.356135018490757
-1.09059015286402
-0.527041697149152
-0.778915139256604
0.141255552208461
0.356135018490757
0.141255552208461
-1.07764878478618
0.796611433488229
0.141255552208461
-0.791856507334449
1.0953450790178
0.783670065410385
-0.539983065226996
0.332082410743446
0.807722673157697
-1.09059015286402
-1.07764878478618
-0.170419461398959
-0.527041697149152
-1.06653754511671
-1.05359617703887
1.10645631868727
0.415936589990725
0.807722673157697
-0.838716710756572
-0.825775342678727
0.356135018490757
0.783670065410385
0.807722673157697
0.141255552208461
-0.791856507334449
0.152366791877928
-1.07764878478618
0.783670065410385
0.332082410743446
-0.3982402957591
-0.527041697149152
-0.170419461398959
-0.112448018307369
1.04848487559568
-0.551094304896463
0.807722673157697
0.139425423800084
-0.849827950426039
1.02443226784837
-0.862769318503883
-0.3982402957591
0.117202944461149
0.34502377882129
0.117202944461149
-0.825775342678727
0.104261576383305
-0.849827950426039
-0.170419461398959
0.332082410743446
0.356135018490757
-0.849827950426039
0.369076386568602
-1.06653754511671
0.104261576383305
0.40299522191288
0.128314184130617
0.356135018490757
-0.873880558173351
-0.825775342678727
0.34502377882129
0.128314184130617
-0.183360829476803
0.139425423800084
-0.387129056089632
0.104261576383305
-0.411181663836944
0.439989197738036
0.117202944461149
-1.07764878478618
1.02443226784837
0.369076386568602
0.796611433488229
-0.146366853651648
0.796611433488229
-0.825775342678727
0.117202944461149
0.117202944461149
-1.09059015286402
0.34502377882129
0.117202944461149
-0.33438471020579
-0.791856507334449
-1.07764878478618
-0.791856507334449
-0.64605972381321
-0.527041697149152
0.783670065410385
-0.849827950426039
0.104261576383305
-0.849827950426039
0.34502377882129
-0.862769318503883
-0.849827950426039
-0.862769318503883
0.128314184130617
-0.825775342678727
0.152366791877928
-0.387129056089632
-1.05359617703887
-0.862769318503883
-1.06653754511671
-0.527041697149152
-1.07764878478618
0.141255552208461
0.152366791877928
-0.112448018307369
0.117202944461149
0.415936589990725
-0.3982402957591
-1.09059015286402
0.115372816052772
0.117202944461149
-1.06653754511671
0.117202944461149
-0.836886582348195
0.186285627222207
-0.754862531509292
1.01149089977053
-0.825775342678727
0.128314184130617
1.03554350751784
0.796611433488229
1.08240371093996
0.667810032098177
0.783670065410385
0.117202944461149
0.369076386568602
-0.849827950426039
-0.183360829476803
-0.754862531509292
1.11939768676512
0.439989197738036
-0.767803899587137
0.820664041235541
-0.849827950426039
0.40299522191288
0.332082410743446
0.415936589990725
0.34502377882129
0.115372816052772
-0.3982402957591
-0.411181663836944
-0.170419461398959
0.820664041235541
1.10645631868727
1.02443226784837
0.643757424350866
1.02443226784837
0.40299522191288
0.369076386568602
1.34721852112526
-1.06653754511671
0.643757424350866
1.3102245453001
-1.09059015286402
-0.849827950426039
0.439989197738036
-1.09059015286402
-1.07764878478618
0.117202944461149
0.643757424350866
1.01149089977053
0.369076386568602
0.369076386568602
0.427047829660192
0.369076386568602
0.630816056273021
-0.860939190095506
0.807722673157697
-0.551094304896463
-1.06653754511671
-1.09059015286402
-0.754862531509292
-0.838716710756572
0.654868664020333
-0.146366853651648
0.115372816052772
0.439989197738036
0.369076386568602
0.415936589990725
0.141255552208461
-0.836886582348195
-0.099506650229524
0.152366791877928
-1.05359617703887
0.643757424350866
-0.099506650229524
0.186285627222207
1.03554350751784
0.40299522191288
-1.07764878478618
-0.622007116065898
0.439989197738036
-1.07764878478618
0.141255552208461
-0.0754540424822125
1.11939768676512
0.34502377882129
0.630816056273021
-0.862769318503883
0.820664041235541
0.104261576383305
0.152366791877928
0.152366791877928
-0.862769318503883
0.117202944461149
-0.374187688011788
-0.825775342678727
-0.3982402957591
0.820664041235541
-0.778915139256604
-0.0883954105600571
-0.183360829476803
0.630816056273021
1.05959611526515
-0.860939190095506
0.152366791877928
-0.778915139256604
0.34502377882129
0.439989197738036
-0.411181663836944
1.01149089977053
-0.527041697149152
0.34502377882129
-0.3982402957591
0.356135018490757
0.104261576383305
-0.778915139256604
-0.170419461398959
-1.09059015286402
0.34502377882129
-0.112448018307369
-1.07764878478618
-0.849827950426039
-0.862769318503883
1.11939768676512
0.796611433488229
-0.194472069146271
0.796611433488229
-1.09059015286402
1.02443226784837
-0.3982402957591
0.783670065410385
1.08240371093996
-0.849827950426039
-0.099506650229524
-1.09059015286402
-0.860939190095506
-0.099506650229524
0.820664041235541
1.02443226784837
0.128314184130617
-0.791856507334449
-0.849827950426039
-0.3982402957591
0.820664041235541
-1.09059015286402
0.152366791877928
-1.09059015286402
-0.146366853651648
-1.09059015286402
-0.791856507334449
-0.825775342678727
-0.791856507334449
1.03554350751784
-0.862769318503883
-1.07764878478618
1.02443226784837
-0.825775342678727
0.141255552208461
-0.849827950426039
1.34721852112526
0.115372816052772
1.10645631868727
-0.170419461398959
0.415936589990725
-0.146366853651648
0.415936589990725
1.34721852112526
-0.0754540424822125
0.654868664020333
-0.0883954105600571
-0.862769318503883
-0.374187688011788
0.34502377882129
-0.849827950426039
-1.07764878478618
0.117202944461149
0.139425423800084
1.0953450790178
0.820664041235541
1.04848487559568
-0.374187688011788
0.152366791877928
-0.791856507334449
0.141255552208461
-0.791856507334449
0.115372816052772
-0.323273470536323
0.34502377882129
0.356135018490757
-0.862769318503883
0.141255552208461
0.796611433488229
-0.778915139256604
0.415936589990725
1.34721852112526
-0.633118355735365
0.117202944461149
-0.0754540424822125
-0.849827950426039
-0.159308221729492
0.141255552208461
1.04848487559568
0.643757424350866
-1.07764878478618
-1.07764878478618
-0.849827950426039
0.128314184130617
-1.09059015286402
0.128314184130617
1.0953450790178
-0.411181663836944
-0.411181663836944
1.02443226784837
-0.387129056089632
0.128314184130617
1.04848487559568
-0.159308221729492
0.369076386568602
0.630816056273021
0.878635484327131
-0.3982402957591
-0.183360829476803
-0.849827950426039
0.199226995300051
-0.838716710756572
-0.551094304896463
-0.849827950426039
0.332082410743446
0.415936589990725
-0.0754540424822125
0.104261576383305
0.630816056273021
0.820664041235541
0.630816056273021
0.115372816052772
-1.09059015286402
0.332082410743446
1.13050892643458
1.0953450790178
-1.09059015286402
0.796611433488229
-0.146366853651648
-0.609065747988054
0.415936589990725
0.667810032098177
-1.07764878478618
0.415936589990725
1.01149089977053
-0.767803899587137
0.356135018490757
0.414106461582348
0.630816056273021
-0.0883954105600571
0.332082410743446
1.10645631868727
0.210338234969519
0.369076386568602
1.0953450790178
0.104261576383305
-0.374187688011788
-1.10170139253349
0.117202944461149
1.03554350751784
-1.05359617703887
0.667810032098177
1.0953450790178
-1.05359617703887
0.579901838797556
0.139425423800084
0.117202944461149
1.08240371093996
-0.374187688011788
-0.181530701068426
1.01149089977053
-0.791856507334449
0.783670065410385
-0.146366853651648
0.128314184130617
0.40299522191288
0.34502377882129
1.01149089977053
1.04848487559568
0.141255552208461
0.369076386568602
0.332082410743446
-0.754862531509292
-0.374187688011788
-0.3982402957591
0.34502377882129
0.643757424350866
1.01149089977053
1.33427715304741
0.415936589990725
-0.3982402957591
1.08240371093996
1.3102245453001
0.34502377882129
0.128314184130617
0.152366791877928
-1.09059015286402
0.807722673157697
-1.07764878478618
-0.778915139256604
-1.10170139253349
0.332082410743446
0.34502377882129
0.796611433488229
1.11939768676512
-0.754862531509292
0.667810032098177
-1.07764878478618
-0.374187688011788
0.34502377882129
0.152366791877928
0.439989197738036
-0.849827950426039
0.40299522191288
0.415936589990725
-1.05359617703887
1.02443226784837
0.380187626238069
0.415936589990725
1.01149089977053
0.439989197738036
0.820664041235541
0.783670065410385
0.630816056273021
-0.411181663836944
0.796611433488229
-0.551094304896463
0.104261576383305
-0.374187688011788
-0.387129056089632
0.356135018490757
-0.183360829476803
0.34502377882129
-0.527041697149152
0.783670065410385
-0.0754540424822125
0.104261576383305
0.104261576383305
-0.825775342678727
0.820664041235541
0.128314184130617
0.796611433488229
-0.551094304896463
-0.411181663836944
-0.862769318503883
0.34502377882129
1.02443226784837
0.332082410743446
-0.0754540424822125
-1.07764878478618
1.11939768676512
-1.06653754511671
1.0953450790178
-0.387129056089632
0.820664041235541
0.415936589990725
0.439989197738036
-0.159308221729492
1.04848487559568
0.34502377882129
0.117202944461149
-0.825775342678727
0.783670065410385
-0.790026378926071
0.796611433488229
-0.778915139256604
0.40299522191288
-0.551094304896463
0.369076386568602
-0.838716710756572
-0.527041697149152
0.667810032098177
0.643757424350866
1.34721852112526
0.796611433488229
-0.170419461398959
0.796611433488229
0.643757424350866
-0.099506650229524
0.820664041235541
-0.849827950426039
-0.411181663836944
1.02443226784837
-0.411181663836944
0.40299522191288
1.01149089977053
0.630816056273021
-0.0754540424822125
0.34502377882129
0.34502377882129
-0.564035672974308
0.807722673157697
0.332082410743446
-0.159308221729492
-0.099506650229524
-0.778915139256604
0.369076386568602
0.34502377882129
-0.838716710756572
-0.374187688011788
0.128314184130617
-1.09059015286402
-1.07764878478618
0.34502377882129
1.08240371093996
0.820664041235541
-1.06653754511671
0.117202944461149
-0.551094304896463
-0.862769318503883
1.02443226784837
-0.767803899587137
0.104261576383305
-0.387129056089632
0.783670065410385
-0.849827950426039
0.34502377882129
-0.347326078283634
-0.778915139256604
-0.862769318503883
0.34502377882129
0.115372816052772
-0.778915139256604
-0.3982402957591
-0.754862531509292
-0.411181663836944
-1.07764878478618
-0.099506650229524
-1.05359617703887
-0.3982402957591
0.820664041235541
-1.05359617703887
0.141255552208461
0.141255552208461
-0.099506650229524
0.369076386568602
0.820664041235541
-1.07764878478618
0.34502377882129
-0.849827950426039
-0.778915139256604
-1.05359617703887
0.199226995300051
0.128314184130617
0.34502377882129
1.3102245453001
-0.387129056089632
0.356135018490757
-1.09059015286402
0.439989197738036
-0.633118355735365
-0.170419461398959
-1.05359617703887
-0.170419461398959
-0.0754540424822125
-1.09059015286402
-1.09059015286402
1.08240371093996
1.10645631868727
-0.170419461398959
-1.07764878478618
-0.183360829476803
0.34502377882129
-1.07764878478618
0.807722673157697
0.427047829660192
0.115372816052772
-0.754862531509292
0.104261576383305
-0.862769318503883
-0.862769318503883
-0.791856507334449
-0.862769318503883
1.0953450790178
-0.112448018307369
0.34502377882129
1.08240371093996
0.807722673157697
-0.527041697149152
0.128314184130617
-1.07764878478618
0.117202944461149
1.33427715304741
-0.374187688011788
-0.754862531509292
0.643757424350866
0.415936589990725
1.11939768676512
-0.838716710756572
0.654868664020333
-0.387129056089632
0.439989197738036
0.796611433488229
1.02443226784837
-0.849827950426039
0.34502377882129
-0.862769318503883
-0.778915139256604
-0.575146912643775
-0.3982402957591
-1.05359617703887
0.807722673157697
-0.3982402957591
-0.551094304896463
-1.06653754511671
1.10645631868727
-0.778915139256604
1.04848487559568
1.0953450790178
0.104261576383305
0.783670065410385
-1.05359617703887
-0.3982402957591
0.34502377882129
-0.778915139256604
-0.754862531509292
1.01149089977053
-1.07764878478618
0.643757424350866
0.369076386568602
0.332082410743446
-0.538152936818619
-1.05359617703887
-0.838716710756572
-0.181530701068426
-0.374187688011788
0.117202944461149
0.796611433488229
-0.347326078283634
0.796611433488229
0.332082410743446
-0.159308221729492
-0.146366853651648
0.141255552208461
-0.791856507334449
1.32316591337795
-0.564035672974308
-0.099506650229524
0.427047829660192
1.03554350751784
-0.778915139256604
-0.551094304896463
-0.099506650229524
-0.849827950426039
1.33427715304741
0.643757424350866
-0.310332102458478
-0.609065747988054
0.34502377882129
0.34502377882129
-0.33438471020579
0.141255552208461
0.415936589990725
0.415936589990725
-0.170419461398959
-0.0883954105600571
-0.374187688011788
1.0953450790178
0.796611433488229
-0.3982402957591
0.40299522191288
-0.527041697149152
0.654868664020333
-0.862769318503883
-1.06653754511671
0.579901838797556
-0.849827950426039
0.117202944461149
-0.551094304896463
-0.3982402957591
0.141255552208461
-1.07764878478618
0.139425423800084
0.643757424350866
0.152366791877928
-0.183360829476803
0.654868664020333
-0.170419461398959
1.11939768676512
-1.05359617703887
0.415936589990725
0.104261576383305
-0.778915139256604
1.03554350751784
1.34721852112526
-0.825775342678727
0.820664041235541
0.783670065410385
-0.825775342678727
-0.527041697149152
0.630816056273021
0.40299522191288
-0.564035672974308
-0.838716710756572
-0.170419461398959
0.152366791877928
0.117202944461149
-0.849827950426039
-0.754862531509292
-0.146366853651648
0.807722673157697
-0.3982402957591
0.796611433488229
0.34502377882129
0.783670065410385
-0.575146912643775
0.667810032098177
-0.170419461398959
0.630816056273021
1.04848487559568
1.08240371093996
1.32316591337795
-1.09059015286402
0.40299522191288
-0.838716710756572
0.115372816052772
-0.170419461398959
-0.825775342678727
0.439989197738036
-0.849827950426039
-0.099506650229524
0.807722673157697
1.10645631868727
0.34502377882129
0.34502377882129
0.667810032098177
0.356135018490757
-0.099506650229524
-0.754862531509292
-1.06653754511671
-0.374187688011788
0.332082410743446
-1.09059015286402
-0.3982402957591
1.11939768676512
-0.754862531509292
-0.791856507334449
0.369076386568602
0.141255552208461
-0.0754540424822125
0.643757424350866
-1.05359617703887
0.820664041235541
1.02443226784837
0.152366791877928
-0.422292903506412
0.332082410743446
-1.07764878478618
0.427047829660192
0.128314184130617
-0.3982402957591
-1.07764878478618
0.415936589990725
0.415936589990725
-0.539983065226996
-0.411181663836944
-0.3982402957591
0.439989197738036
0.117202944461149
-0.849827950426039
1.02443226784837
0.783670065410385
0.332082410743446
-0.562205544565931
0.630816056273021
0.152366791877928
0.34502377882129
0.356135018490757
0.117202944461149
-0.551094304896463
-0.411181663836944
-0.778915139256604
0.415936589990725
-0.170419461398959
-0.112448018307369
0.667810032098177
0.128314184130617
-0.374187688011788
0.783670065410385
-1.06653754511671
0.104261576383305
-0.310332102458478
-0.33438471020579
-0.551094304896463
0.654868664020333
-0.33438471020579
0.415936589990725
0.630816056273021
-0.564035672974308
0.439989197738036
-0.849827950426039
-0.170419461398959
-0.862769318503883
0.115372816052772
-1.05359617703887
-0.849827950426039
0.128314184130617
1.04848487559568
0.141255552208461
1.01149089977053
1.32316591337795
-0.791856507334449
-0.3982402957591
-0.564035672974308
-0.791856507334449
0.796611433488229
0.427047829660192
-0.767803899587137
-0.849827950426039
-1.08876002445565
-0.112448018307369
-0.754862531509292
0.332082410743446
0.356135018490757
-0.754862531509292
0.34502377882129
-0.146366853651648
-1.09059015286402
0.141255552208461
-0.183360829476803
0.439989197738036
0.117202944461149
0.356135018490757
0.643757424350866
0.415936589990725
0.139425423800084
-1.09059015286402
1.0953450790178
0.34502377882129
-0.778915139256604
-1.07764878478618
0.415936589990725
-0.860939190095506
-0.374187688011788
1.01149089977053
-0.778915139256604
0.34502377882129
-1.07764878478618
-1.07764878478618
0.117202944461149
0.34502377882129
1.08240371093996
1.01149089977053
0.141255552208461
1.0953450790178
0.820664041235541
-1.07764878478618
0.332082410743446
-0.3982402957591
-1.05359617703887
0.34502377882129
0.796611433488229
-0.778915139256604
-0.183360829476803
1.32316591337795
1.32316591337795
-0.159308221729492
0.117202944461149
0.820664041235541
0.369076386568602
0.117202944461149
-0.194472069146271
-0.754862531509292
-0.849827950426039
1.01149089977053
0.356135018490757
0.332082410743446
-1.07764878478618
-1.06470741670834
1.04848487559568
0.117202944461149
-0.0754540424822125
-0.411181663836944
-0.112448018307369
0.152366791877928
0.439989197738036
-0.422292903506412
0.369076386568602
1.03554350751784
-0.3982402957591
1.04848487559568
1.34721852112526
0.117202944461149
-1.05359617703887
1.03554350751784
1.03554350751784
-0.860939190095506
1.10645631868727
0.117202944461149
1.10645631868727
1.3102245453001
-1.10170139253349
-0.3982402957591
-0.527041697149152
-1.07764878478618
-0.791856507334449
1.02443226784837
1.32316591337795
0.667810032098177
0.427047829660192
0.356135018490757
-0.838716710756572
1.01149089977053
0.117202944461149
-0.767803899587137
-0.849827950426039
-1.06653754511671
-0.0754540424822125
-0.791856507334449
-0.754862531509292
1.03554350751784
0.141255552208461
0.356135018490757
0.643757424350866
0.128314184130617
-1.06653754511671
0.667810032098177
0.807722673157697
0.117202944461149
-1.07764878478618
0.34502377882129
0.34502377882129
-1.06653754511671
1.0953450790178
0.654868664020333
1.0953450790178
1.0953450790178
0.40299522191288
1.04848487559568
1.03554350751784
-0.157478093321114
0.141255552208461
0.223279603047363
-0.3982402957591
0.356135018490757
-1.05359617703887
1.01149089977053
0.34502377882129
-0.873880558173351
-0.194472069146271
0.34502377882129
0.104261576383305
-0.767803899587137
1.32316591337795
1.01149089977053
0.667810032098177
0.104261576383305
0.783670065410385
-1.09059015286402
0.356135018490757
-0.825775342678727
0.104261576383305
0.796611433488229
0.34502377882129
-0.860939190095506
0.104261576383305
-0.374187688011788
0.104261576383305
0.427047829660192
1.11939768676512
-0.767803899587137
0.141255552208461
-0.183360829476803
0.141255552208461
0.796611433488229
0.415936589990725
0.369076386568602
1.08240371093996
1.32316591337795
0.356135018490757
-0.849827950426039
-0.791856507334449
-0.374187688011788
0.141255552208461
-0.112448018307369
-1.07764878478618
-0.754862531509292
-0.194472069146271
0.117202944461149
-1.07764878478618
-0.539983065226996
-0.551094304896463
-0.551094304896463
0.369076386568602
-0.825775342678727
0.141255552208461
1.02443226784837
0.117202944461149
-0.778915139256604
0.807722673157697
1.11939768676512
-0.754862531509292
-0.778915139256604
-0.387129056089632
0.40299522191288
1.32316591337795
0.40299522191288
0.369076386568602
0.415936589990725
1.34721852112526
0.332082410743446
0.40299522191288
0.34502377882129
-0.849827950426039
-0.411181663836944
1.10645631868727
-1.06653754511671
-0.3982402957591
-1.07764878478618
0.427047829660192
-0.860939190095506
-1.09059015286402
-0.849827950426039
0.439989197738036
1.09351495060943
0.332082410743446
0.332082410743446
0.427047829660192
0.643757424350866
-0.791856507334449
-0.778915139256604
0.104261576383305
-0.609065747988054
-0.3982402957591
1.02443226784837
0.439989197738036
-0.310332102458478
1.11939768676512
0.128314184130617
0.807722673157697
-1.06653754511671
-1.07764878478618
0.415936589990725
0.356135018490757
0.332082410743446
0.415936589990725
0.34502377882129
0.439989197738036
-1.07764878478618
0.643757424350866
-1.06653754511671
1.0953450790178
0.104261576383305
0.332082410743446
-1.05359617703887
-0.825775342678727
-0.411181663836944
-0.527041697149152
-0.112448018307369
1.01149089977053
0.796611433488229
-0.3982402957591
-0.3982402957591
1.04848487559568
-0.862769318503883
-1.05359617703887
-0.374187688011788
-0.849827950426039
-1.05359617703887
-0.112448018307369
-0.170419461398959
0.820664041235541
-1.09059015286402
0.128314184130617
0.356135018490757
0.591013078467023
-1.05359617703887
-0.860939190095506
-0.873880558173351
0.369076386568602
0.128314184130617
0.439989197738036
0.117202944461149
-0.754862531509292
-0.778915139256604
-0.849827950426039
1.0953450790178
-0.527041697149152
-0.778915139256604
1.0953450790178
-1.07764878478618
0.427047829660192
1.04848487559568
-0.778915139256604
1.01149089977053
-0.767803899587137
-0.862769318503883
-1.07764878478618
-0.374187688011788
-0.849827950426039
0.128314184130617
-0.435234271584256
0.820664041235541
-0.3982402957591
-0.159308221729492
-0.575146912643775
0.820664041235541
0.783670065410385
1.32316591337795
0.796611433488229
-0.181530701068426
0.427047829660192
1.03554350751784
0.796611433488229
0.630816056273021
-0.0754540424822125
-0.3982402957591
-0.825775342678727
-1.09059015286402
-0.112448018307369
-0.838716710756572
-1.07764878478618
-0.778915139256604
0.630816056273021
0.117202944461149
-0.551094304896463
-0.527041697149152
-0.422292903506412
1.02443226784837
-1.09059015286402
0.34502377882129
0.332082410743446
0.439989197738036
1.3102245453001
0.820664041235541
-1.09059015286402
0.117202944461149
-0.575146912643775
-0.411181663836944
-0.539983065226996
1.02443226784837
-0.170419461398959
-0.849827950426039
-0.551094304896463
0.438159069329659
0.104261576383305
1.08240371093996
0.332082410743446
1.14345029451243
0.104261576383305
0.796611433488229
-0.411181663836944
-0.825775342678727
0.415936589990725
0.427047829660192
-0.0883954105600571
0.128314184130617
-1.07764878478618
-0.791856507334449
-0.099506650229524
0.807722673157697
0.356135018490757
0.128314184130617
1.32316591337795
-0.112448018307369
-0.862769318503883
0.40299522191288
-0.183360829476803
-0.849827950426039
0.820664041235541
0.783670065410385
-1.09059015286402
-0.170419461398959
-0.849827950426039
-0.633118355735365
0.128314184130617
-1.05359617703887
0.117202944461149
-0.170419461398959
0.141255552208461
-0.849827950426039
0.796611433488229
-0.170419461398959
0.878635484327131
-0.849827950426039
0.783670065410385
0.807722673157697
-0.825775342678727
-0.791856507334449
0.115372816052772
0.104261576383305
-0.374187688011788
0.40299522191288
1.10645631868727
-0.767803899587137
0.128314184130617
0.427047829660192
0.643757424350866
-1.06653754511671
0.356135018490757
0.643757424350866
0.796611433488229
0.369076386568602
-0.3982402957591
0.451100437407504
-0.3982402957591
-0.0754540424822125
0.643757424350866
0.40299522191288
-0.3982402957591
0.427047829660192
1.08240371093996
0.117202944461149
0.186285627222207
1.32316591337795
-0.849827950426039
0.117202944461149
0.439989197738036
0.439989197738036
1.0953450790178
-1.07764878478618
-0.112448018307369
0.783670065410385
0.34502377882129
0.104261576383305
0.128314184130617
0.439989197738036
1.04848487559568
1.02443226784837
-0.099506650229524
-0.849827950426039
0.630816056273021
-0.849827950426039
-0.112448018307369
-0.159308221729492
0.128314184130617
0.415936589990725
-0.838716710756572
0.820664041235541
0.115372816052772
0.141255552208461
1.11939768676512
0.104261576383305
0.630816056273021
0.427047829660192
0.783670065410385
0.807722673157697
0.820664041235541
0.630816056273021
-0.170419461398959
0.643757424350866
-1.09059015286402
0.117202944461149
0.603954446544867
-0.791856507334449
1.0953450790178
1.02443226784837
-0.411181663836944
1.04848487559568
-0.778915139256604
1.01149089977053
0.141255552208461
-0.0754540424822125
-0.0754540424822125
0.141255552208461
0.141255552208461
0.415936589990725
-0.374187688011788
-0.099506650229524
0.34502377882129
0.356135018490757
-0.838716710756572
0.667810032098177
0.199226995300051
0.40299522191288
0.115372816052772
-0.862769318503883
-0.767803899587137
-0.183360829476803
-1.06653754511671
-0.387129056089632
-0.374187688011788
-0.778915139256604
1.08240371093996
1.02443226784837
-1.09059015286402
-0.778915139256604
-1.06653754511671
-0.411181663836944
-0.112448018307369
0.117202944461149
-0.825775342678727
0.356135018490757
-0.374187688011788
1.32316591337795
-0.767803899587137
-0.564035672974308
0.128314184130617
-0.849827950426039
0.117202944461149
0.367246258160224
0.427047829660192
-0.609065747988054
1.02443226784837
-0.099506650229524
-0.181530701068426
1.08240371093996
0.643757424350866
0.654868664020333
-0.374187688011788
0.117202944461149
-0.387129056089632
-1.05359617703887
0.783670065410385
1.04848487559568
0.115372816052772
0.104261576383305
-0.146366853651648
-0.778915139256604
0.115372816052772
-0.181530701068426
-0.411181663836944
-0.146366853651648
-0.791856507334449
-0.778915139256604
0.415936589990725
-0.146366853651648
-0.3982402957591
0.796611433488229
0.117202944461149
-0.387129056089632
-0.3982402957591
0.40299522191288
0.34502377882129
-0.538152936818619
0.415936589990725
0.427047829660192
-0.849827950426039
-1.05359617703887
0.141255552208461
-0.551094304896463
-0.754862531509292
0.415936589990725
0.141255552208461
-0.849827950426039
0.415936589990725
-0.0883954105600571
-0.181530701068426
0.34502377882129
0.807722673157697
-0.3982402957591
-0.183360829476803
0.141255552208461
0.807722673157697
0.630816056273021
-0.112448018307369
-0.551094304896463
-0.099506650229524
-1.09059015286402
0.128314184130617
-0.181530701068426
-0.551094304896463
0.427047829660192
-0.3982402957591
0.783670065410385
1.04848487559568
1.04848487559568
0.117202944461149
-0.112448018307369
0.889746723996599
1.33427715304741
-0.551094304896463
-0.791856507334449
-1.05359617703887
1.11939768676512
-0.802967747003916
0.566960470719711
-0.860939190095506
-0.170419461398959
-0.551094304896463
0.807722673157697
-0.862769318503883
0.783670065410385
-0.183360829476803
0.439989197738036
-1.05359617703887
0.415936589990725
0.117202944461149
0.643757424350866
0.139425423800084
0.104261576383305
-0.862769318503883
-0.849827950426039
-0.754862531509292
-0.527041697149152
-0.754862531509292
0.34502377882129
0.117202944461149
-0.825775342678727
0.117202944461149
-0.778915139256604
-1.06653754511671
-0.527041697149152
-0.33438471020579
0.104261576383305
0.783670065410385
0.104261576383305
-0.159308221729492
-0.527041697149152
0.820664041235541
-0.564035672974308
0.104261576383305
1.0953450790178
1.08240371093996
0.796611433488229
0.369076386568602
0.34502377882129
0.807722673157697
-1.07764878478618
0.141255552208461
0.796611433488229
0.820664041235541
1.32316591337795
-0.860939190095506
0.796611433488229
0.630816056273021
0.796611433488229
-0.3982402957591
-0.825775342678727
-0.754862531509292
-0.170419461398959
-0.374187688011788
0.117202944461149
-0.183360829476803
-0.849827950426039
0.34502377882129
0.117202944461149
0.104261576383305
0.117202944461149
1.10645631868727
-0.411181663836944
0.117202944461149
-1.07764878478618
-1.07764878478618
-0.551094304896463
1.0953450790178
-0.0883954105600571
-0.183360829476803
0.34502377882129
-1.06653754511671
1.01149089977053
1.01149089977053
0.796611433488229
-0.564035672974308
0.643757424350866
1.32316591337795
-0.849827950426039
-0.862769318503883
-0.849827950426039
-0.778915139256604
1.0953450790178
1.3102245453001
0.667810032098177
0.878635484327131
-0.862769318503883
0.369076386568602
0.40299522191288
0.369076386568602
-0.791856507334449
0.439989197738036
-0.170419461398959
0.117202944461149
0.783670065410385
0.667810032098177
-0.849827950426039
0.807722673157697
-0.099506650229524
0.439989197738036
-0.767803899587137
0.332082410743446
1.01149089977053
1.0953450790178
-0.825775342678727
0.356135018490757
0.807722673157697
-0.527041697149152
-1.09059015286402
-0.754862531509292
0.40299522191288
0.643757424350866
-0.862769318503883
1.08240371093996
0.591013078467023
0.104261576383305
-0.838716710756572
-1.07764878478618
-1.06470741670834
0.654868664020333
-0.778915139256604
-0.862769318503883
0.439989197738036
0.427047829660192
-0.411181663836944
-0.849827950426039
0.332082410743446
-0.778915139256604
-0.825775342678727
-0.778915139256604
-1.05359617703887
1.11939768676512
0.439989197738036
1.0953450790178
-1.09059015286402
-1.09059015286402
-0.527041697149152
-0.849827950426039
-1.05359617703887
1.13050892643458
-1.09059015286402
-1.09059015286402
0.34502377882129
-0.099506650229524
-1.07764878478618
0.117202944461149
0.104261576383305
1.02443226784837
0.427047829660192
-0.422292903506412
-0.838716710756572
0.643757424350866
-0.862769318503883
-0.170419461398959
0.654868664020333
-0.0754540424822125
1.02443226784837
-1.07764878478618
0.415936589990725
-0.374187688011788
1.3102245453001
0.115372816052772
0.128314184130617
0.34502377882129
0.878635484327131
0.141255552208461
0.115372816052772
-0.387129056089632
0.117202944461149
-0.849827950426039
1.32316591337795
1.34721852112526
-0.791856507334449
-0.387129056089632
-0.862769318503883
-0.551094304896463
0.630816056273021
0.141255552208461
0.128314184130617
0.451100437407504
-0.411181663836944
0.667810032098177
-0.183360829476803
-0.849827950426039
-0.387129056089632
0.831775280905008
0.796611433488229
1.04848487559568
-1.05359617703887
-0.754862531509292
1.34721852112526
-1.05359617703887
0.104261576383305
-0.849827950426039
0.128314184130617
-0.146366853651648
0.667810032098177
-0.767803899587137
1.34721852112526
-1.07764878478618
1.02443226784837
0.643757424350866
0.115372816052772
-0.539983065226996
-0.387129056089632
1.34721852112526
-1.09059015286402
0.141255552208461
0.643757424350866
1.02443226784837
1.02443226784837
1.04848487559568
1.11939768676512
0.117202944461149
-0.539983065226996
-0.183360829476803
-0.183360829476803
0.369076386568602
0.332082410743446
0.451100437407504
0.807722673157697
0.667810032098177
-0.849827950426039
0.199226995300051
-1.06653754511671
-0.862769318503883
-0.527041697149152
0.128314184130617
0.807722673157697
-0.099506650229524
-0.873880558173351
0.128314184130617
-0.170419461398959
-0.159308221729492
-0.387129056089632
0.667810032098177
1.01149089977053
0.104261576383305
0.117202944461149
-0.170419461398959
0.902688092074443
-0.767803899587137
-1.09059015286402
0.152366791877928
-0.170419461398959
1.03554350751784
-0.411181663836944
0.141255552208461
-0.862769318503883
-0.564035672974308
-1.09059015286402
0.104261576383305
-0.374187688011788
0.369076386568602
-1.09059015286402
0.796611433488229
-1.06653754511671
0.356135018490757
1.01149089977053
-0.099506650229524
-1.07764878478618
0.415936589990725
0.128314184130617
-1.09059015286402
0.356135018490757
1.0953450790178
-1.09059015286402
-0.0754540424822125
-0.767803899587137
-1.09059015286402
0.117202944461149
0.356135018490757
-0.146366853651648
0.152366791877928
0.783670065410385
-0.862769318503883
0.643757424350866
1.0953450790178
0.34502377882129
0.654868664020333
-1.09059015286402
0.356135018490757
-0.374187688011788
0.34502377882129
1.0953450790178
-0.778915139256604
0.104261576383305
1.34721852112526
0.141255552208461
-0.862769318503883
1.34721852112526
-0.778915139256604
-0.112448018307369
0.0462901332917145
0.128314184130617
-0.838716710756572
0.332082410743446
1.32316591337795
-0.825775342678727
-0.862769318503883
-0.825775342678727
-0.112448018307369
-1.09059015286402
0.223279603047363
0.630816056273021
0.117202944461149
-0.862769318503883
1.33427715304741
0.34502377882129
0.464041805485348
0.630816056273021
-0.767803899587137
-0.3982402957591
-0.170419461398959
-1.05359617703887
0.115372816052772
-0.754862531509292
1.32316591337795
1.11939768676512
-0.873880558173351
-0.3982402957591
1.3102245453001
1.02443226784837
0.439989197738036
0.427047829660192
0.796611433488229
0.34502377882129
0.818833912827164
0.117202944461149
0.128314184130617
1.04848487559568
-0.539983065226996
-0.0754540424822125
-0.791856507334449
1.02443226784837
0.878635484327131
0.643757424350866
0.415936589990725
-0.802967747003916
0.878635484327131
0.630816056273021
-0.538152936818619
1.11756755835674
0.796611433488229
-0.778915139256604
-0.825775342678727
-0.849827950426039
-0.112448018307369
0.807722673157697
-0.112448018307369
1.10645631868727
-1.09059015286402
0.439989197738036
0.199226995300051
0.796611433488229
-0.146366853651648
0.654868664020333
-0.0883954105600571
-0.099506650229524
0.152366791877928
0.820664041235541
0.356135018490757
0.369076386568602
0.783670065410385
0.141255552208461
0.332082410743446
-0.849827950426039
1.03554350751784
-0.146366853651648
0.128314184130617
-1.05359617703887
0.820664041235541
-0.778915139256604
-1.09059015286402
-0.3982402957591
-0.849827950426039
0.40299522191288
0.369076386568602
-0.527041697149152
0.630816056273021
0.128314184130617
0.141255552208461
0.369076386568602
0.152366791877928
-0.754862531509292
0.667810032098177
1.04848487559568
0.186285627222207
-0.836886582348195
0.117202944461149
0.141255552208461
-0.838716710756572
-0.754862531509292
-0.778915139256604
-1.09059015286402
0.40299522191288
-0.838716710756572
-0.767803899587137
-1.07764878478618
-0.527041697149152
0.415936589990725
-0.099506650229524
-0.754862531509292
1.01149089977053
0.796611433488229
-0.873880558173351
-0.551094304896463
-0.527041697149152
0.117202944461149
-0.385298927681255
-0.3982402957591
0.128314184130617
0.139425423800084
0.104261576383305
-0.862769318503883
-1.07764878478618
-0.387129056089632
0.369076386568602
0.415936589990725
0.332082410743446
-0.146366853651648
0.796611433488229
-1.07764878478618
-0.099506650229524
-1.07764878478618
-0.539983065226996
0.643757424350866
0.796611433488229
0.104261576383305
-0.791856507334449
-0.170419461398959
-0.791856507334449
-0.387129056089632
0.369076386568602
-0.146366853651648
0.427047829660192
-0.862769318503883
0.128314184130617
-1.05359617703887
-0.754862531509292
0.667810032098177
-0.849827950426039
0.820664041235541
-0.112448018307369
-0.527041697149152
-0.146366853651648
-0.849827950426039
0.141255552208461
0.889746723996599
-0.0754540424822125
-0.527041697149152
1.08240371093996
-0.170419461398959
-0.539983065226996
0.369076386568602
0.369076386568602
-0.862769318503883
1.13050892643458
-0.825775342678727
0.369076386568602
-0.170419461398959
1.32316591337795
0.117202944461149
1.32316591337795
0.356135018490757
0.152366791877928
1.03554350751784
0.141255552208461
0.141255552208461
0.820664041235541
0.128314184130617
0.40299522191288
-0.170419461398959
-0.791856507334449
1.03554350751784
0.332082410743446
0.104261576383305
0.783670065410385
-1.05359617703887
0.369076386568602
1.02443226784837
-0.860939190095506
-1.06653754511671
1.32316591337795
0.630816056273021
0.831775280905008
0.369076386568602
0.439989197738036
-0.754862531509292
-0.112448018307369
1.3102245453001
1.10645631868727
0.40299522191288
0.820664041235541
-0.374187688011788
-0.849827950426039
-1.09059015286402
1.10645631868727
-1.07764878478618
0.641927295942488
0.332082410743446
-0.374187688011788
0.643757424350866
0.117202944461149
0.439989197738036
0.34502377882129
-1.07764878478618
1.02443226784837
1.02443226784837
0.415936589990725
-0.825775342678727
-0.146366853651648
-0.411181663836944
-0.849827950426039
-0.791856507334449
-0.778915139256604
-0.791856507334449
0.40299522191288
1.08240371093996
0.796611433488229
-1.09059015286402
-0.170419461398959
-0.170419461398959
-0.778915139256604
0.139425423800084
0.356135018490757
0.128314184130617
-0.862769318503883
0.796611433488229
0.152366791877928
-0.539983065226996
-0.564035672974308
-1.07764878478618
-0.538152936818619
0.369076386568602
1.04848487559568
-0.539983065226996
0.128314184130617
-0.862769318503883
1.04848487559568
0.415936589990725
-0.564035672974308
0.356135018490757
-0.0883954105600571
-0.767803899587137
1.02443226784837
0.667810032098177
-1.05359617703887
0.34502377882129
-0.0754540424822125
0.415936589990725
0.117202944461149
0.104261576383305
0.128314184130617
0.34502377882129
-1.07764878478618
0.654868664020333
-0.754862531509292
0.654868664020333
1.04848487559568
0.40299522191288
1.3102245453001
1.34721852112526
-1.05359617703887
-0.862769318503883
-0.159308221729492
-0.527041697149152
-1.06653754511671
0.141255552208461
0.807722673157697
-0.374187688011788
0.141255552208461
0.630816056273021
0.34502377882129
-0.170419461398959
1.04848487559568
-0.564035672974308
-0.0754540424822125
-1.09059015286402
-0.849827950426039
0.427047829660192
0.141255552208461
-0.862769318503883
1.02443226784837
0.369076386568602
-0.411181663836944
0.332082410743446
1.33427715304741
0.415936589990725
-0.849827950426039
-0.0754540424822125
-0.849827950426039
-0.112448018307369
0.141255552208461
0.128314184130617
-0.778915139256604
-0.170419461398959
-0.207413437224115
-0.411181663836944
0.667810032098177
-0.170419461398959
-0.3982402957591
-0.767803899587137
-1.09059015286402
0.128314184130617
-0.754862531509292
-0.825775342678727
-0.767803899587137
1.33427715304741
1.32316591337795
0.654868664020333
-0.411181663836944
-0.862769318503883
-0.527041697149152
-0.0883954105600571
-0.539983065226996
1.34721852112526
1.0953450790178
-0.112448018307369
-0.374187688011788
0.356135018490757
0.356135018490757
0.415936589990725
-1.09059015286402
0.40299522191288
0.128314184130617
-0.791856507334449
0.332082410743446
0.117202944461149
0.796611433488229
-0.3982402957591
0.115372816052772
-1.09059015286402
-0.170419461398959
0.117202944461149
-0.778915139256604
0.451100437407504
-1.09059015286402
1.03554350751784
-0.862769318503883
0.427047829660192
-1.09059015286402
-0.791856507334449
-1.06653754511671
1.04848487559568
1.01149089977053
-1.05359617703887
-0.564035672974308
1.32316591337795
-0.825775342678727
0.40299522191288
1.02443226784837
-0.754862531509292
-0.778915139256604
0.115372816052772
-0.825775342678727
0.356135018490757
-0.099506650229524
0.641927295942488
0.141255552208461
-1.07764878478618
0.643757424350866
-0.838716710756572
-0.099506650229524
0.117202944461149
0.820664041235541
0.117202944461149
0.34502377882129
-1.09059015286402
-0.159308221729492
0.152366791877928
0.34502377882129
0.807722673157697
0.783670065410385
-1.07764878478618
0.356135018490757
1.04848487559568
-1.09059015286402
0.415936589990725
-0.754862531509292
-0.146366853651648
1.04848487559568
-0.754862531509292
0.807722673157697
0.128314184130617
-1.07764878478618
0.439989197738036
-0.374187688011788
0.439989197738036
-0.170419461398959
-0.374187688011788
1.02443226784837
-0.112448018307369
0.104261576383305
-0.551094304896463
1.11939768676512
1.03554350751784
-0.778915139256604
-0.159308221729492
-0.33438471020579
-0.539983065226996
0.356135018490757
0.34502377882129
0.117202944461149
1.0953450790178
-0.374187688011788
0.117202944461149
-1.07764878478618
0.40299522191288
-1.09059015286402
0.139425423800084
0.117202944461149
0.128314184130617
-0.862769318503883
0.807722673157697
-0.825775342678727
0.643757424350866
1.0953450790178
0.654868664020333
-0.564035672974308
-0.862769318503883
0.643757424350866
0.415936589990725
0.603954446544867
-0.099506650229524
0.439989197738036
0.439989197738036
-1.06653754511671
-0.791856507334449
-0.170419461398959
-0.3982402957591
-0.551094304896463
1.34721852112526
-0.0754540424822125
-0.575146912643775
-0.551094304896463
0.141255552208461
0.356135018490757
-0.791856507334449
0.807722673157697
0.643757424350866
0.654868664020333
-0.862769318503883
0.332082410743446
1.08240371093996
0.128314184130617
-0.539983065226996
-1.07764878478618
1.03554350751784
0.667810032098177
0.128314184130617
0.369076386568602
1.02443226784837
0.128314184130617
-1.05359617703887
0.643757424350866
-0.791856507334449
-0.347326078283634
1.0953450790178
1.11939768676512
-0.838716710756572
-0.849827950426039
0.783670065410385
-0.862769318503883
0.427047829660192
-0.183360829476803
0.128314184130617
1.02443226784837
-0.778915139256604
0.667810032098177
1.03554350751784
0.34502377882129
0.667810032098177
-0.860939190095506
-0.0883954105600571
-0.0754540424822125
0.369076386568602
0.139425423800084
-0.778915139256604
0.796611433488229
1.02443226784837
-0.838716710756572
0.117202944461149
0.369076386568602
0.369076386568602
-0.181530701068426
0.783670065410385
-0.3982402957591
-0.862769318503883
-0.633118355735365
-0.183360829476803
0.34502377882129
-1.06653754511671
-0.825775342678727
0.820664041235541
-0.767803899587137
0.104261576383305
-0.0883954105600571
1.32316591337795
-0.527041697149152
0.654868664020333
1.04848487559568
0.356135018490757
0.34502377882129
0.796611433488229
-0.0754540424822125
-0.099506650229524
-0.159308221729492
-0.825775342678727
-0.538152936818619
1.34721852112526
1.11939768676512
-0.849827950426039
0.128314184130617
-0.767803899587137
1.3102245453001
-1.07764878478618
1.11939768676512
0.117202944461149
0.643757424350866
0.356135018490757
0.818833912827164
0.115372816052772
-0.551094304896463
0.427047829660192
0.40299522191288
1.01149089977053
-0.411181663836944
0.865694116249287
1.01149089977053
0.356135018490757
1.04848487559568
-0.33438471020579
-0.825775342678727
0.579901838797556
-0.374187688011788
-0.146366853651648
1.34721852112526
0.427047829660192
-0.170419461398959
0.117202944461149
-0.099506650229524
0.630816056273021
-1.05359617703887
0.117202944461149
0.654868664020333
-0.849827950426039
-0.564035672974308
1.0953450790178
0.796611433488229
-0.0883954105600571
-0.387129056089632
-0.374187688011788
1.03554350751784
1.34721852112526
0.141255552208461
1.11939768676512
1.34721852112526
1.02443226784837
-0.099506650229524
-0.0883954105600571
1.11939768676512
1.01149089977053
-1.09059015286402
0.667810032098177
-1.09059015286402
1.08240371093996
0.332082410743446
-0.551094304896463
0.820664041235541
0.332082410743446
-1.07764878478618
0.152366791877928
1.02443226784837
-0.112448018307369
0.356135018490757
-0.778915139256604
-0.791856507334449
0.332082410743446
1.02443226784837
0.117202944461149
-1.05359617703887
-1.07764878478618
-0.825775342678727
0.369076386568602
-1.06653754511671
1.03554350751784
0.332082410743446
-0.754862531509292
0.40299522191288
-1.05359617703887
0.104261576383305
0.667810032098177
0.117202944461149
-0.146366853651648
0.332082410743446
0.128314184130617
0.104261576383305
-0.374187688011788
1.32316591337795
-0.183360829476803
1.02443226784837
-0.3982402957591
0.630816056273021
-0.3982402957591
-1.09059015286402
0.117202944461149
-0.825775342678727
-0.754862531509292
-0.778915139256604
0.783670065410385
-0.778915139256604
0.40299522191288
-0.778915139256604
0.152366791877928
-1.09059015286402
0.141255552208461
-1.07764878478618
0.141255552208461
-0.862769318503883
-0.564035672974308
0.783670065410385
0.104261576383305
0.643757424350866
-1.05359617703887
0.40299522191288
0.820664041235541
1.02443226784837
1.11939768676512
-0.374187688011788
1.02443226784837
-0.838716710756572
0.796611433488229
-0.849827950426039
-0.849827950426039
0.40299522191288
0.104261576383305
-1.07764878478618
0.439989197738036
-0.862769318503883
0.104261576383305
-0.170419461398959
1.3102245453001
0.141255552208461
0.40299522191288
-0.562205544565931
-0.170419461398959
-0.825775342678727
0.807722673157697
1.32316591337795
0.332082410743446
0.427047829660192
-1.09059015286402
0.796611433488229
0.128314184130617
-1.05359617703887
1.04848487559568
-0.099506650229524
-1.09059015286402
-1.07764878478618
0.117202944461149
1.11939768676512
0.128314184130617
0.117202944461149
-0.387129056089632
0.427047829660192
0.643757424350866
0.427047829660192
-0.767803899587137
-1.06653754511671
1.0953450790178
0.415936589990725
-0.849827950426039
-0.374187688011788
1.03554350751784
0.104261576383305
0.643757424350866
0.34502377882129
-0.170419461398959
-0.838716710756572
-0.849827950426039
-0.862769318503883
-1.06653754511671
-0.159308221729492
1.34721852112526
0.356135018490757
0.369076386568602
1.01149089977053
0.332082410743446
0.40299522191288
0.630816056273021
0.40299522191288
1.08240371093996
-0.754862531509292
0.104261576383305
0.332082410743446
-0.791856507334449
-0.099506650229524
-1.07764878478618
1.10645631868727
0.104261576383305
-0.411181663836944
1.11939768676512
1.11939768676512
0.820664041235541
-0.754862531509292
-0.862769318503883
0.796611433488229
0.415936589990725
0.117202944461149
-0.564035672974308
-0.551094304896463
0.796611433488229
-1.05359617703887
-0.849827950426039
-0.194472069146271
-0.791856507334449
0.141255552208461
-0.411181663836944
-0.159308221729492
0.796611433488229
1.04848487559568
-0.0883954105600571
1.3102245453001
1.02443226784837
-0.862769318503883
0.356135018490757
-1.07764878478618
-1.05359617703887
-0.862769318503883
0.796611433488229
0.104261576383305
0.630816056273021
-1.05359617703887
-1.06653754511671
0.427047829660192
0.141255552208461
1.11939768676512
1.04848487559568
0.40299522191288
0.783670065410385
0.34502377882129
-1.07764878478618
-0.622007116065898
-0.551094304896463
-1.07764878478618
-0.527041697149152
-0.551094304896463
-0.539983065226996
-0.778915139256604
-0.564035672974308
0.796611433488229
0.34502377882129
0.186285627222207
0.141255552208461
0.141255552208461
-0.3982402957591
0.117202944461149
1.04848487559568
-0.564035672974308
0.34502377882129
-1.05359617703887
-0.099506650229524
0.667810032098177
1.02443226784837
-1.07764878478618
0.104261576383305
0.630816056273021
0.104261576383305
0.199226995300051
1.02443226784837
0.807722673157697
0.332082410743446
1.10645631868727
-0.825775342678727
0.667810032098177
-1.09059015286402
-0.0883954105600571
-0.862769318503883
0.40299522191288
-0.825775342678727
0.807722673157697
0.332082410743446
1.11939768676512
-1.05359617703887
-0.099506650229524
-0.527041697149152
1.3102245453001
-0.0754540424822125
-0.3982402957591
0.667810032098177
1.11939768676512
-0.862769318503883
-0.183360829476803
0.427047829660192
0.104261576383305
-0.0883954105600571
-0.0754540424822125
0.643757424350866
0.104261576383305
-0.112448018307369
-0.374187688011788
1.32316591337795
-0.791856507334449
0.152366791877928
-1.07764878478618
-1.07764878478618
-0.539983065226996
0.796611433488229
1.01149089977053
-0.3982402957591
0.128314184130617
-0.791856507334449
0.104261576383305
-0.791856507334449
-0.0754540424822125
0.34502377882129
0.128314184130617
-0.849827950426039
-0.099506650229524
-0.791856507334449
-0.374187688011788
0.439989197738036
-1.06653754511671
-0.791856507334449
0.141255552208461
-1.09059015286402
-0.387129056089632
-0.778915139256604
-0.374187688011788
-1.06653754511671
-0.3982402957591
-0.374187688011788
-0.146366853651648
0.332082410743446
-0.849827950426039
-0.778915139256604
0.783670065410385
-0.170419461398959
-1.06653754511671
1.01149089977053
0.0703427410390262
-0.778915139256604
-0.157478093321114
-1.07764878478618
-0.411181663836944
-0.112448018307369
0.141255552208461
0.654868664020333
0.40299522191288
1.02443226784837
0.40299522191288
-0.146366853651648
0.186285627222207
0.807722673157697
1.32316591337795
0.369076386568602
-1.05359617703887
0.654868664020333
-1.09059015286402
-0.310332102458478
-0.374187688011788
-0.849827950426039
0.820664041235541
1.11939768676512
-0.849827950426039
0.117202944461149
-0.099506650229524
0.332082410743446
-0.387129056089632
-1.06653754511671
-0.825775342678727
-0.838716710756572
0.117202944461149
0.427047829660192
-0.849827950426039
-1.06653754511671
1.11939768676512
-1.09059015286402
0.40299522191288
-0.374187688011788
0.643757424350866
-1.05359617703887
0.40299522191288
1.04848487559568
1.02443226784837
1.02443226784837
0.667810032098177
0.439989197738036
-1.09059015286402
-1.06653754511671
-0.564035672974308
0.0462901332917145
-0.387129056089632
0.415936589990725
-0.862769318503883
0.40299522191288
0.141255552208461
1.02443226784837
-0.551094304896463
1.08240371093996
-0.422292903506412
0.630816056273021
0.369076386568602
-0.838716710756572
1.33427715304741
0.865694116249287
0.415936589990725
-0.374187688011788
-0.873880558173351
1.02443226784837
-0.564035672974308
-0.564035672974308
-0.387129056089632
-0.387129056089632
-0.825775342678727
-0.112448018307369
-0.849827950426039
1.11939768676512
-0.374187688011788
-0.527041697149152
-0.538152936818619
-0.754862531509292
0.128314184130617
-1.09059015286402
-1.07764878478618
0.414106461582348
0.643757424350866
-1.09059015286402
0.34502377882129
-0.825775342678727
-0.862769318503883
-0.862769318503883
-0.767803899587137
-0.170419461398959
0.643757424350866
-1.05359617703887
0.104261576383305
-0.411181663836944
0.667810032098177
-0.862769318503883
-0.778915139256604
0.654868664020333
0.104261576383305
0.40299522191288
-0.411181663836944
1.3102245453001
0.332082410743446
-0.3982402957591
0.139425423800084
-0.527041697149152
-0.778915139256604
0.369076386568602
-0.791856507334449
-0.183360829476803
0.654868664020333
0.117202944461149
0.128314184130617
-0.099506650229524
1.10645631868727
-0.849827950426039
-0.374187688011788
0.820664041235541
0.643757424350866
0.128314184130617
0.332082410743446
0.415936589990725
-0.633118355735365
0.667810032098177
0.783670065410385
0.332082410743446
0.356135018490757
-1.06653754511671
0.104261576383305
1.33427715304741
0.34502377882129
0.643757424350866
0.643757424350866
-1.09059015286402
0.117202944461149
-1.05359617703887
0.104261576383305
-0.539983065226996
0.369076386568602
0.332082410743446
0.796611433488229
-0.767803899587137
0.643757424350866
0.115372816052772
0.654868664020333
0.807722673157697
-1.09059015286402
0.115372816052772
-0.411181663836944
0.104261576383305
1.01149089977053
-0.3982402957591
-1.09059015286402
-0.838716710756572
0.128314184130617
-1.09059015286402
-0.849827950426039
1.32316591337795
0.117202944461149
-1.07764878478618
1.11939768676512
0.104261576383305
0.128314184130617
-0.754862531509292
1.0953450790178
-0.862769318503883
-1.05359617703887
1.32316591337795
0.141255552208461
-0.539983065226996
-0.838716710756572
-0.862769318503883
-0.374187688011788
-0.159308221729492
-0.099506650229524
1.02443226784837
-0.0754540424822125
0.34502377882129
-1.06653754511671
-0.825775342678727
-0.562205544565931
-0.849827950426039
-0.146366853651648
1.32316591337795
1.13050892643458
-0.838716710756572
0.152366791877928
-0.146366853651648
-1.05359617703887
-0.539983065226996
1.0953450790178
-0.0754540424822125
0.643757424350866
-0.862769318503883
-1.05359617703887
0.115372816052772
0.332082410743446
-0.310332102458478
0.128314184130617
0.796611433488229
1.01149089977053
0.591013078467023
-0.099506650229524
-0.551094304896463
0.807722673157697
0.34502377882129
0.152366791877928
0.630816056273021
1.04848487559568
0.141255552208461
0.117202944461149
-0.170419461398959
0.794781305079852
1.09351495060943
0.104261576383305
0.152366791877928
0.438159069329659
0.34502377882129
0.104261576383305
0.667810032098177
0.439989197738036
1.10645631868727
0.783670065410385
-0.778915139256604
0.667810032098177
-0.862769318503883
-0.374187688011788
-0.849827950426039
-0.551094304896463
-0.754862531509292
-0.564035672974308
-1.07764878478618
-0.767803899587137
0.369076386568602
1.10645631868727
1.02443226784837
-0.825775342678727
-0.112448018307369
0.40299522191288
0.415936589990725
-0.387129056089632
-0.767803899587137
0.439989197738036
0.439989197738036
0.117202944461149
-1.07764878478618
-0.862769318503883
-0.33438471020579
1.02443226784837
-0.551094304896463
0.783670065410385
0.117202944461149
0.34502377882129
0.415936589990725
0.199226995300051
0.117202944461149
-0.778915139256604
0.34502377882129
-1.09059015286402
-0.791856507334449
-0.0883954105600571
0.369076386568602
-0.778915139256604
0.332082410743446
0.104261576383305
0.332082410743446
0.332082410743446
0.332082410743446
-0.778915139256604
0.796611433488229
0.415936589990725
0.415936589990725
0.141255552208461
0.332082410743446
0.332082410743446
-1.05359617703887
0.139425423800084
1.10645631868727
-0.146366853651648
0.128314184130617
-0.754862531509292
-0.181530701068426
0.332082410743446
0.128314184130617
-0.527041697149152
0.152366791877928
0.210338234969519
0.117202944461149
-1.05359617703887
-1.07764878478618
0.439989197738036
1.10645631868727
0.451100437407504
0.141255552208461
0.643757424350866
0.380187626238069
0.415936589990725
0.369076386568602
-0.791856507334449
-1.05359617703887
0.654868664020333
0.115372816052772
-0.099506650229524
1.33427715304741
-0.836886582348195
-0.539983065226996
0.356135018490757
-0.183360829476803
0.141255552208461
-1.07764878478618
-0.838716710756572
0.34502377882129
-0.862769318503883
0.186285627222207
-1.06653754511671
0.796611433488229
0.332082410743446
-0.838716710756572
0.128314184130617
-0.0754540424822125
0.667810032098177
0.332082410743446
-0.170419461398959
0.783670065410385
0.152366791877928
0.783670065410385
0.40299522191288
-0.754862531509292
-0.527041697149152
-1.05359617703887
0.654868664020333
1.01149089977053
-0.551094304896463
0.117202944461149
0.152366791877928
0.865694116249287
0.152366791877928
-0.791856507334449
-0.527041697149152
0.643757424350866
0.630816056273021
-0.0754540424822125
1.11939768676512
-0.767803899587137
-0.099506650229524
-0.754862531509292
-0.183360829476803
-0.170419461398959
-0.323273470536323
-0.527041697149152
0.152366791877928
1.11939768676512
0.369076386568602
0.439989197738036
-0.551094304896463
0.783670065410385
0.439989197738036
1.04848487559568
-0.849827950426039
-0.374187688011788
-0.183360829476803
-0.157478093321114
0.117202944461149
-0.849827950426039
1.08240371093996
0.439989197738036
0.210338234969519
0.128314184130617
0.332082410743446
0.643757424350866
0.796611433488229
-0.778915139256604
-0.527041697149152
-0.767803899587137
0.796611433488229
0.667810032098177
0.439989197738036
0.427047829660192
-0.146366853651648
-0.791856507334449
-1.09059015286402
0.117202944461149
0.332082410743446
-1.05359617703887
0.128314184130617
0.34502377882129
0.139425423800084
-0.0754540424822125
-1.07764878478618
0.332082410743446
0.630816056273021
-0.862769318503883
1.04848487559568
-0.767803899587137
-0.411181663836944
1.0953450790178
0.332082410743446
-1.06470741670834
0.128314184130617
1.10645631868727
0.807722673157697
-0.3982402957591
1.34721852112526
-0.825775342678727
0.807722673157697
0.152366791877928
-1.07764878478618
-1.06653754511671
-0.862769318503883
0.141255552208461
-0.170419461398959
-0.3982402957591
0.796611433488229
-0.849827950426039
-0.767803899587137
1.11939768676512
1.0953450790178
1.11939768676512
0.796611433488229
1.08240371093996
-0.754862531509292
-1.07764878478618
-0.411181663836944
0.332082410743446
-0.099506650229524
-0.838716710756572
0.141255552208461
-0.170419461398959
1.0953450790178
-0.411181663836944
0.667810032098177
-0.862769318503883
0.332082410743446
0.369076386568602
0.630816056273021
0.356135018490757
1.02443226784837
0.807722673157697
-0.527041697149152
-0.310332102458478
0.115372816052772
-0.838716710756572
1.34721852112526
0.356135018490757
-0.791856507334449
0.152366791877928
-0.146366853651648
-0.3982402957591
-1.07764878478618
-1.06470741670834
0.369076386568602
0.34502377882129
0.783670065410385
0.369076386568602
-0.0883954105600571
-0.862769318503883
0.783670065410385
-1.09059015286402
-0.754862531509292
1.3102245453001
0.115372816052772
0.796611433488229
0.34502377882129
-0.825775342678727
-1.05359617703887
-0.170419461398959
-0.849827950426039
-0.862769318503883
0.141255552208461
-0.112448018307369
1.32316591337795
-0.3982402957591
0.104261576383305
0.369076386568602
1.0953450790178
0.667810032098177
-0.411181663836944
-1.09059015286402
-0.183360829476803
-0.3982402957591
1.02443226784837
0.369076386568602
-0.564035672974308
-0.825775342678727
-0.778915139256604
0.783670065410385
1.01149089977053
0.783670065410385
0.117202944461149
-0.849827950426039
0.332082410743446
0.451100437407504
-0.527041697149152
0.794781305079852
0.128314184130617
-1.07764878478618
0.141255552208461
0.356135018490757
1.02443226784837
0.783670065410385
1.10645631868727
-0.3982402957591
1.10645631868727
1.34721852112526
0.630816056273021
-0.791856507334449
-0.791856507334449
0.128314184130617
-0.112448018307369
1.34721852112526
-0.538152936818619
0.34502377882129
-0.347326078283634
0.117202944461149
0.332082410743446
-0.539983065226996
0.117202944461149
0.902688092074443
1.02443226784837
-0.849827950426039
0.667810032098177
0.152366791877928
-0.3982402957591
-0.0754540424822125
-0.0754540424822125
0.369076386568602
-0.564035672974308
0.117202944461149
1.32316591337795
-0.411181663836944
0.141255552208461
0.796611433488229
-0.767803899587137
-0.527041697149152
-0.849827950426039
-1.05359617703887
-0.170419461398959
0.796611433488229
-0.527041697149152
-0.862769318503883
1.3102245453001
0.783670065410385
0.332082410743446
0.796611433488229
-0.539983065226996
-1.07764878478618
0.667810032098177
-0.374187688011788
-1.06653754511671
-1.06653754511671
-0.099506650229524
0.630816056273021
1.03554350751784
1.01149089977053
-0.099506650229524
0.141255552208461
0.356135018490757
1.01149089977053
1.34721852112526
0.369076386568602
0.643757424350866
1.11939768676512
-0.849827950426039
-0.411181663836944
-1.06653754511671
-0.778915139256604
0.117202944461149
-0.551094304896463
-0.3982402957591
0.115372816052772
-0.564035672974308
0.643757424350866
0.667810032098177
0.34502377882129
0.415936589990725
-0.778915139256604
1.10645631868727
-1.06653754511671
0.117202944461149
0.128314184130617
1.01149089977053
-0.825775342678727
-0.539983065226996
0.579901838797556
-0.838716710756572
-0.551094304896463
-0.849827950426039
0.117202944461149
0.369076386568602
-0.539983065226996
0.654868664020333
-0.146366853651648
0.369076386568602
1.04848487559568
-1.09059015286402
0.414106461582348
-1.07764878478618
-0.0754540424822125
-0.849827950426039
0.783670065410385
-0.849827950426039
0.667810032098177
-0.862769318503883
0.796611433488229
-0.387129056089632
1.08240371093996
-0.0754540424822125
0.141255552208461
-0.159308221729492
-0.551094304896463
0.40299522191288
0.117202944461149
0.369076386568602
0.128314184130617
-0.146366853651648
0.654868664020333
-0.791856507334449
-0.767803899587137
-1.09059015286402
-0.411181663836944
-0.778915139256604
0.139425423800084
0.783670065410385
-0.849827950426039
0.783670065410385
-0.791856507334449
-1.07764878478618
0.115372816052772
0.104261576383305
0.427047829660192
1.11939768676512
-1.06653754511671
-1.07764878478618
-0.539983065226996
-0.159308221729492
-0.754862531509292
0.794781305079852
0.117202944461149
-1.07764878478618
-0.411181663836944
-0.112448018307369
0.643757424350866
0.117202944461149
-0.767803899587137
1.03554350751784
-0.183360829476803
0.427047829660192
-0.3982402957591
-0.838716710756572
-0.849827950426039
-0.551094304896463
1.0953450790178
-0.778915139256604
-0.3982402957591
0.139425423800084
-0.539983065226996
-0.387129056089632
1.08240371093996
-0.838716710756572
-1.09059015286402
0.34502377882129
0.104261576383305
0.152366791877928
0.141255552208461
-0.862769318503883
-0.159308221729492
1.10645631868727
-0.183360829476803
0.141255552208461
-1.05359617703887
-0.411181663836944
-0.754862531509292
-0.633118355735365
0.141255552208461
0.141255552208461
0.630816056273021
0.128314184130617
0.796611433488229
0.152366791877928
0.439989197738036
-0.387129056089632
0.117202944461149
-0.754862531509292
-0.849827950426039
0.104261576383305
-0.170419461398959
-1.09059015286402
-0.778915139256604
-0.862769318503883
0.34502377882129
-0.3982402957591
1.02443226784837
-0.825775342678727
0.141255552208461
-0.146366853651648
-1.06653754511671
-0.825775342678727
-0.564035672974308
0.128314184130617
0.128314184130617
0.796611433488229
0.820664041235541
0.115372816052772
0.356135018490757
0.104261576383305
1.33427715304741
0.889746723996599
-0.170419461398959
0.796611433488229
-0.838716710756572
0.117202944461149
0.141255552208461
1.07253748334299
0.128314184130617
0.630816056273021
1.08240371093996
0.439989197738036
-0.564035672974308
-0.825775342678727
-0.575146912643775
-0.539983065226996
-0.146366853651648
0.141255552208461
0.369076386568602
-0.146366853651648
0.141255552208461
-0.387129056089632
-0.411181663836944
0.117202944461149
1.3102245453001
-0.778915139256604
1.32316591337795
-0.825775342678727
-0.849827950426039
1.02443226784837
0.796611433488229
-0.181530701068426
-0.551094304896463
-0.791856507334449
-0.159308221729492
0.667810032098177
-0.838716710756572
-1.07764878478618
-0.411181663836944
0.796611433488229
-0.778915139256604
1.02443226784837
-0.862769318503883
0.141255552208461
-0.825775342678727
-0.754862531509292
1.02443226784837
1.34721852112526
-0.170419461398959
-0.551094304896463
-0.862769318503883
-0.411181663836944
1.11939768676512
0.117202944461149
0.104261576383305
-1.09059015286402
-0.411181663836944
0.152366791877928
1.04848487559568
0.117202944461149
-0.527041697149152
1.03554350751784
0.186285627222207
0.34502377882129
-0.387129056089632
-0.527041697149152
-0.754862531509292
1.01149089977053
0.141255552208461
0.356135018490757
0.128314184130617
-0.754862531509292
-0.3982402957591
-1.07764878478618
1.08240371093996
-1.07764878478618
0.356135018490757
-0.849827950426039
0.34502377882129
0.654868664020333
0.427047829660192
1.04848487559568
-1.06653754511671
-0.099506650229524
-1.09059015286402
0.141255552208461
1.11939768676512
0.794781305079852
1.02443226784837
0.128314184130617
-0.825775342678727
0.117202944461149
0.783670065410385
-0.551094304896463
0.415936589990725
0.117202944461149
-0.527041697149152
0.643757424350866
-0.538152936818619
0.667810032098177
-0.0883954105600571
0.439989197738036
-1.07764878478618
-0.3982402957591
0.117202944461149
-1.09059015286402
-1.07764878478618
-0.159308221729492
-0.183360829476803
-0.562205544565931
-1.05359617703887
1.01149089977053
0.152366791877928
-1.10170139253349
0.796611433488229
-0.825775342678727
-0.183360829476803
1.01149089977053
0.332082410743446
0.128314184130617
0.796611433488229
0.369076386568602
-0.849827950426039
0.34502377882129
0.415936589990725
0.820664041235541
-0.849827950426039
0.115372816052772
0.40299522191288
1.04848487559568
-0.3982402957591
0.667810032098177
-1.09059015286402
0.807722673157697
-1.07764878478618
-0.778915139256604
-0.099506650229524
-1.07764878478618
-1.07764878478618
0.332082410743446
0.128314184130617
-0.3982402957591
-0.778915139256604
-0.849827950426039
0.820664041235541
-1.07764878478618
0.141255552208461
-0.3982402957591
0.152366791877928
-1.07764878478618
-1.06653754511671
1.34721852112526
-0.387129056089632
0.332082410743446
-0.181530701068426
0.332082410743446
-0.527041697149152
-0.539983065226996
-0.862769318503883
-0.3982402957591
0.141255552208461
-1.07764878478618
-0.825775342678727
-0.539983065226996
-1.05359617703887
-0.849827950426039
-0.767803899587137
0.199226995300051
1.02443226784837
1.04848487559568
0.117202944461149
0.115372816052772
-0.754862531509292
0.427047829660192
0.356135018490757
-0.539983065226996
0.152366791877928
-0.551094304896463
-0.849827950426039
-0.849827950426039
-0.112448018307369
-0.0754540424822125
0.104261576383305
0.141255552208461
1.3102245453001
-0.387129056089632
-0.170419461398959
-0.862769318503883
0.40299522191288
-1.06653754511671
0.427047829660192
-0.112448018307369
1.33427715304741
-0.767803899587137
-1.06653754511671
-0.3982402957591
-0.64605972381321
-0.754862531509292
-0.539983065226996
-0.849827950426039
0.643757424350866
-1.06653754511671
-0.754862531509292
1.11939768676512
0.117202944461149
-0.181530701068426
-0.374187688011788
0.783670065410385
-0.562205544565931
-0.836886582348195
0.34502377882129
-0.754862531509292
-1.07764878478618
-0.181530701068426
-0.778915139256604
0.427047829660192
1.02443226784837
-1.09059015286402
-0.0754540424822125
0.34502377882129
-0.778915139256604
0.807722673157697
0.369076386568602
1.33427715304741
-0.825775342678727
0.654868664020333
-0.551094304896463
0.369076386568602
-1.09059015286402
0.34502377882129
0.643757424350866
-0.170419461398959
-0.3982402957591
-0.3982402957591
0.818833912827164
-0.0754540424822125
0.796611433488229
0.104261576383305
1.02443226784837
0.643757424350866
-1.09059015286402
-0.562205544565931
-1.09059015286402
-1.07764878478618
1.33427715304741
0.104261576383305
0.820664041235541
-0.112448018307369
0.439989197738036
-0.825775342678727
0.439989197738036
1.03554350751784
-1.05359617703887
1.02443226784837
-0.411181663836944
-0.849827950426039
-1.09059015286402
-0.411181663836944
0.807722673157697
-0.183360829476803
-0.387129056089632
-0.778915139256604
0.117202944461149
-1.09059015286402
0.141255552208461
0.630816056273021
0.141255552208461
-1.05359617703887
1.10645631868727
-0.767803899587137
-1.09059015286402
-0.562205544565931
0.117202944461149
1.01149089977053
0.654868664020333
0.630816056273021
-1.06653754511671
0.439989197738036
0.104261576383305
0.104261576383305
-0.564035672974308
-0.575146912643775
1.0953450790178
0.141255552208461
0.439989197738036
-0.3982402957591
0.104261576383305
1.11939768676512
-0.802967747003916
-0.862769318503883
-0.825775342678727
0.369076386568602
0.128314184130617
-0.112448018307369
-0.099506650229524
-0.838716710756572
0.427047829660192
-0.754862531509292
-0.539983065226996
-0.099506650229524
0.34502377882129
-0.3982402957591
0.369076386568602
0.369076386568602
-0.374187688011788
-0.527041697149152
-0.778915139256604
1.32316591337795
-0.849827950426039
-0.3982402957591
0.439989197738036
0.369076386568602
-0.791856507334449
-0.170419461398959
0.643757424350866
-0.374187688011788
0.356135018490757
-0.862769318503883
-1.07764878478618
0.34502377882129
0.104261576383305
-0.767803899587137
0.783670065410385
0.104261576383305
0.807722673157697
0.783670065410385
-0.159308221729492
1.0953450790178
-1.09059015286402
0.40299522191288
0.667810032098177
-0.170419461398959
-0.146366853651648
0.427047829660192
0.117202944461149
1.33427715304741
0.40299522191288
-0.551094304896463
1.32316591337795
1.32316591337795
-0.539983065226996
0.115372816052772
0.104261576383305
0.332082410743446
0.141255552208461
0.414106461582348
0.356135018490757
0.117202944461149
0.820664041235541
-1.06653754511671
-0.539983065226996
0.128314184130617
0.439989197738036
0.34502377882129
0.807722673157697
0.332082410743446
0.643757424350866
-0.3982402957591
0.117202944461149
-1.05359617703887
-0.825775342678727
-0.849827950426039
0.332082410743446
-0.099506650229524
0.820664041235541
1.08240371093996
0.356135018490757
-1.05359617703887
0.415936589990725
0.415936589990725
1.01149089977053
0.579901838797556
-0.754862531509292
-1.09059015286402
0.141255552208461
-1.06470741670834
-0.411181663836944
-1.06653754511671
-1.07764878478618
-0.791856507334449
0.796611433488229
-0.539983065226996
-1.07764878478618
0.115372816052772
0.117202944461149
0.415936589990725
-1.07764878478618
-1.05359617703887
-1.09059015286402
-0.849827950426039
1.33427715304741
1.33427715304741
0.34502377882129
0.630816056273021
-0.825775342678727
-0.170419461398959
0.415936589990725
-1.06653754511671
-0.838716710756572
0.439989197738036
0.332082410743446
-0.527041697149152
1.10645631868727
-0.767803899587137
0.117202944461149
-0.791856507334449
-0.838716710756572
-0.862769318503883
0.34502377882129
-0.862769318503883
-0.633118355735365
0.439989197738036
-0.825775342678727
0.667810032098177
0.356135018490757
0.369076386568602
0.139425423800084
-0.767803899587137
-0.3982402957591
-0.754862531509292
-0.374187688011788
0.667810032098177
-0.862769318503883
-0.323273470536323
0.115372816052772
0.865694116249287
-1.07764878478618
-0.791856507334449
-0.838716710756572
-0.3982402957591
1.10645631868727
-0.754862531509292
0.128314184130617
-0.099506650229524
-0.778915139256604
1.08240371093996
-1.07764878478618
0.643757424350866
0.117202944461149
-0.112448018307369
0.630816056273021
0.796611433488229
-0.146366853651648
-1.07764878478618
-0.564035672974308
1.10645631868727
0.603954446544867
-0.791856507334449
-0.825775342678727
-1.05359617703887
-1.07764878478618
0.356135018490757
1.3102245453001
0.415936589990725
-0.754862531509292
1.08240371093996
-1.09059015286402
0.356135018490757
-0.099506650229524
-0.411181663836944
-0.849827950426039
-0.791856507334449
0.104261576383305
1.11939768676512
-1.05359617703887
0.139425423800084
-1.05359617703887
-0.0754540424822125
0.223279603047363
0.667810032098177
0.415936589990725
-0.825775342678727
-0.170419461398959
0.369076386568602
-1.05359617703887
0.34502377882129
1.04848487559568
-0.33438471020579
0.104261576383305
-0.0754540424822125
0.128314184130617
0.117202944461149
0.667810032098177
-0.33438471020579
-0.112448018307369
-1.05359617703887
1.08240371093996
0.115372816052772
0.393128994315913
0.356135018490757
0.117202944461149
-0.539983065226996
-0.183360829476803
-0.527041697149152
-0.778915139256604
-1.05359617703887
-0.862769318503883
-1.07764878478618
0.807722673157697
-1.07764878478618
1.01149089977053
0.369076386568602
-1.09059015286402
0.654868664020333
0.115372816052772
0.630816056273021
-1.07764878478618
0.34502377882129
0.210338234969519
-0.3982402957591
-0.0754540424822125
1.33427715304741
0.654868664020333
0.40299522191288
0.141255552208461
0.0333487652138701
0.796611433488229
1.08240371093996
0.643757424350866
-0.767803899587137
-1.06653754511671
-1.05359617703887
-0.387129056089632
-1.09059015286402
1.32316591337795
-0.838716710756572
-0.0754540424822125
-0.099506650229524
-0.551094304896463
-0.099506650229524
0.807722673157697
-0.3982402957591
0.783670065410385
-1.09059015286402
0.40299522191288
0.117202944461149
-0.0754540424822125
0.141255552208461
-0.838716710756572
1.11756755835674
0.643757424350866
-0.862769318503883
-0.564035672974308
-0.170419461398959
0.40299522191288
-1.05359617703887
-0.099506650229524
-1.09059015286402
-0.791856507334449
0.415936589990725
-0.564035672974308
-0.411181663836944
-0.778915139256604
1.3102245453001
0.796611433488229
-0.159308221729492
0.356135018490757
0.566960470719711
-1.09059015286402
-0.825775342678727
-0.849827950426039
-0.849827950426039
-0.838716710756572
-0.183360829476803
-0.791856507334449
-0.112448018307369
0.415936589990725
1.10645631868727
0.34502377882129
-1.05359617703887
-0.539983065226996
-0.767803899587137
0.667810032098177
-0.754862531509292
1.32316591337795
0.807722673157697
-1.07764878478618
-0.778915139256604
-1.06653754511671
-0.0883954105600571
-0.112448018307369
-0.778915139256604
-0.112448018307369
-0.838716710756572
-1.06653754511671
-0.633118355735365
0.630816056273021
1.04848487559568
0.128314184130617
0.34502377882129
0.104261576383305
0.369076386568602
0.427047829660192
-0.146366853651648
-1.05359617703887
-0.146366853651648
0.427047829660192
-1.05359617703887
-0.862769318503883
-0.791856507334449
-0.862769318503883
-1.11464276061134
-0.791856507334449
1.02443226784837
-0.564035672974308
0.667810032098177
-0.170419461398959
0.117202944461149
-1.09059015286402
0.117202944461149
1.10645631868727
0.667810032098177
-0.374187688011788
0.369076386568602
-0.099506650229524
-0.539983065226996
-0.838716710756572
0.34502377882129
-0.170419461398959
-1.07764878478618
0.356135018490757
-0.3982402957591
-0.374187688011788
1.01149089977053
-1.09059015286402
0.128314184130617
-0.564035672974308
0.104261576383305
0.667810032098177
0.34502377882129
-0.387129056089632
-0.170419461398959
0.807722673157697
0.34502377882129
1.11939768676512
-0.112448018307369
-1.09059015286402
0.643757424350866
0.152366791877928
1.03554350751784
0.796611433488229
0.369076386568602
-0.791856507334449
-0.159308221729492
-0.374187688011788
-1.05359617703887
-0.754862531509292
1.08240371093996
0.152366791877928
1.3102245453001
-0.3982402957591
0.820664041235541
-0.862769318503883
0.783670065410385
-0.564035672974308
-0.849827950426039
-1.09059015286402
-1.09059015286402
-1.06653754511671
0.415936589990725
0.643757424350866
0.332082410743446
0.34502377882129
-1.06653754511671
-0.387129056089632
1.02443226784837
-0.838716710756572
1.33427715304741
0.152366791877928
-0.183360829476803
0.34502377882129
0.415936589990725
-0.159308221729492
1.32316591337795
-0.170419461398959
1.02443226784837
0.356135018490757
-1.05359617703887
-0.411181663836944
-0.146366853651648
-0.411181663836944
-0.099506650229524
-0.411181663836944
1.10645631868727
1.02443226784837
0.427047829660192
-0.099506650229524
0.439989197738036
0.654868664020333
0.40299522191288
-0.387129056089632
0.117202944461149
-0.754862531509292
1.32316591337795
-0.170419461398959
-0.791856507334449
0.128314184130617
0.152366791877928
0.34502377882129
-1.05359617703887
-1.05359617703887
0.807722673157697
0.794781305079852
-1.09059015286402
1.0953450790178
0.115372816052772
0.630816056273021
-1.09059015286402
-1.05359617703887
0.117202944461149
1.32316591337795
-0.838716710756572
0.369076386568602
1.01149089977053
-1.05359617703887
0.141255552208461
-0.374187688011788
-0.838716710756572
-0.112448018307369
0.128314184130617
0.369076386568602
-0.825775342678727
0.40299522191288
0.34502377882129
-1.07764878478618
-1.05359617703887
-1.09059015286402
0.332082410743446
-1.07764878478618
0.332082410743446
0.654868664020333
0.332082410743446
-0.411181663836944
-0.825775342678727
0.40299522191288
-0.838716710756572
1.34721852112526
-0.825775342678727
-0.754862531509292
1.10645631868727
-0.862769318503883
0.820664041235541
-0.564035672974308
-0.849827950426039
0.186285627222207
0.128314184130617
-1.07764878478618
0.820664041235541
-0.527041697149152
-0.622007116065898
1.10645631868727
0.415936589990725
0.332082410743446
-0.539983065226996
0.654868664020333
-1.07764878478618
-0.862769318503883
0.332082410743446
0.643757424350866
-0.838716710756572
-0.112448018307369
-0.527041697149152
-1.07764878478618
0.34502377882129
0.369076386568602
-0.564035672974308
-0.170419461398959
1.33427715304741
-0.551094304896463
0.369076386568602
0.796611433488229
-0.539983065226996
0.128314184130617
-0.146366853651648
1.3102245453001
1.03554350751784
0.117202944461149
-1.07764878478618
-0.183360829476803
-0.862769318503883
0.141255552208461
-0.838716710756572
-0.170419461398959
0.199226995300051
-0.183360829476803
1.03554350751784
-0.778915139256604
-0.564035672974308
0.115372816052772
-1.07764878478618
1.10645631868727
1.0953450790178
0.128314184130617
0.643757424350866
-1.06653754511671
-0.849827950426039
-1.09059015286402
-0.411181663836944
0.667810032098177
0.332082410743446
0.104261576383305
0.427047829660192
-0.099506650229524
0.439989197738036
-0.112448018307369
0.566960470719711
-0.170419461398959
1.33427715304741
0.128314184130617
1.34721852112526
1.08240371093996
-0.112448018307369
-0.0883954105600571
-0.3982402957591
-1.07764878478618
0.141255552208461
0.34502377882129
-0.112448018307369
-0.3982402957591
0.439989197738036
-1.09059015286402
-0.754862531509292
-1.05359617703887
0.117202944461149
-0.146366853651648
-1.05359617703887
1.03554350751784
-1.09059015286402
-0.825775342678727
0.796611433488229
-0.527041697149152
-0.539983065226996
-0.146366853651648
1.01149089977053
0.34502377882129
0.820664041235541
-1.06653754511671
0.117202944461149
0.128314184130617
0.332082410743446
-1.05359617703887
-0.170419461398959
-0.3982402957591
0.630816056273021
0.40299522191288
1.33427715304741
-0.146366853651648
0.128314184130617
1.02443226784837
-0.159308221729492
-0.3982402957591
0.831775280905008
1.11939768676512
-0.849827950426039
-1.07764878478618
-0.183360829476803
-0.551094304896463
1.32316591337795
0.128314184130617
0.34502377882129
-0.838716710756572
-0.791856507334449
0.128314184130617
-1.07764878478618
-0.862769318503883
0.40299522191288
0.439989197738036
-1.05359617703887
-1.06653754511671
-1.06653754511671
-0.411181663836944
-0.551094304896463
1.01149089977053
0.117202944461149
1.02443226784837
0.117202944461149
1.01149089977053
0.796611433488229
1.02443226784837
0.415936589990725
-0.170419461398959
0.34502377882129
-0.527041697149152
-0.0883954105600571
0.332082410743446
0.34502377882129
0.128314184130617
-0.767803899587137
0.40299522191288
0.34502377882129
1.34721852112526
0.831775280905008
0.667810032098177
0.415936589990725
0.820664041235541
1.11939768676512
-0.387129056089632
-1.06653754511671
-1.07764878478618
0.796611433488229
0.807722673157697
0.807722673157697
0.415936589990725
0.141255552208461
-0.099506650229524
0.820664041235541
0.783670065410385
-0.551094304896463
0.332082410743446
0.820664041235541
0.104261576383305
-0.564035672974308
-1.07764878478618
1.08240371093996
-0.825775342678727
0.427047829660192
0.332082410743446
-0.767803899587137
0.818833912827164
0.104261576383305
-1.07764878478618
0.104261576383305
0.332082410743446
0.128314184130617
-0.838716710756572
-1.07764878478618
-0.0754540424822125
1.04848487559568
0.128314184130617
0.332082410743446
-1.06653754511671
0.796611433488229
-0.411181663836944
-0.551094304896463
-0.754862531509292
0.34502377882129
-0.374187688011788
-0.754862531509292
-1.07764878478618
0.40299522191288
0.415936589990725
-0.825775342678727
1.3102245453001
-0.374187688011788
0.165308159955772
-0.099506650229524
1.04848487559568
-0.862769318503883
0.820664041235541
1.10645631868727
0.128314184130617
-0.767803899587137
-0.551094304896463
1.02443226784837
0.415936589990725
0.369076386568602
0.415936589990725
1.11939768676512
-1.09059015286402
1.11939768676512
-0.112448018307369
-0.791856507334449
0.427047829660192
-0.551094304896463
0.34502377882129
-0.767803899587137
0.40299522191288
-0.551094304896463
-0.754862531509292
0.152366791877928
1.11939768676512
0.667810032098177
0.117202944461149
-0.099506650229524
-0.170419461398959
1.32316591337795
0.796611433488229
-0.0883954105600571
0.796611433488229
-0.778915139256604
0.796611433488229
0.332082410743446
-0.099506650229524
0.630816056273021
-0.527041697149152
0.104261576383305
-0.791856507334449
-0.112448018307369
0.117202944461149
0.654868664020333
-0.374187688011788
-0.825775342678727
-0.849827950426039
0.643757424350866
1.11939768676512
0.439989197738036
-1.09059015286402
-0.862769318503883
0.783670065410385
-0.551094304896463
0.427047829660192
0.796611433488229
0.40299522191288
-1.09059015286402
-0.112448018307369
1.01149089977053
-1.06653754511671
0.40299522191288
0.152366791877928
-0.825775342678727
1.0953450790178
1.0953450790178
0.117202944461149
-0.862769318503883
-0.862769318503883
-0.575146912643775
0.141255552208461
-1.07764878478618
-0.112448018307369
-0.778915139256604
-0.825775342678727
-0.886821926251195
0.643757424350866
0.794781305079852
0.630816056273021
1.0953450790178
-1.07764878478618
-0.146366853651648
0.439989197738036
0.427047829660192
1.01149089977053
0.427047829660192
1.32316591337795
0.104261576383305
-0.374187688011788
0.104261576383305
0.117202944461149
0.141255552208461
-0.564035672974308
0.139425423800084
0.115372816052772
-0.551094304896463
1.0953450790178
0.332082410743446
0.117202944461149
-0.64605972381321
-1.05359617703887
1.11939768676512
1.0953450790178
-0.374187688011788
1.0953450790178
-0.099506650229524
0.630816056273021
-0.564035672974308
-0.310332102458478
0.643757424350866
-0.112448018307369
0.104261576383305
0.356135018490757
-1.05359617703887
0.451100437407504
0.369076386568602
-0.767803899587137
0.34502377882129
-0.374187688011788
-0.146366853651648
1.01149089977053
1.0953450790178
0.356135018490757
-0.791856507334449
-0.873880558173351
-0.836886582348195
0.34502377882129
0.667810032098177
-1.07764878478618
0.104261576383305
0.807722673157697
0.654868664020333
-0.0754540424822125
1.11939768676512
0.820664041235541
-1.07764878478618
0.796611433488229
0.439989197738036
-0.825775342678727
0.104261576383305
-0.170419461398959
1.04848487559568
-1.09059015286402
1.01149089977053
0.439989197738036
0.415936589990725
-0.411181663836944
0.807722673157697
-1.06653754511671
0.796611433488229
-0.146366853651648
0.796611433488229
0.643757424350866
-0.791856507334449
0.152366791877928
0.643757424350866
0.332082410743446
0.356135018490757
0.643757424350866
0.796611433488229
0.104261576383305
0.807722673157697
-0.825775342678727
-0.170419461398959
0.34502377882129
0.415936589990725
-0.849827950426039
0.128314184130617
-0.159308221729492
-0.767803899587137
0.796611433488229
0.667810032098177
0.643757424350866
0.643757424350866
-0.778915139256604
-0.862769318503883
0.783670065410385
1.03554350751784
0.128314184130617
-0.387129056089632
0.117202944461149
-1.07764878478618
1.3102245453001
-0.170419461398959
0.141255552208461
-0.539983065226996
-0.112448018307369
0.369076386568602
-0.564035672974308
-0.825775342678727
-0.862769318503883
0.34502377882129
0.139425423800084
-0.767803899587137
0.796611433488229
0.117202944461149
-0.3982402957591
-1.06653754511671
0.117202944461149
-0.849827950426039
0.796611433488229
-0.778915139256604
-0.551094304896463
-1.06653754511671
-0.099506650229524
-0.170419461398959
0.796611433488229
-0.849827950426039
-0.538152936818619
-1.09059015286402
-0.825775342678727
1.32316591337795
-0.825775342678727
-1.09059015286402
0.369076386568602
-0.159308221729492
0.34502377882129
-0.622007116065898
0.415936589990725
0.630816056273021
-0.754862531509292
0.332082410743446
1.32316591337795
0.332082410743446
0.117202944461149
0.667810032098177
-1.07764878478618
-0.754862531509292
0.128314184130617
1.02443226784837
0.34502377882129
-0.778915139256604
0.104261576383305
-0.778915139256604
0.104261576383305
0.141255552208461
-1.07764878478618
-1.06653754511671
0.141255552208461
0.117202944461149
0.369076386568602
0.128314184130617
0.332082410743446
1.32316591337795
0.427047829660192
0.356135018490757
0.439989197738036
-0.825775342678727
0.128314184130617
1.33427715304741
-0.411181663836944
-0.527041697149152
-0.411181663836944
-0.791856507334449
-0.767803899587137
-0.170419461398959
-0.411181663836944
-0.181530701068426
-1.06653754511671
0.141255552208461
-1.07764878478618
0.783670065410385
-1.09059015286402
-0.862769318503883
-0.323273470536323
1.34721852112526
0.40299522191288
-0.838716710756572
1.03554350751784
-0.778915139256604
0.630816056273021
-0.181530701068426
0.807722673157697
-0.112448018307369
0.152366791877928
1.01149089977053
0.356135018490757
-0.575146912643775
-0.3982402957591
0.807722673157697
0.117202944461149
-0.575146912643775
-0.564035672974308
-0.778915139256604
0.152366791877928
0.643757424350866
1.32316591337795
-0.099506650229524
0.104261576383305
1.03554350751784
0.820664041235541
-0.564035672974308
-0.836886582348195
0.141255552208461
-1.05359617703887
0.34502377882129
0.332082410743446
0.141255552208461
1.0953450790178
0.439989197738036
0.332082410743446
1.04848487559568
-1.09059015286402
-0.849827950426039
-0.3982402957591
-1.09059015286402
-0.539983065226996
0.40299522191288
-0.767803899587137
0.667810032098177
1.02443226784837
0.807722673157697
-0.849827950426039
-0.778915139256604
0.128314184130617
-1.05359617703887
-1.07764878478618
0.128314184130617
-0.170419461398959
0.796611433488229
-0.112448018307369
0.794781305079852
0.128314184130617
-0.33438471020579
-0.170419461398959
0.415936589990725
-0.849827950426039
1.32316591337795
-0.387129056089632
1.01149089977053
1.11939768676512
0.630816056273021
-1.07764878478618
-0.849827950426039
-0.374187688011788
-0.183360829476803
-0.551094304896463
1.0953450790178
1.34721852112526
-0.411181663836944
1.0953450790178
0.117202944461149
1.11939768676512
0.820664041235541
-0.873880558173351
0.117202944461149
0.643757424350866
0.104261576383305
0.332082410743446
0.117202944461149
0.104261576383305
0.104261576383305
-0.0883954105600571
-0.183360829476803
0.643757424350866
0.0333487652138701
-1.07764878478618
1.01149089977053
-0.112448018307369
-0.825775342678727
0.783670065410385
-0.099506650229524
-1.06653754511671
0.34502377882129
0.141255552208461
-1.09059015286402
-1.06653754511671
0.630816056273021
-0.825775342678727
-0.838716710756572
-0.825775342678727
-1.05359617703887
-0.767803899587137
0.796611433488229
0.796611433488229
0.796611433488229
0.630816056273021
-0.159308221729492
-1.05359617703887
-0.838716710756572
-0.0883954105600571
-0.778915139256604
0.40299522191288
1.10645631868727
-0.825775342678727
1.02443226784837
-0.411181663836944
0.369076386568602
-1.05359617703887
-0.170419461398959
0.104261576383305
0.152366791877928
-1.11464276061134
-0.3982402957591
0.783670065410385
-0.825775342678727
1.34721852112526
0.34502377882129
0.844716648982853
-1.09059015286402
-1.05359617703887
-0.564035672974308
0.128314184130617
0.115372816052772
0.369076386568602
-1.06653754511671
-0.146366853651648
0.643757424350866
-0.099506650229524
1.08240371093996
0.783670065410385
-0.754862531509292
-0.551094304896463
-1.07764878478618
0.369076386568602
0.104261576383305
0.356135018490757
-0.551094304896463
0.643757424350866
-0.539983065226996
-0.860939190095506
1.10645631868727
0.654868664020333
1.03554350751784
-1.07764878478618
0.141255552208461
-0.411181663836944
0.783670065410385
0.128314184130617
-0.825775342678727
0.141255552208461
0.369076386568602
0.128314184130617
-0.551094304896463
-1.09059015286402
0.591013078467023
-0.159308221729492
0.783670065410385
0.128314184130617
1.02443226784837
1.0953450790178
0.128314184130617
0.104261576383305
0.643757424350866
0.117202944461149
-1.09059015286402
-0.527041697149152
0.104261576383305
1.01149089977053
-0.754862531509292
-0.183360829476803
-0.754862531509292
1.33427715304741
0.439989197738036
-0.170419461398959
0.643757424350866
-0.849827950426039
-0.123559257976836
-0.112448018307369
1.01149089977053
-0.374187688011788
0.369076386568602
-0.838716710756572
0.865694116249287
-1.06653754511671
-0.838716710756572
-0.825775342678727
-1.05359617703887
0.796611433488229
0.141255552208461
0.117202944461149
-0.754862531509292
0.104261576383305
0.831775280905008
1.04848487559568
-0.411181663836944
0.356135018490757
-0.183360829476803
0.128314184130617
-0.575146912643775
-1.07764878478618
0.603954446544867
-0.754862531509292
1.32316591337795
-0.551094304896463
1.34721852112526
0.579901838797556
1.02443226784837
0.796611433488229
-0.099506650229524
-1.09059015286402
-0.754862531509292
-1.06653754511671
-0.778915139256604
-1.05359617703887
0.332082410743446
-0.825775342678727
-0.387129056089632
0.415936589990725
0.139425423800084
1.0953450790178
-0.194472069146271
-0.183360829476803
-0.564035672974308
1.02443226784837
0.128314184130617
-0.539983065226996
-1.07764878478618
-1.09059015286402
1.33427715304741
0.415936589990725
-1.09059015286402
0.128314184130617
-1.06653754511671
-0.791856507334449
-0.0754540424822125
-0.112448018307369
-0.825775342678727
0.807722673157697
0.369076386568602
-1.07764878478618
0.667810032098177
0.579901838797556
0.115372816052772
0.783670065410385
0.415936589990725
-1.07764878478618
0.117202944461149
1.10645631868727
0.415936589990725
0.115372816052772
0.356135018490757
1.01149089977053
-0.836886582348195
-0.0883954105600571
-1.07764878478618
0.630816056273021
0.439989197738036
-0.146366853651648
-0.564035672974308
0.439989197738036
-0.112448018307369
-0.170419461398959
0.117202944461149
-0.862769318503883
0.141255552208461
-0.791856507334449
0.128314184130617
0.128314184130617
0.332082410743446
-1.06653754511671
0.783670065410385
-0.0883954105600571
-1.09059015286402
0.643757424350866
-1.09059015286402
-0.3982402957591
0.117202944461149
0.117202944461149
-0.633118355735365
0.356135018490757
-0.159308221729492
1.11939768676512
0.104261576383305
0.117202944461149
0.643757424350866
-0.374187688011788
0.820664041235541
1.04848487559568
-1.09059015286402
0.415936589990725
0.427047829660192
1.0953450790178
0.104261576383305
-1.06653754511671
1.0953450790178
-0.170419461398959
-0.527041697149152
-0.825775342678727
0.104261576383305
-0.825775342678727
0.415936589990725
-0.183360829476803
1.11939768676512
-0.825775342678727
0.439989197738036
0.794781305079852
-0.564035672974308
0.40299522191288
-0.374187688011788
-0.564035672974308
0.332082410743446
-0.099506650229524
-1.09059015286402
-0.754862531509292
-0.64605972381321
-0.551094304896463
0.117202944461149
0.128314184130617
0.141255552208461
-1.09059015286402
1.34721852112526
0.427047829660192
0.34502377882129
1.10645631868727
-0.825775342678727
1.0953450790178
0.783670065410385
-0.849827950426039
-1.09059015286402
0.807722673157697
0.34502377882129
-0.374187688011788
1.32316591337795
0.439989197738036
-0.622007116065898
-0.767803899587137
0.115372816052772
0.104261576383305
-0.849827950426039
-0.849827950426039
0.439989197738036
0.34502377882129
1.32316591337795
0.117202944461149
0.141255552208461
-0.387129056089632
0.128314184130617
0.117202944461149
1.04848487559568
-0.838716710756572
-1.09059015286402
-0.112448018307369
-1.09059015286402
0.104261576383305
-0.862769318503883
-0.0883954105600571
0.630816056273021
0.141255552208461
0.356135018490757
1.08240371093996
-0.862769318503883
0.643757424350866
-0.551094304896463
0.332082410743446
0.34502377882129
0.332082410743446
0.128314184130617
1.04848487559568
0.104261576383305
0.332082410743446
0.34502377882129
1.08240371093996
-0.527041697149152
-0.170419461398959
-0.112448018307369
0.415936589990725
0.415936589990725
-0.0883954105600571
0.783670065410385
-0.849827950426039
-0.551094304896463
0.783670065410385
-1.07764878478618
0.427047829660192
0.439989197738036
-0.754862531509292
-0.551094304896463
0.369076386568602
0.40299522191288
0.667810032098177
-0.527041697149152
-0.146366853651648
0.199226995300051
-0.374187688011788
0.820664041235541
1.08240371093996
1.11939768676512
1.08240371093996
0.579901838797556
1.0953450790178
-0.112448018307369
0.117202944461149
-0.170419461398959
-0.159308221729492
0.141255552208461
0.34502377882129
0.356135018490757
0.643757424350866
0.332082410743446
-0.838716710756572
-0.411181663836944
-0.754862531509292
-0.825775342678727
-0.146366853651648
-0.374187688011788
-1.06653754511671
0.34502377882129
-0.767803899587137
-0.791856507334449
-0.791856507334449
0.40299522191288
-0.0754540424822125
-0.633118355735365
-0.170419461398959
-0.791856507334449
1.3102245453001
0.783670065410385
-0.564035672974308
-0.849827950426039
-1.05359617703887
1.32316591337795
0.115372816052772
1.11939768676512
-1.09059015286402
0.104261576383305
0.128314184130617
1.08240371093996
0.141255552208461
0.643757424350866
-0.754862531509292
1.04848487559568
-0.0754540424822125
-1.09059015286402
1.11939768676512
0.566960470719711
-0.3982402957591
0.356135018490757
0.34502377882129
-0.411181663836944
0.104261576383305
-1.05359617703887
0.369076386568602
1.33427715304741
1.08240371093996
-0.873880558173351
0.186285627222207
0.128314184130617
0.643757424350866
-0.791856507334449
0.439989197738036
0.117202944461149
-1.07764878478618
1.04848487559568
-0.862769318503883
0.415936589990725
-1.05359617703887
0.356135018490757
0.630816056273021
0.117202944461149
-0.836886582348195
0.667810032098177
-0.862769318503883
0.630816056273021
0.117202944461149
0.643757424350866
1.0953450790178
1.32316591337795
-0.551094304896463
-0.099506650229524
0.332082410743446
0.117202944461149
-1.06653754511671
0.117202944461149
-0.411181663836944
0.117202944461149
0.796611433488229
-0.825775342678727
-0.0883954105600571
1.01149089977053
-0.754862531509292
0.34502377882129
-0.539983065226996
-0.3982402957591
0.104261576383305
0.654868664020333
0.40299522191288
-0.112448018307369
-0.170419461398959
0.427047829660192
-0.838716710756572
-0.159308221729492
-0.411181663836944
-1.07764878478618
0.332082410743446
-0.551094304896463
0.128314184130617
0.415936589990725
0.117202944461149
0.427047829660192
-0.862769318503883
-1.07764878478618
0.141255552208461
-0.099506650229524
-0.527041697149152
0.630816056273021
-1.09059015286402
0.796611433488229
0.415936589990725
-1.07764878478618
-1.07764878478618
0.807722673157697
-0.411181663836944
-1.07764878478618
0.332082410743446
1.04848487559568
1.10645631868727
0.115372816052772
0.128314184130617
0.654868664020333
-1.06653754511671
1.33427715304741
1.04848487559568
0.643757424350866
-0.825775342678727
-0.778915139256604
-0.0883954105600571
-0.170419461398959
-0.374187688011788
1.02443226784837
-1.07764878478618
1.08240371093996
-1.07764878478618
1.01149089977053
-1.07764878478618
-0.791856507334449
0.415936589990725
0.152366791877928
0.128314184130617
0.807722673157697
-1.05359617703887
1.10645631868727
1.08240371093996
-0.374187688011788
0.128314184130617
0.128314184130617
0.104261576383305
-0.862769318503883
-0.146366853651648
-0.099506650229524
0.34502377882129
-1.09059015286402
0.128314184130617
-0.778915139256604
-0.112448018307369
1.01149089977053
-1.07764878478618
-0.791856507334449
0.807722673157697
0.104261576383305
0.415936589990725
-0.099506650229524
0.117202944461149
0.630816056273021
0.332082410743446
1.08240371093996
1.0953450790178
0.369076386568602
-0.825775342678727
-0.825775342678727
1.13050892643458
0.643757424350866
0.427047829660192
-1.05359617703887
0.117202944461149
-1.06653754511671
-1.07764878478618
1.32316591337795
-1.07764878478618
0.40299522191288
-1.09059015286402
1.33427715304741
-0.778915139256604
0.427047829660192
1.33427715304741
0.643757424350866
0.591013078467023
-0.778915139256604
-0.886821926251195
0.667810032098177
0.796611433488229
0.369076386568602
-1.07764878478618
-0.411181663836944
-1.09059015286402
0.820664041235541
0.796611433488229
0.415936589990725
0.117202944461149
-0.183360829476803
-0.170419461398959
1.03554350751784
0.654868664020333
-1.05359617703887
0.332082410743446
-1.06653754511671
0.104261576383305
0.128314184130617
0.34502377882129
0.40299522191288
-1.09059015286402
0.141255552208461
0.34502377882129
-0.33438471020579
-0.791856507334449
0.796611433488229
-0.157478093321114
0.439989197738036
-0.112448018307369
1.33427715304741
0.0703427410390262
0.439989197738036
0.439989197738036
-0.64605972381321
0.356135018490757
1.33427715304741
0.128314184130617
0.117202944461149
0.667810032098177
0.415936589990725
1.08240371093996
0.34502377882129
0.630816056273021
-0.170419461398959
-0.3982402957591
-1.07764878478618
-0.862769318503883
1.34721852112526
-1.09059015286402
-0.825775342678727
0.104261576383305
0.439989197738036
0.796611433488229
-0.374187688011788
-0.387129056089632
-1.07764878478618
1.33427715304741
0.427047829660192
0.630816056273021
1.32316591337795
-0.754862531509292
0.796611433488229
-1.05359617703887
-0.3982402957591
0.104261576383305
-1.09059015286402
1.32316591337795
0.439989197738036
0.141255552208461
0.117202944461149
-0.099506650229524
0.139425423800084
-1.07764878478618
-0.387129056089632
-1.09059015286402
-0.112448018307369
-0.849827950426039
1.02443226784837
-0.838716710756572
0.104261576383305
0.796611433488229
-0.112448018307369
-0.551094304896463
-1.06653754511671
-0.0754540424822125
0.415936589990725
0.783670065410385
-1.06653754511671
0.796611433488229
-0.112448018307369
-0.825775342678727
-0.146366853651648
1.34721852112526
-1.06653754511671
0.630816056273021
0.796611433488229
0.40299522191288
-0.825775342678727
-0.551094304896463
-0.873880558173351
-1.07764878478618
1.01149089977053
-0.159308221729492
-0.411181663836944
-0.825775342678727
-0.099506650229524
1.11939768676512
0.667810032098177
-0.0883954105600571
0.643757424350866
0.415936589990725
0.34502377882129
-0.791856507334449
-0.862769318503883
-0.539983065226996
1.03554350751784
-1.09059015286402
1.34721852112526
0.128314184130617
0.34502377882129
-0.539983065226996
-0.374187688011788
1.3102245453001
0.104261576383305
0.415936589990725
0.117202944461149
-0.112448018307369
0.439989197738036
-0.146366853651648
0.128314184130617
0.796611433488229
0.139425423800084
-1.06653754511671
-1.11464276061134
0.667810032098177
-0.862769318503883
0.807722673157697
0.104261576383305
-0.527041697149152
0.783670065410385
1.02443226784837
-0.0754540424822125
-0.181530701068426
0.117202944461149
0.356135018490757
1.04848487559568
-0.838716710756572
1.02443226784837
-0.825775342678727
-0.411181663836944
0.40299522191288
-0.564035672974308
0.643757424350866
1.08240371093996
-0.146366853651648
-1.05359617703887
-0.849827950426039
-0.849827950426039
-0.575146912643775
0.415936589990725
0.643757424350866
-1.05359617703887
1.04848487559568
-1.07764878478618
0.807722673157697
0.117202944461149
-1.06653754511671
-0.527041697149152
-0.767803899587137
0.630816056273021
0.152366791877928
0.34502377882129
1.33427715304741
1.04848487559568
0.332082410743446
0.104261576383305
-0.849827950426039
0.451100437407504
0.439989197738036
0.34502377882129
0.796611433488229
0.630816056273021
0.0462901332917145
1.3102245453001
-1.09059015286402
-1.07764878478618
-0.564035672974308
-0.3982402957591
0.117202944461149
-1.05359617703887
-0.551094304896463
0.369076386568602
0.356135018490757
-0.099506650229524
0.783670065410385
-1.06653754511671
0.820664041235541
0.807722673157697
0.356135018490757
0.332082410743446
1.03554350751784
0.34502377882129
-0.791856507334449
0.117202944461149
-0.099506650229524
-1.06653754511671
1.0953450790178
-1.05359617703887
0.117202944461149
1.03554350751784
-0.411181663836944
-0.849827950426039
0.104261576383305
0.40299522191288
-0.159308221729492
0.831775280905008
-0.754862531509292
-0.767803899587137
0.415936589990725
0.415936589990725
1.32316591337795
-0.539983065226996
-1.05359617703887
-0.767803899587137
0.796611433488229
0.820664041235541
-1.07764878478618
-0.0754540424822125
0.34502377882129
-1.07764878478618
0.796611433488229
-0.64605972381321
0.667810032098177
1.08240371093996
-0.112448018307369
1.0953450790178
-0.791856507334449
0.104261576383305
0.796611433488229
0.630816056273021
0.807722673157697
-1.09059015286402
-0.3982402957591
1.04848487559568
-0.849827950426039
-0.0754540424822125
-0.754862531509292
-0.862769318503883
-0.112448018307369
-0.170419461398959
0.415936589990725
-0.3982402957591
-0.411181663836944
1.10645631868727
-0.374187688011788
0.104261576383305
0.117202944461149
-0.374187688011788
-0.862769318503883
-0.575146912643775
-1.05359617703887
0.438159069329659
-0.849827950426039
0.630816056273021
0.654868664020333
1.33427715304741
-0.838716710756572
-0.825775342678727
0.104261576383305
0.141255552208461
-1.07764878478618
-0.170419461398959
0.104261576383305
0.128314184130617
0.104261576383305
1.04848487559568
0.630816056273021
0.415936589990725
0.332082410743446
0.630816056273021
-0.112448018307369
0.439989197738036
-1.06653754511671
-1.05359617703887
-0.862769318503883
1.33427715304741
-0.564035672974308
0.117202944461149
0.34502377882129
1.3102245453001
-0.551094304896463
-0.791856507334449
0.117202944461149
-0.767803899587137
-0.146366853651648
-0.825775342678727
0.115372816052772
1.0953450790178
0.117202944461149
0.117202944461149
1.10645631868727
-0.551094304896463
-0.539983065226996
0.104261576383305
-0.791856507334449
-0.791856507334449
0.34502377882129
-1.05359617703887
-1.07764878478618
-0.539983065226996
-1.05359617703887
0.415936589990725
-1.05359617703887
0.439989197738036
1.09351495060943
-1.09059015286402
0.40299522191288
-1.06653754511671
-0.551094304896463
-0.551094304896463
0.427047829660192
-0.0883954105600571
-1.07764878478618
-0.564035672974308
0.643757424350866
0.427047829660192
-1.07764878478618
-0.112448018307369
0.128314184130617
0.427047829660192
-0.767803899587137
0.332082410743446
0.40299522191288
-1.07764878478618
0.104261576383305
0.796611433488229
0.643757424350866
1.34721852112526
1.04848487559568
-0.146366853651648
1.0953450790178
0.796611433488229
0.34502377882129
0.104261576383305
0.796611433488229
-0.527041697149152
-0.0754540424822125
-1.09059015286402
-0.33438471020579
-1.05359617703887
-0.183360829476803
-0.778915139256604
-0.862769318503883
1.08240371093996
0.332082410743446
0.807722673157697
0.117202944461149
0.630816056273021
-0.551094304896463
-1.05359617703887
0.141255552208461
-0.159308221729492
0.40299522191288
-0.387129056089632
-0.873880558173351
1.02443226784837
-1.07764878478618
-0.146366853651648
-1.07764878478618
-0.791856507334449
0.807722673157697
0.34502377882129
0.796611433488229
-0.609065747988054
-0.323273470536323
0.199226995300051
-1.09059015286402
-0.791856507334449
-1.09059015286402
0.128314184130617
1.02443226784837
-1.07764878478618
0.141255552208461
-0.183360829476803
0.796611433488229
1.0953450790178
-0.099506650229524
-0.825775342678727
-1.05359617703887
0.117202944461149
-0.539983065226996
0.117202944461149
0.117202944461149
0.117202944461149
1.3102245453001
-0.825775342678727
0.356135018490757
0.369076386568602
-0.778915139256604
0.34502377882129
0.199226995300051
0.332082410743446
0.438159069329659
0.128314184130617
-0.849827950426039
-0.825775342678727
1.01149089977053
0.667810032098177
1.10645631868727
-0.551094304896463
0.141255552208461
0.141255552208461
0.117202944461149
-0.387129056089632
0.415936589990725
-1.09059015286402
-0.3982402957591
-0.838716710756572
-0.849827950426039
-1.09059015286402
-0.159308221729492
0.128314184130617
-0.564035672974308
0.820664041235541
0.40299522191288
-0.170419461398959
0.128314184130617
0.152366791877928
1.33427715304741
0.439989197738036
-0.3982402957591
-0.170419461398959
-0.825775342678727
-0.849827950426039
-0.778915139256604
-0.825775342678727
0.643757424350866
0.332082410743446
0.117202944461149
-0.387129056089632
1.04848487559568
-0.551094304896463
-0.387129056089632
-0.551094304896463
0.369076386568602
1.02443226784837
-0.825775342678727
-0.838716710756572
-0.825775342678727
-0.527041697149152
-0.551094304896463
0.818833912827164
-0.0883954105600571
-0.0754540424822125
0.332082410743446
0.820664041235541
-0.564035672974308
-0.527041697149152
0.104261576383305
0.451100437407504
-0.374187688011788
-1.09059015286402
-0.527041697149152
0.415936589990725
1.11939768676512
1.11939768676512
0.104261576383305
-0.112448018307369
-0.64605972381321
-0.099506650229524
0.332082410743446
-0.159308221729492
0.128314184130617
0.40299522191288
0.356135018490757
0.820664041235541
-0.633118355735365
0.643757424350866
0.128314184130617
-0.099506650229524
1.02443226784837
0.630816056273021
0.796611433488229
-0.411181663836944
0.141255552208461
-1.07764878478618
1.02443226784837
0.117202944461149
0.643757424350866
-0.0754540424822125
-0.862769318503883
-0.183360829476803
-1.09059015286402
0.579901838797556
-0.862769318503883
0.783670065410385
1.0953450790178
0.643757424350866
-0.551094304896463
0.369076386568602
1.08240371093996
0.796611433488229
0.141255552208461
0.34502377882129
1.10645631868727
-0.767803899587137
0.796611433488229
-0.778915139256604
1.04848487559568
1.04848487559568
-0.159308221729492
0.630816056273021
1.33427715304741
-0.778915139256604
0.128314184130617
-0.2764132671142
0.415936589990725
-0.849827950426039
1.02443226784837
0.643757424350866
0.369076386568602
-0.146366853651648
0.128314184130617
-0.159308221729492
1.02443226784837
-0.551094304896463
0.630816056273021
1.10645631868727
-0.838716710756572
-1.09059015286402
0.128314184130617
0.128314184130617
-0.754862531509292
0.439989197738036
-1.05359617703887
-0.159308221729492
1.3102245453001
0.0703427410390262
0.439989197738036
-0.387129056089632
1.11939768676512
0.40299522191288
0.369076386568602
-1.06653754511671
0.0333487652138701
0.415936589990725
-0.754862531509292
-0.754862531509292
1.02443226784837
1.0953450790178
0.141255552208461
0.427047829660192
-0.825775342678727
-0.754862531509292
0.332082410743446
-0.146366853651648
-1.09059015286402
-0.838716710756572
-1.07764878478618
-0.159308221729492
1.10645631868727
0.783670065410385
-0.0883954105600571
-0.778915139256604
0.667810032098177
1.03554350751784
0.667810032098177
-1.05359617703887
1.01149089977053
0.667810032098177
1.03554350751784
0.796611433488229
1.32316591337795
-0.387129056089632
-0.3982402957591
0.356135018490757
-1.06653754511671
1.11939768676512
-0.767803899587137
0.141255552208461
-0.539983065226996
0.439989197738036
1.34721852112526
-0.527041697149152
0.128314184130617
-0.159308221729492
-0.374187688011788
-0.849827950426039
0.117202944461149
0.630816056273021
0.356135018490757
-0.873880558173351
1.3102245453001
0.369076386568602
-0.170419461398959
-0.539983065226996
0.643757424350866
0.667810032098177
0.654868664020333
0.643757424350866
0.128314184130617
-0.838716710756572
-1.09059015286402
0.427047829660192
0.34502377882129
0.369076386568602
0.667810032098177
0.117202944461149
-0.0754540424822125
-0.099506650229524
0.152366791877928
-0.146366853651648
-0.374187688011788
0.115372816052772
1.04848487559568
-0.551094304896463
0.415936589990725
0.369076386568602
0.34502377882129
0.34502377882129
1.03554350751784
-1.09059015286402
1.01149089977053
-0.836886582348195
0.128314184130617
-0.387129056089632
1.02443226784837
-0.170419461398959
-0.551094304896463
0.141255552208461
0.332082410743446
-0.825775342678727
-0.099506650229524
0.34502377882129
-0.825775342678727
0.115372816052772
-0.778915139256604
0.356135018490757
0.369076386568602
-0.562205544565931
-0.849827950426039
-0.374187688011788
-0.0754540424822125
0.128314184130617
-0.791856507334449
0.643757424350866
0.332082410743446
-1.07764878478618
1.03554350751784
-0.778915139256604
-0.099506650229524
0.128314184130617
-0.825775342678727
-0.838716710756572
-0.411181663836944
0.139425423800084
0.831775280905008
-0.099506650229524
0.796611433488229
-1.07764878478618
-0.767803899587137
-1.05359617703887
-0.0883954105600571
-1.07764878478618
-0.183360829476803
-0.183360829476803
-1.07764878478618
0.820664041235541
0.40299522191288
0.369076386568602
-0.754862531509292
-0.551094304896463
0.796611433488229
0.332082410743446
0.117202944461149
0.643757424350866
-0.374187688011788
-1.06653754511671
-0.183360829476803
0.117202944461149
-1.07764878478618
-0.564035672974308
0.807722673157697
0.128314184130617
0.818833912827164
-0.862769318503883
-0.527041697149152
0.332082410743446
0.820664041235541
0.104261576383305
0.152366791877928
-1.09059015286402
-1.09059015286402
-0.838716710756572
-0.767803899587137
-1.05359617703887
0.415936589990725
0.667810032098177
-0.564035672974308
-0.3982402957591
0.796611433488229
0.128314184130617
1.04848487559568
-0.099506650229524
-0.551094304896463
0.654868664020333
-1.07764878478618
-0.146366853651648
0.356135018490757
0.831775280905008
1.11939768676512
1.10645631868727
1.01149089977053
0.141255552208461
-0.838716710756572
0.807722673157697
-0.849827950426039
-0.112448018307369
-1.09059015286402
1.03554350751784
-0.836886582348195
0.643757424350866
-0.862769318503883
1.01149089977053
1.02443226784837
0.141255552208461
-0.778915139256604
-0.778915139256604
-0.754862531509292
-0.411181663836944
-0.112448018307369
0.667810032098177
1.08240371093996
-1.07764878478618
-0.183360829476803
-0.778915139256604
0.783670065410385
0.369076386568602
0.356135018490757
0.332082410743446
0.369076386568602
1.02443226784837
0.667810032098177
0.369076386568602
0.415936589990725
0.332082410743446
-0.849827950426039
0.356135018490757
0.128314184130617
-0.754862531509292
0.439989197738036
-0.778915139256604
-0.754862531509292
-1.07764878478618
0.34502377882129
0.415936589990725
0.796611433488229
-0.849827950426039
0.34502377882129
-0.838716710756572
0.34502377882129
1.01149089977053
-0.194472069146271
0.807722673157697
1.0953450790178
-0.539983065226996
1.0953450790178
0.34502377882129
-0.754862531509292
-0.3982402957591
-0.862769318503883
0.34502377882129
-0.3982402957591
0.34502377882129
0.356135018490757
0.820664041235541
1.02443226784837
0.667810032098177
0.807722673157697
0.796611433488229
-0.838716710756572
-1.07764878478618
0.332082410743446
-0.791856507334449
-0.099506650229524
-0.862769318503883
0.796611433488229
-0.374187688011788
0.332082410743446
-0.778915139256604
0.783670065410385
-0.387129056089632
0.796611433488229
0.332082410743446
-0.791856507334449
1.09351495060943
0.128314184130617
0.104261576383305
-1.09059015286402
-0.183360829476803
-0.838716710756572
-0.767803899587137
1.10645631868727
1.11939768676512
0.643757424350866
0.415936589990725
-0.849827950426039
-0.825775342678727
0.369076386568602
-0.112448018307369
0.104261576383305
-0.838716710756572
0.141255552208461
-0.778915139256604
0.141255552208461
-1.07764878478618
0.356135018490757
0.439989197738036
-0.170419461398959
-0.849827950426039
-1.05359617703887
0.152366791877928
0.796611433488229
0.104261576383305
0.34502377882129
1.3102245453001
1.3102245453001
0.415936589990725
1.02443226784837
0.796611433488229
0.128314184130617
-1.09059015286402
0.128314184130617
0.439989197738036
0.369076386568602
-0.099506650229524
-0.374187688011788
0.128314184130617
-0.767803899587137
0.117202944461149
-0.0754540424822125
-0.825775342678727
-0.099506650229524
-1.07764878478618
-0.838716710756572
0.415936589990725
-0.551094304896463
0.117202944461149
0.117202944461149
0.439989197738036
-0.387129056089632
-0.170419461398959
0.415936589990725
0.115372816052772
1.11939768676512
-0.099506650229524
-0.551094304896463
0.451100437407504
0.807722673157697
1.08240371093996
-0.849827950426039
0.332082410743446
-0.862769318503883
0.141255552208461
-0.194472069146271
0.369076386568602
-0.170419461398959
0.128314184130617
-1.05359617703887
-0.767803899587137
-0.099506650229524
1.03554350751784
-0.849827950426039
1.02443226784837
0.332082410743446
0.796611433488229
-0.862769318503883
0.667810032098177
-1.06653754511671
0.117202944461149
-1.07764878478618
0.40299522191288
1.0953450790178
1.10645631868727
0.643757424350866
0.451100437407504
0.128314184130617
1.02443226784837
0.40299522191288
-0.183360829476803
-0.527041697149152
0.117202944461149
0.783670065410385
-0.3982402957591
-0.862769318503883
-0.170419461398959
0.591013078467023
-0.374187688011788
-1.05359617703887
-1.07764878478618
0.427047829660192
0.796611433488229
0.439989197738036
-1.05359617703887
-0.374187688011788
-0.754862531509292
-0.551094304896463
-0.099506650229524
-0.838716710756572
0.139425423800084
1.0953450790178
-1.09059015286402
-1.07764878478618
0.117202944461149
-1.06653754511671
-0.862769318503883
-0.099506650229524
0.356135018490757
0.34502377882129
0.356135018490757
0.128314184130617
0.332082410743446
0.667810032098177
-0.146366853651648
0.117202944461149
-1.09059015286402
0.783670065410385
-0.862769318503883
-0.778915139256604
0.356135018490757
0.356135018490757
0.104261576383305
-1.09059015286402
-0.527041697149152
-0.64605972381321
-0.767803899587137
0.667810032098177
-1.09059015286402
0.104261576383305
-1.07764878478618
0.369076386568602
-1.07764878478618
0.40299522191288
0.439989197738036
-0.838716710756572
0.820664041235541
-0.778915139256604
0.117202944461149
0.34502377882129
1.01149089977053
1.03554350751784
1.32316591337795
-0.411181663836944
0.807722673157697
-0.3982402957591
0.115372816052772
0.369076386568602
0.40299522191288
-0.170419461398959
-0.754862531509292
-0.791856507334449
0.128314184130617
-0.849827950426039
0.796611433488229
-0.791856507334449
0.820664041235541
-0.181530701068426
0.104261576383305
-0.099506650229524
-0.825775342678727
-0.3982402957591
0.796611433488229
0.643757424350866
-0.551094304896463
0.807722673157697
-0.170419461398959
0.667810032098177
-1.05359617703887
1.01149089977053
0.414106461582348
1.0953450790178
0.40299522191288
1.34721852112526
-0.754862531509292
1.01149089977053
0.34502377882129
0.117202944461149
0.807722673157697
0.415936589990725
0.141255552208461
0.783670065410385
1.32316591337795
0.34502377882129
-1.09059015286402
-0.564035672974308
-0.112448018307369
0.104261576383305
0.34502377882129
-1.07764878478618
-0.411181663836944
0.34502377882129
0.415936589990725
-0.112448018307369
0.152366791877928
-1.09059015286402
-0.411181663836944
-0.0754540424822125
0.783670065410385
-0.3982402957591
0.807722673157697
-0.157478093321114
1.02443226784837
0.104261576383305
0.796611433488229
-0.099506650229524
1.10645631868727
0.643757424350866
-0.551094304896463
1.0953450790178
0.807722673157697
-0.564035672974308
-0.836886582348195
0.104261576383305
-1.07764878478618
0.439989197738036
1.04848487559568
0.139425423800084
-0.849827950426039
0.369076386568602
-0.374187688011788
0.369076386568602
0.141255552208461
-0.146366853651648
0.186285627222207
0.332082410743446
-0.862769318503883
-0.860939190095506
-1.07764878478618
-0.564035672974308
0.415936589990725
0.117202944461149
0.643757424350866
0.807722673157697
0.356135018490757
0.332082410743446
0.128314184130617
-0.862769318503883
0.34502377882129
0.796611433488229
-0.767803899587137
-1.09059015286402
-1.09059015286402
-1.07764878478618
-0.825775342678727
-0.860939190095506
-0.387129056089632
0.820664041235541
-0.838716710756572
0.141255552208461
-1.07764878478618
-0.157478093321114
0.818833912827164
0.643757424350866
-0.825775342678727
1.01149089977053
0.439989197738036
1.02443226784837
0.141255552208461
0.630816056273021
-1.05359617703887
1.0953450790178
-0.838716710756572
-0.564035672974308
-0.754862531509292
1.32316591337795
-0.146366853651648
0.783670065410385
1.32316591337795
-0.3982402957591
-0.778915139256604
-0.181530701068426
0.630816056273021
-0.862769318503883
-0.849827950426039
0.104261576383305
-0.159308221729492
-0.862769318503883
0.0703427410390262
-0.849827950426039
1.33427715304741
0.141255552208461
0.104261576383305
1.32316591337795
1.32316591337795
-0.170419461398959
-0.754862531509292
-0.112448018307369
0.667810032098177
-0.183360829476803
-1.09059015286402
0.796611433488229
0.369076386568602
-1.09059015286402
-0.170419461398959
-0.791856507334449
1.03554350751784
-0.791856507334449
-0.849827950426039
-0.539983065226996
0.356135018490757
-0.099506650229524
-1.09059015286402
-0.622007116065898
-0.387129056089632
-1.09059015286402
0.415936589990725
-1.06653754511671
1.0953450790178
-0.862769318503883
0.0574013729611818
1.3102245453001
1.02443226784837
1.11939768676512
0.104261576383305
-0.112448018307369
-0.862769318503883
0.34502377882129
0.820664041235541
1.33427715304741
1.33427715304741
-0.146366853651648
0.40299522191288
-1.09059015286402
1.34721852112526
-0.527041697149152
0.439989197738036
-0.374187688011788
0.415936589990725
-0.849827950426039
-0.099506650229524
1.32316591337795
-0.862769318503883
0.796611433488229
0.630816056273021
-1.05359617703887
0.117202944461149
0.439989197738036
-0.778915139256604
-0.551094304896463
0.356135018490757
-0.551094304896463
1.11939768676512
-0.754862531509292
0.369076386568602
-1.05359617703887
1.0953450790178
1.02443226784837
-1.09059015286402
-0.838716710756572
1.01149089977053
0.807722673157697
0.117202944461149
-0.849827950426039
-0.183360829476803
0.439989197738036
-0.778915139256604
0.820664041235541
-0.838716710756572
0.40299522191288
-0.825775342678727
-0.159308221729492
0.117202944461149
0.369076386568602
-0.374187688011788
1.34721852112526
-0.33438471020579
0.141255552208461
-0.112448018307369
-1.06653754511671
-1.07764878478618
-0.575146912643775
-0.411181663836944
-0.754862531509292
-1.07764878478618
1.3102245453001
0.643757424350866
0.152366791877928
1.02443226784837
0.566960470719711
1.3102245453001
0.128314184130617
-1.05359617703887
0.40299522191288
-0.849827950426039
-1.07764878478618
-0.411181663836944
1.32316591337795
0.128314184130617
0.117202944461149
-0.825775342678727
1.02443226784837
0.139425423800084
-0.374187688011788
-1.09059015286402
-0.849827950426039
0.117202944461149
0.783670065410385
1.34721852112526
0.643757424350866
-0.849827950426039
-0.849827950426039
0.141255552208461
0.117202944461149
-1.06653754511671
0.820664041235541
0.34502377882129
0.439989197738036
-0.0754540424822125
-0.183360829476803
-0.170419461398959
0.152366791877928
1.04848487559568
-0.838716710756572
0.439989197738036
0.104261576383305
0.820664041235541
-0.170419461398959
0.796611433488229
