# Supplementary material for: Covariance Between Genotypic Effects and its Use for Genomic Inference in Half-Sib Families
Source: G3 (Bethesda). 2016 Jul 7;6(9):2761–72. doi: 10.1534/g3.116.032409 (PMC5015933; doi:10.1534/g3.116.032409)
Supplement: Supplemental Material [file supp_g3.116.032409_FileS3.zip › obs-NX.txt]

-0.846390106349143
-0.270591240857989
0.502519588068105
-0.276397799134153
0.363483625671053
-1.09279274144624
1.36163491089884
-0.177543692036736
0.00259090708889155
0.873035785783792
-0.705398712571191
-0.147581247126651
1.11285176933805
-1.26078554945802
-1.35368631854184
-1.75755016226436
1.10267618854352
1.85056779901944
0.823157160235987
-0.324098602857827
0.791826426377038
-0.752666259267294
-1.19467321842843
0.25318081944008
-0.657670509676498
1.37553432910654
0.295913537929619
0.397490618772211
-0.439325938567359
-0.0613809534848826
0.967424720813924
0.0450694014428961
0.0860587477778332
1.07780581817493
-0.290539824982098
-0.952152386687797
1.21110920171652
-0.287998008696367
-0.178063535605933
0.83379744984338
-0.044269590213475
1.96362111849691
0.647935381889345
-1.15879170750978
-0.234905889232839
-0.143894924027961
-0.686294773948386
2.98708480096892
0.759295295040255
0.269020383602749
1.20430458357641
-1.13006035556528
0.719387070729326
-1.70108700577734
0.500687293413652
0.692694392643347
1.63742912534086
1.20244166304639
-1.3879426883572
-0.113095505654199
-2.08479716146027
-1.27393995674949
-0.67713470411086
0.567410587469138
0.633482982990288
-0.289578429410721
-0.775136972666396
-0.983710987854027
-0.688538453456144
0.52421813129425
-1.71612491368427
-0.138755320372943
-1.43126062118547
1.68362738452875
-0.222847738484303
-0.0675003591593121
-0.14480174442591
-0.125858550296404
1.77930348378626
1.15317618643914
-0.0741467999429565
-0.446020797008709
0.955737581599612
-1.54583378492475
-1.04369067607086
-0.357403145610161
0.79944631204951
-1.07906759211693
-0.55537573489824
0.119797873376354
-0.496579231319543
-1.37462504200973
1.88975933605828
-0.0748151142287517
-0.184155574600423
-0.826951980185296
1.57333450349976
-0.698257189447472
-1.22971132439378
1.92105652977199
-0.709493302243619
0.71633561524801
-0.879888685887534
0.563633909048554
-1.0774081653494
0.109088969931222
