# Supplementary material for: Covariance Between Genotypic Effects and its Use for Genomic Inference in Half-Sib Families
Source: G3 (Bethesda). 2016 Jul 7;6(9):2761–72. doi: 10.1534/g3.116.032409 (PMC5015933; doi:10.1534/g3.116.032409)
Supplement: Supplemental Material [file supp_g3.116.032409_FileS3.zip › tbv.txt]

-0.337977700870192
-2.27051579136953
-0.618740643531724
-1.41924664366861
-1.50042392963041
-2.86460635197191
-0.239442808827961
-2.02278021800145
-1.73986673845837
-0.337977700870192
-0.36624130238642
-1.7681303399746
0
-2.29877939288576
-1.40403957446973
-2.55342927091261
-0.36624130238642
-0.32492116855285
-0.254649878026848
-1.77028087685615
-0.322770631671306
-0.873390521558572
-2.03798728720034
-0.605684111214382
-1.7681303399746
-0.605684111214382
-1.43230317598595
-0.63394771273061
-1.40403957446973
-1.73986673845837
-0.605684111214382
-0.59262757889704
-0.537563357569923
-0.351034233187534
-2.02278021800145
-2.02278021800145
-0.605684111214382
-1.74201727533992
-0.873390521558572
-0.577420509698154
-0.351034233187534
-0.26770641034419
-1.99451661648522
-2.03798728720034
-0.605684111214382
-1.72681020614103
-1.73986673845837
0.0282636015162282
-0.36624130238642
-1.40403957446973
0.0282636015162282
-1.72681020614103
-0.577420509698154
-1.50042392963041
-1.75507380765726
-0.577420509698154
-1.14938969644288
-0.309714099353964
-2.00972368568411
-1.72681020614103
-2.53822220171372
-1.48736739731307
-2.05104381951768
-0.254649878026848
-0.522356288371037
-1.50042392963041
-1.48736739731307
-1.71160313694215
-1.74201727533992
-1.5156309988293
-1.72681020614103
-1.73986673845837
-2.83634275045568
-0.269856947225734
-1.14938969644288
-1.50042392963041
-1.50042392963041
-0.873390521558572
-0.282913479543076
-0.873390521558572
-1.75507380765726
-2.79287207974057
-0.618740643531724
-1.74201727533992
-1.7681303399746
-0.59262757889704
0
-1.7681303399746
-1.74201727533992
-0.351034233187534
-1.77028087685615
-2.03798728720034
-0.59262757889704
-1.7681303399746
-2.02278021800145
-2.27051579136953
-0.845126920042343
-1.3757759729535
-2.03798728720034
-0.309714099353964
-1.3757759729535
-0.282913479543076
-1.73986673845837
-0.351034233187534
-2.02278021800145
-1.41709610678707
