# Supplementary material for: Covariance Between Genotypic Effects and its Use for Genomic Inference in Half-Sib Families
Source: G3 (Bethesda). 2016 Jul 7;6(9):2761–72. doi: 10.1534/g3.116.032409 (PMC5015933; doi:10.1534/g3.116.032409)
Supplement: Supplemental Material [file supp_g3.116.032409_FileS3.zip › K-bend-ML.txt]

1 1 0.539996611847812
2 1 0.199874321535944
2 2 0.471761821067074
3 1 0.294425326600202
3 2 0.263461243719059
3 3 0.394995015943541
4 1 0.234886488143452
4 2 0.314163517061591
4 3 0.267516173192836
4 4 0.442453401363451
5 1 0.319178312360932
5 2 0.274065990474808
5 3 0.286016163740517
5 4 0.314740884129987
5 5 0.560570964982328
6 1 0.227666667732185
6 2 0.309918408496299
6 3 0.263127136246252
6 4 0.342885523563294
6 5 0.316779980952107
6 6 0.444681574052129
7 1 0.244343210594903
7 2 0.28500532694236
7 3 0.207735662334597
7 4 0.322689659883556
7 5 0.265697500427681
7 6 0.303739910041729
7 7 0.47901779556283
8 1 0.243428157386751
8 2 0.288664110743803
8 3 0.206879035617744
8 4 0.307880015838046
8 5 0.255850703436486
8 6 0.303549742361384
8 7 0.452688764726149
8 8 0.480841056185239
9 1 0.236610425268285
9 2 0.291912162340938
9 3 0.212992789756738
9 4 0.293976666514701
9 5 0.208852789400556
9 6 0.275857451429444
9 7 0.383529614336859
9 8 0.387392656021188
9 9 0.550727530785396
10 1 0.358168500005218
10 2 0.21319025789733
10 3 0.238073347787901
10 4 0.250590966498955
10 5 0.351839159747923
10 6 0.257092044404728
10 7 0.342107892500779
10 8 0.33559034477756
10 9 0.343567986381925
10 10 0.579377875184044
11 1 0.256148999927414
11 2 0.276356377338854
11 3 0.232548458709373
11 4 0.302207494215167
11 5 0.233678361466775
11 6 0.315383352226474
11 7 0.37239931084255
11 8 0.364278240643175
11 9 0.408519584494932
11 10 0.326662866396927
11 11 0.569040784011062
12 1 0.249701067295091
12 2 0.279245733847341
12 3 0.275404371437238
12 4 0.279500692657969
12 5 0.316525022238866
12 6 0.251641940608862
12 7 0.295165153133456
12 8 0.293182371869354
12 9 0.27625376879397
12 10 0.317367331650233
12 11 0.269577387140353
12 12 0.463482797039275
13 1 0.279130991849872
13 2 0.271623066809711
13 3 0.350997506108206
13 4 0.267562134494156
13 5 0.294260751955825
13 6 0.263209474951016
13 7 0.203311212534482
13 8 0.20238310312049
13 9 0.213748946989259
13 10 0.234482590942523
13 11 0.219183287803333
13 12 0.275177956421359
13 13 0.398735034436295
14 1 0.253337008855118
14 2 0.289705705638258
14 3 0.250304224875944
14 4 0.292449090625684
14 5 0.247529358464145
14 6 0.309849283230221
14 7 0.283665659731222
14 8 0.29179982959094
14 9 0.321962423798657
14 10 0.283793959009247
14 11 0.308074087276926
14 12 0.21770962670043
14 13 0.258858233790307
14 14 0.415972664496335
15 1 0.275965392570666
15 2 0.263949337870189
15 3 0.298095451310561
15 4 0.257871099783149
15 5 0.264504422736857
15 6 0.262278841747666
15 7 0.254711513528132
15 8 0.260468653887401
15 9 0.257066741169194
15 10 0.27393133407765
15 11 0.26270187629565
15 12 0.292366847751188
15 13 0.295226839998589
15 14 0.265358139820871
15 15 0.373068403726992
16 1 0.215000002500546
16 2 0.303379574732742
16 3 0.23021813790448
16 4 0.295031297161273
16 5 0.288143762271765
16 6 0.312017617913594
16 7 0.291994681474541
16 8 0.298082740471002
16 9 0.301060342554807
16 10 0.253728098220443
16 11 0.267194094349096
16 12 0.265924560476628
16 13 0.240218629777187
16 14 0.299143711007067
16 15 0.259361452618942
16 16 0.434649848684028
17 1 0.288110043405629
17 2 0.278107409134805
17 3 0.322517030726762
17 4 0.2441162408056
17 5 0.313148083857833
17 6 0.266700904262032
17 7 0.201559019398678
17 8 0.207927433397149
17 9 0.193004731784805
17 10 0.255780838932626
17 11 0.187146592777462
17 12 0.257259653677748
17 13 0.335895217767079
17 14 0.277809612566919
17 15 0.314640733111524
17 16 0.26583331015689
17 17 0.483434520250924
18 1 0.296141338369796
18 2 0.223862762407637
18 3 0.262547921663502
18 4 0.272216777034145
18 5 0.330511061656215
18 6 0.265121175115791
18 7 0.273270180495833
18 8 0.278949425025679
18 9 0.249451778742447
18 10 0.385845381967588
18 11 0.300540610437951
18 12 0.34664276809693
18 13 0.261572333783234
18 14 0.246348822019058
18 15 0.287089345213845
18 16 0.246035502420233
18 17 0.250563276156805
18 18 0.550599430253863
19 1 0.160573675512587
19 2 0.342499617348397
19 3 0.218482142609582
19 4 0.24711677267142
19 5 0.191215330271692
19 6 0.271365060289252
19 7 0.30394976655814
19 8 0.311642254235145
19 9 0.311642295191083
19 10 0.217229319016306
19 11 0.300448323913362
19 12 0.297285932760924
19 13 0.226293811380968
19 14 0.265861120635384
19 15 0.266637989616653
19 16 0.31525638036663
19 17 0.218727773494067
19 18 0.257395702225358
19 19 0.574585220582534
20 1 0.241349573960538
20 2 0.286905260035329
20 3 0.215491090132757
20 4 0.277826836001044
20 5 0.23526094479045
20 6 0.286564775549111
20 7 0.341651943979772
20 8 0.352606967105717
20 9 0.345394129346811
20 10 0.247038185833662
20 11 0.395105415606412
20 12 0.288436926452734
20 13 0.216496839166663
20 14 0.28627980112196
20 15 0.258204880616131
20 16 0.318700950179447
20 17 0.190824346554683
20 18 0.294245299558754
20 19 0.379837233840593
20 20 0.546612175119931
21 1 0.233126971557325
21 2 0.300282967466527
21 3 0.24543307037635
21 4 0.307429994344281
21 5 0.269759956888773
21 6 0.323583744967057
21 7 0.289485892125454
21 8 0.296909187959792
21 9 0.286328556612108
21 10 0.263185757427254
21 11 0.280227014885134
21 12 0.256040020858945
21 13 0.253831627462277
21 14 0.314189136303459
21 15 0.261628434612768
21 16 0.322204905734881
21 17 0.264160281830368
21 18 0.276473327345505
21 19 0.278119653469882
21 20 0.289057899875263
21 21 0.370406589148097
22 1 0.233126971557325
22 2 0.300282967466524
22 3 0.245433070376352
22 4 0.307429994344281
22 5 0.269759956888774
22 6 0.323583744967057
22 7 0.289485892125455
22 8 0.296909187959792
22 9 0.286328556612106
22 10 0.263185757427254
22 11 0.280227014885134
22 12 0.256040020858945
22 13 0.253831627462278
22 14 0.314189136303458
22 15 0.261628434612768
22 16 0.32220490573488
22 17 0.264160281830367
22 18 0.276473327345505
22 19 0.278119653469882
22 20 0.289057899875263
22 21 0.370306589148097
22 22 0.370406589148097
23 1 0.291253885319986
23 2 0.238669039664343
23 3 0.242969621559462
23 4 0.269709711847365
23 5 0.337821720920409
23 6 0.251737330488078
23 7 0.286114142103972
23 8 0.290000283144649
23 9 0.273541083547974
23 10 0.359587623857622
23 11 0.272548139060734
23 12 0.33896062532334
23 13 0.243081016117349
23 14 0.245387331241853
23 15 0.274118786356822
23 16 0.247678483709846
23 17 0.251985088819092
23 18 0.407747965578435
23 19 0.221106311540305
23 20 0.289228901257211
23 21 0.27698983248267
23 22 0.27698983248267
23 23 0.530351173970016
24 1 0.29004910956296
24 2 0.239984601512927
24 3 0.242452854125311
24 4 0.270023584155571
24 5 0.301982672800204
24 6 0.248725990588181
24 7 0.284586774057201
24 8 0.288823198803241
24 9 0.300824238441286
24 10 0.365655269058415
24 11 0.306159367304852
24 12 0.336314061428931
24 13 0.245777257600792
24 14 0.243580877264594
24 15 0.273945902403409
24 16 0.247738320018201
24 17 0.224965151595207
24 18 0.413857249280727
24 19 0.250073094855826
24 20 0.324866534880535
24 21 0.276693905893591
24 22 0.276693905893591
24 23 0.482980687149371
24 24 0.545038035373978
25 1 0.175760970653386
25 2 0.312061627882111
25 3 0.207386086598842
25 4 0.236237405395709
25 5 0.157684080980046
25 6 0.248827080141431
25 7 0.295783815332046
25 8 0.307832364160579
25 9 0.290952761589956
25 10 0.207237557609494
25 11 0.311307780608413
25 12 0.295192487970632
25 13 0.209047561259941
25 14 0.246345160344075
25 15 0.250224207086213
25 16 0.293104643854977
25 17 0.205265001330287
25 18 0.270919634947737
25 19 0.462678277856093
25 20 0.37528670094783
25 21 0.276832089525532
25 22 0.276832089525531
25 23 0.219644794456649
25 24 0.242599987811925
25 25 0.567301452216881
26 1 0.271241544484758
26 2 0.237518740161088
26 3 0.264248950647264
26 4 0.242846426863792
26 5 0.241502722736273
26 6 0.237756418504318
26 7 0.235704100680452
26 8 0.243302591461714
26 9 0.23488318001939
26 10 0.256918345602686
26 11 0.237542644350353
26 12 0.264734827645757
26 13 0.252890107037742
26 14 0.250578407828156
26 15 0.288848812777494
26 16 0.23933303236427
26 17 0.267134240188965
26 18 0.27959174072755
26 19 0.241809736106031
26 20 0.245043376639553
26 21 0.254607879735952
26 22 0.254607879735952
26 23 0.280273307674225
26 24 0.279505935711321
26 25 0.263898016958991
26 26 0.363472367276089
27 1 0.271241544484758
27 2 0.237518740161088
27 3 0.264248950647265
27 4 0.242846426863793
27 5 0.241502722736272
27 6 0.237756418504318
27 7 0.235704100680452
27 8 0.243302591461714
27 9 0.23488318001939
27 10 0.256918345602686
27 11 0.237542644350352
27 12 0.264734827645757
27 13 0.252890107037743
27 14 0.250578407828156
27 15 0.288848812777493
27 16 0.239333032364271
27 17 0.267134240188965
27 18 0.279591740727551
27 19 0.241809736106031
27 20 0.245043376639554
27 21 0.254607879735951
27 22 0.254607879735952
27 23 0.280273307674225
27 24 0.27950593571132
27 25 0.26389801695899
27 26 0.363372367276091
27 27 0.363472367276093
28 1 0.241739993844189
28 2 0.290955502245924
28 3 0.257887800708795
28 4 0.312148803294945
28 5 0.255022824645814
28 6 0.309195553321809
28 7 0.290114936672769
28 8 0.292797899365304
28 9 0.323081378983313
28 10 0.260170911584857
28 11 0.345005767716603
28 12 0.224949546912864
28 13 0.264102220948316
28 14 0.355200467181322
28 15 0.262739342987904
28 16 0.280818622364449
28 17 0.282604161101786
28 18 0.244801579262961
28 19 0.22600987387712
28 20 0.274320909007658
28 21 0.295909830412542
28 22 0.295909830412543
28 23 0.250284047254337
28 24 0.247230398209024
28 25 0.228957414911572
28 26 0.262477751312535
28 27 0.262477751312536
28 28 0.498163388408306
29 1 0.223084673615499
29 2 0.25966186973402
29 3 0.223041516410049
29 4 0.249156587402828
29 5 0.310856502379343
29 6 0.256773737092632
29 7 0.226699481946005
29 8 0.235906508964257
29 9 0.226255288498631
29 10 0.261291743796773
29 11 0.210005411483897
29 12 0.268023736826982
29 13 0.242653425832304
29 14 0.263015561329519
29 15 0.251836721351264
29 16 0.306364027104698
29 17 0.279669012521965
29 18 0.277145729173243
29 19 0.236818754278052
29 20 0.271229512867631
29 21 0.275352381453484
29 22 0.275352381453484
29 23 0.2959932655592
29 24 0.292138447096365
29 25 0.215374331426725
29 26 0.234144036618536
29 27 0.234144036618536
29 28 0.303516116321395
29 29 0.529407770634227
30 1 0.243448448355349
30 2 0.253134137046352
30 3 0.230151529441868
30 4 0.255220328220123
30 5 0.219190726069234
30 6 0.266554594479647
30 7 0.272987962456435
30 8 0.27647472107855
30 9 0.284697759552052
30 10 0.265230065344553
30 11 0.306643496873857
30 12 0.200867111761488
30 13 0.233006874925878
30 14 0.287581148941529
30 15 0.253769308963347
30 16 0.238197280850842
30 17 0.256196734864602
30 18 0.228985223094145
30 19 0.228680217040772
30 20 0.243561001214021
30 21 0.272111128315239
30 22 0.27211112831524
30 23 0.264301328892517
30 24 0.263240560657898
30 25 0.22008723847945
30 26 0.261620711916765
30 27 0.261620711916765
30 28 0.340584390823467
30 29 0.233459344728224
30 30 0.525795242953748
31 1 0.207962137922418
31 2 0.236053016593098
31 3 0.203685110856465
31 4 0.220855354356603
31 5 0.184535320220301
31 6 0.224153082472906
31 7 0.240723892689315
31 8 0.250753280926056
31 9 0.273294680761515
31 10 0.199576959605383
31 11 0.267996206761101
31 12 0.222541659504363
31 13 0.221584340161631
31 14 0.259791586088091
31 15 0.242821337286763
31 16 0.259894540452777
31 17 0.25058291028508
31 18 0.219604037536736
31 19 0.262769918266612
31 20 0.277860120971298
31 21 0.261987207125085
31 22 0.261987207125085
31 23 0.258627791458644
31 24 0.256466889475352
31 25 0.281365835389824
31 26 0.252401888538099
31 27 0.252401888538099
31 28 0.2711865773142
31 29 0.251422033706507
31 30 0.373160216672989
31 31 0.528971945681084
32 1 0.200869089915116
32 2 0.280958586291753
32 3 0.238515990691891
32 4 0.278797858855158
32 5 0.23948650333882
32 6 0.283848392044992
32 7 0.261418371980839
32 8 0.267810652576165
32 9 0.251878653434684
32 10 0.234989317021916
32 11 0.244129166288918
32 12 0.250915645786405
32 13 0.244429185457737
32 14 0.28387852368643
32 15 0.253790657382203
32 16 0.283422153424737
32 17 0.264052354484831
32 18 0.281213038987651
32 19 0.291925567807803
32 20 0.25944439956361
32 21 0.310446005407344
32 22 0.310446005407344
32 23 0.248796031001975
32 24 0.24442510042314
32 25 0.287893880705337
32 26 0.255438559610188
32 27 0.255438559610188
32 28 0.300273811371764
32 29 0.291960395834457
32 30 0.278992818820689
32 31 0.295873971434618
32 32 0.419193799516239
33 1 0.214151113757993
33 2 0.305182029409871
33 3 0.219918838782655
33 4 0.257699304418754
33 5 0.235409171894391
33 6 0.260323484664584
33 7 0.237868370787292
33 8 0.249165474845669
33 9 0.247636712315779
33 10 0.234948411779329
33 11 0.237206718109366
33 12 0.25117148946492
33 13 0.229665281630262
33 14 0.241340238171932
33 15 0.240987336997936
33 16 0.264264305346455
33 17 0.244024081463294
33 18 0.263728079425228
33 19 0.298348385198546
33 20 0.294606828052112
33 21 0.268288151535519
33 22 0.268288151535519
33 23 0.247058863138997
33 24 0.250630593289257
33 25 0.308741063602815
33 26 0.255630932718559
33 27 0.255630932718559
33 28 0.233752758491539
33 29 0.239431662556955
33 30 0.181875264197181
33 31 0.180039131277101
33 32 0.272785832355757
33 33 0.574328737163265
34 1 0.231546063869647
34 2 0.244859451561975
34 3 0.219809506683899
34 4 0.228924719394568
34 5 0.206104970586122
34 6 0.225936851992063
34 7 0.224709932636539
34 8 0.229982569360761
34 9 0.244183026971859
34 10 0.244344101505069
34 11 0.240440474223136
34 12 0.218577865387427
34 13 0.218542414812147
34 14 0.244656883386196
34 15 0.252034471006449
34 16 0.218939825949281
34 17 0.24673823301376
34 18 0.248754107228787
34 19 0.229141611037765
34 20 0.235491288108403
34 21 0.250525716600836
34 22 0.250525716600836
34 23 0.290665951289886
34 24 0.287690199937641
34 25 0.227852504611001
34 26 0.280833643914586
34 27 0.280833643914587
34 28 0.263049471630658
34 29 0.252424233726267
34 30 0.296234488307101
34 31 0.234835207182021
34 32 0.23951260953927
34 33 0.289034912617052
34 34 0.404817727661686
35 1 0.24077317408324
35 2 0.246609910641803
35 3 0.227188329970964
35 4 0.228240616869978
35 5 0.209317982321754
35 6 0.226709038011467
35 7 0.227727801237134
35 8 0.233665226795629
35 9 0.244782197241751
35 10 0.246494157751043
35 11 0.234349695985894
35 12 0.223180355426353
35 13 0.22736992994275
35 14 0.246345340919779
35 15 0.253369720336173
35 16 0.21381987766212
35 17 0.255115017889244
35 18 0.244302578122433
35 19 0.228363833112141
35 20 0.238694048791132
35 21 0.250024819673237
35 22 0.250024819673237
35 23 0.300025299286055
35 24 0.297286046875149
35 25 0.222551685828263
35 26 0.283195633451117
35 27 0.283195633451117
35 28 0.256402473943379
35 29 0.24737425819167
35 30 0.296906416534007
35 31 0.243760012746917
35 32 0.238882197078861
35 33 0.290735114600177
35 34 0.382133450539698
35 35 0.401225185618141
36 1 0.205425026559424
36 2 0.241525260485309
36 3 0.226305151072145
36 4 0.229135609652535
36 5 0.207826074909686
36 6 0.224878533760868
36 7 0.225376912419293
36 8 0.232692974947197
36 9 0.227744122165651
36 10 0.215580641551895
36 11 0.224391776964205
36 12 0.229977416894808
36 13 0.228218970433701
36 14 0.240578280594658
36 15 0.25823561773055
36 16 0.234522266549398
36 17 0.240297474670819
36 18 0.229089646152341
36 19 0.236724961098924
36 20 0.241499848671239
36 21 0.247326349113123
36 22 0.247326349113123
36 23 0.250412623707619
36 24 0.250248285992945
36 25 0.238092447051533
36 26 0.283355433676733
36 27 0.283355433676733
36 28 0.252604250039448
36 29 0.252299079795497
36 30 0.257861319366963
36 31 0.255515972353777
36 32 0.262739695154736
36 33 0.246578467385524
36 34 0.286498259912166
36 35 0.289298738060857
36 36 0.338097862824356
37 1 0.208271882613702
37 2 0.222356102599807
37 3 0.188594757829854
37 4 0.264875329695367
37 5 0.250071441197021
37 6 0.254208912278451
37 7 0.261571030707405
37 8 0.266683561670141
37 9 0.227861184903944
37 10 0.23021265490035
37 11 0.269967773634115
37 12 0.250246450244134
37 13 0.181125914697069
37 14 0.214653811969247
37 15 0.219460175123566
37 16 0.246195137236914
37 17 0.212535153022034
37 18 0.294930757692792
37 19 0.276252278190149
37 20 0.30020108257569
37 21 0.253764719817986
37 22 0.253764719817984
37 23 0.269117814137779
37 24 0.273917674421588
37 25 0.274462341050963
37 26 0.259479883398396
37 27 0.259479883398396
37 28 0.257659284562022
37 29 0.19507868460831
37 30 0.301602014241672
37 31 0.290117272305137
37 32 0.282331865776379
37 33 0.289255860659591
37 34 0.250812246327544
37 35 0.251628085450017
37 36 0.253314912931836
37 37 0.54656130853003
38 1 0.216945886238503
38 2 0.238814103009802
38 3 0.223450868136112
38 4 0.215698390179316
38 5 0.236884854570371
38 6 0.223193975805686
38 7 0.200831998074023
38 8 0.207435548367859
38 9 0.180826072793939
38 10 0.187613438934138
38 11 0.198800881622683
38 12 0.23301734959515
38 13 0.231798146841936
38 14 0.208298224715389
38 15 0.23433611258546
38 16 0.23742476126424
38 17 0.236813363612236
38 18 0.248630216880321
38 19 0.240206503042212
38 20 0.249191515857186
38 21 0.248892049510453
38 22 0.248892049510453
38 23 0.245355181491531
38 24 0.244511912224374
38 25 0.253269435712462
38 26 0.25853300513716
38 27 0.25853300513716
38 28 0.224748960127064
38 29 0.286902312135401
38 30 0.224854555087982
38 31 0.24689240374791
38 32 0.268411402047595
38 33 0.288323619846613
38 34 0.293020249659392
38 35 0.285156981431228
38 36 0.276198550217707
38 37 0.264468645505541
38 38 0.422311521073945
39 1 0.200953495157985
39 2 0.284671127478461
39 3 0.23135669275827
39 4 0.235850681074817
39 5 0.270966680588171
39 6 0.264630217333814
39 7 0.213946205920917
39 8 0.226357212138079
39 9 0.202792322502552
39 10 0.211666573546069
39 11 0.177068649328118
39 12 0.237817215445793
39 13 0.25634823073719
39 14 0.25181092991322
39 15 0.245852886724427
39 16 0.277836042929594
39 17 0.293577180866967
39 18 0.218136020573173
39 19 0.279093537171957
39 20 0.211226892392139
39 21 0.274070210384625
39 22 0.274070210384626
39 23 0.227258304618556
39 24 0.22637957519869
39 25 0.272268441865812
39 26 0.242559881459523
39 27 0.242559881459523
39 28 0.262902573672762
39 29 0.354413238457253
39 30 0.199753151487159
39 31 0.194445580465829
39 32 0.288258706238973
39 33 0.258422756995172
39 34 0.247437355842406
39 35 0.249443365040376
39 36 0.249956022669049
39 37 0.206298800842254
39 38 0.296856584600149
39 39 0.525372380281249
40 1 0.219005775597269
40 2 0.272637254387089
40 3 0.234126290940761
40 4 0.224343665747915
40 5 0.25846209904712
40 6 0.258457318786976
40 7 0.209466831277566
40 8 0.223511362505962
40 9 0.229564737950744
40 10 0.234758927027753
40 11 0.212368575988691
40 12 0.209390446008101
40 13 0.258015972039617
40 14 0.290411273829151
40 15 0.241260042422064
40 16 0.270834364412374
40 17 0.304234511701434
40 18 0.189561962469282
40 19 0.266995822773096
40 20 0.201448265087717
40 21 0.269586598936791
40 22 0.269586598936791
40 23 0.201995122823316
40 24 0.199428537788199
40 25 0.262208898236372
40 26 0.240320524687764
40 27 0.240320524687764
40 28 0.300643373294619
40 29 0.338548599556524
40 30 0.224174431237569
40 31 0.220498955828447
40 32 0.281579761309413
40 33 0.243308861842467
40 34 0.245623275722763
40 35 0.247878323805418
40 36 0.251602429613236
40 37 0.188212306419077
40 38 0.274023448914788
40 39 0.476990306218597
40 40 0.54200943042272
41 1 0.230298337390112
41 2 0.24448943685952
41 3 0.216725841593884
41 4 0.2033115572215
41 5 0.188986723109066
41 6 0.214341113673413
41 7 0.205404760342464
41 8 0.214858448694164
41 9 0.227104050825064
41 10 0.206168197138286
41 11 0.229749880102429
41 12 0.191171480759887
41 13 0.215581015324529
41 14 0.242822707020929
41 15 0.241225370993885
41 16 0.239210503247524
41 17 0.240045980845467
41 18 0.201520759232238
41 19 0.257109565329858
41 20 0.234834612130996
41 21 0.249810107407652
41 22 0.249810107407653
41 23 0.208535133624906
41 24 0.208018528323492
41 25 0.28048466419905
41 26 0.274885697608897
41 27 0.274885697608896
41 28 0.248130791476194
41 29 0.247242576513621
41 30 0.283698350814168
41 31 0.28535345117136
41 32 0.259829898841278
41 33 0.218716285573961
41 34 0.293773226587787
41 35 0.284938259623624
41 36 0.270448664426648
41 37 0.256418305381375
41 38 0.313618837892635
41 39 0.312274613552301
41 40 0.322161760347305
41 41 0.445821049730161
42 1 0.213341674467334
42 2 0.253602055244711
42 3 0.237881930384844
42 4 0.275032451177292
42 5 0.223251662609131
42 6 0.276673708616743
42 7 0.249842650003297
42 8 0.25209588878811
42 9 0.234244852849266
42 10 0.191703291253696
42 11 0.238129104746242
42 12 0.217510199797797
42 13 0.252500296524281
42 14 0.257122619172078
42 15 0.259948264676449
42 16 0.2594191431632
42 17 0.280865090358485
42 18 0.250618389742087
42 19 0.24013933620987
42 20 0.243660018328656
42 21 0.265271575227012
42 22 0.265271575227012
42 23 0.261625549934541
42 24 0.26237678213727
42 25 0.212582088716324
42 26 0.254598915413122
42 27 0.254598915413121
42 28 0.308872437995208
42 29 0.274849109602187
42 30 0.2685522350839
42 31 0.293195866275216
42 32 0.289344075803172
42 33 0.274207065432822
42 34 0.264152239733483
42 35 0.264311638834963
42 36 0.259970692191447
42 37 0.273621352190979
42 38 0.249857462092916
42 39 0.229281772231874
42 40 0.208063396824984
42 41 0.189347664783438
42 42 0.552312158866107
43 1 0.222448833875296
43 2 0.238241900531637
43 3 0.245132304383419
43 4 0.235361524633262
43 5 0.216092848828018
43 6 0.232572229999519
43 7 0.212625603891004
43 8 0.215385641964209
43 9 0.207742482959566
43 10 0.208333905050141
43 11 0.225895461517013
43 12 0.22153570318596
43 13 0.246244192144888
43 14 0.243419194558189
43 15 0.242633281646836
43 16 0.231536634617852
43 17 0.243536143523879
43 18 0.234809628730671
43 19 0.224925238369632
43 20 0.230512468089355
43 21 0.251158963268247
43 22 0.251158963268247
43 23 0.240165908545368
43 24 0.238956795473652
43 25 0.230864367701808
43 26 0.279785375138784
43 27 0.279785375138784
43 28 0.266261174511334
43 29 0.256577727432307
43 30 0.261942811514936
43 31 0.260067459497751
43 32 0.265262533376596
43 33 0.253043718903284
43 34 0.286550869323087
43 35 0.281286181950758
43 36 0.289402398395245
43 37 0.269517600445434
43 38 0.314402450250169
43 39 0.270436721372176
43 40 0.273786452636062
43 41 0.303248889997886
43 42 0.254025610931651
43 43 0.376942631927932
44 1 0.23115942870428
44 2 0.271903446494058
44 3 0.243223944378832
44 4 0.286058384037801
44 5 0.249149050475989
44 6 0.299529446784485
44 7 0.259607317309717
44 8 0.262434732773318
44 9 0.248201621533061
44 10 0.227444233190239
44 11 0.260922371168466
44 12 0.220112377524392
44 13 0.253963055658966
44 14 0.264871468450404
44 15 0.251359072491842
44 16 0.265073065374482
44 17 0.272112585859943
44 18 0.246345732605608
44 19 0.222049867631845
44 20 0.241967577422023
44 21 0.28000081974295
44 22 0.28000081974295
44 23 0.246149392259746
44 24 0.259048111266495
44 25 0.214909970588411
44 26 0.261609722261113
44 27 0.261609722261113
44 28 0.330788680248783
44 29 0.267575243892718
44 30 0.31708825173498
44 31 0.25422643707392
44 32 0.291945239608522
44 33 0.287206585968358
44 34 0.280582809862134
44 35 0.273445086602399
44 36 0.257338331955061
44 37 0.27406675602387
44 38 0.26692078537704
44 39 0.267640616602537
44 40 0.252704201354509
44 41 0.221154612682676
44 42 0.405190785045955
44 43 0.274731320458597
44 44 0.521896143540412
45 1 0.208350419616427
45 2 0.273446785712414
45 3 0.221110514055031
45 4 0.250789297277824
45 5 0.23485651639206
45 6 0.238550374387567
45 7 0.212773899221977
45 8 0.219962100555738
45 9 0.207103504526463
45 10 0.200589750703274
45 11 0.214084685135454
45 12 0.204206508815466
45 13 0.244078539462908
45 14 0.253644417038463
45 15 0.23837865417877
45 16 0.244254771905172
45 17 0.267625926564741
45 18 0.218057105147442
45 19 0.240891675745655
45 20 0.232598477220173
45 21 0.24557111516849
45 22 0.24557111516849
45 23 0.230162977354306
45 24 0.213977330232715
45 25 0.242542589223689
45 26 0.265405059616807
45 27 0.265405059616806
45 28 0.283788505915774
45 29 0.276731845908243
45 30 0.228619772336128
45 31 0.222808164374429
45 32 0.247669523778567
45 33 0.264648771539077
45 34 0.282554958554066
45 35 0.275167541079831
45 36 0.264955041670539
45 37 0.243406296840566
45 38 0.267868372382886
45 39 0.301589280153443
45 40 0.306889286386235
45 41 0.272269551228482
45 42 0.269616208567429
45 43 0.273906959065224
45 44 0.290562277024945
45 45 0.436902774878258
46 1 0.198596628334686
46 2 0.208055251457332
46 3 0.233001672888658
46 4 0.219009741639884
46 5 0.215823103808539
46 6 0.215827258936398
46 7 0.217489444206683
46 8 0.223038866815323
46 9 0.211369060289805
46 10 0.242982013761237
46 11 0.232158945283723
46 12 0.251946410094088
46 13 0.230891902122328
46 14 0.22756705693613
46 15 0.24207042230315
46 16 0.215830830268057
46 17 0.252797240700567
46 18 0.273566137860574
46 19 0.239084378614161
46 20 0.212836484279589
46 21 0.235945280766584
46 22 0.235945280766585
46 23 0.250546465473612
46 24 0.272972410938198
46 25 0.244397640618764
46 26 0.256692141994309
46 27 0.256692141994309
46 28 0.272305337602381
46 29 0.276106571969263
46 30 0.27623032160516
46 31 0.241352434741346
46 32 0.269706196098414
46 33 0.231620750081588
46 34 0.274484075763222
46 35 0.275383592184808
46 36 0.264008196953291
46 37 0.2786359161229
46 38 0.259062000611256
46 39 0.308457296070177
46 40 0.324509153172761
46 41 0.262119726318079
46 42 0.240655932623294
46 43 0.264395141343305
46 44 0.24265878192198
46 45 0.227955634126887
46 46 0.49134559186633
47 1 0.206347847145243
47 2 0.238314359508236
47 3 0.211134749241744
47 4 0.232701710064786
47 5 0.201987419051916
47 6 0.224310662103812
47 7 0.227337074188459
47 8 0.23310152788865
47 9 0.221163583783115
47 10 0.222345203254275
47 11 0.222961581679695
47 12 0.214228673114015
47 13 0.222331172943452
47 14 0.237443857314563
47 15 0.232965329120079
47 16 0.214181962570687
47 17 0.218169258791461
47 18 0.230712472384809
47 19 0.226186004511354
47 20 0.220658770528224
47 21 0.244330700094063
47 22 0.244330700094063
47 23 0.244425594750199
47 24 0.241343548421236
47 25 0.217984278276138
47 26 0.255364888430538
47 27 0.255364888430538
47 28 0.247171393215053
47 29 0.237274958914049
47 30 0.267762025768493
47 31 0.24876343129115
47 32 0.261417892459713
47 33 0.240099828857442
47 34 0.283564273324328
47 35 0.286531705835949
47 36 0.277848154889461
47 37 0.254226959545661
47 38 0.266902760491062
47 39 0.23566751770455
47 40 0.236904959635098
47 41 0.260706250386698
47 42 0.256955242404644
47 43 0.279637753623269
47 44 0.247390960293941
47 45 0.254531282328997
47 46 0.265673577401187
47 47 0.342802329793867
48 1 0.211975946499234
48 2 0.271754832474083
48 3 0.178561178429318
48 4 0.218178769394132
48 5 0.250368994526968
48 6 0.214430380120671
48 7 0.214721468435474
48 8 0.226021283299228
48 9 0.254687682075334
48 10 0.255725274132976
48 11 0.185244124152243
48 12 0.224721016866013
48 13 0.202359388240434
48 14 0.240253592352987
48 15 0.215508056887298
48 16 0.247779653214488
48 17 0.236246676295273
48 18 0.221440290155947
48 19 0.268667881927062
48 20 0.24112218901413
48 21 0.239495308179761
48 22 0.239495308179761
48 23 0.23736823225287
48 24 0.235071856902008
48 25 0.262396545753057
48 26 0.241234182947273
48 27 0.241234182947273
48 28 0.239487556736985
48 29 0.29696903380337
48 30 0.194819702829567
48 31 0.20313042891778
48 32 0.256938804244606
48 33 0.358771039671722
48 34 0.264538672389961
48 35 0.274530289937805
48 36 0.246872870005466
48 37 0.257715950580568
48 38 0.2706938060218
48 39 0.341899891248102
48 40 0.350873219646126
48 41 0.28979755143122
48 42 0.165578207894427
48 43 0.248788133351311
48 44 0.218169627210447
48 45 0.302384607310416
48 46 0.262229393532504
48 47 0.236659493158436
48 48 0.531938308330747
49 1 0.218516606765256
49 2 0.291545742695643
49 3 0.231804695917368
49 4 0.289852431042858
49 5 0.246733117286098
49 6 0.26171258827802
49 7 0.280280880689688
49 8 0.279595971695078
49 9 0.279458386502695
49 10 0.209646501355305
49 11 0.258928300365023
49 12 0.242508222900121
49 13 0.249302111790965
49 14 0.266819068306648
49 15 0.239044428094966
49 16 0.292805111306653
49 17 0.248689456597194
49 18 0.239279651659617
49 19 0.271403016728613
49 20 0.298381016127406
49 21 0.280219754610626
49 22 0.280219754610627
49 23 0.246437932083263
49 24 0.249705794937505
49 25 0.273881937836548
49 26 0.239836013871004
49 27 0.239836013871004
49 28 0.328147390273616
49 29 0.305724160491391
49 30 0.260957772358319
49 31 0.276374699896697
49 32 0.296840515458251
49 33 0.266296073380318
49 34 0.234159866096908
49 35 0.235838678208071
49 36 0.250988952376083
49 37 0.285591009367469
49 38 0.253116233182246
49 39 0.319546386977317
49 40 0.30530180113992
49 41 0.247672813244586
49 42 0.293640999526522
49 43 0.26066421205404
49 44 0.316831085083716
49 45 0.269180383060277
49 46 0.246595130228015
49 47 0.22822340294997
49 48 0.280018987559574
49 49 0.467183355388563
50 1 0.170955791177438
50 2 0.309379838107459
50 3 0.20384120565456
50 4 0.234456618098985
50 5 0.183099088964728
50 6 0.243170602558791
50 7 0.247666632058221
50 8 0.254570812560721
50 9 0.233647880936962
50 10 0.194002863597119
50 11 0.197317689569651
50 12 0.228536793753634
50 13 0.230079292533673
50 14 0.251387045092772
50 15 0.232005238507347
50 16 0.246326389216438
50 17 0.245268490986754
50 18 0.193812126587843
50 19 0.318509773421503
50 20 0.219949124966967
50 21 0.268254033075463
50 22 0.268254033075462
50 23 0.206475446786514
50 24 0.207714840463999
50 25 0.303542561464974
50 26 0.230264923981089
50 27 0.230264923981089
50 28 0.251200514970652
50 29 0.251146979629262
50 30 0.217125371692736
50 31 0.246504386969709
50 32 0.29455906877425
50 33 0.306592012774393
50 34 0.223864747858576
50 35 0.231758468599024
50 36 0.24834431001731
50 37 0.222662012199814
50 38 0.248288367919163
50 39 0.349822745390305
50 40 0.338860282644854
50 41 0.248721659382073
50 42 0.257476503192205
50 43 0.256492649846654
50 44 0.248436552640445
50 45 0.257957799322362
50 46 0.25266201363389
50 47 0.256831145177156
50 48 0.290217470862956
50 49 0.295237914572759
50 50 0.479228625469805
51 1 0.1819462499635
51 2 0.300761064461194
51 3 0.218139258406846
51 4 0.274458832331213
51 5 0.20820385260949
51 6 0.246675380589356
51 7 0.252425438139182
51 8 0.256857669337575
51 9 0.23539108367324
51 10 0.159804025440434
51 11 0.187025340334305
51 12 0.21840035564761
51 13 0.241121840923211
51 14 0.231604418776619
51 15 0.231485497465219
51 16 0.229615635487611
51 17 0.267823283750316
51 18 0.175386720547636
51 19 0.264920498293756
51 20 0.20724745643981
51 21 0.248110725924206
51 22 0.248110725924206
51 23 0.203066584969627
51 24 0.200207295392445
51 25 0.247591169152638
51 26 0.235228023057229
51 27 0.23522802305723
51 28 0.286155103069842
51 29 0.250417298854607
51 30 0.272900050740981
51 31 0.248120068331902
51 32 0.286795423413921
51 33 0.32553264546012
51 34 0.260008912597397
51 35 0.260276845851373
51 36 0.250690512843418
51 37 0.238848534507903
51 38 0.259863147365412
51 39 0.289561817962036
51 40 0.278885388257212
51 41 0.222576051452474
51 42 0.361012519904187
51 43 0.258278945769499
51 44 0.361483824214313
51 45 0.297062337802194
51 46 0.244848252237477
51 47 0.251527994872516
51 48 0.277556784925554
51 49 0.310398855970316
51 50 0.325355597085781
51 51 0.551400138519102
52 1 0.157943098677929
52 2 0.265109582965008
52 3 0.202902941365673
52 4 0.238382044631904
52 5 0.203945137236276
52 6 0.239007207219944
52 7 0.226483402839153
52 8 0.234227949004138
52 9 0.218582401478169
52 10 0.138115349388021
52 11 0.219795078799341
52 12 0.241190132793522
52 13 0.214247082194636
52 14 0.205343970703748
52 15 0.202840169544534
52 16 0.237655900656735
52 17 0.22562856879321
52 18 0.223478635298776
52 19 0.281553988419456
52 20 0.279576354107806
52 21 0.243829104658663
52 22 0.243829104658663
52 23 0.2227909220088
52 24 0.224959343673937
52 25 0.28360290531984
52 26 0.228147310336003
52 27 0.228147310336003
52 28 0.24731672837176
52 29 0.20832216241686
52 30 0.240261540123631
52 31 0.240350807747395
52 32 0.260756539405421
52 33 0.318123839930246
52 34 0.247993684053274
52 35 0.250243153187294
52 36 0.250091465937971
52 37 0.365709950194193
52 38 0.275889931291642
52 39 0.240101223009331
52 40 0.213143978183391
52 41 0.232421018457327
52 42 0.258906537063935
52 43 0.258639829519071
52 44 0.25247968279094
52 45 0.247887397082797
52 46 0.256571579914726
52 47 0.241977368180853
52 48 0.25598115169703
52 49 0.289219558758155
52 50 0.275347631013557
52 51 0.292024726893977
52 52 0.493828064164542
53 1 0.202324948725613
53 2 0.313282387093313
53 3 0.232979818302023
53 4 0.264970105368861
53 5 0.213518074244323
53 6 0.253746469918991
53 7 0.259612887302983
53 8 0.261387306825547
53 9 0.240279166262347
53 10 0.197427633287866
53 11 0.250790992295924
53 12 0.26559356436084
53 13 0.256983059979275
53 14 0.261298870766441
53 15 0.234142388355079
53 16 0.266040816166879
53 17 0.254691544640736
53 18 0.234043956706143
53 19 0.335175236495611
53 20 0.277967314344456
53 21 0.272604334312425
53 22 0.272604334312424
53 23 0.250206335709297
53 24 0.250963069653046
53 25 0.317828785848152
53 26 0.239989895500906
53 27 0.239989895500906
53 28 0.294667228780225
53 29 0.249630855513147
53 30 0.251183431494351
53 31 0.254992329995676
53 32 0.296301906188684
53 33 0.282325897240226
53 34 0.246093756208992
53 35 0.247680322612603
53 36 0.259447142622031
53 37 0.260018589783533
53 38 0.247795006685005
53 39 0.317542080393067
53 40 0.3103694058149
53 41 0.240908205802264
53 42 0.287763402061437
53 43 0.26663845999465
53 44 0.274385844178969
53 45 0.287422781937654
53 46 0.275480527775843
53 47 0.264586334804425
53 48 0.236813380687987
53 49 0.304204384816048
53 50 0.372467940211785
53 51 0.338736830641247
53 52 0.304819089896563
53 53 0.486310619052112
54 1 0.18726710758063
54 2 0.23501469100911
54 3 0.204121210371969
54 4 0.224708540850022
54 5 0.250736337230357
54 6 0.212554147920619
54 7 0.205739957246944
54 8 0.216372431641963
54 9 0.229412399932732
54 10 0.226170701538782
54 11 0.206273055265039
54 12 0.252387355618741
54 13 0.204695431652898
54 14 0.225899064337053
54 15 0.214276852698247
54 16 0.248212214419492
54 17 0.233284644270548
54 18 0.245252340145865
54 19 0.222987563643029
54 20 0.219166729241307
54 21 0.24238289352382
54 22 0.242382893523821
54 23 0.240796990445558
54 24 0.219560833754965
54 25 0.252763281069961
54 26 0.227827488516546
54 27 0.227827488516546
54 28 0.235812053780397
54 29 0.276897752376199
54 30 0.201600409075136
54 31 0.236999367007831
54 32 0.267900039594626
54 33 0.278326931631615
54 34 0.224012498748367
54 35 0.219180914367204
54 36 0.242842990147974
54 37 0.238949621479823
54 38 0.260507589273631
54 39 0.287271409390656
54 40 0.302598162741751
54 41 0.245448901763002
54 42 0.179505403530992
54 43 0.259980156947121
54 44 0.198949113998769
54 45 0.237007368850791
54 46 0.281345061653278
54 47 0.23653711163013
54 48 0.295940857157805
54 49 0.247218213516857
54 50 0.265102281953465
54 51 0.232091087960075
54 52 0.244530441151724
54 53 0.261387714649789
54 54 0.502501605825765
55 1 0.199732315940014
55 2 0.271637884728998
55 3 0.219109820574967
55 4 0.236437691689302
55 5 0.179427281579412
55 6 0.234158625270585
55 7 0.229014249001285
55 8 0.234967745326602
55 9 0.21875210776151
55 10 0.156974926803418
55 11 0.21424937972239
55 12 0.210771435199016
55 13 0.226928292579898
55 14 0.212587154437225
55 15 0.214428754773629
55 16 0.222503938524689
55 17 0.229075093744302
55 18 0.187094480450172
55 19 0.25399017877409
55 20 0.22380142018096
55 21 0.250690709593644
55 22 0.250690709593643
55 23 0.260918963117741
55 24 0.2414034278269
55 25 0.243449884882095
55 26 0.23032803846092
55 27 0.23032803846092
55 28 0.237312887519944
55 29 0.179220045085499
55 30 0.315411452616991
55 31 0.276950983160566
55 32 0.249464761611827
55 33 0.259264647873246
55 34 0.283770889177659
55 35 0.29171373679384
55 36 0.245521894974543
55 37 0.279941328820888
55 38 0.269987573259013
55 39 0.237972252655585
55 40 0.220987468790708
55 41 0.283009574336628
55 42 0.25539706075596
55 43 0.250339327725182
55 44 0.270417543424444
55 45 0.229938738403712
55 46 0.226224430444521
55 47 0.246776504816467
55 48 0.204421452808888
55 49 0.264169341518134
55 50 0.276397945628689
55 51 0.282147270945419
55 52 0.315379122837672
55 53 0.31846202694553
55 54 0.187660245239101
55 55 0.504758950143855
56 1 0.208386341538545
56 2 0.281530413682959
56 3 0.219499753945464
56 4 0.246207275027598
56 5 0.188173120313121
56 6 0.232832418047231
56 7 0.238444458673337
56 8 0.243641006842428
56 9 0.21744730945171
56 10 0.156353607515739
56 11 0.223606266413862
56 12 0.211308785591782
56 13 0.226836975517255
56 14 0.21138411871368
56 15 0.215469260323203
56 16 0.221500412688109
56 17 0.22235848786467
56 18 0.188289256087027
56 19 0.2547182835036
56 20 0.234165676493876
56 21 0.249141453504907
56 22 0.249141453504908
56 23 0.253222334912594
56 24 0.234072415623568
56 25 0.242815636743002
56 26 0.231308854037369
56 27 0.231308854037369
56 28 0.237231740511146
56 29 0.168890473795357
56 30 0.314913111762453
56 31 0.266638803392084
56 32 0.248294848687395
56 33 0.259284247490232
56 34 0.276043676200822
56 35 0.284491776735619
56 36 0.246516651721192
56 37 0.287839034202011
56 38 0.272184618870283
56 39 0.229245367322487
56 40 0.211332500990851
56 41 0.282502207668274
56 42 0.244475973597228
56 43 0.249745741372828
56 44 0.259226439942047
56 45 0.232738723607027
56 46 0.227681465413976
56 47 0.254961334637046
56 48 0.205751641937298
56 49 0.26453589252363
56 50 0.276299541336343
56 51 0.282230544016027
56 52 0.315948184133631
56 53 0.317962219677961
56 54 0.195589414539208
56 55 0.487714266040855
56 56 0.503036922347344
57 1 0.213908634765152
57 2 0.283093607527421
57 3 0.224264818246796
57 4 0.247620934674017
57 5 0.191915441194994
57 6 0.233622216715701
57 7 0.240038098307476
57 8 0.246276867538848
57 9 0.220917546048614
57 10 0.162167578114179
57 11 0.227546072970054
57 12 0.216573680269482
57 13 0.223909823741539
57 14 0.212499118620294
57 15 0.221455756030676
57 16 0.221875538949396
57 17 0.226819336346549
57 18 0.192743865189591
57 19 0.258014388213237
57 20 0.236911751801105
57 21 0.249383479746559
57 22 0.249383479746558
57 23 0.257633790341037
57 24 0.238095437050405
57 25 0.246884152629494
57 26 0.237585391182739
57 27 0.237585391182739
57 28 0.240686068740104
57 29 0.170991029152289
57 30 0.319234605492668
57 31 0.262472715426117
57 32 0.248321269893179
57 33 0.262090051000624
57 34 0.282045177828861
57 35 0.290213856783378
57 36 0.253420672926237
57 37 0.284669389826442
57 38 0.268668431039078
57 39 0.221909523953398
57 40 0.205384912862
57 41 0.279871072973218
57 42 0.248192660257769
57 43 0.24802902050955
57 44 0.261539955732168
57 45 0.230101521199991
57 46 0.231248076030199
57 47 0.253991455483278
57 48 0.201678894184618
57 49 0.256899391209339
57 50 0.268817384966917
57 51 0.28759555013111
57 52 0.313318203550783
57 53 0.320079116681059
57 54 0.200266173487949
57 55 0.48247750134593
57 56 0.496392220432478
57 57 0.507243984977424
58 1 0.152825792357337
58 2 0.248560439663144
58 3 0.183988544870655
58 4 0.248892662654029
58 5 0.203854046265799
58 6 0.255668916389439
58 7 0.256163665716081
58 8 0.268294583567029
58 9 0.251210796467938
58 10 0.203688907659126
58 11 0.27145044957056
58 12 0.225862761518566
58 13 0.215290847049859
58 14 0.239238055388262
58 15 0.205957630162439
58 16 0.272137773671012
58 17 0.208921936184755
58 18 0.272907660910777
58 19 0.260696281817215
58 20 0.290677155009125
58 21 0.269566105086793
58 22 0.269566105086793
58 23 0.244238052229346
58 24 0.253369869714551
58 25 0.285614517651009
58 26 0.204275834603283
58 27 0.204275834603283
58 28 0.286043628775212
58 29 0.294187540431894
58 30 0.25581460816257
58 31 0.290107868800921
58 32 0.297937446910528
58 33 0.290921086065948
58 34 0.234542670248813
58 35 0.23029371250067
58 36 0.234027268578782
58 37 0.271001847214641
58 38 0.257756056499589
58 39 0.250378655170994
58 40 0.251894120284533
58 41 0.219347676255516
58 42 0.287953120348888
58 43 0.234839928569982
58 44 0.253000506132664
58 45 0.223238407433586
58 46 0.265757788402025
58 47 0.24081377885868
58 48 0.246484210969818
58 49 0.298726958266594
58 50 0.268380364951417
58 51 0.279688859521403
58 52 0.251784087905965
58 53 0.29193995434945
58 54 0.259852629135066
58 55 0.250650211398119
58 56 0.249126403236507
58 57 0.24037220179824
58 58 0.521386849636688
59 1 0.16758225039683
59 2 0.292560652584847
59 3 0.197441618278557
59 4 0.238183098140658
59 5 0.172184098514846
59 6 0.233363546737169
59 7 0.209494423374924
59 8 0.220905770674311
59 9 0.216765681648015
59 10 0.153350770071611
59 11 0.21739438741005
59 12 0.212169376169863
59 13 0.21020242341791
59 14 0.215766117152865
59 15 0.211398857131026
59 16 0.232873848123842
59 17 0.193439890217919
59 18 0.229233656671742
59 19 0.292366051901848
59 20 0.261599388071494
59 21 0.253456878113076
59 22 0.253456878113075
59 23 0.219580789720871
59 24 0.222282787446547
59 25 0.295703850631372
59 26 0.229618690646541
59 27 0.229618690646541
59 28 0.226302325298516
59 29 0.192323839395483
59 30 0.23345132371079
59 31 0.269001333422874
59 32 0.252830293405952
59 33 0.328463255528541
59 34 0.255594267359727
59 35 0.256169154787382
59 36 0.23916380514128
59 37 0.270973692527346
59 38 0.274910339631452
59 39 0.240589142927801
59 40 0.217309714607148
59 41 0.259433650903317
59 42 0.256011069954699
59 43 0.245991545069693
59 44 0.267280235628767
59 45 0.264058510435232
59 46 0.176675340940346
59 47 0.238165287902291
59 48 0.284318301958806
59 49 0.263125281955767
59 50 0.299173740383747
59 51 0.290971836169737
59 52 0.307114677560012
59 53 0.309163804018287
59 54 0.206796577423049
59 55 0.368889873516824
59 56 0.368283958948413
59 57 0.364177860082393
59 58 0.300692479930066
59 59 0.551478726197111
60 1 0.193946251862054
60 2 0.282217242303674
60 3 0.204164192945925
60 4 0.251576258334155
60 5 0.202495202487469
60 6 0.23825069009875
60 7 0.216784372227971
60 8 0.228447424575794
60 9 0.238712375336356
60 10 0.186506101532225
60 11 0.254729261982793
60 12 0.220814725572085
60 13 0.207364745775992
60 14 0.226070126751003
60 15 0.218505056563883
60 16 0.244640422367205
60 17 0.186611244435551
60 18 0.254272754869574
60 19 0.26971803647074
60 20 0.293757007584766
60 21 0.259075372462776
60 22 0.259075372462775
60 23 0.258008196143581
60 24 0.261479915949099
60 25 0.26055500218001
60 26 0.23831096224164
60 27 0.23831096224164
60 28 0.243545786913078
60 29 0.214708192078932
60 30 0.257281519657758
60 31 0.290433430360956
60 32 0.252006388583061
60 33 0.307574249241009
60 34 0.264792814089709
60 35 0.265890751582
60 36 0.250876262624326
60 37 0.289081321005761
60 38 0.260590234983402
60 39 0.183397534639372
60 40 0.157237363763527
60 41 0.242927699519633
60 42 0.287981319914658
60 43 0.247976390799225
60 44 0.29364080155839
60 45 0.25690083681666
60 46 0.160149851437321
60 47 0.241153474518002
60 48 0.254274571298285
60 49 0.261822073354948
60 50 0.236821208416331
60 51 0.256910498729491
60 52 0.281935522412303
60 53 0.267896366460233
60 54 0.187778860343442
60 55 0.328694075235582
60 56 0.328699686600685
60 57 0.334411894435498
60 58 0.297590825658393
60 59 0.472511609378964
60 60 0.559290011077803
61 1 0.239680826258267
61 2 0.201262337166075
61 3 0.198394410320109
61 4 0.196901946031479
61 5 0.280303904713421
61 6 0.214565809284215
61 7 0.211374939299187
61 8 0.224079270822122
61 9 0.235652003898162
61 10 0.298202024534604
61 11 0.21076189899062
61 12 0.254261660129665
61 13 0.229255994616563
61 14 0.244820126157263
61 15 0.232087294130839
61 16 0.242386312149137
61 17 0.249518301831687
61 18 0.303989833726248
61 19 0.222690334126596
61 20 0.252853755295279
61 21 0.238184790171189
61 22 0.238184790171189
61 23 0.296486013075447
61 24 0.311301483571184
61 25 0.233769577070825
61 26 0.249928765818454
61 27 0.249928765818454
61 28 0.256775200250187
61 29 0.324496583414341
61 30 0.230990919204219
61 31 0.294572323607136
61 32 0.257702672569554
61 33 0.205744792751464
61 34 0.229560190208955
61 35 0.238559938574067
61 36 0.243449813496625
61 37 0.255664509040776
61 38 0.225848535190338
61 39 0.263878502511969
61 40 0.288411554701513
61 41 0.215202414124016
61 42 0.252856816683479
61 43 0.228518671365294
61 44 0.211161026258277
61 45 0.248567738492567
61 46 0.305869695620513
61 47 0.239722975659618
61 48 0.315524972743024
61 49 0.257714482963204
61 50 0.220995767811621
61 51 0.215398782914685
61 52 0.229121818278402
61 53 0.235124610698604
61 54 0.243691140812333
61 55 0.161947794010342
61 56 0.153463500319032
61 57 0.149643034598124
61 58 0.303880780416064
61 59 0.228239202513307
61 60 0.258254848623201
61 61 0.585164656032973
62 1 0.183454403311539
62 2 0.204307794225515
62 3 0.188321928607243
62 4 0.188396628561898
62 5 0.209753281113546
62 6 0.186615872630809
62 7 0.18421656770331
62 8 0.196576347982121
62 9 0.211929772325636
62 10 0.238358372919974
62 11 0.189175483667717
62 12 0.2604349349027
62 13 0.197150552628632
62 14 0.201298545859782
62 15 0.208248779989196
62 16 0.221146233623404
62 17 0.203997578557132
62 18 0.252168574834256
62 19 0.219203347544029
62 20 0.217784159376501
62 21 0.225307466879931
62 22 0.225307466879931
62 23 0.253910803307919
62 24 0.254647853875368
62 25 0.233276100948398
62 26 0.225802651462973
62 27 0.225802651462972
62 28 0.205590755563095
62 29 0.269460532471339
62 30 0.214103417387106
62 31 0.267286418570412
62 32 0.252289060036061
62 33 0.257079463600601
62 34 0.24212836888881
62 35 0.244602698770888
62 36 0.244487719769066
62 37 0.267108120446631
62 38 0.249889208785926
62 39 0.251398851228515
62 40 0.257349515576113
62 41 0.240797976582538
62 42 0.19405951039336
62 43 0.24452624491602
62 44 0.184073720675065
62 45 0.205395072328698
62 46 0.292943845305049
62 47 0.236078598765976
62 48 0.294568284901782
62 49 0.222338063262145
62 50 0.248901169325808
62 51 0.195381784220642
62 52 0.264288691177475
62 53 0.241988427556453
62 54 0.321475502568316
62 55 0.235847992566635
62 56 0.229859245292628
62 57 0.227521639990915
62 58 0.273538258312601
62 59 0.272868179559517
62 60 0.256544094062283
62 61 0.320287887254976
62 62 0.41998587085506
63 1 0.206652009091841
63 2 0.221296037443247
63 3 0.165296771756631
63 4 0.197580043206033
63 5 0.226522529343818
63 6 0.210513997057873
63 7 0.213266324906894
63 8 0.22407052568447
63 9 0.224324582141451
63 10 0.278773924332847
63 11 0.243504062982053
63 12 0.207392911287915
63 13 0.168891291779541
63 14 0.239337594801817
63 15 0.190724417026792
63 16 0.218327558485363
63 17 0.176534358210921
63 18 0.255442566299357
63 19 0.208286978489982
63 20 0.228808905968571
63 21 0.243175528629689
63 22 0.24317552862969
63 23 0.299459148935631
63 24 0.276961353759936
63 25 0.198058780344807
63 26 0.210477237024589
63 27 0.210477237024589
63 28 0.236660448556206
63 29 0.281292272539679
63 30 0.288249757681854
63 31 0.289673762654289
63 32 0.242850133730722
63 33 0.18009392644559
63 34 0.260245758459672
63 35 0.267957536491063
63 36 0.244680238807241
63 37 0.245902799671571
63 38 0.235700264502135
63 39 0.236747273132923
63 40 0.257123396269519
63 41 0.270412219587415
63 42 0.169190923180044
63 43 0.239966443598521
63 44 0.160267162341822
63 45 0.218674673920754
63 46 0.2503049310993
63 47 0.264818486238866
63 48 0.265990793636211
63 49 0.208830300852996
63 50 0.236267972786218
63 51 0.131918903394401
63 52 0.229282685180584
63 53 0.250078002840247
63 54 0.28760968666364
63 55 0.277571607277117
63 56 0.277636596119942
63 57 0.274845071785947
63 58 0.270443503880643
63 59 0.266091154134339
63 60 0.30729593240186
63 61 0.344006453097027
63 62 0.320834628627752
63 63 0.557869156491909
64 1 0.223339474733584
64 2 0.215994028470687
64 3 0.226179212592862
64 4 0.212236441661544
64 5 0.236692991262411
64 6 0.211342884549925
64 7 0.184113548435383
64 8 0.195342745891293
64 9 0.20646515797872
64 10 0.241905589187624
64 11 0.186607430201442
64 12 0.250903241782588
64 13 0.21622624643275
64 14 0.225084675781067
64 15 0.217920997638631
64 16 0.226819239027624
64 17 0.238554132217162
64 18 0.243853449037885
64 19 0.214290256388748
64 20 0.212747445706255
64 21 0.242235618270616
64 22 0.242235618270617
64 23 0.261619193905704
64 24 0.255036728958958
64 25 0.233489872327061
64 26 0.252449922094413
64 27 0.252449922094413
64 28 0.233054859455074
64 29 0.274517341347037
64 30 0.224145229749546
64 31 0.243444439908578
64 32 0.264668523613939
64 33 0.262670531766644
64 34 0.247573125805588
64 35 0.257721116409372
64 36 0.258408777050666
64 37 0.261869903782434
64 38 0.266215515442505
64 39 0.289144921081708
64 40 0.300607457181903
64 41 0.265279353683229
64 42 0.182559369491764
64 43 0.269528836590875
64 44 0.208532378883351
64 45 0.257026638942769
64 46 0.302095673665373
64 47 0.244221315379333
64 48 0.299203696014929
64 49 0.234449767697754
64 50 0.260983540931889
64 51 0.214625437209857
64 52 0.279732173147914
64 53 0.27045534770255
64 54 0.371709650353667
64 55 0.251682273061017
64 56 0.245318881931078
64 57 0.249610710424439
64 58 0.216320171360637
64 59 0.238354995469168
64 60 0.22193137347077
64 61 0.297369817887124
64 62 0.353436598953514
64 63 0.328432832437494
64 64 0.480398431688725
65 1 0.15822929313995
65 2 0.208773383017613
65 3 0.161316254160113
65 4 0.197825500873176
65 5 0.13257066417898
65 6 0.179402024472656
65 7 0.181200498835154
65 8 0.192198270511364
65 9 0.237951643085659
65 10 0.200123151718405
65 11 0.221051159539321
65 12 0.167909340414679
65 13 0.183095063758545
65 14 0.213126421961581
65 15 0.199507521444173
65 16 0.200588947015789
65 17 0.194973357286954
65 18 0.210682444610745
65 19 0.161809970118186
65 20 0.184838222209453
65 21 0.222544154101685
65 22 0.222544154101684
65 23 0.211572058711544
65 24 0.23443879056473
65 25 0.169144334262692
65 26 0.195669391124386
65 27 0.195669391124386
65 28 0.229872683896945
65 29 0.226593164085717
65 30 0.326662453455199
65 31 0.358697325625464
65 32 0.246474739539499
65 33 0.164958793535448
65 34 0.23610160121609
65 35 0.230662252745984
65 36 0.22185704245825
65 37 0.234122196084301
65 38 0.208397113600062
65 39 0.136295921835532
65 40 0.177581123940725
65 41 0.231289012213754
65 42 0.248715938460349
65 43 0.22262002392448
65 44 0.245722561169404
65 45 0.191008454512855
65 46 0.240254973035092
65 47 0.23678821348624
65 48 0.16385496302067
65 49 0.212568143073876
65 50 0.200307917007914
65 51 0.208130672301075
65 52 0.185102482811973
65 53 0.198041661755846
65 54 0.200600845471634
65 55 0.256662447714778
65 56 0.258469140937348
65 57 0.252888675850242
65 58 0.306088030753449
65 59 0.264368628400941
65 60 0.304570853984673
65 61 0.262745012464719
65 62 0.257793750472874
65 63 0.294772341057114
65 64 0.206224478723309
65 65 0.558226230619126
66 1 0.185973005906701
66 2 0.2121382314015
66 3 0.190653462655524
66 4 0.212220497883146
66 5 0.229032267374038
66 6 0.212201459418623
66 7 0.201292918896136
66 8 0.211194424499136
66 9 0.193747522973973
66 10 0.19382693081754
66 11 0.171278214645185
66 12 0.246111122200085
66 13 0.201179258328681
66 14 0.188167694314907
66 15 0.205478819771065
66 16 0.243915332417823
66 17 0.20557806327082
66 18 0.235516995714211
66 19 0.210925279436473
66 20 0.228475863920013
66 21 0.237081435625961
66 22 0.237081435625961
66 23 0.284745145735749
66 24 0.266573667645255
66 25 0.212439419091987
66 26 0.226794488244384
66 27 0.226794488244384
66 28 0.200907240437395
66 29 0.299675288742675
66 30 0.236241345716075
66 31 0.277956567549975
66 32 0.255792653269946
66 33 0.241125006969738
66 34 0.254963676383701
66 35 0.256508521351347
66 36 0.245194545202188
66 37 0.222547223538446
66 38 0.309202489924465
66 39 0.261234493077698
66 40 0.227998126194598
66 41 0.266375653342352
66 42 0.238007458607265
66 43 0.262900717206326
66 44 0.257660697116571
66 45 0.225527387170065
66 46 0.224434391399527
66 47 0.237950509002021
66 48 0.248420094742684
66 49 0.235603261663059
66 50 0.225935445564149
66 51 0.240651175276673
66 52 0.220296897740033
66 53 0.220683992883775
66 54 0.31425293947957
66 55 0.254638088150192
66 56 0.246327706198963
66 57 0.243269437695914
66 58 0.254214110064209
66 59 0.257302344766957
66 60 0.263788857165615
66 61 0.233351408947098
66 62 0.300393880456223
66 63 0.279707268227444
66 64 0.322130294892761
66 65 0.229768482270951
66 66 0.490050008705237
67 1 0.180114372631483
67 2 0.225597256385465
67 3 0.216610824468932
67 4 0.255695512391029
67 5 0.243927815070641
67 6 0.244742905051931
67 7 0.232390229739309
67 8 0.237026520239194
67 9 0.214328575137226
67 10 0.188200752499214
67 11 0.221138715515605
67 12 0.261655355924863
67 13 0.232623326409985
67 14 0.201624160963937
67 15 0.219182385161504
67 16 0.236451718560434
67 17 0.231419111750267
67 18 0.245199262447207
67 19 0.205600157885758
67 20 0.223710495523007
67 21 0.240145402770037
67 22 0.240145402770037
67 23 0.257850276088939
67 24 0.254206089795273
67 25 0.215283948083256
67 26 0.228575596451178
67 27 0.228575596451178
67 28 0.298285896972185
67 29 0.266181184738112
67 30 0.295146807537357
67 31 0.27304514555729
67 32 0.274251417690854
67 33 0.227160977886517
67 34 0.210260633804928
67 35 0.20433684262191
67 36 0.231854667898204
67 37 0.313846466787141
67 38 0.258119813011402
67 39 0.251152640542378
67 40 0.233279475302884
67 41 0.196300969384907
67 42 0.273038928009072
67 43 0.267483983552432
67 44 0.295750301762404
67 45 0.205557936383527
67 46 0.29367974093783
67 47 0.222591986413534
67 48 0.189433537592756
67 49 0.298553607385322
67 50 0.250086456326932
67 51 0.273189238274213
67 52 0.294873235740858
67 53 0.273625907404299
67 54 0.294604993032565
67 55 0.243365541125491
67 56 0.242863102521039
67 57 0.238759998997482
67 58 0.288023612949677
67 59 0.201862875688914
67 60 0.192557028639181
67 61 0.248022667343052
67 62 0.259855741195054
67 63 0.192219774870498
67 64 0.28190410911715
67 65 0.267436714507754
67 66 0.299789073529175
67 67 0.546159447640979
68 1 0.159376069917728
68 2 0.193195640159403
68 3 0.171571502689796
68 4 0.211458758255267
68 5 0.238057840956656
68 6 0.192752429678987
68 7 0.207550840116088
68 8 0.215005474080412
68 9 0.138534006458814
68 10 0.207183014763853
68 11 0.145328440628708
68 12 0.24188443871912
68 13 0.172118339049628
68 14 0.161542012918953
68 15 0.171849051426082
68 16 0.20022581694079
68 17 0.189773451770176
68 18 0.25460101086153
68 19 0.164451556846152
68 20 0.171751708651354
68 21 0.209158976796358
68 22 0.209158976796358
68 23 0.252170224442121
68 24 0.231479117570713
68 25 0.171346410822256
68 26 0.206510211365258
68 27 0.206510211365258
68 28 0.19964460554026
68 29 0.246868068268863
68 30 0.235540822685207
68 31 0.225726588142823
68 32 0.233467540744524
68 33 0.204506037668845
68 34 0.198558141333957
68 35 0.201093810844624
68 36 0.217198579622451
68 37 0.285686502276374
68 38 0.234570041893597
68 39 0.22594028112517
68 40 0.19886102201026
68 41 0.197584538896131
68 42 0.198286248373965
68 43 0.226141812251163
68 44 0.212403680116086
68 45 0.186221656206614
68 46 0.26955831407176
68 47 0.229938643759471
68 48 0.228091108502389
68 49 0.227689819633161
68 50 0.200694218857165
68 51 0.217348035974616
68 52 0.226847166722921
68 53 0.214792376466071
68 54 0.286627957498687
68 55 0.223548298826919
68 56 0.231287788005982
68 57 0.227366131918434
68 58 0.271937080883316
68 59 0.238109828220935
68 60 0.24140487285509
68 61 0.270609583888196
68 62 0.283766547727053
68 63 0.277931251619312
68 64 0.27418403307808
68 65 0.244685255721802
68 66 0.305181529217455
68 67 0.328281336349692
68 68 0.481965302241258
69 1 0.182659642702119
69 2 0.200317625004951
69 3 0.198471068174801
69 4 0.232671131203144
69 5 0.266999372688831
69 6 0.233308836290883
69 7 0.238732686900723
69 8 0.243441989281528
69 9 0.185052179480378
69 10 0.241845416189825
69 11 0.206502179508945
69 12 0.278516964791032
69 13 0.200022526663043
69 14 0.182037993711677
69 15 0.210651203984758
69 16 0.223998319105974
69 17 0.20869868860349
69 18 0.27313196658665
69 19 0.205299001062452
69 20 0.210850820735394
69 21 0.232162837948198
69 22 0.232162837948197
69 23 0.27454886612791
69 24 0.267797745458965
69 25 0.196039528720176
69 26 0.233900034296232
69 27 0.233900034296232
69 28 0.22662484481619
69 29 0.257852195167926
69 30 0.237271966543047
69 31 0.246015529423372
69 32 0.24013619455681
69 33 0.21945668676584
69 34 0.21242815217834
69 35 0.216090192330059
69 36 0.222274384476675
69 37 0.301208144970863
69 38 0.24817636076832
69 39 0.242915125562745
69 40 0.216140461712388
69 41 0.212782035269964
69 42 0.250708165806485
69 43 0.239972772697549
69 44 0.254967784350726
69 45 0.183238537391333
69 46 0.25467997356122
69 47 0.228747863466945
69 48 0.221308012831085
69 49 0.242149477309364
69 50 0.214631619173569
69 51 0.217566136459384
69 52 0.251135189115969
69 53 0.216730551695081
69 54 0.241822669934676
69 55 0.225276451184059
69 56 0.225021427678216
69 57 0.221844618892889
69 58 0.25077997953488
69 59 0.255625676094994
69 60 0.270762077116324
69 61 0.264084281093973
69 62 0.275193750807361
69 63 0.259370560836954
69 64 0.252961545244602
69 65 0.225023920205864
69 66 0.309881069151169
69 67 0.317771611999098
69 68 0.374181572757818
69 69 0.472999444311226
70 1 0.161752339748572
70 2 0.212896807365859
70 3 0.196409098849699
70 4 0.217219697048706
70 5 0.210183202419251
70 6 0.212211193767937
70 7 0.193843312472624
70 8 0.199534530466466
70 9 0.203846543889744
70 10 0.20372424940955
70 11 0.206149057235976
70 12 0.233613158264436
70 13 0.207160730151181
70 14 0.201109592575686
70 15 0.211440855824219
70 16 0.207711922719996
70 17 0.201467986825132
70 18 0.236581466521125
70 19 0.192578779469062
70 20 0.201061133564552
70 21 0.219107657409945
70 22 0.219107657409945
70 23 0.238889771369565
70 24 0.240013640863468
70 25 0.188545433475514
70 26 0.223342059784161
70 27 0.223342059784161
70 28 0.234707778122369
70 29 0.239760118301033
70 30 0.238956407156251
70 31 0.245870264932774
70 32 0.237511273764512
70 33 0.20860179557535
70 34 0.222007285399419
70 35 0.225653088754419
70 36 0.238350347283586
70 37 0.24844900220869
70 38 0.224825445269735
70 39 0.228398232964737
70 40 0.228175627423946
70 41 0.215658705490459
70 42 0.218212572091752
70 43 0.236977001030833
70 44 0.225146520809661
70 45 0.212032712612587
70 46 0.263290593333348
70 47 0.237531016392793
70 48 0.226125616144993
70 49 0.231955562417837
70 50 0.223933566163738
70 51 0.213889020478233
70 52 0.242932006279568
70 53 0.235589995942915
70 54 0.259518030125545
70 55 0.234648202761465
70 56 0.235476459250597
70 57 0.234506483292936
70 58 0.259260914098379
70 59 0.249186971011078
70 60 0.245618221998032
70 61 0.270796191170961
70 62 0.299112034506693
70 63 0.270002447778408
70 64 0.284715316867827
70 65 0.246980788428101
70 66 0.259649463012537
70 67 0.268199644446136
70 68 0.280233545264606
70 69 0.285211240013716
70 70 0.336762676619992
71 1 0.157376517765864
71 2 0.200419953157185
71 3 0.195201228595554
71 4 0.214115953196439
71 5 0.225073574650799
71 6 0.203094395871301
71 7 0.20769060483336
71 8 0.211827618065015
71 9 0.226021019982531
71 10 0.212635659382255
71 11 0.227715149218214
71 12 0.257883036855262
71 13 0.215474168547989
71 14 0.202738307725418
71 15 0.215833935209122
71 16 0.206143196198188
71 17 0.205912838872836
71 18 0.248120649406677
71 19 0.202759485756733
71 20 0.21531360639556
71 21 0.212732249883904
71 22 0.212732249883904
71 23 0.248133007761774
71 24 0.273582043877375
71 25 0.197113154579111
71 26 0.217998786975516
71 27 0.217998786975516
71 28 0.261152843519048
71 29 0.276236642750938
71 30 0.2553849399352
71 31 0.275142948948687
71 32 0.2463218475526
71 33 0.169278357924385
71 34 0.214733723144068
71 35 0.219130741360982
71 36 0.236897071428484
71 37 0.257912784918842
71 38 0.220452966322457
71 39 0.249640225816036
71 40 0.255353011733893
71 41 0.21411665510951
71 42 0.230610760506347
71 43 0.238989021765734
71 44 0.219376051524754
71 45 0.198393815932947
71 46 0.333670082335379
71 47 0.232200630042121
71 48 0.236081980610393
71 49 0.243423993474842
71 50 0.231961075797457
71 51 0.220550373696323
71 52 0.241653250515796
71 53 0.253381549911098
71 54 0.261747119795731
71 55 0.200505912697855
71 56 0.199768645757802
71 57 0.19762452081093
71 58 0.270262593494091
71 59 0.201313798966043
71 60 0.192260146900707
71 61 0.315730958793505
71 62 0.313377982913644
71 63 0.256923588810361
71 64 0.277385408513841
71 65 0.260375673110279
71 66 0.246176388917933
71 67 0.326545077348839
71 68 0.254863097603417
71 69 0.286895959930635
71 70 0.293279783674833
71 71 0.44685537173536
72 1 0.224964972851512
72 2 0.194178043895435
72 3 0.182037125743769
72 4 0.191431260878364
72 5 0.245354906808231
72 6 0.212618240633995
72 7 0.189913976447415
72 8 0.201232964657175
72 9 0.208241134748523
72 10 0.248755682132537
72 11 0.193079473892417
72 12 0.191591694080216
72 13 0.191750523357093
72 14 0.217121093950985
72 15 0.20725852500238
72 16 0.214590812580263
72 17 0.213035590888621
72 18 0.234963496273824
72 19 0.169774605880678
72 20 0.194031007851069
72 21 0.230220629801828
72 22 0.230220629801828
72 23 0.261698912069534
72 24 0.253128809657938
72 25 0.162581956070016
72 26 0.215401128591195
72 27 0.215401128591195
72 28 0.219504020621886
72 29 0.259943778869818
72 30 0.242173052608437
72 31 0.243457166396373
72 32 0.235473805519313
72 33 0.248685137434893
72 34 0.254058619272047
72 35 0.263922074951851
72 36 0.234946759023946
72 37 0.240568675979776
72 38 0.267951907331014
72 39 0.253029613319275
72 40 0.262986065567482
72 41 0.248821412677725
72 42 0.209787262624093
72 43 0.236713980733697
72 44 0.229594052538463
72 45 0.216473947489929
72 46 0.249439629503198
72 47 0.226852501435045
72 48 0.286780795818229
72 49 0.220852384396737
72 50 0.202160496020244
72 51 0.20767099117827
72 52 0.234062116329352
72 53 0.193367020213749
72 54 0.272933046613013
72 55 0.243912321261373
72 56 0.236761440007481
72 57 0.234139758661182
72 58 0.238730888742121
72 59 0.2456036084329
72 60 0.249333295331891
72 61 0.297146189864996
72 62 0.306084282225399
72 63 0.310634886089507
72 64 0.330595208318414
72 65 0.251502657635924
72 66 0.315754729019216
72 67 0.242886083868536
72 68 0.283452272230307
72 69 0.310316571479847
72 70 0.287313375766106
72 71 0.265289048571682
72 72 0.474076487909026
73 1 0.216458747625772
73 2 0.206057090446615
73 3 0.192725797618424
73 4 0.20473062767779
73 5 0.266969969750637
73 6 0.223348484448781
73 7 0.212777677688043
73 8 0.220196920659497
73 9 0.192350477993152
73 10 0.223526357028477
73 11 0.17451813186017
73 12 0.232488527687098
73 13 0.21382019729018
73 14 0.194643370328742
73 15 0.219620712844244
73 16 0.224590494719094
73 17 0.229295526688324
73 18 0.236656653029015
73 19 0.182537008165296
73 20 0.204618282251513
73 21 0.236649786829053
73 22 0.236649786829053
73 23 0.29754884028146
73 24 0.29503509361624
73 25 0.182263856705694
73 26 0.219462825520676
73 27 0.219462825520677
73 28 0.216293756671046
73 29 0.297693145055911
73 30 0.26282239829407
73 31 0.276869829003809
73 32 0.253881095448667
73 33 0.208359093565955
73 34 0.244640594489125
73 35 0.254298368111167
73 36 0.241694362995548
73 37 0.246190533175725
73 38 0.298667189272254
73 39 0.301603695631827
73 40 0.286277724581178
73 41 0.247830571872801
73 42 0.257645931751531
73 43 0.250198879318568
73 44 0.27127700431406
73 45 0.209361852559097
73 46 0.285075655584172
73 47 0.231394352312014
73 48 0.25484801248605
73 49 0.253617462106063
73 50 0.233099787206054
73 51 0.254839497336085
73 52 0.235635781000517
73 53 0.22646198078417
73 54 0.265988175572827
73 55 0.259103494431102
73 56 0.250531098092973
73 57 0.247679389010851
73 58 0.244192807564818
73 59 0.217227986529718
73 60 0.207312724385836
73 61 0.318667481215511
73 62 0.28463207541342
73 63 0.269504939450895
73 64 0.307923609582597
73 65 0.236942553277641
73 66 0.347848244055197
73 67 0.331397823851767
73 68 0.298537948234823
73 69 0.326497644097167
73 70 0.274939835538384
73 71 0.31459740568221
73 72 0.389491412817119
73 73 0.518090426265691
74 1 0.218391025438826
74 2 0.184801409060203
74 3 0.192739479790782
74 4 0.177285994002091
74 5 0.236803818089093
74 6 0.206583323199194
74 7 0.199026693921222
74 8 0.207710579670748
74 9 0.216664268122828
74 10 0.254735765148204
74 11 0.227058466434749
74 12 0.231835445024856
74 13 0.20227950635301
74 14 0.218024799670584
74 15 0.214483134036619
74 16 0.224275720137333
74 17 0.224931257875563
74 18 0.267562177994541
74 19 0.188744344672596
74 20 0.229052013724656
74 21 0.225162720338483
74 22 0.225162720338483
74 23 0.256440157020879
74 24 0.278162102527196
74 25 0.204034203100011
74 26 0.220669743562983
74 27 0.220669743562983
74 28 0.251266811459731
74 29 0.299933187657888
74 30 0.244767241615531
74 31 0.270964448142646
74 32 0.253187224604561
74 33 0.197651018090206
74 34 0.226639796507206
74 35 0.229505883918633
74 36 0.239622061222602
74 37 0.2434680433648
74 38 0.245592163832114
74 39 0.264077759089691
74 40 0.279237483183807
74 41 0.223953159012403
74 42 0.250543373875085
74 43 0.233100893034431
74 44 0.225507856762828
74 45 0.206917567041508
74 46 0.340871722306301
74 47 0.228994849358727
74 48 0.232239946664133
74 49 0.218241320027057
74 50 0.210836143199596
74 51 0.189657576161697
74 52 0.217053346128317
74 53 0.241171037548831
74 54 0.30915607366675
74 55 0.147752128012965
74 56 0.148842284206757
74 57 0.152527209201988
74 58 0.283813604530744
74 59 0.168441994112717
74 60 0.167643605378636
74 61 0.348600655544537
74 62 0.323678977655139
74 63 0.267139290684114
74 64 0.332712115974461
74 65 0.274634833099526
74 66 0.302413637688196
74 67 0.332874626403636
74 68 0.279805839361512
74 69 0.279092304273905
74 70 0.274168215317286
74 71 0.353578379408261
74 72 0.330226715967928
74 73 0.36174375754347
74 74 0.511241001185407
75 1 0.218391025438826
75 2 0.184801409060203
75 3 0.192739479790782
75 4 0.177285994002092
75 5 0.236803818089093
75 6 0.206583323199194
75 7 0.199026693921221
75 8 0.207710579670748
75 9 0.216664268122828
75 10 0.254735765148204
75 11 0.227058466434749
75 12 0.231835445024856
75 13 0.20227950635301
75 14 0.218024799670584
75 15 0.214483134036619
75 16 0.224275720137333
75 17 0.224931257875563
75 18 0.267562177994542
75 19 0.188744344672596
75 20 0.229052013724656
75 21 0.225162720338483
75 22 0.225162720338483
75 23 0.256440157020879
75 24 0.278162102527197
75 25 0.204034203100011
75 26 0.220669743562983
75 27 0.220669743562983
75 28 0.25126681145973
75 29 0.299933187657888
75 30 0.244767241615531
75 31 0.270964448142647
75 32 0.253187224604561
75 33 0.197651018090206
75 34 0.226639796507207
75 35 0.229505883918632
75 36 0.239622061222602
75 37 0.2434680433648
75 38 0.245592163832114
75 39 0.264077759089691
75 40 0.279237483183807
75 41 0.223953159012403
75 42 0.250543373875085
75 43 0.233100893034432
75 44 0.225507856762828
75 45 0.206917567041508
75 46 0.340871722306301
75 47 0.228994849358727
75 48 0.232239946664133
75 49 0.218241320027057
75 50 0.210836143199596
75 51 0.189657576161697
75 52 0.217053346128317
75 53 0.241171037548831
75 54 0.30915607366675
75 55 0.147752128012964
75 56 0.148842284206757
75 57 0.152527209201988
75 58 0.283813604530744
75 59 0.168441994112716
75 60 0.167643605378636
75 61 0.348600655544537
75 62 0.323678977655139
75 63 0.267139290684114
75 64 0.332712115974461
75 65 0.274634833099526
75 66 0.302413637688195
75 67 0.332874626403636
75 68 0.279805839361512
75 69 0.279092304273905
75 70 0.274168215317286
75 71 0.353578379408261
75 72 0.330226715967928
75 73 0.36174375754347
75 74 0.511141001185408
75 75 0.511241001185407
76 1 0.188367146062054
76 2 0.211401586379069
76 3 0.185002121385388
76 4 0.207352956448522
76 5 0.221610584652342
76 6 0.183833399953022
76 7 0.221930798691523
76 8 0.218017370107689
76 9 0.216839851488604
76 10 0.258043612824943
76 11 0.196543355610152
76 12 0.23658551497802
76 13 0.196589156624571
76 14 0.186968648982481
76 15 0.20205691074437
76 16 0.176803752714757
76 17 0.202352414914647
76 18 0.249630104774211
76 19 0.203045009209246
76 20 0.182386560812147
76 21 0.200474022595945
76 22 0.200474022595944
76 23 0.242789638911133
76 24 0.260615476587945
76 25 0.181505696787001
76 26 0.199789107446288
76 27 0.199789107446288
76 28 0.189020427739799
76 29 0.24923488616587
76 30 0.250194879866579
76 31 0.21451231885281
76 32 0.218433833576506
76 33 0.136818017420988
76 34 0.213725019780285
76 35 0.223100188939269
76 36 0.211158373164505
76 37 0.2068229916004
76 38 0.185538253470652
76 39 0.257697890685883
76 40 0.248959725064495
76 41 0.214348093425229
76 42 0.190387852509661
76 43 0.197271608229761
76 44 0.233227212895201
76 45 0.213824013095615
76 46 0.25215504361525
76 47 0.21132195635854
76 48 0.246100511273064
76 49 0.197505537869103
76 50 0.217850503187665
76 51 0.197504585129546
76 52 0.149521238354741
76 53 0.219935840798029
76 54 0.204657540730532
76 55 0.214436056301983
76 56 0.214196577167037
76 57 0.215763942102534
76 58 0.204769737478748
76 59 0.235472449651317
76 60 0.234312603360552
76 61 0.258712669238249
76 62 0.239300334941118
76 63 0.277859596615527
76 64 0.237061769024388
76 65 0.21072501680766
76 66 0.225146346930635
76 67 0.163120038861212
76 68 0.236641970187822
76 69 0.240852074819781
76 70 0.244425916752378
76 71 0.263828974845581
76 72 0.215694904653162
76 73 0.24945548542004
76 74 0.227257956214111
76 75 0.227257956214111
76 76 0.52714810028302
77 1 0.143405299891003
77 2 0.178853197547646
77 3 0.160087169020224
77 4 0.19374233636951
77 5 0.228659610992455
77 6 0.189281418075908
77 7 0.213129086310722
77 8 0.219641297768704
77 9 0.162363354346856
77 10 0.199099653389845
77 11 0.186843404936082
77 12 0.22820581121037
77 13 0.183244633472547
77 14 0.154632667966257
77 15 0.203924516481829
77 16 0.188019401013449
77 17 0.203546136414817
77 18 0.240007553350783
77 19 0.207589765393932
77 20 0.195344875150488
77 21 0.193914921986065
77 22 0.193914921986065
77 23 0.231310198923513
77 24 0.24531219440438
77 25 0.203263268881538
77 26 0.194394130425718
77 27 0.194394130425718
77 28 0.205076620335299
77 29 0.230529106119213
77 30 0.204272128652
77 31 0.237472629043116
77 32 0.217054493814707
77 33 0.171002479709546
77 34 0.167588626065424
77 35 0.178017367282824
77 36 0.194838073782487
77 37 0.248919338777681
77 38 0.175895816777508
77 39 0.243400770326567
77 40 0.223710215932337
77 41 0.179192673158273
77 42 0.275181817715471
77 43 0.188488866636605
77 44 0.236928422063051
77 45 0.184564108232973
77 46 0.270804168348501
77 47 0.186235598178099
77 48 0.212793436160223
77 49 0.234137712522163
77 50 0.229063304092107
77 51 0.263880540655922
77 52 0.192979989951343
77 53 0.232931057693207
77 54 0.193018836618404
77 55 0.177414511046718
77 56 0.187112864973801
77 57 0.193648335773729
77 58 0.243460861389442
77 59 0.221884188962204
77 60 0.201227623430097
77 61 0.282373744815071
77 62 0.225005127956184
77 63 0.162505275986451
77 64 0.177503728541674
77 65 0.176192860878207
77 66 0.203495463258711
77 67 0.234381445132418
77 68 0.268247140374156
77 69 0.30058602668272
77 70 0.245501337677462
77 71 0.292221478509596
77 72 0.218307124457772
77 73 0.294029618815706
77 74 0.259233808869877
77 75 0.259233808869877
77 76 0.294880610701349
77 77 0.554241848001989
78 1 0.169854852508805
78 2 0.182909834707554
78 3 0.156209519180381
78 4 0.181129273417917
78 5 0.232798191172493
78 6 0.195643129750544
78 7 0.191557470286333
78 8 0.19676216009723
78 9 0.175267697960352
78 10 0.202389483604652
78 11 0.176035460090312
78 12 0.231002497499379
78 13 0.16952587421093
78 14 0.149261902374837
78 15 0.181548969751186
78 16 0.184363231193977
78 17 0.179221063988292
78 18 0.236367373070875
78 19 0.164959578033231
78 20 0.202697909113932
78 21 0.191442157543461
78 22 0.191442157543461
78 23 0.251647003029944
78 24 0.242035027273458
78 25 0.153585589570483
78 26 0.179514223882492
78 27 0.179514223882492
78 28 0.18848065826942
78 29 0.229912254702371
78 30 0.207081001493583
78 31 0.211087359990428
78 32 0.18378871027477
78 33 0.193653609099824
78 34 0.190541335099799
78 35 0.202789754248589
78 36 0.199472372903866
78 37 0.258784765284804
78 38 0.202137831200512
78 39 0.200594585756411
78 40 0.170071244637221
78 41 0.17994465912623
78 42 0.196587015851728
78 43 0.18780117472135
78 44 0.19695976971809
78 45 0.184517126706425
78 46 0.203154599564256
78 47 0.180300517101614
78 48 0.221294825561946
78 49 0.214302796918877
78 50 0.173878082588124
78 51 0.197315222253893
78 52 0.272700209167741
78 53 0.192832998637567
78 54 0.232979758937847
78 55 0.209247512447849
78 56 0.208794378011051
78 57 0.214150059798836
78 58 0.216227181160117
78 59 0.243791443957522
78 60 0.259960920057363
78 61 0.271960562991775
78 62 0.269668323279674
78 63 0.270829255216648
78 64 0.268821711519515
78 65 0.190108997768964
78 66 0.286306213146597
78 67 0.257027203201744
78 68 0.301000536078629
78 69 0.325897429480758
78 70 0.264305292846705
78 71 0.258859702922954
78 72 0.314126746493756
78 73 0.312528182634669
78 74 0.286818684113963
78 75 0.286818684113963
78 76 0.251358290807733
78 77 0.2982613514071
78 78 0.490573816604739
79 1 0.179119638024952
79 2 0.177899755264012
79 3 0.155671635667054
79 4 0.188770008770783
79 5 0.232908886117648
79 6 0.189263075631
79 7 0.182881983628528
79 8 0.187592728127864
79 9 0.190310345474753
79 10 0.202223765425525
79 11 0.186285273878433
79 12 0.183294608557991
79 13 0.180626745335153
79 14 0.187120806370895
79 15 0.182021489220666
79 16 0.18312701175463
79 17 0.184432727237241
79 18 0.203181322731138
79 19 0.141442010436283
79 20 0.178802367674373
79 21 0.193598534787019
79 22 0.193598534787019
79 23 0.240563347294131
79 24 0.220232905800269
79 25 0.128950149010728
79 26 0.188200444956823
79 27 0.188200444956823
79 28 0.220565612278513
79 29 0.22999772724917
79 30 0.233459400408256
79 31 0.245589741810759
79 32 0.188974934776198
79 33 0.166213662081858
79 34 0.204090711960174
79 35 0.215427503755195
79 36 0.202655028672613
79 37 0.227711124735661
79 38 0.188903800379407
79 39 0.199785109365881
79 40 0.20719148752929
79 41 0.196699411558101
79 42 0.200934522463974
79 43 0.198648353433297
79 44 0.187015263535021
79 45 0.20824304018193
79 46 0.20371505434659
79 47 0.194322869490463
79 48 0.235659130546754
79 49 0.223162359134983
79 50 0.181043545127351
79 51 0.201554306656661
79 52 0.220242617480839
79 53 0.189303362714417
79 54 0.23402450553998
79 55 0.214267930336452
79 56 0.213293100636704
79 57 0.210474049125831
79 58 0.226834752492469
79 59 0.227331975323477
79 60 0.242249103466842
79 61 0.289620171573894
79 62 0.266160144653603
79 63 0.294117080714506
79 64 0.265070822194616
79 65 0.216626963474387
79 66 0.260209890690239
79 67 0.240703774039464
79 68 0.284234809072275
79 69 0.298327417511249
79 70 0.27411886793191
79 71 0.26692127399159
79 72 0.329902744135477
79 73 0.304877093724202
79 74 0.263522588560571
79 75 0.26352258856057
79 76 0.228921019415629
79 77 0.285878331342365
79 78 0.376418948589472
79 79 0.432849140852707
80 1 0.179119638024952
80 2 0.177899755264013
80 3 0.155671635667054
80 4 0.188770008770784
80 5 0.232908886117649
80 6 0.189263075631
80 7 0.182881983628528
80 8 0.187592728127864
80 9 0.190310345474753
80 10 0.202223765425525
80 11 0.186285273878433
80 12 0.18329460855799
80 13 0.180626745335153
80 14 0.187120806370895
80 15 0.182021489220666
80 16 0.18312701175463
80 17 0.184432727237242
80 18 0.203181322731138
80 19 0.141442010436283
80 20 0.178802367674373
80 21 0.193598534787019
80 22 0.193598534787019
80 23 0.24056334729413
80 24 0.220232905800269
80 25 0.128950149010728
80 26 0.188200444956823
80 27 0.188200444956823
80 28 0.220565612278514
80 29 0.22999772724917
80 30 0.233459400408256
80 31 0.245589741810759
80 32 0.188974934776198
80 33 0.166213662081859
80 34 0.204090711960174
80 35 0.215427503755195
80 36 0.202655028672613
80 37 0.227711124735661
80 38 0.188903800379407
80 39 0.199785109365881
80 40 0.20719148752929
80 41 0.196699411558101
80 42 0.200934522463974
80 43 0.198648353433297
80 44 0.18701526353502
80 45 0.20824304018193
80 46 0.20371505434659
80 47 0.194322869490463
80 48 0.235659130546754
80 49 0.223162359134983
80 50 0.181043545127351
80 51 0.201554306656661
80 52 0.220242617480839
80 53 0.189303362714417
80 54 0.23402450553998
80 55 0.214267930336452
80 56 0.213293100636704
80 57 0.210474049125831
80 58 0.226834752492469
80 59 0.227331975323477
80 60 0.242249103466842
80 61 0.289620171573894
80 62 0.266160144653603
80 63 0.294117080714506
80 64 0.265070822194616
80 65 0.216626963474387
80 66 0.260209890690239
80 67 0.240703774039464
80 68 0.284234809072275
80 69 0.29832741751125
80 70 0.27411886793191
80 71 0.26692127399159
80 72 0.329902744135477
80 73 0.304877093724202
80 74 0.26352258856057
80 75 0.263522588560571
80 76 0.228921019415629
80 77 0.285878331342365
80 78 0.376418948589472
80 79 0.432749140852707
80 80 0.432849140852707
81 1 0.186466454197678
81 2 0.133432667084469
81 3 0.143230996179078
81 4 0.154651751553547
81 5 0.193149999713594
81 6 0.147706419443568
81 7 0.152059188987374
81 8 0.161214198257626
81 9 0.194623070939796
81 10 0.234114372113205
81 11 0.165550954820196
81 12 0.144439960325639
81 13 0.163745809472218
81 14 0.199396788841374
81 15 0.188636374779482
81 16 0.16178609213199
81 17 0.196899198077704
81 18 0.19498418273594
81 19 0.113562305659159
81 20 0.143522828898728
81 21 0.172052616145519
81 22 0.17205261614552
81 23 0.218730350666278
81 24 0.224936452745381
81 25 0.0940826878200743
81 26 0.178151871714846
81 27 0.178151871714847
81 28 0.202543478548322
81 29 0.251773442714798
81 30 0.207839511802071
81 31 0.245330051119574
81 32 0.16503498597911
81 33 0.103784600739309
81 34 0.188284533127365
81 35 0.198439790357444
81 36 0.192441892745916
81 37 0.153683056492523
81 38 0.145305453307946
81 39 0.199820539124001
81 40 0.224715584976218
81 41 0.180176129041569
81 42 0.22425369867425
81 43 0.180331070451027
81 44 0.179931366583784
81 45 0.189097378696884
81 46 0.19499034008712
81 47 0.18825209794961
81 48 0.220769875401357
81 49 0.177882985442136
81 50 0.194761672755115
81 51 0.16527045325906
81 52 0.105530903352789
81 53 0.150994388829652
81 54 0.169244773401634
81 55 0.131613655633654
81 56 0.131342497722882
81 57 0.133769813071484
81 58 0.197785826958746
81 59 0.198987229458107
81 60 0.234095198438372
81 61 0.303678107322852
81 62 0.226680854753417
81 63 0.271532797686162
81 64 0.193583339522128
81 65 0.236940738922244
81 66 0.178481666795371
81 67 0.102504310058198
81 68 0.189553320477519
81 69 0.216663592399912
81 70 0.218993326188397
81 71 0.240253048148213
81 72 0.249720148200527
81 73 0.230888402001152
81 74 0.233341862227847
81 75 0.233341862227847
81 76 0.28388237399949
81 77 0.310791834308146
81 78 0.245059517110233
81 79 0.298209318078682
81 80 0.298209318078682
81 81 0.517183404292749
82 1 0.182808108873123
82 2 0.187135693672961
82 3 0.167988120274893
82 4 0.196717335150896
82 5 0.240451687681603
82 6 0.197339679243736
82 7 0.184750495070294
82 8 0.188732969000626
82 9 0.183442812427928
82 10 0.205590163095269
82 11 0.181471665666933
82 12 0.192504640689938
82 13 0.191659929133699
82 14 0.19232097138627
82 15 0.186363695528319
82 16 0.192768681369481
82 17 0.198532848042429
82 18 0.198163922684784
82 19 0.137899726767385
82 20 0.172520504220489
82 21 0.200621494047132
82 22 0.200621494047133
82 23 0.251039156937054
82 24 0.225745976000999
82 25 0.127684220009781
82 26 0.19260864815052
82 27 0.192608648150519
82 28 0.223367650391695
82 29 0.238015204300576
82 30 0.24345826557852
82 31 0.248925739721279
82 32 0.193901637069286
82 33 0.165224492486864
82 34 0.20550181623267
82 35 0.216797906143722
82 36 0.206675985159799
82 37 0.225154208990997
82 38 0.198726559573996
82 39 0.208680915458269
82 40 0.21653419902299
82 41 0.197062966390532
82 42 0.200216205753845
82 43 0.208356161883541
82 44 0.203702643152688
82 45 0.215060993922085
82 46 0.203338282259908
82 47 0.20111729084464
82 48 0.222635260519314
82 49 0.228233296360484
82 50 0.190928054949266
82 51 0.194539399938482
82 52 0.21880893659026
82 53 0.199522761923172
82 54 0.247055444533711
82 55 0.237740312653171
82 56 0.237211258773857
82 57 0.233855093203684
82 58 0.204759743394713
82 59 0.221068371324405
82 60 0.232145811521315
82 61 0.27615571095663
82 62 0.26389498619452
82 63 0.302821731574677
82 64 0.290734853754795
82 65 0.210822267998757
82 66 0.276348188421896
82 67 0.261631221705711
82 68 0.276676623089919
82 69 0.292587373888135
82 70 0.276860303616732
82 71 0.258573105845515
82 72 0.32863260308865
82 73 0.326766166549393
82 74 0.260231305067366
82 75 0.260231305067366
82 76 0.235240732601818
82 77 0.267285106916544
82 78 0.370946593152516
82 79 0.404426274727468
82 80 0.404426274727468
82 81 0.274565202620559
82 82 0.446559035254735
83 1 0.193385251094722
83 2 0.160559824731918
83 3 0.178008848970182
83 4 0.170524258207557
83 5 0.222960563930458
83 6 0.18184100307741
83 7 0.13199079579926
83 8 0.123631775464859
83 9 0.19281241204787
83 10 0.236280243578988
83 11 0.156231439383802
83 12 0.164700173916091
83 13 0.193965816805186
83 14 0.203493988477025
83 15 0.194687513041623
83 16 0.173942488264841
83 17 0.211059019072278
83 18 0.207489329703162
83 19 0.0834530190241073
83 20 0.108162254990964
83 21 0.191591478093096
83 22 0.191591478093096
83 23 0.214837711768553
83 24 0.221786656538479
83 25 0.081411053180548
83 26 0.165275092409281
83 27 0.165275092409281
83 28 0.227485090577383
83 29 0.249360636870072
83 30 0.21129767189191
83 31 0.219159171411923
83 32 0.194741678774644
83 33 0.110677801335302
83 34 0.175810582262843
83 35 0.186040771150555
83 36 0.180122778328735
83 37 0.148630866337756
83 38 0.170165189113361
83 39 0.251771148823085
83 40 0.273103829358498
83 41 0.178317734975049
83 42 0.180005709671862
83 43 0.184076878269992
83 44 0.186881495698839
83 45 0.154879694352097
83 46 0.20138052308985
83 47 0.170252547207514
83 48 0.214648025604089
83 49 0.208857872944336
83 50 0.194774031293154
83 51 0.12495788589934
83 52 0.113210936360928
83 53 0.155377528797403
83 54 0.19471998764728
83 55 0.177348899940565
83 56 0.169090690398097
83 57 0.162844553189746
83 58 0.186505171136948
83 59 0.184095602683497
83 60 0.18047273171892
83 61 0.272913118156627
83 62 0.244370964061033
83 63 0.272269985124933
83 64 0.254800162631579
83 65 0.252088468504564
83 66 0.183567758561734
83 67 0.210062484222025
83 68 0.16645003910015
83 69 0.197946332309235
83 70 0.226152250213107
83 71 0.261154632020388
83 72 0.261319117934184
83 73 0.283328500079924
83 74 0.262791470843109
83 75 0.262791470843109
83 76 0.282524414813509
83 77 0.218391370439629
83 78 0.22651607801564
83 79 0.2541137338149
83 80 0.2541137338149
83 81 0.322684501818342
83 82 0.27169334490514
83 83 0.549687329181784
84 1 0.152395944010698
84 2 0.191370310420784
84 3 0.173473943780998
84 4 0.174110039409858
84 5 0.207475551728602
84 6 0.169409703425446
84 7 0.140777579315786
84 8 0.145539049350731
84 9 0.165086641147487
84 10 0.182330876731651
84 11 0.132640416273996
84 12 0.199549916194714
84 13 0.192099092506056
84 14 0.165484599725298
84 15 0.193350543466442
84 16 0.1688388439758
84 17 0.210470824013661
84 18 0.212250815824484
84 19 0.139217932569817
84 20 0.139001782644345
84 21 0.183856979925702
84 22 0.183856979925702
84 23 0.207791810745512
84 24 0.216324985770253
84 25 0.149549453588686
84 26 0.177288984990441
84 27 0.177288984990442
84 28 0.192168217643309
84 29 0.264396471239272
84 30 0.182154777236492
84 31 0.217261398514266
84 32 0.203524672196529
84 33 0.137857739834898
84 34 0.171861936994745
84 35 0.182679793279847
84 36 0.194523013831165
84 37 0.15659579057851
84 38 0.192683155344943
84 39 0.257900017127984
84 40 0.24139932748058
84 41 0.18829173899302
84 42 0.202352727792106
84 43 0.192873748608233
84 44 0.203978267662488
84 45 0.184606078424341
84 46 0.173944190346229
84 47 0.178415484393093
84 48 0.236328747092482
84 49 0.220788618538752
84 50 0.227479494220543
84 51 0.192869676997114
84 52 0.154984445613589
84 53 0.186935543349662
84 54 0.192184274757914
84 55 0.182388954068267
84 56 0.17297439881441
84 57 0.173332261359278
84 58 0.186096475678736
84 59 0.249463106541415
84 60 0.238045453916945
84 61 0.271525941502607
84 62 0.239284372416056
84 63 0.242451074232718
84 64 0.237605373037095
84 65 0.19306903838051
84 66 0.214946935047693
84 67 0.179004315319044
84 68 0.205625074177731
84 69 0.228508180430283
84 70 0.235007017988129
84 71 0.254089003803827
84 72 0.225131116895736
84 73 0.267527251820442
84 74 0.22056411890581
84 75 0.22056411890581
84 76 0.327667163213066
84 77 0.300203281040965
84 78 0.271351281930978
84 79 0.256200262521497
84 80 0.256200262521497
84 81 0.332073711737474
84 82 0.263455912045693
84 83 0.360877389627522
84 84 0.473346229986216
85 1 0.15096405733969
85 2 0.150748253398014
85 3 0.123439329197513
85 4 0.147015204005877
85 5 0.21891475038542
85 6 0.13604169970117
85 7 0.12122693311043
85 8 0.128731185696113
85 9 0.0921930320705184
85 10 0.1496777441751
85 11 0.092477240450235
85 12 0.177460375866846
85 13 0.139644184570569
85 14 0.109422770548326
85 15 0.152247759487404
85 16 0.160740271627623
85 17 0.161447668673885
85 18 0.187366164891306
85 19 0.145165468498839
85 20 0.145542883467058
85 21 0.154424434328531
85 22 0.154424434328531
85 23 0.192394662832228
85 24 0.169818588778027
85 25 0.108878489060818
85 26 0.140642240874736
85 27 0.140642240874735
85 28 0.128268923161911
85 29 0.22091666813018
85 30 0.116617646640101
85 31 0.162646653276114
85 32 0.150903428269967
85 33 0.199851098036132
85 34 0.145567492835567
85 35 0.155178103849275
85 36 0.166026284459362
85 37 0.200008412509591
85 38 0.186458100409154
85 39 0.192941083472413
85 40 0.165152805059006
85 41 0.1516236965564
85 42 0.163627372959197
85 43 0.167848259338127
85 44 0.129512853295917
85 45 0.17476555780136
85 46 0.151499582131043
85 47 0.161119996554309
85 48 0.233007040979562
85 49 0.166055674865149
85 50 0.18138246767495
85 51 0.165403142194229
85 52 0.195155938556424
85 53 0.173414324698459
85 54 0.209935131764294
85 55 0.160176191848426
85 56 0.170774564940669
85 57 0.173721763909093
85 58 0.191911695320029
85 59 0.266592422210139
85 60 0.275121085514588
85 61 0.244909455527215
85 62 0.245530503238155
85 63 0.252207021581667
85 64 0.233413837426994
85 65 0.154881627832184
85 66 0.253722839048675
85 67 0.183772165388353
85 68 0.286397563952974
85 69 0.290584117580416
85 70 0.234091445843835
85 71 0.195753215966434
85 72 0.295130517953455
85 73 0.252321590370129
85 74 0.225714182600659
85 75 0.225714182600659
85 76 0.231974728056589
85 77 0.313064173882115
85 78 0.367648951824019
85 79 0.324245874739968
85 80 0.324245874739968
85 81 0.295461308236508
85 82 0.312521209383468
85 83 0.213746852886102
85 84 0.287923349535972
85 85 0.549359289118646
86 1 0.20229580816719
86 2 0.203793358112393
86 3 0.198901904829251
86 4 0.217147047795987
86 5 0.255923425333374
86 6 0.225505852950897
86 7 0.20348561379269
86 8 0.204421869736954
86 9 0.245022653217397
86 10 0.275787290257093
86 11 0.223002464475166
86 12 0.198841327366035
86 13 0.216146332929681
86 14 0.242173602342611
86 15 0.204282305646948
86 16 0.202739061805565
86 17 0.233758774742019
86 18 0.233315488671571
86 19 0.116499548958833
86 20 0.174486386780514
86 21 0.227213877798995
86 22 0.227213877798995
86 23 0.266067515763563
86 24 0.272714722795767
86 25 0.141147075272569
86 26 0.204085697935206
86 27 0.204085697935206
86 28 0.271216169861525
86 29 0.261715680725221
86 30 0.289363497439009
86 31 0.2819200537734
86 32 0.236821497072254
86 33 0.12429276472825
86 34 0.213987191422608
86 35 0.222558844456313
86 36 0.209684900399546
86 37 0.204735126813472
86 38 0.186379280131945
86 39 0.253870383752206
86 40 0.276406233652905
86 41 0.207003875972573
86 42 0.218420187705643
86 43 0.210752273221857
86 44 0.238706339207115
86 45 0.193268423755118
86 46 0.235272562201304
86 47 0.198662896543768
86 48 0.220632399313444
86 49 0.25303809530386
86 50 0.224208537988145
86 51 0.198478100127843
86 52 0.152316840823876
86 53 0.214220810092377
86 54 0.206672094729027
86 55 0.232511494416566
86 56 0.22442056149797
86 57 0.221174097352623
86 58 0.232057839804004
86 59 0.194704675169773
86 60 0.207744234312338
86 61 0.312961061438142
86 62 0.235595996884067
86 63 0.300051877242625
86 64 0.245827153543398
86 65 0.27248088614176
86 66 0.18910401002222
86 67 0.233999795418598
86 68 0.199473538121162
86 69 0.210117704323751
86 70 0.238820574003851
86 71 0.290299573106336
86 72 0.235838184255956
86 73 0.295754111476015
86 74 0.250463554929195
86 75 0.250463554929195
86 76 0.300665539069748
86 77 0.268243591411426
86 78 0.229717307999961
86 79 0.283168196385626
86 80 0.283168196385626
86 81 0.321459827275935
86 82 0.294052586828796
86 83 0.413809138923381
86 84 0.332431156466036
86 85 0.122020800664152
86 86 0.565143635910363
87 1 0.128737510275262
87 2 0.176554631651833
87 3 0.159773766078819
87 4 0.21511789887146
87 5 0.226928897195796
87 6 0.205447326528403
87 7 0.188596115589319
87 8 0.198195427680922
87 9 0.178332239975192
87 10 0.202494826126871
87 11 0.181447331544446
87 12 0.189234756545576
87 13 0.177228706820112
87 14 0.181449185244745
87 15 0.195074414279998
87 16 0.199365392882732
87 17 0.203702869306708
87 18 0.254068829310523
87 19 0.149825916608812
87 20 0.179353380425963
87 21 0.212306978394145
87 22 0.212306978394145
87 23 0.261567642543651
87 24 0.2614030255804
87 25 0.171729446854813
87 26 0.190533686363347
87 27 0.190533686363347
87 28 0.23377791876139
87 29 0.272748850884366
87 30 0.232464945314718
87 31 0.238531317814489
87 32 0.220202242412886
87 33 0.16471296050702
87 34 0.202016987957141
87 35 0.202240152472103
87 36 0.203607303581694
87 37 0.215360277103026
87 38 0.186554210032549
87 39 0.233417119546871
87 40 0.214082773068425
87 41 0.167686194841042
87 42 0.271323694346361
87 43 0.196966337474808
87 44 0.249540862806251
87 45 0.205905079912548
87 46 0.22188484317439
87 47 0.196919800456965
87 48 0.193335925000206
87 49 0.22655532898628
87 50 0.205896665849664
87 51 0.194948219136213
87 52 0.137053588173024
87 53 0.195107183895315
87 54 0.21529923059443
87 55 0.173068188934717
87 56 0.170645166680393
87 57 0.172958658500453
87 58 0.2632071304347
87 59 0.195597683534938
87 60 0.227049993570421
87 61 0.267302616654018
87 62 0.208788290655126
87 63 0.227457042557219
87 64 0.187316449881434
87 65 0.208501719406596
87 66 0.23179659450438
87 67 0.231355285760779
87 68 0.247392312012859
87 69 0.249740376987953
87 70 0.220353420523828
87 71 0.2441978756943
87 72 0.194499269032428
87 73 0.252971544188951
87 74 0.236821030530728
87 75 0.236821030530728
87 76 0.274253424476338
87 77 0.345432474985893
87 78 0.242919976550637
87 79 0.25820064200272
87 80 0.25820064200272
87 81 0.322116949924251
87 82 0.263629744809321
87 83 0.255204945784413
87 84 0.290099276267993
87 85 0.217681179428662
87 86 0.343306982186684
87 87 0.517602944531915
88 1 0.160633420800513
88 2 0.18368777694029
88 3 0.185054063795776
88 4 0.200041796548981
88 5 0.223780590510461
88 6 0.18804853430164
88 7 0.18448526605053
88 8 0.189193169026828
88 9 0.167590802733189
88 10 0.199660865425455
88 11 0.188856144652791
88 12 0.203683495637067
88 13 0.193649325897655
88 14 0.19008339131417
88 15 0.195971823187528
88 16 0.189965704078043
88 17 0.208848380116021
88 18 0.217460485055421
88 19 0.140114592379309
88 20 0.164069821244526
88 21 0.204077467759338
88 22 0.204077467759339
88 23 0.231489309794078
88 24 0.211189524778487
88 25 0.166552401191629
88 26 0.186088828281568
88 27 0.186088828281568
88 28 0.235022467455181
88 29 0.228440386059298
88 30 0.217971980991165
88 31 0.238333845939552
88 32 0.219608317705422
88 33 0.150132866842813
88 34 0.179088039632758
88 35 0.182688780716105
88 36 0.194699325722959
88 37 0.192580119715774
88 38 0.1863703598761
88 39 0.22849041956804
88 40 0.239751235389375
88 41 0.192331468465438
88 42 0.190031700399278
88 43 0.214115788025481
88 44 0.195454104004486
88 45 0.17361719554914
88 46 0.216113223913919
88 47 0.179150406056436
88 48 0.180388794390269
88 49 0.244127575514782
88 50 0.217631686956463
88 51 0.173653809898315
88 52 0.175494834474702
88 53 0.222497208201301
88 54 0.240413240395128
88 55 0.223961044701188
88 56 0.22442024108419
88 57 0.22216183245387
88 58 0.227424085111748
88 59 0.202869379830881
88 60 0.197463974981156
88 61 0.227933798633822
88 62 0.232646017660539
88 63 0.264221012350225
88 64 0.234171899050386
88 65 0.209585764255015
88 66 0.227415053151087
88 67 0.242220775005097
88 68 0.233105404130602
88 69 0.236720081473846
88 70 0.247587292942585
88 71 0.249633084181272
88 72 0.244856211045665
88 73 0.264322495382215
88 74 0.216562186874513
88 75 0.216562186874513
88 76 0.249950370342575
88 77 0.302488702743028
88 78 0.251382937030102
88 79 0.282811539866276
88 80 0.282811539866276
88 81 0.245303247250629
88 82 0.303678383867053
88 83 0.283947708013117
88 84 0.260666532895324
88 85 0.233863311694772
88 86 0.330818044865382
88 87 0.31164979519703
88 88 0.470077387610806
89 1 0.170348209469739
89 2 0.165464832774935
89 3 0.156754217877458
89 4 0.210355038512202
89 5 0.248965319029655
89 6 0.195975876153983
89 7 0.199086902799077
89 8 0.213721634294968
89 9 0.193528303407295
89 10 0.231045879567241
89 11 0.188751901629447
89 12 0.184387034465965
89 13 0.173755433325683
89 14 0.209196290817137
89 15 0.1885057642548
89 16 0.206666222300555
89 17 0.211115996902553
89 18 0.207844676505306
89 19 0.132769461388758
89 20 0.174606646527404
89 21 0.217012358169173
89 22 0.217012358169174
89 23 0.239628685013895
89 24 0.237009888297214
89 25 0.152411539002179
89 26 0.186394422939282
89 27 0.186394422939282
89 28 0.255364291107905
89 29 0.277061934911724
89 30 0.255391744124793
89 31 0.2698038722099
89 32 0.225275402790017
89 33 0.132074000470079
89 34 0.180852702141789
89 35 0.183850596047918
89 36 0.204981037864685
89 37 0.194149484906961
89 38 0.166563395664333
89 39 0.243219327055211
89 40 0.263991171036672
89 41 0.181795487972819
89 42 0.222136626547417
89 43 0.210243014435728
89 44 0.219617642743495
89 45 0.167327897369204
89 46 0.267560281089453
89 47 0.195560472011897
89 48 0.181954888474167
89 49 0.228349191246114
89 50 0.21646899466319
89 51 0.183840910477428
89 52 0.129196677593366
89 53 0.20319035964968
89 54 0.27773427484215
89 55 0.146000067501216
89 56 0.154698429474433
89 57 0.161034919270157
89 58 0.237901576470883
89 59 0.113561651482142
89 60 0.150940425495667
89 61 0.267367937905001
89 62 0.22742444909036
89 63 0.243995808107854
89 64 0.233762351112381
89 65 0.249302312171403
89 66 0.244718742867962
89 67 0.29859283853428
89 68 0.247478374335605
89 69 0.257280279159327
89 70 0.22568917114214
89 71 0.291419655474386
89 72 0.236776761753974
89 73 0.300117289690964
89 74 0.316549169218077
89 75 0.316549169218077
89 76 0.233682782488151
89 77 0.320070870547097
89 78 0.239281076318497
89 79 0.279645869748882
89 80 0.279645869748883
89 81 0.292568255520983
89 82 0.291742751739448
89 83 0.283395414488387
89 84 0.22049133467383
89 85 0.214554969644523
89 86 0.346987641616453
89 87 0.376006708457536
89 88 0.357265958647363
89 89 0.545720378939476
90 1 0.181689602710747
90 2 0.177733255100719
90 3 0.157115011865245
90 4 0.195937494849318
90 5 0.207405359275105
90 6 0.177435820768303
90 7 0.178421404804442
90 8 0.183911283462328
90 9 0.208303696011699
90 10 0.198935656407792
90 11 0.181445416282539
90 12 0.196115423239945
90 13 0.17818741937562
90 14 0.188636784572365
90 15 0.172867817879518
90 16 0.191006323144184
90 17 0.164329086215897
90 18 0.210288994430075
90 19 0.161165654033218
90 20 0.202029534289186
90 21 0.201608179193874
90 22 0.201608179193875
90 23 0.213031656476566
90 24 0.233327438578225
90 25 0.169044549846265
90 26 0.179954065062022
90 27 0.179954065062023
90 28 0.208176015814667
90 29 0.227258507922894
90 30 0.199981248497611
90 31 0.242913862825305
90 32 0.203052068885688
90 33 0.188294941697245
90 34 0.16966982278242
90 35 0.181646559440095
90 36 0.188721151571623
90 37 0.207829340032643
90 38 0.185180190047043
90 39 0.21086320789529
90 40 0.218907539542827
90 41 0.169967369471834
90 42 0.180008659732501
90 43 0.19030334487897
90 44 0.180801314938935
90 45 0.170939194012454
90 46 0.206108902717233
90 47 0.173506907866589
90 48 0.245972942628894
90 49 0.232525400734226
90 50 0.216770491324939
90 51 0.211592793433201
90 52 0.213706906640821
90 53 0.217189316872002
90 54 0.239554051034122
90 55 0.19233973844737
90 56 0.192865880784114
90 57 0.190853731950315
90 58 0.239697764881769
90 59 0.248768474651059
90 60 0.241587517684647
90 61 0.293133285658329
90 62 0.276204299919123
90 63 0.270578079508241
90 64 0.270706956926751
90 65 0.216534451951276
90 66 0.225561407762872
90 67 0.214092726879729
90 68 0.229571068244963
90 69 0.248461475731704
90 70 0.252615292527003
90 71 0.273399877380011
90 72 0.284408486713028
90 73 0.268525680765044
90 74 0.239747046675253
90 75 0.239747046675253
90 76 0.250122389183823
90 77 0.273066785018597
90 78 0.299905817696996
90 79 0.32705431932451
90 80 0.32705431932451
90 81 0.283522376984368
90 82 0.314735847267578
90 83 0.29143649814143
90 84 0.278404478830699
90 85 0.276397936029046
90 86 0.324114277620336
90 87 0.239130215818547
90 88 0.287357491944435
90 89 0.280388622851428
90 90 0.468028321663203
91 1 0.173122769313329
91 2 0.182856853626194
91 3 0.160063029253162
91 4 0.197511170020422
91 5 0.218409692679462
91 6 0.202160416154661
91 7 0.17643889912794
91 8 0.181822634140783
91 9 0.208844300166465
91 10 0.189884766354386
91 11 0.200500925441949
91 12 0.176607980316274
91 13 0.179057597543252
91 14 0.196990335333141
91 15 0.173704437034884
91 16 0.191924707796244
91 17 0.167169018501076
91 18 0.202444230805891
91 19 0.160423188331783
91 20 0.200377570609369
91 21 0.205204328808349
91 22 0.20520432880835
91 23 0.20740111663733
91 24 0.225981224162618
91 25 0.156454340441915
91 26 0.171830602937821
91 27 0.171830602937821
91 28 0.216421982478057
91 29 0.218577532830857
91 30 0.205488115131384
91 31 0.227231274300213
91 32 0.199432085622929
91 33 0.177815354529515
91 34 0.165052664837514
91 35 0.177039990051081
91 36 0.186822384230644
91 37 0.203867644333778
91 38 0.181297799192075
91 39 0.219391077850164
91 40 0.229149744615855
91 41 0.166807769755687
91 42 0.184802049844928
91 43 0.186875680090458
91 44 0.185333645768047
91 45 0.165071676360354
91 46 0.203773855871231
91 47 0.171899867228371
91 48 0.224178902577795
91 49 0.223427668625758
91 50 0.212645518750136
91 51 0.198450527426212
91 52 0.21128371224741
91 53 0.212225766159033
91 54 0.215877424907187
91 55 0.192199970808164
91 56 0.191437096242026
91 57 0.189613932581443
91 58 0.228868514430358
91 59 0.229705606538162
91 60 0.222875059281633
91 61 0.272118119294681
91 62 0.243227687719723
91 63 0.252233212057146
91 64 0.246828263921751
91 65 0.196527304410412
91 66 0.205189036274814
91 67 0.215836390191507
91 68 0.203537470908662
91 69 0.240385128003384
91 70 0.244701128063722
91 71 0.265188467845684
91 72 0.283623568689924
91 73 0.273287646474605
91 74 0.239915945654258
91 75 0.239915945654258
91 76 0.242288353934474
91 77 0.275769996573527
91 78 0.298542434378752
91 79 0.318262102740244
91 80 0.318262102740244
91 81 0.27527772900419
91 82 0.306816100648572
91 83 0.300307147516889
91 84 0.273930525902705
91 85 0.259133974422628
91 86 0.331301815194682
91 87 0.257417227648039
91 88 0.294959745316461
91 89 0.289970959714936
91 90 0.399824768940596
91 91 0.444891932766131
92 1 0.173122769313329
92 2 0.182856853626195
92 3 0.160063029253162
92 4 0.197511170020422
92 5 0.218409692679462
92 6 0.202160416154661
92 7 0.176438899127941
92 8 0.181822634140784
92 9 0.208844300166466
92 10 0.189884766354386
92 11 0.200500925441949
92 12 0.176607980316274
92 13 0.179057597543252
92 14 0.196990335333141
92 15 0.173704437034884
92 16 0.191924707796244
92 17 0.167169018501076
92 18 0.202444230805892
92 19 0.160423188331783
92 20 0.200377570609369
92 21 0.20520432880835
92 22 0.20520432880835
92 23 0.207401116637331
92 24 0.225981224162619
92 25 0.156454340441915
92 26 0.171830602937821
92 27 0.171830602937821
92 28 0.216421982478058
92 29 0.218577532830857
92 30 0.205488115131384
92 31 0.227231274300213
92 32 0.199432085622929
92 33 0.177815354529515
92 34 0.165052664837514
92 35 0.17703999005108
92 36 0.186822384230644
92 37 0.203867644333778
92 38 0.181297799192075
92 39 0.219391077850164
92 40 0.229149744615855
92 41 0.166807769755687
92 42 0.184802049844928
92 43 0.186875680090458
92 44 0.185333645768047
92 45 0.165071676360355
92 46 0.203773855871231
92 47 0.171899867228371
92 48 0.224178902577795
92 49 0.223427668625758
92 50 0.212645518750136
92 51 0.198450527426212
92 52 0.21128371224741
92 53 0.212225766159033
92 54 0.215877424907187
92 55 0.192199970808164
92 56 0.191437096242026
92 57 0.189613932581444
92 58 0.228868514430358
92 59 0.229705606538162
92 60 0.222875059281633
92 61 0.272118119294681
92 62 0.243227687719723
92 63 0.252233212057146
92 64 0.246828263921751
92 65 0.196527304410412
92 66 0.205189036274814
92 67 0.215836390191507
92 68 0.203537470908662
92 69 0.240385128003384
92 70 0.244701128063722
92 71 0.265188467845683
92 72 0.283623568689924
92 73 0.273287646474605
92 74 0.239915945654258
92 75 0.239915945654258
92 76 0.242288353934474
92 77 0.275769996573527
92 78 0.298542434378752
92 79 0.318262102740244
92 80 0.318262102740244
92 81 0.275277729004189
92 82 0.306816100648572
92 83 0.300307147516889
92 84 0.273930525902704
92 85 0.259133974422628
92 86 0.331301815194682
92 87 0.25741722764804
92 88 0.294959745316461
92 89 0.289970959714936
92 90 0.399824768940596
92 91 0.444791932766131
92 92 0.444891932766132
93 1 0.204773262764687
93 2 0.17036774070741
93 3 0.156663542115268
93 4 0.197232232558514
93 5 0.224972082330218
93 6 0.200955394935825
93 7 0.188841051909596
93 8 0.193431475454681
93 9 0.226303812117476
93 10 0.209606174342251
93 11 0.212525532477973
93 12 0.170836661289522
93 13 0.179314178540666
93 14 0.202149308169608
93 15 0.182369544523886
93 16 0.193755208891524
93 17 0.17439793270216
93 18 0.202963525256938
93 19 0.150946906123994
93 20 0.213081011248229
93 21 0.20794396573568
93 22 0.207943965735679
93 23 0.221080903437813
93 24 0.248116277141895
93 25 0.143436845115893
93 26 0.180283618294558
93 27 0.180283618294558
93 28 0.242431603456821
93 29 0.257971877448797
93 30 0.242435267774621
93 31 0.247643879683588
93 32 0.201403586471534
93 33 0.169836610490981
93 34 0.191340275935099
93 35 0.202645198105051
93 36 0.20401880880405
93 37 0.224538856571513
93 38 0.18393153669061
93 39 0.209617686597252
93 40 0.223641493469418
93 41 0.172338431293036
93 42 0.232368999640677
93 43 0.195555239668228
93 44 0.219753587851292
93 45 0.179979735390183
93 46 0.234292700770183
93 47 0.176201124189511
93 48 0.215647506271807
93 49 0.239739054548893
93 50 0.185207298455371
93 51 0.220457843196442
93 52 0.198065615083401
93 53 0.204189610449112
93 54 0.202971706373395
93 55 0.162407239703644
93 56 0.162725209649658
93 57 0.167592429045588
93 58 0.23396284122285
93 59 0.179659577702708
93 60 0.201438944469195
93 61 0.292542359408361
93 62 0.230812870201181
93 63 0.225446090586367
93 64 0.239621237946064
93 65 0.218561808161659
93 66 0.216981317812722
93 67 0.266813048137295
93 68 0.207060391952
93 69 0.24483464203397
93 70 0.233192628042233
93 71 0.295357991598062
93 72 0.276517012201207
93 73 0.305787343662752
93 74 0.310232763527391
93 75 0.310232763527391
93 76 0.237863720677704
93 77 0.29102642069136
93 78 0.311157288234594
93 79 0.327071575558862
93 80 0.327071575558862
93 81 0.282229176196216
93 82 0.311913535844762
93 83 0.28322146021955
93 84 0.249321911908079
93 85 0.245977973514638
93 86 0.334997639306644
93 87 0.291815461734509
93 88 0.264733095472194
93 89 0.365968759449124
93 90 0.348696007012579
93 91 0.359743856706562
93 92 0.359743856706562
93 93 0.502354363430022
94 1 0.158714883379205
94 2 0.184719250481119
94 3 0.122425240496969
94 4 0.179988773244253
94 5 0.204881963863123
94 6 0.182525117313768
94 7 0.185566877750011
94 8 0.195838930604463
94 9 0.1756236032883
94 10 0.203941966311686
94 11 0.159608725390194
94 12 0.160329653895838
94 13 0.139081931856657
94 14 0.17263601800369
94 15 0.168744910359989
94 16 0.190422442186499
94 17 0.15822410473935
94 18 0.210864893298002
94 19 0.157000504279092
94 20 0.186209521056807
94 21 0.204561175421488
94 22 0.204561175421488
94 23 0.236032082466324
94 24 0.243323461300492
94 25 0.153942308333776
94 26 0.16306525368734
94 27 0.16306525368734
94 28 0.180431490805518
94 29 0.276791575546342
94 30 0.22993713893215
94 31 0.26457641950592
94 32 0.210328011152868
94 33 0.150648434679306
94 34 0.192135327664102
94 35 0.203678857605769
94 36 0.194099712153333
94 37 0.213507942946877
94 38 0.190464256717091
94 39 0.206505140896047
94 40 0.189959412147144
94 41 0.189573629038345
94 42 0.24213098794519
94 43 0.182454865457781
94 44 0.19749592516044
94 45 0.177167521495618
94 46 0.183130884608995
94 47 0.192296542655397
94 48 0.198872288240802
94 49 0.201176083252227
94 50 0.1973571668696
94 51 0.216884208099016
94 52 0.151875976519276
94 53 0.194493917204732
94 54 0.18672233731217
94 55 0.173987139646859
94 56 0.175299623969488
94 57 0.179365508130989
94 58 0.242988470113081
94 59 0.206138742994307
94 60 0.240604562195623
94 61 0.268429190248842
94 62 0.216845687477751
94 63 0.281068286874355
94 64 0.204327119199071
94 65 0.246208514432591
94 66 0.240411495036939
94 67 0.185092517555432
94 68 0.240246585669583
94 69 0.256062410837597
94 70 0.21493720140788
94 71 0.221469645909848
94 72 0.257841698073415
94 73 0.297761304928161
94 74 0.251700451659262
94 75 0.251700451659262
94 76 0.253861515130708
94 77 0.298771380662534
94 78 0.306558051158384
94 79 0.301360650220458
94 80 0.301360650220458
94 81 0.312180237626787
94 82 0.283641088195362
94 83 0.274503084204506
94 84 0.282817619308245
94 85 0.272642030468156
94 86 0.335433889626968
94 87 0.328984950150951
94 88 0.251497876940885
94 89 0.318305401396359
94 90 0.309560875114218
94 91 0.296742428947395
94 92 0.296742428947395
94 93 0.358762500695025
94 94 0.548346730670457
95 1 0.175591529997066
95 2 0.198472959803163
95 3 0.174429800616003
95 4 0.205952773346436
95 5 0.206280174365511
95 6 0.195832983446092
95 7 0.172532075541982
95 8 0.180372663259198
95 9 0.180219734518582
95 10 0.166046677608383
95 11 0.183948785741638
95 12 0.165571697794293
95 13 0.195099820155558
95 14 0.181317793436502
95 15 0.174484146316305
95 16 0.203844261615913
95 17 0.189941337003218
95 18 0.194596123854304
95 19 0.154253725516138
95 20 0.177798336326337
95 21 0.209397790127685
95 22 0.209397790127685
95 23 0.186953630360724
95 24 0.204838931506758
95 25 0.155548504919633
95 26 0.167832662117272
95 27 0.167832662117273
95 28 0.206174889623585
95 29 0.201671566060899
95 30 0.194227672622838
95 31 0.214302937405096
95 32 0.206104460146854
95 33 0.160528530133591
95 34 0.163945447222202
95 35 0.169423658615654
95 36 0.191390816093875
95 37 0.180468842409754
95 38 0.190979953251691
95 39 0.231746381506632
95 40 0.233236153878257
95 41 0.182338532104603
95 42 0.208780486765004
95 43 0.193393356798835
95 44 0.211734048152679
95 45 0.17427770679453
95 46 0.198469242805931
95 47 0.18618813041481
95 48 0.161029640447945
95 49 0.230774932124511
95 50 0.214833287931463
95 51 0.186462931952614
95 52 0.167059915264931
95 53 0.235911768759221
95 54 0.232679712436938
95 55 0.219875853731277
95 56 0.227428684025895
95 57 0.223694531779177
95 58 0.25072176709151
95 59 0.238929401759367
95 60 0.229988935765472
95 61 0.204613087904151
95 62 0.219970154076968
95 63 0.228139874614227
95 64 0.227208391321091
95 65 0.251005826601023
95 66 0.2293807680431
95 67 0.232564518403367
95 68 0.241272622615565
95 69 0.237160914216591
95 70 0.233279421016384
95 71 0.241135100583647
95 72 0.271843207619218
95 73 0.257850438206706
95 74 0.260200724661175
95 75 0.260200724661175
95 76 0.250928573057695
95 77 0.256545549879741
95 78 0.253854956082355
95 79 0.25823585947521
95 80 0.25823585947521
95 81 0.262071211074559
95 82 0.252140642183898
95 83 0.293829233037781
95 84 0.260962832053107
95 85 0.283455250508911
95 86 0.266652493241446
95 87 0.235356509193006
95 88 0.290374501521316
95 89 0.287272261238996
95 90 0.298254825745619
95 91 0.306465735037086
95 92 0.306465735037086
95 93 0.270446584578307
95 94 0.250679287399456
95 95 0.541230634725669
96 1 0.115629652953885
96 2 0.174175595241123
96 3 0.150363038672921
96 4 0.185165601689035
96 5 0.164811373662331
96 6 0.174439759554077
96 7 0.151293406202021
96 8 0.156897100977357
96 9 0.168890971476614
96 10 0.135009062607177
96 11 0.176107388670235
96 12 0.175295766695285
96 13 0.170481039363384
96 14 0.153616075636061
96 15 0.162653279110725
96 16 0.178185803956288
96 17 0.159473243761519
96 18 0.159221004262029
96 19 0.147733826377395
96 20 0.172941646530364
96 21 0.182351143192464
96 22 0.182351143192465
96 23 0.170467370349334
96 24 0.193488289104749
96 25 0.126676178489211
96 26 0.139145171439434
96 27 0.139145171439434
96 28 0.201012674340352
96 29 0.227409884737549
96 30 0.193143346253619
96 31 0.219134913207843
96 32 0.185883568843721
96 33 0.120513552012333
96 34 0.158242654560899
96 35 0.163679327112248
96 36 0.180696130122364
96 37 0.169596522587902
96 38 0.17744725880464
96 39 0.188843674255853
96 40 0.183881776016774
96 41 0.156566836918273
96 42 0.197873861705629
96 43 0.184386757128547
96 44 0.205566733506841
96 45 0.154407298262282
96 46 0.181784954525292
96 47 0.172239039582119
96 48 0.158782653654058
96 49 0.208240661371338
96 50 0.192474578425851
96 51 0.174629971124066
96 52 0.17575912256458
96 53 0.204202968061747
96 54 0.178175930922676
96 55 0.198207906568052
96 56 0.198954980434151
96 57 0.196298621789329
96 58 0.234209406672348
96 59 0.228010140211272
96 60 0.240413169884317
96 61 0.213534365433227
96 62 0.22058169713319
96 63 0.22681988033022
96 64 0.186626424639915
96 65 0.237523975319983
96 66 0.21694468743298
96 67 0.223825855663262
96 68 0.203595784007218
96 69 0.248255827256926
96 70 0.241270619152674
96 71 0.245014028487959
96 72 0.232670083738928
96 73 0.238956174089591
96 74 0.212456463341636
96 75 0.212456463341636
96 76 0.251036569862758
96 77 0.256643848508112
96 78 0.254878105044028
96 79 0.259834527125938
96 80 0.259834527125938
96 81 0.258818761500402
96 82 0.258488497036065
96 83 0.285672263346477
96 84 0.267670427122838
96 85 0.285039646668892
96 86 0.255632197558374
96 87 0.229204081640752
96 88 0.267591839180526
96 89 0.271816070238011
96 90 0.29825729423803
96 91 0.306019251290288
96 92 0.306019251290288
96 93 0.284541565970649
96 94 0.253453976575272
96 95 0.357788618290599
96 96 0.476413021695103
97 1 0.129377087573153
97 2 0.183860572943504
97 3 0.154985970104769
97 4 0.198707799848199
97 5 0.179334563818894
97 6 0.193612490580049
97 7 0.175306156134675
97 8 0.181810075595582
97 9 0.188237704274626
97 10 0.150547839245775
97 11 0.19658342964191
97 12 0.177159969246022
97 13 0.178628259401586
97 14 0.172485810430087
97 15 0.173781118816542
97 16 0.189819680810969
97 17 0.166087774216822
97 18 0.186082879211652
97 19 0.163373826443955
97 20 0.186942595786742
97 21 0.198079950436193
97 22 0.198079950436193
97 23 0.179935730418916
97 24 0.213709174738633
97 25 0.158702631299041
97 26 0.151503242451709
97 27 0.151503242451709
97 28 0.209892243419057
97 29 0.225384615383472
97 30 0.207738626424444
97 31 0.226441165851955
97 32 0.19756524206858
97 33 0.149583495172449
97 34 0.161333999592743
97 35 0.167646860468852
97 36 0.183570741859379
97 37 0.188950915549307
97 38 0.179090877707796
97 39 0.196064525401765
97 40 0.193832186066499
97 41 0.161809733737068
97 42 0.212258783061759
97 43 0.183799873409268
97 44 0.209483396501818
97 45 0.150025656593765
97 46 0.198774182221249
97 47 0.167785522330255
97 48 0.164643531285172
97 49 0.222450569084811
97 50 0.19544142579068
97 51 0.19860938774756
97 52 0.184346472978217
97 53 0.205457844369954
97 54 0.186653664708707
97 55 0.191985903439297
97 56 0.191756118535783
97 57 0.189290174536168
97 58 0.245845244713528
97 59 0.217358538379901
97 60 0.215633428510637
97 61 0.231273183789926
97 62 0.226228114153252
97 63 0.209340872686399
97 64 0.199449960159235
97 65 0.227096485417364
97 66 0.218308045179137
97 67 0.23814348183494
97 68 0.210157476459742
97 69 0.230730537597944
97 70 0.240102299090845
97 71 0.252228083466543
97 72 0.239101757443684
97 73 0.259500847895993
97 74 0.238874797315826
97 75 0.238874797315825
97 76 0.240312587683523
97 77 0.278610404884622
97 78 0.270822314532498
97 79 0.268407731122564
97 80 0.268407731122564
97 81 0.249893614205408
97 82 0.267382344031202
97 83 0.271320214906912
97 84 0.270279847444883
97 85 0.251542937186758
97 86 0.276761400987417
97 87 0.263203185688906
97 88 0.278119504547365
97 89 0.278720327807449
97 90 0.321586105030858
97 91 0.331992292821479
97 92 0.33199229282148
97 93 0.298752210954384
97 94 0.279278742064171
97 95 0.331242283993994
97 96 0.352602446199392
97 97 0.453794340205228
98 1 0.118544848551474
98 2 0.19364272780166
98 3 0.152972169604719
98 4 0.200419979548409
98 5 0.187652624984514
98 6 0.173988522559772
98 7 0.178762577628143
98 8 0.178296031844334
98 9 0.169404623358522
98 10 0.146952541146895
98 11 0.155861638483718
98 12 0.225690128848748
98 13 0.183151021976849
98 14 0.140763851389987
98 15 0.183854190810165
98 16 0.193400714703739
98 17 0.184741749852421
98 18 0.225248489407394
98 19 0.202714698931897
98 20 0.200728535894058
98 21 0.186176835899774
98 22 0.186176835899773
98 23 0.215203076079269
98 24 0.230168745689556
98 25 0.207130915124363
98 26 0.175136793025186
98 27 0.175136793025186
98 28 0.17184308485662
98 29 0.224804594804372
98 30 0.154343003919484
98 31 0.216636424451743
98 32 0.197131961979587
98 33 0.216936225457562
98 34 0.163066825644013
98 35 0.167112492636066
98 36 0.181865805583099
98 37 0.224833197266062
98 38 0.195216287843541
98 39 0.194281672587041
98 40 0.152324677965151
98 41 0.160585996729874
98 42 0.244993949463071
98 43 0.183463548712012
98 44 0.223245625377362
98 45 0.182117484127953
98 46 0.159040718571627
98 47 0.169408847843729
98 48 0.21345443434851
98 49 0.239157786837595
98 50 0.200715801101532
98 51 0.235239588433814
98 52 0.221141690561871
98 53 0.196423348644198
98 54 0.18083639365511
98 55 0.195170450087468
98 56 0.194186376810856
98 57 0.189932953668702
98 58 0.229467603197988
98 59 0.291147249215799
98 60 0.274447279933824
98 61 0.237906533213037
98 62 0.224861368297311
98 63 0.171901665302305
98 64 0.179986882946512
98 65 0.170422286823843
98 66 0.240115134166588
98 67 0.200088792806006
98 68 0.258878325950544
98 69 0.288651091513756
98 70 0.236144812786359
98 71 0.218906603261836
98 72 0.214347438025285
98 73 0.237108518810806
98 74 0.178460402676264
98 75 0.178460402676264
98 76 0.260586105571862
98 77 0.368275565203648
98 78 0.298388977331801
98 79 0.260771863077983
98 80 0.260771863077983
98 81 0.261004118797753
98 82 0.254284237065891
98 83 0.195546948724001
98 84 0.313943123052085
98 85 0.34321507448958
98 86 0.198773455758474
98 87 0.280920840484566
98 88 0.233820624495273
98 89 0.188021573541062
98 90 0.291116592632057
98 91 0.266693577271637
98 92 0.266693577271638
98 93 0.223606793860701
98 94 0.255060856087765
98 95 0.274795560505878
98 96 0.290089532998944
98 97 0.310121120589538
98 98 0.529035781725147
99 1 0.164283720834709
99 2 0.158211423375527
99 3 0.160554326049918
99 4 0.204020832100992
99 5 0.218359221226237
99 6 0.206937132244956
99 7 0.195434964763745
99 8 0.200040106755858
99 9 0.202461158839763
99 10 0.238221648430477
99 11 0.225994337652455
99 12 0.149022855277436
99 13 0.166788625994216
99 14 0.206243761408386
99 15 0.177304640201276
99 16 0.187174966583405
99 17 0.177912343777646
99 18 0.221802336195756
99 19 0.0909409307967531
99 20 0.142170778989087
99 21 0.209973794611418
99 22 0.209973794611419
99 23 0.22393765276921
99 24 0.23720579607691
99 25 0.102234719267867
99 26 0.15453929561236
99 27 0.15453929561236
99 28 0.265691308861874
99 29 0.272413475099401
99 30 0.288593355214593
99 31 0.257559730633811
99 32 0.212462255553794
99 33 0.0637744279517022
99 34 0.176456403045839
99 35 0.178890076600863
99 36 0.185790454490933
99 37 0.181427577261622
99 38 0.149481676410494
99 39 0.221146086746843
99 40 0.232995373420917
99 41 0.172374678473653
99 42 0.220349612999505
99 43 0.183217135322537
99 44 0.244640836526242
99 45 0.15066167287114
99 46 0.219705186081441
99 47 0.173652750390126
99 48 0.132329002294396
99 49 0.219404925845772
99 50 0.174782160085468
99 51 0.164063981744989
99 52 0.0711182324494887
99 53 0.184998320772402
99 54 0.205490817926051
99 55 0.159893731656976
99 56 0.134787803836121
99 57 0.13952818408464
99 58 0.255570782861077
99 59 0.151897968279321
99 60 0.191326104477155
99 61 0.229458829433099
99 62 0.185552993112179
99 63 0.255896499205269
99 64 0.189434362138758
99 65 0.285392275194858
99 66 0.217950479515107
99 67 0.263181973378957
99 68 0.229901741743775
99 69 0.23395971771698
99 70 0.207376582149451
99 71 0.252124468028002
99 72 0.20131293718438
99 73 0.260013665091437
99 74 0.267800577437994
99 75 0.267800577437995
99 76 0.283982891386811
99 77 0.2500482287112
99 78 0.231398304693664
99 79 0.247637490801604
99 80 0.247637490801603
99 81 0.271510352984221
99 82 0.262580399072127
99 83 0.318579985583286
99 84 0.267492267673881
99 85 0.13947310273874
99 86 0.400094216363848
99 87 0.368046219216969
99 88 0.303556307603773
99 89 0.385094800208735
99 90 0.255049380681799
99 91 0.274098909010328
99 92 0.274098909010329
99 93 0.342762492098446
99 94 0.371328559445804
99 95 0.276599654046218
99 96 0.270184916146373
99 97 0.296649461126711
99 98 0.182556223605522
99 99 0.619052518489045
100 1 0.171033122334254
100 2 0.160004083521407
100 3 0.153940513206407
100 4 0.174275959063974
100 5 0.218412534756193
100 6 0.160138201069893
100 7 0.17322945060533
100 8 0.176988066994329
100 9 0.141466372888075
100 10 0.175670744247743
100 11 0.143545386717691
100 12 0.23101877733884
100 13 0.166647600271995
100 14 0.125875072502762
100 15 0.169007685560673
100 16 0.1532567919771
100 17 0.162595061827511
100 18 0.222501098936721
100 19 0.154638910943961
100 20 0.177823493697733
100 21 0.181219049331578
100 22 0.181219049331578
100 23 0.238799327078327
100 24 0.235801278379337
100 25 0.1538621869872
100 26 0.171219991270587
100 27 0.171219991270588
100 28 0.165099909376412
100 29 0.245568396548266
100 30 0.199770299077742
100 31 0.241069388591716
100 32 0.208034431210479
100 33 0.168427865783831
100 34 0.172077520848632
100 35 0.183485081871257
100 36 0.193527744852902
100 37 0.224278289150702
100 38 0.22552990424027
100 39 0.223990355875876
100 40 0.19424195527906
100 41 0.181243423267097
100 42 0.184927584365771
100 43 0.20335720990599
100 44 0.206628732698103
100 45 0.152084780595586
100 46 0.211786820382776
100 47 0.169805117908827
100 48 0.212142096021726
100 49 0.23037140212844
100 50 0.217030118359876
100 51 0.231269420480262
100 52 0.194901549691652
100 53 0.211627517896552
100 54 0.228518617132018
100 55 0.193436925171272
100 56 0.193586287991474
100 57 0.202447563695083
100 58 0.211354099717187
100 59 0.221330677848379
100 60 0.208842024445979
100 61 0.233362484085352
100 62 0.238202697764702
100 63 0.209637536350093
100 64 0.251737855624818
100 65 0.188467524595546
100 66 0.26636894574802
100 67 0.277834944217285
100 68 0.248219471517222
100 69 0.254897570843135
100 70 0.215437860129958
100 71 0.265134379305163
100 72 0.205059498717589
100 73 0.303533564206879
100 74 0.230666714430461
100 75 0.230666714430461
100 76 0.25977844192044
100 77 0.307920005712481
100 78 0.287841822221721
100 79 0.25318047861777
100 80 0.25318047861777
100 81 0.215532464295491
100 82 0.269418164195921
100 83 0.252248619285363
100 84 0.282397717010624
100 85 0.234196675458903
100 86 0.310714620371871
100 87 0.273376181806242
100 88 0.287846204189106
100 89 0.3039190922455
100 90 0.299165030132544
100 91 0.274641358244093
100 92 0.274641358244093
100 93 0.316728446468463
100 94 0.298833496778651
100 95 0.212368701542557
100 96 0.226093171074097
100 97 0.248230358449556
100 98 0.257228803081304
100 99 0.313116280276363
100 100 0.504769979222216
101 1 0.163767160601152
101 2 0.185073227185174
101 3 0.150290793180682
101 4 0.183457083578987
101 5 0.203543941875239
101 6 0.185957770570939
101 7 0.1811877181593
101 8 0.184933917071006
101 9 0.184944064755645
101 10 0.189366639197835
101 11 0.188892480333355
101 12 0.201738969833251
101 13 0.171687924516596
101 14 0.169402502943861
101 15 0.176032860492182
101 16 0.182310288828306
101 17 0.179159736992196
101 18 0.217400114376613
101 19 0.165768429289795
101 20 0.1896552588927
101 21 0.188513600388198
101 22 0.188513600388198
101 23 0.187586908415685
101 24 0.185725949456392
101 25 0.161754823036571
101 26 0.156245594669948
101 27 0.156245594669948
101 28 0.210967651421877
101 29 0.230532372916295
101 30 0.202116955358565
101 31 0.215556387334587
101 32 0.20715941300388
101 33 0.194876248636089
101 34 0.169093084379476
101 35 0.171939023585818
101 36 0.181917624457526
101 37 0.222518393549329
101 38 0.19831949197729
101 39 0.197079755367879
101 40 0.19084558945556
101 41 0.165771790108287
101 42 0.189913614581735
101 43 0.189881304098382
101 44 0.178759174599084
101 45 0.160886359839125
101 46 0.195694449962649
101 47 0.173900692692619
101 48 0.211682943016764
101 49 0.220880531036164
101 50 0.204819032563026
101 51 0.185061444533165
101 52 0.207661168254273
101 53 0.195688166665094
101 54 0.212292184789255
101 55 0.184619288560469
101 56 0.183896124157275
101 57 0.180780394096774
101 58 0.254498124355825
101 59 0.222869848230466
101 60 0.222841308249758
101 61 0.230135228806238
101 62 0.239175381293305
101 63 0.232455051504264
101 64 0.223058702074111
101 65 0.202002420487199
101 66 0.225667378409647
101 67 0.234856494825162
101 68 0.212097537913808
101 69 0.233479460479673
101 70 0.22371016016809
101 71 0.226227910131248
101 72 0.232427584160891
101 73 0.222539570348104
101 74 0.223818674435412
101 75 0.223818674435411
101 76 0.232784530437822
101 77 0.243740932929511
101 78 0.285344419477381
101 79 0.265732753846332
101 80 0.265732753846332
101 81 0.222922049502574
101 82 0.260866436288977
101 83 0.263980203471991
101 84 0.260594807409547
101 85 0.27315237989816
101 86 0.253114924303662
101 87 0.243386522097023
101 88 0.262319195768202
101 89 0.242665451504729
101 90 0.273287438924897
101 91 0.270463982910055
101 92 0.270463982910056
101 93 0.26948664677306
101 94 0.262685985889649
101 95 0.261362735785149
101 96 0.27499297077561
101 97 0.281391786850118
101 98 0.266027771800236
101 99 0.263107216032566
101 100 0.270485695216963
101 101 0.437638449475576
102 1 0.167090520379624
102 2 0.154905707697055
102 3 0.153673407540976
102 4 0.184648145459707
102 5 0.207266764706905
102 6 0.165437880763207
102 7 0.167520795798326
102 8 0.176361432036118
102 9 0.200966643905098
102 10 0.219650083230886
102 11 0.204798110219713
102 12 0.176400524264113
102 13 0.171272684733714
102 14 0.189112919851181
102 15 0.191065285406366
102 16 0.189210812517208
102 17 0.159345778123769
102 18 0.245700809886799
102 19 0.165773122079251
102 20 0.195934350139626
102 21 0.190096040460221
102 22 0.190096040460222
102 23 0.214436616505939
102 24 0.234050337844927
102 25 0.181578305654611
102 26 0.18989373281574
102 27 0.18989373281574
102 28 0.230764586585113
102 29 0.268941028344637
102 30 0.203635488379061
102 31 0.24957020949969
102 32 0.198631708723946
102 33 0.135477811275862
102 34 0.182756361064693
102 35 0.187063886776507
102 36 0.187284480141658
102 37 0.19716135853315
102 38 0.172972305583618
102 39 0.199901542653978
102 40 0.211610123092842
102 41 0.179612999282356
102 42 0.238584846493551
102 43 0.177560130379387
102 44 0.210764409221677
102 45 0.212890970623462
102 46 0.209498069948132
102 47 0.179462095231131
102 48 0.222181125918586
102 49 0.218807839692405
102 50 0.171809059280229
102 51 0.171091419159051
102 52 0.112478987297593
102 53 0.168247489503969
102 54 0.19014490732534
102 55 0.122446595241049
102 56 0.123243378771847
102 57 0.125632583178124
102 58 0.252672685722679
102 59 0.229546001925957
102 60 0.264852718877916
102 61 0.308078480630575
102 62 0.228171713901428
102 63 0.243139548919293
102 64 0.197029020207936
102 65 0.245036290443461
102 66 0.202998443411001
102 67 0.183948718156953
102 68 0.211334351562429
102 69 0.241147421425552
102 70 0.219342215636287
102 71 0.255528429419942
102 72 0.215420187123748
102 73 0.208504817187238
102 74 0.259155579660246
102 75 0.259155579660246
102 76 0.269583202070285
102 77 0.296831425930529
102 78 0.234969399034706
102 79 0.264472905182324
102 80 0.264472905182324
102 81 0.337495268234731
102 82 0.244707071990673
102 83 0.268293596012079
102 84 0.296496321417695
102 85 0.256003639806475
102 86 0.299983537751811
102 87 0.364915412326214
102 88 0.249889631908656
102 89 0.297165606481665
102 90 0.274655982075562
102 91 0.26128670666514
102 92 0.261286706665141
102 93 0.304214123305397
102 94 0.330431361736678
102 95 0.245070792272807
102 96 0.238632499212961
102 97 0.268431352233007
102 98 0.295379018676019
102 99 0.37246468837614
102 100 0.250965383620139
102 101 0.266035914637043
102 102 0.582132443409644
103 1 0.127584056766292
103 2 0.157307397349833
103 3 0.149624529548313
103 4 0.184222310406633
103 5 0.237081613930504
103 6 0.167223247447234
103 7 0.174894336772594
103 8 0.182658457516013
103 9 0.138388663944409
103 10 0.178458040025944
103 11 0.113569842524707
103 12 0.214440929177955
103 13 0.169019799674244
103 14 0.134622725769701
103 15 0.189597186303704
103 16 0.199054529614002
103 17 0.183428810794163
103 18 0.24525876164716
103 19 0.18190488794915
103 20 0.191305315649361
103 21 0.183352716344598
103 22 0.183352716344599
103 23 0.199903062690105
103 24 0.221332249151661
103 25 0.200916702883032
103 26 0.189760379605547
103 27 0.189760379605546
103 28 0.171937483141427
103 29 0.28182350178876
103 30 0.166651948627293
103 31 0.228548517179218
103 32 0.211415903196669
103 33 0.160912012498551
103 34 0.146182861245362
103 35 0.152057036983642
103 36 0.182375096568045
103 37 0.224432585628102
103 38 0.197914555340754
103 39 0.226398830751195
103 40 0.193097353039818
103 41 0.159125771735925
103 42 0.228139330740145
103 43 0.175171294293397
103 44 0.212458516293005
103 45 0.18023998512438
103 46 0.209328427243784
103 47 0.16239099718773
103 48 0.242965624622915
103 49 0.233382112199439
103 50 0.192880012778299
103 51 0.199033125787837
103 52 0.167285170383444
103 53 0.158762309363887
103 54 0.195215716353683
103 55 0.127351726568798
103 56 0.125554351348697
103 57 0.127974097541632
103 58 0.249149200725774
103 59 0.242063535252842
103 60 0.252916204506673
103 61 0.308630424270686
103 62 0.232209648650097
103 63 0.183667142084215
103 64 0.183927299506875
103 65 0.205580513785834
103 66 0.207010881857935
103 67 0.209705306159338
103 68 0.248723594157325
103 69 0.265135214621268
103 70 0.219177523134778
103 71 0.261764985633323
103 72 0.196953453236652
103 73 0.236965324571402
103 74 0.220793862857168
103 75 0.220793862857168
103 76 0.277977151206865
103 77 0.356028176449123
103 78 0.252094244243326
103 79 0.238517264202917
103 80 0.238517264202917
103 81 0.309563998764173
103 82 0.223142779323292
103 83 0.247184048595953
103 84 0.325535488125985
103 85 0.284318039023626
103 86 0.27208440492318
103 87 0.347575764691736
103 88 0.24892722378307
103 89 0.279828016362433
103 90 0.275224954375109
103 91 0.259518765909561
103 92 0.259518765909561
103 93 0.262172339802385
103 94 0.289774747512115
103 95 0.248732070479413
103 96 0.248708606888014
103 97 0.266787738142603
103 98 0.354266235711104
103 99 0.303177989934474
103 100 0.302917953799737
103 101 0.259895647613713
103 102 0.423633021241598
103 103 0.565176874497179
104 1 0.163127070082425
104 2 0.149836585078618
104 3 0.13739165271269
104 4 0.153570653340506
104 5 0.203760630270401
104 6 0.144986891632174
104 7 0.142177721572987
104 8 0.147810394756289
104 9 0.139664509318343
104 10 0.178641119931432
104 11 0.128535741179585
104 12 0.164256929701857
104 13 0.159348215147551
104 14 0.140306285621705
104 15 0.169544691511733
104 16 0.156581703022977
104 17 0.168619622896802
104 18 0.191346780157367
104 19 0.123461077667633
104 20 0.150085799112056
104 21 0.163273689886527
104 22 0.163273689886527
104 23 0.192464122491284
104 24 0.198133220398951
104 25 0.117612232907905
104 26 0.151971831449087
104 27 0.151971831449088
104 28 0.157891533179014
104 29 0.245709451312379
104 30 0.135588905866707
104 31 0.1787859908225
104 32 0.166451075823969
104 33 0.138952752081965
104 34 0.150024440286164
104 35 0.161958259385412
104 36 0.174682612351787
104 37 0.167301961298192
104 38 0.185915009731787
104 39 0.223156059073917
104 40 0.205669222167282
104 41 0.159405250804474
104 42 0.200453076188655
104 43 0.170694073485061
104 44 0.185513294842838
104 45 0.17371969367923
104 46 0.157813058411677
104 47 0.166707110918775
104 48 0.198807714530815
104 49 0.208481102716008
104 50 0.194150053383563
104 51 0.153307296924586
104 52 0.126204721744188
104 53 0.1578126942802
104 54 0.198086964756974
104 55 0.13081275056554
104 56 0.140090003694633
104 57 0.139593885935788
104 58 0.190919700422382
104 59 0.207528558736571
104 60 0.219565940546656
104 61 0.235345618473873
104 62 0.196144802207446
104 63 0.215506673753962
104 64 0.200144630716084
104 65 0.167984661381256
104 66 0.204223201369105
104 67 0.165513146357539
104 68 0.20261563126963
104 69 0.217575447999861
104 70 0.191005929810062
104 71 0.192024363459537
104 72 0.19884999951278
104 73 0.227632988084665
104 74 0.215095627337065
104 75 0.215095627337065
104 76 0.269379005682534
104 77 0.267792357855369
104 78 0.264980931899623
104 79 0.238021232761447
104 80 0.238021232761447
104 81 0.305059381216765
104 82 0.250456385516298
104 83 0.279169836441723
104 84 0.31454538714226
104 85 0.291463904373734
104 86 0.252167319617426
104 87 0.304078018280285
104 88 0.225167798934729
104 89 0.248599577389502
104 90 0.240627782409491
104 91 0.237152571072013
104 92 0.237152571072013
104 93 0.253398508421336
104 94 0.281923867198076
104 95 0.259623150223069
104 96 0.243834419256345
104 97 0.248112727551116
104 98 0.282265875857114
104 99 0.288141733983785
104 100 0.276799544325192
104 101 0.248150983082246
104 102 0.325048150376427
104 103 0.329729434341484
104 104 0.426865632951298
105 1 0.181527977724257
105 2 0.168414449491629
105 3 0.141536342553375
105 4 0.172815965100373
105 5 0.212125719636509
105 6 0.167921585227368
105 7 0.156532484959632
105 8 0.162756477387363
105 9 0.157870994719333
105 10 0.182994427362562
105 11 0.140842568115383
105 12 0.16296346769066
105 13 0.166990507340994
105 14 0.160809053884558
105 15 0.176851992254412
105 16 0.17857568559779
105 17 0.176933437279138
105 18 0.190567463275073
105 19 0.131994083795489
105 20 0.16416459887152
105 21 0.183755990875244
105 22 0.183755990875244
105 23 0.204093804388849
105 24 0.209485823841756
105 25 0.120356114252086
105 26 0.163907718187077
105 27 0.163907718187077
105 28 0.166087980519725
105 29 0.25506139481503
105 30 0.172531921841304
105 31 0.186184107972378
105 32 0.182864431428303
105 33 0.172189174907025
105 34 0.179602007232341
105 35 0.189349019977935
105 36 0.184728842387185
105 37 0.166028842960826
105 38 0.208979195498809
105 39 0.228131943155576
105 40 0.210291095427539
105 41 0.184553702959701
105 42 0.197125692530246
105 43 0.178100656783479
105 44 0.208830329522646
105 45 0.192689847022951
105 46 0.160257847934242
105 47 0.176945436389684
105 48 0.222338935104235
105 49 0.206291333003735
105 50 0.178846107577662
105 51 0.180034000248425
105 52 0.131171812497011
105 53 0.159707990241237
105 54 0.200300098656314
105 55 0.170661822949555
105 56 0.178153368274948
105 57 0.178677557150092
105 58 0.210035531978326
105 59 0.222049267844156
105 60 0.236663922116467
105 61 0.225579449542193
105 62 0.199890648577785
105 63 0.226840880681304
105 64 0.201471254291518
105 65 0.17623701133411
105 66 0.231854666063697
105 67 0.148693272592324
105 68 0.210376693622579
105 69 0.221814340783584
105 70 0.19991725650815
105 71 0.183209475094051
105 72 0.23210860251419
105 73 0.244457365308562
105 74 0.206165996313537
105 75 0.206165996313537
105 76 0.274276733786645
105 77 0.248196302642542
105 78 0.260763881773935
105 79 0.240468032734609
105 80 0.240468032734609
105 81 0.283601111531817
105 82 0.255333991268336
105 83 0.260322637716374
105 84 0.290536651731067
105 85 0.290276679161217
105 86 0.241409919856032
105 87 0.278472356882332
105 88 0.204283738436968
105 89 0.226147531705696
105 90 0.245687548596491
105 91 0.240710632479954
105 92 0.240710632479954
105 93 0.254799922534016
105 94 0.288943556716179
105 95 0.267408473303062
105 96 0.247151708827677
105 97 0.249128527841608
105 98 0.287210051363615
105 99 0.268348346944384
105 100 0.254540568109293
105 101 0.249093302515097
105 102 0.301203753280124
105 103 0.294821853729774
105 104 0.350735934873939
105 105 0.420358688957367
106 1 0.181527977724256
106 2 0.168414449491628
106 3 0.141536342553375
106 4 0.172815965100374
106 5 0.212125719636509
106 6 0.167921585227368
106 7 0.156532484959632
106 8 0.162756477387363
106 9 0.157870994719333
106 10 0.182994427362562
106 11 0.140842568115382
106 12 0.162963467690661
106 13 0.166990507340994
106 14 0.160809053884558
106 15 0.176851992254412
106 16 0.17857568559779
106 17 0.176933437279138
106 18 0.190567463275073
106 19 0.131994083795489
106 20 0.16416459887152
106 21 0.183755990875244
106 22 0.183755990875244
106 23 0.204093804388849
106 24 0.209485823841755
106 25 0.120356114252086
106 26 0.163907718187077
106 27 0.163907718187077
106 28 0.166087980519725
106 29 0.25506139481503
106 30 0.172531921841304
106 31 0.186184107972378
106 32 0.182864431428303
106 33 0.172189174907025
106 34 0.179602007232341
106 35 0.189349019977935
106 36 0.184728842387185
106 37 0.166028842960826
106 38 0.208979195498809
106 39 0.228131943155576
106 40 0.210291095427539
106 41 0.184553702959701
106 42 0.197125692530246
106 43 0.178100656783479
106 44 0.208830329522646
106 45 0.192689847022951
106 46 0.160257847934242
106 47 0.176945436389684
106 48 0.222338935104234
106 49 0.206291333003735
106 50 0.178846107577662
106 51 0.180034000248425
106 52 0.13117181249701
106 53 0.159707990241237
106 54 0.200300098656315
106 55 0.170661822949555
106 56 0.178153368274948
106 57 0.178677557150092
106 58 0.210035531978326
106 59 0.222049267844156
106 60 0.236663922116467
106 61 0.225579449542193
106 62 0.199890648577785
106 63 0.226840880681304
106 64 0.201471254291518
106 65 0.17623701133411
106 66 0.231854666063697
106 67 0.148693272592324
106 68 0.210376693622579
106 69 0.221814340783584
106 70 0.19991725650815
106 71 0.183209475094051
106 72 0.23210860251419
106 73 0.244457365308562
106 74 0.206165996313537
106 75 0.206165996313537
106 76 0.274276733786645
106 77 0.248196302642542
106 78 0.260763881773935
106 79 0.240468032734609
106 80 0.24046803273461
106 81 0.283601111531817
106 82 0.255333991268336
106 83 0.260322637716374
106 84 0.290536651731067
106 85 0.290276679161217
106 86 0.241409919856032
106 87 0.278472356882332
106 88 0.204283738436968
106 89 0.226147531705696
106 90 0.245687548596491
106 91 0.240710632479954
106 92 0.240710632479954
106 93 0.254799922534017
106 94 0.288943556716179
106 95 0.267408473303062
106 96 0.247151708827677
106 97 0.249128527841608
106 98 0.287210051363615
106 99 0.268348346944384
106 100 0.254540568109293
106 101 0.249093302515097
106 102 0.301203753280124
106 103 0.294821853729774
106 104 0.350735934873939
106 105 0.420258688957367
106 106 0.420358688957367
107 1 0.135379467577098
107 2 0.15871326827549
107 3 0.123537368615553
107 4 0.147736379583516
107 5 0.18022480091024
107 6 0.148427533236188
107 7 0.118434220375786
107 8 0.126334376510226
107 9 0.14396885756403
107 10 0.144696455872397
107 11 0.140832472012348
107 12 0.133878923689499
107 13 0.14859147234528
107 14 0.130009259127748
107 15 0.15894916190321
107 16 0.144967378437297
107 17 0.163597899043278
107 18 0.178043216845238
107 19 0.120318445803724
107 20 0.15703809534584
107 21 0.153452237346594
107 22 0.153452237346594
107 23 0.175705368496263
107 24 0.20133089547791
107 25 0.0855753357444893
107 26 0.124910408947226
107 27 0.124910408947226
107 28 0.146382092854531
107 29 0.229153339326974
107 30 0.141028584370514
107 31 0.164680682906861
107 32 0.14125687164455
107 33 0.160753395135539
107 34 0.148478389113078
107 35 0.160287290632931
107 36 0.157745037815561
107 37 0.172753303730469
107 38 0.170465510818019
107 39 0.183550906055683
107 40 0.160186339492297
107 41 0.138638099352539
107 42 0.219175618566426
107 43 0.147421882223838
107 44 0.197838610429453
107 45 0.165808899167884
107 46 0.13308768229613
107 47 0.144690945084876
107 48 0.177374797966744
107 49 0.177315097360015
107 50 0.137812985401728
107 51 0.160708436564352
107 52 0.118427761559877
107 53 0.122160800921954
107 54 0.146784726701301
107 55 0.13305407262828
107 56 0.141107436148779
107 57 0.141186124053598
107 58 0.201714616131168
107 59 0.199686111670174
107 60 0.225609818457896
107 61 0.198521095212328
107 62 0.163021577354343
107 63 0.166712361466021
107 64 0.146856917898728
107 65 0.175701262056545
107 66 0.181478529566951
107 67 0.14725152590359
107 68 0.187828451654598
107 69 0.201466680555928
107 70 0.182581985202519
107 71 0.177120784980931
107 72 0.186110891282994
107 73 0.202126948619676
107 74 0.199683640585832
107 75 0.199683640585831
107 76 0.258938870659724
107 77 0.275083247242485
107 78 0.263559144590472
107 79 0.235097618817853
107 80 0.235097618817853
107 81 0.294126768943185
107 82 0.223781877074958
107 83 0.256448205264986
107 84 0.30866294499019
107 85 0.300399883326441
107 86 0.224945128563754
107 87 0.294151607029975
107 88 0.162016247471306
107 89 0.198524488288613
107 90 0.207484853583158
107 91 0.226971132244132
107 92 0.226971132244132
107 93 0.274056168130532
107 94 0.301674965600211
107 95 0.249728315684862
107 96 0.256791357169177
107 97 0.251393719722774
107 98 0.294228476560226
107 99 0.276650225128291
107 100 0.232108041109482
107 101 0.250060753188791
107 102 0.314051581793413
107 103 0.295078123733994
107 104 0.34817856429161
107 105 0.356933736488438
107 106 0.356933736488438
107 107 0.512223981495244
108 1 0.162216846939819
108 2 0.162772639549827
108 3 0.137993958708891
108 4 0.168193181936436
108 5 0.205787032135006
108 6 0.163466225751155
108 7 0.161430339006516
108 8 0.167415897304532
108 9 0.15817667242033
108 10 0.18344140671357
108 11 0.154382515277188
108 12 0.172659711889804
108 13 0.16347756572928
108 14 0.163650400957756
108 15 0.169948010522881
108 16 0.169226204396805
108 17 0.171935299172123
108 18 0.205037671956973
108 19 0.128944784211628
108 20 0.175608710108098
108 21 0.178417626896897
108 22 0.178417626896897
108 23 0.214250907551259
108 24 0.220198886219989
108 25 0.107409355842795
108 26 0.152248631747308
108 27 0.152248631747308
108 28 0.172794072376954
108 29 0.255528050567264
108 30 0.165997667185905
108 31 0.184470730344615
108 32 0.180782021154903
108 33 0.165526006239525
108 34 0.176939789451813
108 35 0.184782866171785
108 36 0.17990394175598
108 37 0.165387890942475
108 38 0.201204350172215
108 39 0.212569401902748
108 40 0.195078541928001
108 41 0.166345763126033
108 42 0.194039509926657
108 43 0.17105265062404
108 44 0.191852735284838
108 45 0.179453228468999
108 46 0.165294257352629
108 47 0.173744212412999
108 48 0.209720576201265
108 49 0.204227262952679
108 50 0.166762952231023
108 51 0.163648228748253
108 52 0.129718684924632
108 53 0.160394034826442
108 54 0.200641264259698
108 55 0.161740018538833
108 56 0.169737166203283
108 57 0.169294891148563
108 58 0.219182766530181
108 59 0.212444489233729
108 60 0.222991156688503
108 61 0.218129702201326
108 62 0.203503396655191
108 63 0.220970841944872
108 64 0.199467490798682
108 65 0.184367665257535
108 66 0.238842430793911
108 67 0.164908093380153
108 68 0.218223847384129
108 69 0.228455056698911
108 70 0.20514464642456
108 71 0.194345525061357
108 72 0.222443557817236
108 73 0.230756840996478
108 74 0.220150414675668
108 75 0.220150414675668
108 76 0.281052576138661
108 77 0.252386705693901
108 78 0.273784259712655
108 79 0.23974743359929
108 80 0.23974743359929
108 81 0.263001682394226
108 82 0.255200486815627
108 83 0.26123415754406
108 84 0.29421794533499
108 85 0.291461236032735
108 86 0.236088712140927
108 87 0.275646027291857
108 88 0.213800351233105
108 89 0.222031187592024
108 90 0.241485905117306
108 91 0.238045179239213
108 92 0.238045179239213
108 93 0.252272449963687
108 94 0.278450461897944
108 95 0.267102579480576
108 96 0.253852790217341
108 97 0.256731594035898
108 98 0.289695186265844
108 99 0.276483422499274
108 100 0.258916038104643
108 101 0.256362168166427
108 102 0.286168580910653
108 103 0.283403558554195
108 104 0.34973378338922
108 105 0.375496230135209
108 106 0.37549623013521
108 107 0.358478886642144
108 108 0.431118439212532
109 1 0.176375701534916
109 2 0.197908644468535
109 3 0.165345252826744
109 4 0.184926462783287
109 5 0.225563463774546
109 6 0.183728128248054
109 7 0.160934784138745
109 8 0.170454397466112
109 9 0.155459457073839
109 10 0.156536508371986
109 11 0.130952500587365
109 12 0.190398304758832
109 13 0.198053561462688
109 14 0.172009310675337
109 15 0.194296528191848
109 16 0.203624704289354
109 17 0.22049379215825
109 18 0.192032971238582
109 19 0.154064514176221
109 20 0.175043605862946
109 21 0.19609890308249
109 22 0.19609890308249
109 23 0.189987259662695
109 24 0.189066866481281
109 25 0.142874299987118
109 26 0.17408787169118
109 27 0.17408787169118
109 28 0.188168355464059
109 29 0.243031303907938
109 30 0.182901725069061
109 31 0.22381581173403
109 32 0.204705013102248
109 33 0.191209559198258
109 34 0.170481924708323
109 35 0.180928650139321
109 36 0.189886987613113
109 37 0.191443697617189
109 38 0.230465542401234
109 39 0.25685572968396
109 40 0.23987674091945
109 41 0.205438831443995
109 42 0.182651825861697
109 43 0.191995663705186
109 44 0.203394034639281
109 45 0.203139399052327
109 46 0.183390007178403
109 47 0.17605532740961
109 48 0.255153566096658
109 49 0.229461375634177
109 50 0.209356701671475
109 51 0.201187172767091
109 52 0.187162536741275
109 53 0.174333300437573
109 54 0.224789533284186
109 55 0.19304836535413
109 56 0.193172086110953
109 57 0.187250944213839
109 58 0.224073765051531
109 59 0.257815828075803
109 60 0.250714585807413
109 61 0.258260765710876
109 62 0.237824210372871
109 63 0.234980544271234
109 64 0.238471602955861
109 65 0.196169795006219
109 66 0.252738915574585
109 67 0.179536798491359
109 68 0.226842952814386
109 69 0.224530436216127
109 70 0.226608782356076
109 71 0.200144156754555
109 72 0.247766052651532
109 73 0.249058729736538
109 74 0.196999477049834
109 75 0.196999477049834
109 76 0.266718469326188
109 77 0.239061583923367
109 78 0.263112438523208
109 79 0.239705899883662
109 80 0.239705899883662
109 81 0.25798233119479
109 82 0.254838081962421
109 83 0.272732656156361
109 84 0.303847391322949
109 85 0.309276500517426
109 86 0.235050163521808
109 87 0.227228112760801
109 88 0.22492175770932
109 89 0.19797715012306
109 90 0.268486538220955
109 91 0.255575632066347
109 92 0.255575632066348
109 93 0.211215358451864
109 94 0.219007902192911
109 95 0.291809776738801
109 96 0.261256180263293
109 97 0.25700701079016
109 98 0.308281392207311
109 99 0.224186508401237
109 100 0.263747125705432
109 101 0.267766284669044
109 102 0.255307267945789
109 103 0.320381724742779
109 104 0.303841012263293
109 105 0.335573566176856
109 106 0.335573566176856
109 107 0.287840722727408
109 108 0.330724966074203
109 109 0.493193668449141
110 1 0.176375701534916
110 2 0.197908644468536
110 3 0.165345252826744
110 4 0.184926462783287
110 5 0.225563463774546
110 6 0.183728128248054
110 7 0.160934784138745
110 8 0.170454397466112
110 9 0.155459457073839
110 10 0.156536508371986
110 11 0.130952500587365
110 12 0.190398304758833
110 13 0.198053561462688
110 14 0.172009310675337
110 15 0.194296528191848
110 16 0.203624704289354
110 17 0.22049379215825
110 18 0.192032971238582
110 19 0.154064514176221
110 20 0.175043605862946
110 21 0.19609890308249
110 22 0.19609890308249
110 23 0.189987259662695
110 24 0.189066866481281
110 25 0.142874299987119
110 26 0.17408787169118
110 27 0.17408787169118
110 28 0.188168355464059
110 29 0.243031303907938
110 30 0.182901725069061
110 31 0.223815811734031
110 32 0.204705013102248
110 33 0.191209559198258
110 34 0.170481924708324
110 35 0.180928650139321
110 36 0.189886987613114
110 37 0.191443697617189
110 38 0.230465542401234
110 39 0.256855729683961
110 40 0.23987674091945
110 41 0.205438831443995
110 42 0.182651825861697
110 43 0.191995663705186
110 44 0.203394034639281
110 45 0.203139399052327
110 46 0.183390007178403
110 47 0.17605532740961
110 48 0.255153566096658
110 49 0.229461375634177
110 50 0.209356701671475
110 51 0.201187172767092
110 52 0.187162536741275
110 53 0.174333300437573
110 54 0.224789533284186
110 55 0.19304836535413
110 56 0.193172086110953
110 57 0.187250944213839
110 58 0.224073765051531
110 59 0.257815828075803
110 60 0.250714585807413
110 61 0.258260765710876
110 62 0.237824210372871
110 63 0.234980544271234
110 64 0.238471602955861
110 65 0.196169795006219
110 66 0.252738915574586
110 67 0.179536798491359
110 68 0.226842952814386
110 69 0.224530436216127
110 70 0.226608782356076
110 71 0.200144156754555
110 72 0.247766052651532
110 73 0.249058729736538
110 74 0.196999477049834
110 75 0.196999477049834
110 76 0.266718469326189
110 77 0.239061583923367
110 78 0.263112438523208
110 79 0.239705899883662
110 80 0.239705899883662
110 81 0.257982331194791
110 82 0.25483808196242
110 83 0.272732656156362
110 84 0.303847391322948
110 85 0.309276500517426
110 86 0.235050163521808
110 87 0.227228112760801
110 88 0.22492175770932
110 89 0.19797715012306
110 90 0.268486538220955
110 91 0.255575632066347
110 92 0.255575632066347
110 93 0.211215358451864
110 94 0.219007902192911
110 95 0.291809776738801
110 96 0.261256180263293
110 97 0.25700701079016
110 98 0.308281392207312
110 99 0.224186508401238
110 100 0.263747125705431
110 101 0.267766284669045
110 102 0.255307267945789
110 103 0.320381724742779
110 104 0.303841012263292
110 105 0.335573566176856
110 106 0.335573566176856
110 107 0.287840722727408
110 108 0.330724966074203
110 109 0.493093668449141
110 110 0.49319366844914
111 1 0.147952452256663
111 2 0.163877651519878
111 3 0.154614533697787
111 4 0.163371799322965
111 5 0.179849644108355
111 6 0.168990930656698
111 7 0.143679924884704
111 8 0.153600297569651
111 9 0.181206819143525
111 10 0.157723607489106
111 11 0.178541816265016
111 12 0.174103179468071
111 13 0.193066148581267
111 14 0.176218423536504
111 15 0.195656367557106
111 16 0.178031065725675
111 17 0.213510487634054
111 18 0.194914550620112
111 19 0.167748701380359
111 20 0.176149928839432
111 21 0.179027307575436
111 22 0.179027307575436
111 23 0.178203196377464
111 24 0.194201861510821
111 25 0.149016710173661
111 26 0.168026104057479
111 27 0.16802610405748
111 28 0.203024595016406
111 29 0.225474601730681
111 30 0.172547455659824
111 31 0.217905966234557
111 32 0.178842311040772
111 33 0.19184227701848
111 34 0.175991262837053
111 35 0.180118094322105
111 36 0.181188742786601
111 37 0.192637713331022
111 38 0.192492466232126
111 39 0.226755706173571
111 40 0.227444462251647
111 41 0.199772790049895
111 42 0.215991767194907
111 43 0.184829590291291
111 44 0.201778239401294
111 45 0.182751953537169
111 46 0.217764901212278
111 47 0.169813084035806
111 48 0.233012478311858
111 49 0.219091599147404
111 50 0.189850100683041
111 51 0.18499600254342
111 52 0.184627544518152
111 53 0.167358875826515
111 54 0.181425166520229
111 55 0.174638091299938
111 56 0.176034682844022
111 57 0.170682091467883
111 58 0.227065051077286
111 59 0.248643551850311
111 60 0.228199768160643
111 61 0.251149687746322
111 62 0.230500088460208
111 63 0.191622039929576
111 64 0.179800213563014
111 65 0.191731196833114
111 66 0.197980613573004
111 67 0.176733386564774
111 68 0.182754855741483
111 69 0.232267971379256
111 70 0.232757061034364
111 71 0.243290319302472
111 72 0.236643615323371
111 73 0.235551283659112
111 74 0.218032607828779
111 75 0.218032607828778
111 76 0.261971732733031
111 77 0.340732748053716
111 78 0.271183181701571
111 79 0.261281207156188
111 80 0.261281207156188
111 81 0.295566814928955
111 82 0.252470018020094
111 83 0.266798595761051
111 84 0.299567630638256
111 85 0.331168145198947
111 86 0.219024248743513
111 87 0.256708692583812
111 88 0.243376574265906
111 89 0.230742629929117
111 90 0.271423672410868
111 91 0.286306527376304
111 92 0.286306527376305
111 93 0.269059457095428
111 94 0.219861480424389
111 95 0.296977568558199
111 96 0.322716421165797
111 97 0.303890359783664
111 98 0.38089906180134
111 99 0.215588698279737
111 100 0.222329067443466
111 101 0.286819480654243
111 102 0.297004581033023
111 103 0.318251201224836
111 104 0.285056256711063
111 105 0.30546081349426
111 106 0.30546081349426
111 107 0.330664428728122
111 108 0.313546661633749
111 109 0.352284639134951
111 110 0.35228463913495
111 111 0.530557735828135
112 1 0.227045388554484
112 2 0.14637794689674
112 3 0.163861819420949
112 4 0.174579824170642
112 5 0.22909143945837
112 6 0.166136631285614
112 7 0.152089510183648
112 8 0.157787189261033
112 9 0.155121662548004
112 10 0.223324465989501
112 11 0.139576114759372
112 12 0.193070980466053
112 13 0.185220128425604
112 14 0.17034683666052
112 15 0.170184249227823
112 16 0.177531768765504
112 17 0.18849055516367
112 18 0.212543701599728
112 19 0.119605003627604
112 20 0.16163197424761
112 21 0.197716683758202
112 22 0.197716683758202
112 23 0.201113002411465
112 24 0.198542385813104
112 25 0.143204551590409
112 26 0.192835204133363
112 27 0.192835204133363
112 28 0.188745425068294
112 29 0.23533684551646
112 30 0.185679161968684
112 31 0.226370987929878
112 32 0.204964412162515
112 33 0.177027472991256
112 34 0.159087765961015
112 35 0.169786723154524
112 36 0.183588259668996
112 37 0.211281769893811
112 38 0.212796700773878
112 39 0.23604322793126
112 40 0.23780021586113
112 41 0.204402725372263
112 42 0.165069827178608
112 43 0.201958681068412
112 44 0.166475606557798
112 45 0.173093668016457
112 46 0.20792157245311
112 47 0.179252433207187
112 48 0.228601014560203
112 49 0.210078408130026
112 50 0.210997385408389
112 51 0.19137382518827
112 52 0.199352589891086
112 53 0.197723845583465
112 54 0.225839458318989
112 55 0.15727582951647
112 56 0.157828410038612
112 57 0.154491656173529
112 58 0.212424818667634
112 59 0.210131324677813
112 60 0.197108578370308
112 61 0.292545352910063
112 62 0.255986220733657
112 63 0.242239412391995
112 64 0.28350843427567
112 65 0.186572273873499
112 66 0.233758671104516
112 67 0.222159484862375
112 68 0.222317405347934
112 69 0.22370308020727
112 70 0.215745240629537
112 71 0.227895551469067
112 72 0.256161214338627
112 73 0.25351920587177
112 74 0.262362272570374
112 75 0.262362272570374
112 76 0.221864776377432
112 77 0.234615793220299
112 78 0.269375497639741
112 79 0.259092243994177
112 80 0.259092243994177
112 81 0.26174628211092
112 82 0.255298784607236
112 83 0.286755578605312
112 84 0.27217342161006
112 85 0.275244444184192
112 86 0.281105956718084
112 87 0.195620911629581
112 88 0.217026063176507
112 89 0.240343185933616
112 90 0.313265694216128
112 91 0.283686076997269
112 92 0.283686076997269
112 93 0.289302531194272
112 94 0.27960801253589
112 95 0.25976093084928
112 96 0.217414344775158
112 97 0.227319830815977
112 98 0.230516130023864
112 99 0.241047431574407
112 100 0.322828108428173
112 101 0.27767661763759
112 102 0.2780635302229
112 103 0.279697281546164
112 104 0.274565585920112
112 105 0.278850034020809
112 106 0.278850034020809
112 107 0.243801821750044
112 108 0.258156854129842
112 109 0.310500081706011
112 110 0.310500081706011
112 111 0.258056688020913
112 112 0.472057271256653
113 1 0.16021636416896
113 2 0.159620876576347
113 3 0.14346694733806
113 4 0.14863179506059
113 5 0.179210388225043
113 6 0.132032414198313
113 7 0.146661576300698
113 8 0.158802609924897
113 9 0.142530580426778
113 10 0.151376273899093
113 11 0.138771626285209
113 12 0.189205860277401
113 13 0.155953397671444
113 14 0.131597621589001
113 15 0.179097840518486
113 16 0.185527820043516
113 17 0.164922261033603
113 18 0.203564798890272
113 19 0.187737980781594
113 20 0.183457123064216
113 21 0.151168768089195
113 22 0.151168768089195
113 23 0.17994676535879
113 24 0.196976567377459
113 25 0.150598353395579
113 26 0.153379001629277
113 27 0.153379001629277
113 28 0.173437430715205
113 29 0.248931751921439
113 30 0.154257085694804
113 31 0.189543217560079
113 32 0.189711747698774
113 33 0.155267806764704
113 34 0.154057056909203
113 35 0.16230690423498
113 36 0.180166998922733
113 37 0.209567756923587
113 38 0.203518229344008
113 39 0.202820618374162
113 40 0.185365861316496
113 41 0.16885020770142
113 42 0.235992270219367
113 43 0.167250537539534
113 44 0.215616490609278
113 45 0.172926019976377
113 46 0.194972110112233
113 47 0.157942263725872
113 48 0.214655594056251
113 49 0.224690626113365
113 50 0.161209598123598
113 51 0.206814162553616
113 52 0.1638804127817
113 53 0.177890423154001
113 54 0.16354638791732
113 55 0.181285050058325
113 56 0.181664403308982
113 57 0.184476814997717
113 58 0.22639070987679
113 59 0.236826839242503
113 60 0.246700979174546
113 61 0.240633323731585
113 62 0.227874570571594
113 63 0.191926862202729
113 64 0.189004722941102
113 65 0.184969655240319
113 66 0.210566653210221
113 67 0.15574851547224
113 68 0.209598887664962
113 69 0.236095729809458
113 70 0.218514968861935
113 71 0.226277571890578
113 72 0.238649531639051
113 73 0.237312592225001
113 74 0.214465740970269
113 75 0.214465740970269
113 76 0.277809835686174
113 77 0.29900711724032
113 78 0.262141223847465
113 79 0.231478546761126
113 80 0.231478546761127
113 81 0.267883830332178
113 82 0.22317942324789
113 83 0.239377110017312
113 84 0.28568323012383
113 85 0.320585030968006
113 86 0.196253382755604
113 87 0.212155367377578
113 88 0.221672028672716
113 89 0.172436782962221
113 90 0.239387488827545
113 91 0.224643399340904
113 92 0.224643399340904
113 93 0.206622749873663
113 94 0.22641411054576
113 95 0.306443031370615
113 96 0.285477983296824
113 97 0.27719615498552
113 98 0.330563975427213
113 99 0.213349731989088
113 100 0.230526558978176
113 101 0.263049416817342
113 102 0.30472153591654
113 103 0.352261753197545
113 104 0.287576663036294
113 105 0.296332574800573
113 106 0.296332574800573
113 107 0.295369709302237
113 108 0.304770975247763
113 109 0.338371753140205
113 110 0.338371753140205
113 111 0.34110777255706
113 112 0.226842200529258
113 113 0.548438399993991
114 1 0.179440377709141
114 2 0.129366865325425
114 3 0.146945522286473
114 4 0.124021372618538
114 5 0.196768499717313
114 6 0.134208631036651
114 7 0.127258229225106
114 8 0.131221154830625
114 9 0.135025488781718
114 10 0.163497614102891
114 11 0.125275438140461
114 12 0.160220273833782
114 13 0.157821601117195
114 14 0.128431555560903
114 15 0.156177845248755
114 16 0.14715027469676
114 17 0.167508786611712
114 18 0.136562111090326
114 19 0.120453874815977
114 20 0.142790116351947
114 21 0.143928816702961
114 22 0.14392881670296
114 23 0.172298482431332
114 24 0.166542837382167
114 25 0.0728689449144381
114 26 0.133021421796452
114 27 0.133021421796452
114 28 0.157469814275159
114 29 0.235309032598033
114 30 0.171767011774551
114 31 0.193542602277691
114 32 0.163791727268657
114 33 0.101966842936698
114 34 0.150112517620346
114 35 0.161409210980267
114 36 0.172568403342368
114 37 0.175203449137067
114 38 0.170295358281032
114 39 0.22213518070944
114 40 0.2273725280698
114 41 0.166293108376349
114 42 0.17336228073101
114 43 0.16363021213187
114 44 0.147271491925338
114 45 0.144569927870707
114 46 0.190556463694112
114 47 0.150749527830484
114 48 0.188014385188669
114 49 0.18685837319237
114 50 0.173081480964857
114 51 0.156200610528161
114 52 0.162428799245622
114 53 0.182681560954587
114 54 0.181791977087235
114 55 0.169806743461125
114 56 0.170743271309788
114 57 0.176041078544137
114 58 0.176195176897015
114 59 0.184290865389414
114 60 0.180758903313274
114 61 0.234870017626615
114 62 0.232786065546392
114 63 0.214113743643752
114 64 0.219323442784145
114 65 0.182310163741859
114 66 0.19229029582578
114 67 0.179366032046675
114 68 0.186092930917588
114 69 0.215714223365722
114 70 0.197544656499416
114 71 0.237224929411213
114 72 0.228534463487431
114 73 0.241628342733426
114 74 0.258768995427406
114 75 0.258768995427406
114 76 0.248965345358751
114 77 0.257961107442908
114 78 0.284992422943147
114 79 0.267732568579892
114 80 0.267732568579892
114 81 0.273915122541483
114 82 0.260076294873871
114 83 0.288020503538669
114 84 0.260820552193448
114 85 0.275929076902693
114 86 0.273850639313832
114 87 0.202558469852851
114 88 0.251098932024991
114 89 0.263165651676145
114 90 0.264576512133642
114 91 0.269029281263614
114 92 0.269029281263614
114 93 0.287106155461862
114 94 0.256044549576799
114 95 0.293034086656733
114 96 0.271983786284368
114 97 0.240817296842022
114 98 0.190269624715934
114 99 0.262687844028535
114 100 0.30132012642323
114 101 0.275221282184123
114 102 0.253498484247003
114 103 0.24988626343981
114 104 0.280318080987456
114 105 0.275568774040596
114 106 0.275568774040596
114 107 0.271497676784407
114 108 0.269301398455112
114 109 0.258125196083277
114 110 0.258125196083277
114 111 0.267911509830504
114 112 0.300254928591237
114 113 0.304625494162185
114 114 0.519637273260681
115 1 0.148303928102688
115 2 0.150529488525242
115 3 0.144442266873422
115 4 0.139700075056703
115 5 0.1811428812432
115 6 0.128617738998526
115 7 0.134870363055406
115 8 0.145206168465337
115 9 0.16401125114257
115 10 0.182709669705149
115 11 0.1491992428484
115 12 0.209417771334277
115 13 0.159448199963891
115 14 0.152268813738708
115 15 0.187696875387283
115 16 0.176280285245198
115 17 0.195094441475133
115 18 0.204873088743068
115 19 0.195265873609046
115 20 0.194606688082162
115 21 0.156006931256345
115 22 0.156006931256345
115 23 0.204991236029069
115 24 0.215392009856681
115 25 0.177439540677035
115 26 0.17910740278149
115 27 0.17910740278149
115 28 0.204659016549868
115 29 0.246139024866672
115 30 0.193415097610071
115 31 0.223104473377754
115 32 0.196922194019934
115 33 0.183372789396117
115 34 0.177048476428979
115 35 0.180693551125765
115 36 0.191615416826811
115 37 0.241737098381758
115 38 0.181147245361176
115 39 0.18730953699408
115 40 0.179336795101293
115 41 0.174739357564624
115 42 0.218951530530774
115 43 0.183637306292534
115 44 0.189323326969996
115 45 0.179754060127826
115 46 0.218328172581232
115 47 0.176942586922222
115 48 0.252375385429082
115 49 0.206346430745559
115 50 0.180317469164297
115 51 0.206868084673644
115 52 0.194966196070961
115 53 0.1850752638555
115 54 0.194928732714763
115 55 0.156652116156136
115 56 0.156547028949106
115 57 0.160515292817299
115 58 0.216599171455795
115 59 0.217429980368654
115 60 0.219647929608785
115 61 0.279779871926516
115 62 0.257866753840864
115 63 0.196508193347953
115 64 0.222070847303366
115 65 0.183577804525218
115 66 0.209073656048675
115 67 0.206241540533852
115 68 0.223450181574565
115 69 0.232638099358537
115 70 0.22393508484502
115 71 0.250250094924755
115 72 0.199301758286885
115 73 0.203463613938454
115 74 0.243919947550495
115 75 0.243919947550495
115 76 0.253577469305859
115 77 0.316449794825378
115 78 0.270493496944541
115 79 0.246373959152876
115 80 0.246373959152876
115 81 0.264507905455696
115 82 0.238948930590286
115 83 0.213580758929114
115 84 0.293300073666193
115 85 0.305149715619574
115 86 0.210643676894429
115 87 0.249496453835869
115 88 0.204230975717929
115 89 0.204538742124904
115 90 0.245508446681902
115 91 0.205231839305724
115 92 0.205231839305724
115 93 0.235244116192097
115 94 0.218723410939581
115 95 0.19682413679256
115 96 0.212476981083472
115 97 0.225168302580894
115 98 0.347689340587717
115 99 0.203519299105934
115 100 0.268734826877093
115 101 0.272048748997314
115 102 0.32593204542299
115 103 0.328557126813536
115 104 0.276180985762655
115 105 0.257085722739572
115 106 0.257085722739572
115 107 0.276425465145507
115 108 0.27704027970655
115 109 0.271137493854842
115 110 0.271137493854842
115 111 0.327214416872622
115 112 0.263286815500359
115 113 0.369996074449252
115 114 0.281391255272577
115 115 0.526670940676053
116 1 0.180888821775635
116 2 0.0927532344925251
116 3 0.120518301773235
116 4 0.136755009952306
116 5 0.200863438421591
116 6 0.13905680146748
116 7 0.154920187257633
116 8 0.162469881699095
116 9 0.153375788826527
116 10 0.206292716245468
116 11 0.141727799195461
116 12 0.181201236293704
116 13 0.137327891185145
116 14 0.132106097069059
116 15 0.152835532535861
116 16 0.165365055250384
116 17 0.159544898425954
116 18 0.196748340480359
116 19 0.0976155441263268
116 20 0.158231175017946
116 21 0.155601139209412
116 22 0.155601139209412
116 23 0.18233624156174
116 24 0.189989036050228
116 25 0.0955982114015125
116 26 0.143744639128543
116 27 0.143744639128544
116 28 0.184207745956895
116 29 0.223562523282416
116 30 0.166755926053757
116 31 0.176917454354097
116 32 0.175738730041065
116 33 0.103079764457806
116 34 0.120767532640359
116 35 0.127431646871799
116 36 0.149244165085731
116 37 0.183717919253353
116 38 0.156428643731936
116 39 0.18470433179954
116 40 0.169610897575829
116 41 0.12304310802442
116 42 0.192267845841986
116 43 0.145569495981923
116 44 0.170219555929833
116 45 0.109420103025004
116 46 0.177217669000797
116 47 0.132582192656007
116 48 0.133106493344707
116 49 0.189373245583594
116 50 0.149482508907918
116 51 0.168930926371904
116 52 0.152822636424423
116 53 0.17092117827111
116 54 0.167079782160485
116 55 0.122352279404237
116 56 0.121841339748758
116 57 0.126455426166369
116 58 0.196003488428462
116 59 0.145645731362557
116 60 0.144588288013838
116 61 0.227463327020683
116 62 0.195409085494784
116 63 0.153495277895328
116 64 0.192087290455777
116 65 0.139750925455461
116 66 0.194668034301361
116 67 0.222235380390441
116 68 0.173529702627633
116 69 0.222651675242526
116 70 0.190572325006531
116 71 0.2421443373022
116 72 0.198729640773652
116 73 0.243988920891857
116 74 0.271172872403836
116 75 0.271172872403836
116 76 0.22518879609467
116 77 0.285131715840512
116 78 0.27392570377944
116 79 0.232486373663553
116 80 0.232486373663552
116 81 0.244022636897366
116 82 0.228870821669612
116 83 0.271924183401152
116 84 0.265626300406805
116 85 0.249288680202221
116 86 0.270113614761267
116 87 0.236557623020461
116 88 0.247954035152954
116 89 0.27010575920016
116 90 0.251601644565314
116 91 0.258281056077008
116 92 0.258281056077008
116 93 0.298695388925122
116 94 0.251226963216303
116 95 0.262063805133515
116 96 0.235740919123201
116 97 0.242726697262828
116 98 0.226930982252035
116 99 0.266545245609122
116 100 0.294257089131087
116 101 0.282483814392271
116 102 0.262900751757934
116 103 0.286023450074471
116 104 0.258431530174218
116 105 0.242920112087205
116 106 0.242920112087205
116 107 0.248079602683589
116 108 0.249731392327358
116 109 0.225066298853248
116 110 0.225066298853248
116 111 0.253705103316526
116 112 0.319092559539776
116 113 0.285007814813785
116 114 0.333093171069889
116 115 0.294500826051633
116 116 0.508668096209613
117 1 0.20163744339055
117 2 0.144272314369468
117 3 0.129864061727354
117 4 0.177962821662069
117 5 0.256769704400736
117 6 0.187628739431831
117 7 0.203445367945822
117 8 0.205041899301643
117 9 0.173482227240869
117 10 0.25414514442603
117 11 0.196339656589646
117 12 0.193411971579617
117 13 0.14410877358502
117 14 0.15558555527429
117 15 0.143240352743413
117 16 0.164579522574217
117 17 0.115118374552473
117 18 0.235476493605513
117 19 0.105947337212861
117 20 0.189258124058056
117 21 0.188810535824725
117 22 0.188810535824725
117 23 0.24915512750953
117 24 0.238145664108924
117 25 0.0977804233837492
117 26 0.138999213757227
117 27 0.138999213757227
117 28 0.193168489046507
117 29 0.234840853793876
117 30 0.196566078058153
117 31 0.163563548316632
117 32 0.193345461659185
117 33 0.131675689914027
117 34 0.152993210276088
117 35 0.163194519078155
117 36 0.161620765728384
117 37 0.198759145666483
117 38 0.193003392531628
117 39 0.204235843610693
117 40 0.185380134746977
117 41 0.136083075206833
117 42 0.180360883308083
117 43 0.163812694831004
117 44 0.220656733586024
117 45 0.150522174455686
117 46 0.16640489172449
117 47 0.16057330200229
117 48 0.163442495872137
117 49 0.194978130587691
117 50 0.150363799985032
117 51 0.154105058990532
117 52 0.128723400902544
117 53 0.170823212432166
117 54 0.172566339972894
117 55 0.143219742231611
117 56 0.151935019856491
117 57 0.154521836737424
117 58 0.190273163976162
117 59 0.149471808848125
117 60 0.175292863504967
117 61 0.214544082776392
117 62 0.166258475100132
117 63 0.209990048708071
117 64 0.202125824374995
117 65 0.145199780043271
117 66 0.233103267635314
117 67 0.220958172294873
117 68 0.195139211536642
117 69 0.241679849909566
117 70 0.171750148521222
117 71 0.195230619544127
117 72 0.225171232548876
117 73 0.274345068148245
117 74 0.246260946162803
117 75 0.246260946162803
117 76 0.261610853547809
117 77 0.231627192026794
117 78 0.279702116135121
117 79 0.217910618605068
117 80 0.217910618605068
117 81 0.194969851954878
117 82 0.238990036713874
117 83 0.263056849297418
117 84 0.233224437221174
117 85 0.219914475550457
117 86 0.285081585054617
117 87 0.262188278505733
117 88 0.234342344153236
117 89 0.263399504144201
117 90 0.218177357601039
117 91 0.236281191773873
117 92 0.236281191773873
117 93 0.278366634259661
117 94 0.307787997398384
117 95 0.231518418244897
117 96 0.201545878531597
117 97 0.218931034899051
117 98 0.176176691631014
117 99 0.340025646951866
117 100 0.322434255323367
117 101 0.259579319158229
117 102 0.268174588493697
117 103 0.232907249078547
117 104 0.27912197757696
117 105 0.287552606573939
117 106 0.287552606573939
117 107 0.271681419615213
117 108 0.289827254294613
117 109 0.220230575655505
117 110 0.220230575655505
117 111 0.177358116013491
117 112 0.299372331809672
117 113 0.225309156539549
117 114 0.29479562604648
117 115 0.204367255736304
117 116 0.330502547207182
117 117 0.568039782026661
118 1 0.153846827693535
118 2 0.145408143168865
118 3 0.13634653772055
118 4 0.139355114344946
118 5 0.189260228460726
118 6 0.121896786155958
118 7 0.145574217884054
118 8 0.152378484117364
118 9 0.158752207520377
118 10 0.179021575945334
118 11 0.106612100442532
118 12 0.188202687425199
118 13 0.16482576483802
118 14 0.1452327661321
118 15 0.185200151428267
118 16 0.195963814973693
118 17 0.209145531359956
118 18 0.180610374950223
118 19 0.158923124935758
118 20 0.156153574593963
118 21 0.164726151890544
118 22 0.164726151890544
118 23 0.164631311656598
118 24 0.183383315191214
118 25 0.14586825191963
118 26 0.170546531303237
118 27 0.170546531303237
118 28 0.197996729764257
118 29 0.249598078987349
118 30 0.156070900170476
118 31 0.208772658875449
118 32 0.191205560625484
118 33 0.165362410279278
118 34 0.15196470057132
118 35 0.156489816431321
118 36 0.182414287054072
118 37 0.186744388190184
118 38 0.181238588114703
118 39 0.22488775640387
118 40 0.225303940875853
118 41 0.170354685467329
118 42 0.214758790219686
118 43 0.173970421952698
118 44 0.180244478261293
118 45 0.165067628319178
118 46 0.20625055655867
118 47 0.159755328016497
118 48 0.222711058787433
118 49 0.220230079550734
118 50 0.202822085983633
118 51 0.185747100290104
118 52 0.174409056897805
118 53 0.185995943014497
118 54 0.209628173203769
118 55 0.152164414816269
118 56 0.152364830363697
118 57 0.155709947420822
118 58 0.222116451973482
118 59 0.241265082382844
118 60 0.217470543763164
118 61 0.259345017777402
118 62 0.260091841396151
118 63 0.184329188279322
118 64 0.223354316447327
118 65 0.210548459084394
118 66 0.209478058161139
118 67 0.206154871310513
118 68 0.219359315206327
118 69 0.245196063733059
118 70 0.231285994626908
118 71 0.256672640815981
118 72 0.2319616595627
118 73 0.227151563733219
118 74 0.271728914097043
118 75 0.271728914097044
118 76 0.256608369815099
118 77 0.318500855951125
118 78 0.270234668136958
118 79 0.251092384542076
118 80 0.251092384542076
118 81 0.308303044816434
118 82 0.243020466751066
118 83 0.294108257207362
118 84 0.317309471437701
118 85 0.347637434419798
118 86 0.218938696409458
118 87 0.226786154633496
118 88 0.237137855876537
118 89 0.242892238775476
118 90 0.27565534220268
118 91 0.255416608403686
118 92 0.255416608403686
118 93 0.243778577170414
118 94 0.199330528195941
118 95 0.318230439099653
118 96 0.292407761159264
118 97 0.279362759144638
118 98 0.335243947212079
118 99 0.214538128819588
118 100 0.229589228763934
118 101 0.265930984667327
118 102 0.312335500846709
118 103 0.362187110294978
118 104 0.31318685576615
118 105 0.287594515427761
118 106 0.287594515427761
118 107 0.282323668004955
118 108 0.299882785263259
118 109 0.339082956641665
118 110 0.339082956641665
118 111 0.367274520067654
118 112 0.27974118449586
118 113 0.414062435459927
118 114 0.336566469442718
118 115 0.379312325325603
118 116 0.336077759910724
118 117 0.173049278415539
118 118 0.572974467638878
119 1 0.127064603242783
119 2 0.163991704515598
119 3 0.126192786255162
119 4 0.158037216224206
119 5 0.185365551553545
119 6 0.162938608398656
119 7 0.169571478246265
119 8 0.17091904652017
119 9 0.174354601663334
119 10 0.181163755993872
119 11 0.139105508436031
119 12 0.171468911549225
119 13 0.154410944509694
119 14 0.170619691705807
119 15 0.156403509082028
119 16 0.179977158051771
119 17 0.202909238411542
119 18 0.167409946033387
119 19 0.132515375813444
119 20 0.152518401320229
119 21 0.17242111268187
119 22 0.17242111268187
119 23 0.169201002564806
119 24 0.157181745394441
119 25 0.119228404457808
119 26 0.144841172472812
119 27 0.144841172472812
119 28 0.212920953912844
119 29 0.221723841051541
119 30 0.21087930812531
119 31 0.20631105897291
119 32 0.192031103804724
119 33 0.154476601459675
119 34 0.14554978379752
119 35 0.152509383012137
119 36 0.167361568739501
119 37 0.200457146941493
119 38 0.169600026154898
119 39 0.203195794813429
119 40 0.195994795613782
119 41 0.153235578499033
119 42 0.174758492863896
119 43 0.171573202001089
119 44 0.193637386566843
119 45 0.155439188825833
119 46 0.173584064820719
119 47 0.156912812621409
119 48 0.189830150587402
119 49 0.222329537924201
119 50 0.191635937580197
119 51 0.187084920004109
119 52 0.190027191090962
119 53 0.180290535933258
119 54 0.196789297244333
119 55 0.169905151495742
119 56 0.168996051718772
119 57 0.166352450470888
119 58 0.220243915219761
119 59 0.17614489819471
119 60 0.17007453310884
119 61 0.194312844605499
119 62 0.203941088502325
119 63 0.184901174947797
119 64 0.192931734273972
119 65 0.205761787425165
119 66 0.199073375982351
119 67 0.241543091424497
119 68 0.233947581348367
119 69 0.227782240452104
119 70 0.215751979825292
119 71 0.211351328619176
119 72 0.202602428775267
119 73 0.208000107481025
119 74 0.218930745132892
119 75 0.218930745132892
119 76 0.219234277455407
119 77 0.22673571562832
119 78 0.263441726342923
119 79 0.24615583480583
119 80 0.24615583480583
119 81 0.216093517563015
119 82 0.248884544350057
119 83 0.238278195321516
119 84 0.242060117553242
119 85 0.231794720584117
119 86 0.25007382237091
119 87 0.219063564823795
119 88 0.224297989133345
119 89 0.236261286624076
119 90 0.227368466923555
119 91 0.225658054150777
119 92 0.225658054150777
119 93 0.241060646181297
119 94 0.235157866370873
119 95 0.253478725104388
119 96 0.234922342985503
119 97 0.237486663028043
119 98 0.229783105906816
119 99 0.263479188251741
119 100 0.246914930908949
119 101 0.291638807041697
119 102 0.233499716196847
119 103 0.248425639981287
119 104 0.235925195958771
119 105 0.250616740504707
119 106 0.250616740504707
119 107 0.255878962901494
119 108 0.25550182349831
119 109 0.275620113132881
119 110 0.275620113132882
119 111 0.259801446700955
119 112 0.276711869789348
119 113 0.261793145237976
119 114 0.277206996266113
119 115 0.265753177970612
119 116 0.28648304253435
119 117 0.262843465614454
119 118 0.29599734939578
119 119 0.457178761345617
120 1 0.210976173997152
120 2 0.179237239858239
120 3 0.184174061881618
120 4 0.201623767122118
120 5 0.251287578190453
120 6 0.200829513750594
120 7 0.18831450580686
120 8 0.190903120596513
120 9 0.168037061093744
120 10 0.208503975498745
120 11 0.177933552753315
120 12 0.18742427028687
120 13 0.19480732315382
120 14 0.182816103391614
120 15 0.18553585352316
120 16 0.194324545226758
120 17 0.21232285670459
120 18 0.188785124631162
120 19 0.145162378196079
120 20 0.163167900072543
120 21 0.196058588417008
120 22 0.196058588417008
120 23 0.19290027120217
120 24 0.200216815327069
120 25 0.118373255325761
120 26 0.162336222998463
120 27 0.162336222998463
120 28 0.222240022017061
120 29 0.260588810159993
120 30 0.227614529152437
120 31 0.205202470535849
120 32 0.217145530502102
120 33 0.110075992248987
120 34 0.169078556324087
120 35 0.180416069540922
120 36 0.194714266571096
120 37 0.209791977257209
120 38 0.21143548706508
120 39 0.278238285555631
120 40 0.279300480587074
120 41 0.203577666880457
120 42 0.187511521941014
120 43 0.198281344848737
120 44 0.219888980166969
120 45 0.164490416270457
120 46 0.261086307041346
120 47 0.182418742313417
120 48 0.202923480610731
120 49 0.244432855583071
120 50 0.201515859984343
120 51 0.199505516795142
120 52 0.169789856392438
120 53 0.196674654890016
120 54 0.224422096255623
120 55 0.193604944039169
120 56 0.203300641193407
120 57 0.207580771494758
120 58 0.2235363465099
120 59 0.163185254895886
120 60 0.169843422953175
120 61 0.240144163667071
120 62 0.2144314806281
120 63 0.231914037516722
120 64 0.242597157865127
120 65 0.209699997547822
120 66 0.210736383386783
120 67 0.24260863415929
120 68 0.213757553838837
120 69 0.205975554807408
120 70 0.208683991395218
120 71 0.245899931630687
120 72 0.219963593049178
120 73 0.27758069936367
120 74 0.251716030729957
120 75 0.251716030729958
120 76 0.291060783750487
120 77 0.251275679856396
120 78 0.259206236523399
120 79 0.226426131034321
120 80 0.226426131034321
120 81 0.247647268652786
120 82 0.246804397142708
120 83 0.324167932260111
120 84 0.270416540210653
120 85 0.223165664786391
120 86 0.3225387616222
120 87 0.234147483875332
120 88 0.263528665807734
120 89 0.292368494524313
120 90 0.25107439626038
120 91 0.267425289485767
120 92 0.267425289485767
120 93 0.27866071438393
120 94 0.261493866717805
120 95 0.317374068757754
120 96 0.271631251562315
120 97 0.259752499307774
120 98 0.173406031770382
120 99 0.336423544206065
120 100 0.325920990238178
120 101 0.267204615487518
120 102 0.210045365910339
120 103 0.265257752416149
120 104 0.290969097821889
120 105 0.296073823528566
120 106 0.296073823528566
120 107 0.273337518427228
120 108 0.285841607794889
120 109 0.325851917490715
120 110 0.325851917490715
120 111 0.26409902414903
120 112 0.303521895745306
120 113 0.311698729510099
120 114 0.3542788819772
120 115 0.209891299114538
120 116 0.310339211750865
120 117 0.341651200340712
120 118 0.299326153957323
120 119 0.296122656753214
120 120 0.579507788506962
121 1 0.199348567250442
121 2 0.208634995037856
121 3 0.178798494623803
121 4 0.20356011423547
121 5 0.23945414680735
121 6 0.209401157178322
121 7 0.180068376166486
121 8 0.184236809741841
121 9 0.150743706384302
121 10 0.188521496604049
121 11 0.154756209022592
121 12 0.172794462629957
121 13 0.199197358670022
121 14 0.185410589233315
121 15 0.174832656585618
121 16 0.196134949819659
121 17 0.215286158121256
121 18 0.183304983744663
121 19 0.125656956654033
121 20 0.160595409774427
121 21 0.206163474193153
121 22 0.206163474193153
121 23 0.184252985693812
121 24 0.18120635588353
121 25 0.121481057591452
121 26 0.155033867029191
121 27 0.155033867029191
121 28 0.206159769108575
121 29 0.23589033587521
121 30 0.221672955893345
121 31 0.20266375117701
121 32 0.211000415749717
121 33 0.146161209030884
121 34 0.141655405316258
121 35 0.172697671795879
121 36 0.185218489013526
121 37 0.19989377780137
121 38 0.216061343770395
121 39 0.272341837692278
121 40 0.266208346202704
121 41 0.21217823934952
121 42 0.169208203037913
121 43 0.203846398939112
121 44 0.220367859854585
121 45 0.178846930325824
121 46 0.221379233028951
121 47 0.177457341759651
121 48 0.212282305374748
121 49 0.252460167733073
121 50 0.207599499519057
121 51 0.194591884397802
121 52 0.180606683916099
121 53 0.188442051970075
121 54 0.229329748332191
121 55 0.215224075074945
121 56 0.223785597513827
121 57 0.219211914106095
121 58 0.223079170865258
121 59 0.189928279546331
121 60 0.194248024638754
121 61 0.215080793536335
121 62 0.205101328303776
121 63 0.246543932692193
121 64 0.242625847244882
121 65 0.21284304229515
121 66 0.225749261374595
121 67 0.226709128240406
121 68 0.222857377344529
121 69 0.204571245130368
121 70 0.213054364973506
121 71 0.212038793045015
121 72 0.237838192329114
121 73 0.269742167014349
121 74 0.214699259573994
121 75 0.214699259573994
121 76 0.281057776609156
121 77 0.216794639596168
121 78 0.26774590123725
121 79 0.24036580516863
121 80 0.24036580516863
121 81 0.226996248797622
121 82 0.262125466505147
121 83 0.310001518614177
121 84 0.270807056819276
121 85 0.245260733181549
121 86 0.298983419102937
121 87 0.20921937086217
121 88 0.26101648670075
121 89 0.24858421710442
121 90 0.254051186763493
121 91 0.26870747052248
121 92 0.26870747052248
121 93 0.249792741300539
121 94 0.257020949314161
121 95 0.340179641897357
121 96 0.284435764104762
121 97 0.26635018769694
121 98 0.196777509917299
121 99 0.295406463445746
121 100 0.281771093681902
121 101 0.272242316255274
121 102 0.18118271419689
121 103 0.235259524499623
121 104 0.276010708138783
121 105 0.298824075335612
121 106 0.298824075335612
121 107 0.286765641444645
121 108 0.294291971242077
121 109 0.360564685350967
121 110 0.360564685350968
121 111 0.281082547268767
121 112 0.305120071330318
121 113 0.289546568554618
121 114 0.292721584695632
121 115 0.164763581649762
121 116 0.249223361761729
121 117 0.304809604562408
121 118 0.259452490616941
121 119 0.298123762141436
121 120 0.480391330659258
121 121 0.563781955814979
122 1 0.172158305831249
122 2 0.157903980695073
122 3 0.148934250050377
122 4 0.134756454989942
122 5 0.189051310909324
122 6 0.157843559421831
122 7 0.155583820299818
122 8 0.161625563966493
122 9 0.120694698556572
122 10 0.162617274173854
122 11 0.14100001858384
122 12 0.1740577921644
122 13 0.168794885387926
122 14 0.149559372411489
122 15 0.157112124015856
122 16 0.155384433024399
122 17 0.175435988551873
122 18 0.17333034795895
122 19 0.13806605860933
122 20 0.163099651759727
122 21 0.174362569186968
122 22 0.174362569186969
122 23 0.180730089037762
122 24 0.161586023352893
122 25 0.129073876946317
122 26 0.14792314248801
122 27 0.14792314248801
122 28 0.161176119540631
122 29 0.190034836380785
122 30 0.18764877309059
122 31 0.201763941705795
122 32 0.169531046651584
122 33 0.128569471086899
122 34 0.144340875687456
122 35 0.155011954134312
122 36 0.166684140063783
122 37 0.177884331554679
122 38 0.19044102631093
122 39 0.221742431310328
122 40 0.206890929130871
122 41 0.168894585870319
122 42 0.147749727661329
122 43 0.181400385476897
122 44 0.171294098577559
122 45 0.147521653905098
122 46 0.162440453056374
122 47 0.159018892400471
122 48 0.158519249378844
122 49 0.216135963022388
122 50 0.199478327622815
122 51 0.143569111045375
122 52 0.170070045656536
122 53 0.202457986237109
122 54 0.18801569015188
122 55 0.188618743465779
122 56 0.199757401274476
122 57 0.195506736428786
122 58 0.169983041138036
122 59 0.202194368666634
122 60 0.181798185839142
122 61 0.187800691645817
122 62 0.194543871622215
122 63 0.208732022891737
122 64 0.203735052536872
122 65 0.128726477146554
122 66 0.209525780579965
122 67 0.208948579992339
122 68 0.204593501788242
122 69 0.227957577776
122 70 0.197059701286271
122 71 0.203353954142634
122 72 0.205454642557235
122 73 0.249467110916183
122 74 0.20068889150059
122 75 0.20068889150059
122 76 0.250444717060749
122 77 0.247884759843778
122 78 0.287004626795166
122 79 0.255582157103704
122 80 0.255582157103704
122 81 0.208157319491234
122 82 0.28184235091101
122 83 0.263187453594094
122 84 0.259387194576
122 85 0.256367949054856
122 86 0.2650825697862
122 87 0.216005904793561
122 88 0.268872861689754
122 89 0.246388078234178
122 90 0.252658254589985
122 91 0.258482848326181
122 92 0.258482848326181
122 93 0.256573514355631
122 94 0.236988966540637
122 95 0.286746339330239
122 96 0.261711253697113
122 97 0.233213883648068
122 98 0.216980254198164
122 99 0.249475628577407
122 100 0.312328266853826
122 101 0.262130360756843
122 102 0.184151279692917
122 103 0.21621855214672
122 104 0.27764564296826
122 105 0.274226735065451
122 106 0.274226735065452
122 107 0.252358393622357
122 108 0.278832062962412
122 109 0.296954057328237
122 110 0.296954057328237
122 111 0.283733455206042
122 112 0.2977138493334
122 113 0.235701533297608
122 114 0.331416602014783
122 115 0.196788526685034
122 116 0.266212244165094
122 117 0.303143953573205
122 118 0.26189363465776
122 119 0.298636931043867
122 120 0.346739181761381
122 121 0.370296049530777
122 122 0.492274293616186
123 1 0.178426741831199
123 2 0.136482503094833
123 3 0.144703276849415
123 4 0.136773770328703
123 5 0.203050997521301
123 6 0.155770734032387
123 7 0.151252206013416
123 8 0.155690550845021
123 9 0.0982344972475224
123 10 0.156640058419959
123 11 0.142992840869422
123 12 0.179564106168761
123 13 0.155659698851075
123 14 0.136792940861759
123 15 0.163255205336823
123 16 0.146457522459592
123 17 0.17705407295091
123 18 0.164277616913262
123 19 0.13252571806966
123 20 0.150800337552723
123 21 0.158919422260818
123 22 0.158919422260818
123 23 0.176742510084947
123 24 0.156434997616021
123 25 0.114271780368875
123 26 0.153889815297716
123 27 0.153889815297716
123 28 0.176446966798306
123 29 0.203327772431081
123 30 0.205837658223689
123 31 0.201959757051743
123 32 0.169750560627198
123 33 0.0869354123035517
123 34 0.136607174340021
123 35 0.148140861312995
123 36 0.170558499249113
123 37 0.18446523515984
123 38 0.184671218960167
123 39 0.220005781205294
123 40 0.208197872245345
123 41 0.161023606571365
123 42 0.174806336002771
123 43 0.173214213851273
123 44 0.185807794672439
123 45 0.136931527816957
123 46 0.196208994218986
123 47 0.159542783668642
123 48 0.139552839554272
123 49 0.196022235066556
123 50 0.184309644038154
123 51 0.156569033517784
123 52 0.145994737147119
123 53 0.207006851369493
123 54 0.168191622808821
123 55 0.173140771853896
123 56 0.18197035260477
123 57 0.186518962222388
123 58 0.1696401448761
123 59 0.180732373596698
123 60 0.15945428617897
123 61 0.203418675486642
123 62 0.188316417487583
123 63 0.185586710718929
123 64 0.202561748684911
123 65 0.133985114773048
123 66 0.197579267760655
123 67 0.236351987340086
123 68 0.214222078917589
123 69 0.244382889486154
123 70 0.196995126246412
123 71 0.235375355994813
123 72 0.187974632945844
123 73 0.263988991492672
123 74 0.237854255801026
123 75 0.237854255801026
123 76 0.270332323971356
123 77 0.275563842696257
123 78 0.278494911350214
123 79 0.242443213711388
123 80 0.242443213711388
123 81 0.212301152164591
123 82 0.265064357663375
123 83 0.269122894119397
123 84 0.271996339311552
123 85 0.239110875395021
123 86 0.282845380550224
123 87 0.220932750069197
123 88 0.263205238921605
123 89 0.276850371065857
123 90 0.24073732352855
123 91 0.249989456636571
123 92 0.249989456636571
123 93 0.275697708959343
123 94 0.247082602331131
123 95 0.267491435406509
123 96 0.25035187843989
123 97 0.228564252873466
123 98 0.193280836128863
123 99 0.29191868286459
123 100 0.348513019139574
123 101 0.260389515035915
123 102 0.216331561754978
123 103 0.239528987421091
123 104 0.276362767957095
123 105 0.263895077007348
123 106 0.263895077007348
123 107 0.253189058801615
123 108 0.269637160095418
123 109 0.265069416140377
123 110 0.265069416140377
123 111 0.254713206529317
123 112 0.3023585068489
123 113 0.258665389421192
123 114 0.385899841785937
123 115 0.252926026937966
123 116 0.321177129499864
123 117 0.324527917162849
123 118 0.29277844586845
123 119 0.296937656780609
123 120 0.381217938398089
123 121 0.343503898490493
123 122 0.435860023436975
123 123 0.524550908900884
124 1 0.198384541610585
124 2 0.186031714419738
124 3 0.142921501446104
124 4 0.186686381328488
124 5 0.250479401754156
124 6 0.205441614110806
124 7 0.206528520757933
124 8 0.208682627659665
124 9 0.205160238392898
124 10 0.264358421161972
124 11 0.220072424806093
124 12 0.180496366985706
124 13 0.159237225226419
124 14 0.202895151789717
124 15 0.156858838745625
124 16 0.190390442808409
124 17 0.162675807300073
124 18 0.221908747517193
124 19 0.114528030074274
124 20 0.206162554013581
124 21 0.209877842769882
124 22 0.209877842769882
124 23 0.22877863747793
124 24 0.250905973020395
124 25 0.10919095005676
124 26 0.149757139199976
124 27 0.149757139199976
124 28 0.210055706866161
124 29 0.243694386904377
124 30 0.209155563071096
124 31 0.193148946565192
124 32 0.189219191595597
124 33 0.137030345052719
124 34 0.152894730457775
124 35 0.164131021359098
124 36 0.165940816287611
124 37 0.165534266971073
124 38 0.172896083105582
124 39 0.201284257586262
124 40 0.199084296674284
124 41 0.140252439747945
124 42 0.183561218158216
124 43 0.165874504509264
124 44 0.213922085069332
124 45 0.135584309105262
124 46 0.16587278408784
124 47 0.154028515591019
124 48 0.156909560823652
124 49 0.214109584902159
124 50 0.165147127688019
124 51 0.129854068371813
124 52 0.127417495632815
124 53 0.165357415107267
124 54 0.189039553912707
124 55 0.138207433993425
124 56 0.146487634671739
124 57 0.148345292898894
124 58 0.18810000922013
124 59 0.135549442199593
124 60 0.175664227442267
124 61 0.212936830434864
124 62 0.168574673040556
124 63 0.227616293625279
124 64 0.20262197334066
124 65 0.205707414345764
124 66 0.194237752178521
124 67 0.237823412043121
124 68 0.183838002008004
124 69 0.210967129486401
124 70 0.174284601708924
124 71 0.196282553217963
124 72 0.182993519349477
124 73 0.217510524651677
124 74 0.24807547159326
124 75 0.24807547159326
124 76 0.258508997355705
124 77 0.211305012757458
124 78 0.240042292839983
124 79 0.206931305410947
124 80 0.206931305410947
124 81 0.219048852246773
124 82 0.225448053993806
124 83 0.298910357382446
124 84 0.237789998253387
124 85 0.1872332535236
124 86 0.319876496605455
124 87 0.25525668065251
124 88 0.229552964625158
124 89 0.288183978838375
124 90 0.232170147814644
124 91 0.248300417717698
124 92 0.248300417717699
124 93 0.300773246116359
124 94 0.293751834212462
124 95 0.242055725554614
124 96 0.220537368687678
124 97 0.23335811321071
124 98 0.166169576734864
124 99 0.369629672799263
124 100 0.278802953259203
124 101 0.243337034868597
124 102 0.268477002925123
124 103 0.232761095014055
124 104 0.286428512023683
124 105 0.278547209954433
124 106 0.278547209954433
124 107 0.328414416531365
124 108 0.307795934251371
124 109 0.221620012279284
124 110 0.221620012279285
124 111 0.188924862256002
124 112 0.281506477978714
124 113 0.194141627019128
124 114 0.254047670100917
124 115 0.183709253802015
124 116 0.29173766977775
124 117 0.410257863982079
124 118 0.223837416822281
124 119 0.278701085608033
124 120 0.350082659979466
124 121 0.342551824629976
124 122 0.296074285517235
124 123 0.29772294943248
124 124 0.562242160156781
125 1 0.150765256185304
125 2 0.156686076780213
125 3 0.156262735554932
125 4 0.136813712493072
125 5 0.192145199065156
125 6 0.1302645126928
125 7 0.147060777011065
125 8 0.155290959792773
125 9 0.114595495589146
125 10 0.149282414423992
125 11 0.10551998509734
125 12 0.200689944355789
125 13 0.184150412844291
125 14 0.146567552287966
125 15 0.185008151112428
125 16 0.166004893951006
125 17 0.221654918177016
125 18 0.19267376041798
125 19 0.141109845422778
125 20 0.145930432568621
125 21 0.160594463352185
125 22 0.160594463352185
125 23 0.191666892447245
125 24 0.18151289427301
125 25 0.152590223405658
125 26 0.16764395585669
125 27 0.16764395585669
125 28 0.191226014312091
125 29 0.243623344271668
125 30 0.15483948000978
125 31 0.214125669754673
125 32 0.182744908074026
125 33 0.151674360868635
125 34 0.15028760203363
125 35 0.154536163874386
125 36 0.177642331070795
125 37 0.169584739428847
125 38 0.199080526640231
125 39 0.244670795198679
125 40 0.227328513687225
125 41 0.168550263270722
125 42 0.197403603662058
125 43 0.188721538242829
125 44 0.187370334111822
125 45 0.167880627346013
125 46 0.187279014688951
125 47 0.156414249017281
125 48 0.188354505617763
125 49 0.241580861464312
125 50 0.22514827510379
125 51 0.182116275241485
125 52 0.172063874810805
125 53 0.199167496795765
125 54 0.205554921975872
125 55 0.177206224899611
125 56 0.176324212940885
125 57 0.170326183454029
125 58 0.207544666332344
125 59 0.222627149659097
125 60 0.182115372929671
125 61 0.218233033995585
125 62 0.236056029522067
125 63 0.181198813403694
125 64 0.214140962017763
125 65 0.159405495331907
125 66 0.226636871480075
125 67 0.238637795560432
125 68 0.220073029075194
125 69 0.230637876476473
125 70 0.217175878527679
125 71 0.240519036926288
125 72 0.195598020510677
125 73 0.237814299083876
125 74 0.228746693606931
125 75 0.228746693606931
125 76 0.241450903246421
125 77 0.301642192969854
125 78 0.251125512539944
125 79 0.234419132234076
125 80 0.234419132234076
125 81 0.268227205237244
125 82 0.251590696492994
125 83 0.281766250052805
125 84 0.316176687595037
125 85 0.30325227528203
125 86 0.2323131468297
125 87 0.248472402706598
125 88 0.272215640509684
125 89 0.244738404734291
125 90 0.247678051985125
125 91 0.231685203833533
125 92 0.231685203833533
125 93 0.207252898723616
125 94 0.166705139156685
125 95 0.282138739693249
125 96 0.272251191812221
125 97 0.260938011519643
125 98 0.327684369795642
125 99 0.215645001643328
125 100 0.268468950456924
125 101 0.250401509641819
125 102 0.254873636932045
125 103 0.33501608706164
125 104 0.308893695204935
125 105 0.265317290335974
125 106 0.265317290335974
125 107 0.256696152684694
125 108 0.296801810433384
125 109 0.363953021814595
125 110 0.363953021814595
125 111 0.35588456945046
125 112 0.265594154330627
125 113 0.344194283553082
125 114 0.261366015162961
125 115 0.32491254613231
125 116 0.276187614261199
125 117 0.18625742518301
125 118 0.408989694383438
125 119 0.279242992781815
125 120 0.275457161571411
125 121 0.281110913871919
125 122 0.316061931937655
125 123 0.298841386230901
125 124 0.221559205045619
125 125 0.534757165071373
126 1 0.142010071656406
126 2 0.167771431973319
126 3 0.132528927134437
126 4 0.16042055147205
126 5 0.176946084358307
126 6 0.162939414320396
126 7 0.156267406379845
126 8 0.162644130433256
126 9 0.161745138104801
126 10 0.151061754033708
126 11 0.15725073852928
126 12 0.170253674617314
126 13 0.163009828192111
126 14 0.147961511860797
126 15 0.144291653769086
126 16 0.16331062277974
126 17 0.148073207066622
126 18 0.158988221821237
126 19 0.123931369868942
126 20 0.148669448199482
126 21 0.174789244977688
126 22 0.174789244977688
126 23 0.198169045740163
126 24 0.195902655548036
126 25 0.103427416398075
126 26 0.127090188495134
126 27 0.127090188495134
126 28 0.198141190440999
126 29 0.2463476072495
126 30 0.172393294354947
126 31 0.164329912030517
126 32 0.161745614275559
126 33 0.0981682925469351
126 34 0.154613272318143
126 35 0.16018396635444
126 36 0.158782954583652
126 37 0.127878682656699
126 38 0.180764930657842
126 39 0.224445162466063
126 40 0.20640777756111
126 41 0.166488392575167
126 42 0.19015534967479
126 43 0.16561530570494
126 44 0.192342096135171
126 45 0.160358686135866
126 46 0.135789623873699
126 47 0.156066853823611
126 48 0.122567031701982
126 49 0.213827637007914
126 50 0.186805105579986
126 51 0.178230869433506
126 52 0.136790896466083
126 53 0.204702842101943
126 54 0.13980637945713
126 55 0.202015500197743
126 56 0.201759360393704
126 57 0.196650013415882
126 58 0.194970615353282
126 59 0.17659338715869
126 60 0.178774809605417
126 61 0.156260714403525
126 62 0.15757652760666
126 63 0.211903130357374
126 64 0.172373764101247
126 65 0.138459800691733
126 66 0.228364731673813
126 67 0.217405626084578
126 68 0.174785139298344
126 69 0.207167916384739
126 70 0.18201221122312
126 71 0.182869182554146
126 72 0.173945595861478
126 73 0.235435923227347
126 74 0.190988575201129
126 75 0.19098857520113
126 76 0.227945544933164
126 77 0.213552350868289
126 78 0.248204453447363
126 79 0.235905251033612
126 80 0.235905251033612
126 81 0.230398913357431
126 82 0.259189645344719
126 83 0.255235582149486
126 84 0.257882626949652
126 85 0.242209439393634
126 86 0.249393679883569
126 87 0.231866115512293
126 88 0.232391125839587
126 89 0.249279028636233
126 90 0.21761369984222
126 91 0.230759923581148
126 92 0.230759923581148
126 93 0.280459807460072
126 94 0.273651203081844
126 95 0.290972460030286
126 96 0.290814138537741
126 97 0.260104465086867
126 98 0.221804362006803
126 99 0.288743174140962
126 100 0.251007061313395
126 101 0.257381204436202
126 102 0.233533604474103
126 103 0.188571677244716
126 104 0.27912526871649
126 105 0.288873800222107
126 106 0.288873800222108
126 107 0.312088268292231
126 108 0.285732353637804
126 109 0.234847924851664
126 110 0.234847924851664
126 111 0.266131398568424
126 112 0.256367142985804
126 113 0.231150496621459
126 114 0.254993744780432
126 115 0.184450289432393
126 116 0.273088900013971
126 117 0.298617591296877
126 118 0.225629114605947
126 119 0.259213239803365
126 120 0.281319025729326
126 121 0.305677493862625
126 122 0.299120540589726
126 123 0.283687364925209
126 124 0.319438043375593
126 125 0.275707627003524
126 126 0.514608041507186
127 1 0.142010071656406
127 2 0.167771431973319
127 3 0.132528927134436
127 4 0.16042055147205
127 5 0.176946084358307
127 6 0.162939414320396
127 7 0.156267406379845
127 8 0.162644130433256
127 9 0.161745138104801
127 10 0.151061754033708
127 11 0.15725073852928
127 12 0.170253674617314
127 13 0.16300982819211
127 14 0.147961511860797
127 15 0.144291653769085
127 16 0.16331062277974
127 17 0.148073207066622
127 18 0.158988221821237
127 19 0.123931369868942
127 20 0.148669448199482
127 21 0.174789244977688
127 22 0.174789244977688
127 23 0.198169045740163
127 24 0.195902655548036
127 25 0.103427416398075
127 26 0.127090188495134
127 27 0.127090188495134
127 28 0.198141190440999
127 29 0.2463476072495
127 30 0.172393294354947
127 31 0.164329912030517
127 32 0.161745614275559
127 33 0.0981682925469347
127 34 0.154613272318143
127 35 0.16018396635444
127 36 0.158782954583651
127 37 0.127878682656699
127 38 0.180764930657842
127 39 0.224445162466063
127 40 0.20640777756111
127 41 0.166488392575167
127 42 0.19015534967479
127 43 0.16561530570494
127 44 0.192342096135171
127 45 0.160358686135866
127 46 0.135789623873699
127 47 0.156066853823611
127 48 0.122567031701982
127 49 0.213827637007914
127 50 0.186805105579986
127 51 0.178230869433505
127 52 0.136790896466083
127 53 0.204702842101943
127 54 0.13980637945713
127 55 0.202015500197743
127 56 0.201759360393704
127 57 0.196650013415881
127 58 0.194970615353281
127 59 0.17659338715869
127 60 0.178774809605417
127 61 0.156260714403525
127 62 0.15757652760666
127 63 0.211903130357374
127 64 0.172373764101247
127 65 0.138459800691733
127 66 0.228364731673813
127 67 0.217405626084577
127 68 0.174785139298344
127 69 0.207167916384739
127 70 0.182012211223119
127 71 0.182869182554146
127 72 0.173945595861478
127 73 0.235435923227347
127 74 0.190988575201129
127 75 0.190988575201129
127 76 0.227945544933165
127 77 0.21355235086829
127 78 0.248204453447363
127 79 0.235905251033612
127 80 0.235905251033612
127 81 0.23039891335743
127 82 0.25918964534472
127 83 0.255235582149487
127 84 0.257882626949652
127 85 0.242209439393634
127 86 0.249393679883569
127 87 0.231866115512293
127 88 0.232391125839587
127 89 0.249279028636233
127 90 0.217613699842219
127 91 0.230759923581148
127 92 0.230759923581148
127 93 0.280459807460072
127 94 0.273651203081844
127 95 0.290972460030287
127 96 0.290814138537741
127 97 0.260104465086867
127 98 0.221804362006804
127 99 0.288743174140962
127 100 0.251007061313395
127 101 0.257381204436202
127 102 0.233533604474103
127 103 0.188571677244716
127 104 0.27912526871649
127 105 0.288873800222108
127 106 0.288873800222108
127 107 0.312088268292231
127 108 0.285732353637804
127 109 0.234847924851664
127 110 0.234847924851664
127 111 0.266131398568424
127 112 0.256367142985804
127 113 0.231150496621459
127 114 0.254993744780432
127 115 0.184450289432393
127 116 0.273088900013971
127 117 0.298617591296877
127 118 0.225629114605947
127 119 0.259213239803366
127 120 0.281319025729326
127 121 0.305677493862624
127 122 0.299120540589725
127 123 0.283687364925209
127 124 0.319438043375593
127 125 0.275707627003524
127 126 0.514508041507185
127 127 0.514608041507185
128 1 0.135941790555414
128 2 0.165053206524857
128 3 0.141079116454039
128 4 0.146629964399819
128 5 0.123036019634459
128 6 0.121823202852563
128 7 0.124267107776257
128 8 0.132693591527569
128 9 0.168267239902551
128 10 0.123718052127889
128 11 0.16161292603374
128 12 0.151246416859444
128 13 0.160204182686361
128 14 0.162456397116596
128 15 0.164804591722541
128 16 0.14707688537888
128 17 0.157172491342807
128 18 0.143548282277031
128 19 0.15523986095367
128 20 0.162526007720816
128 21 0.154011341429102
128 22 0.154011341429102
128 23 0.185569323426844
128 24 0.199574435054152
128 25 0.132691721890239
128 26 0.153753449184519
128 27 0.153753449184519
128 28 0.18138282615816
128 29 0.214579444717318
128 30 0.19429545718768
128 31 0.22268801674664
128 32 0.142875178556166
128 33 0.124255979846416
128 34 0.186566753223897
128 35 0.189065208108701
128 36 0.17798525867316
128 37 0.123772002960528
128 38 0.160442795660184
128 39 0.140430835669337
128 40 0.148977727363524
128 41 0.172685561559447
128 42 0.208653643271276
128 43 0.171166811800528
128 44 0.197779579906192
128 45 0.199155624370069
128 46 0.138252023476591
128 47 0.177846885670211
128 48 0.168423969544911
128 49 0.181292906461966
128 50 0.167253017804411
128 51 0.174482578169135
128 52 0.105042204722921
128 53 0.176614021519539
128 54 0.152557828112688
128 55 0.183234912143099
128 56 0.192911634357319
128 57 0.196936458940148
128 58 0.166551462246867
128 59 0.232257217367811
128 60 0.247110659667757
128 61 0.169786323336107
128 62 0.173531019895414
128 63 0.194057847784023
128 64 0.163904772284818
128 65 0.208278726267379
128 66 0.217425385000452
128 67 0.144839835214313
128 68 0.150419955069047
128 69 0.174678866514546
128 70 0.174714278280418
128 71 0.175706156181246
128 72 0.151180524008987
128 73 0.166434236496654
128 74 0.17614825195007
128 75 0.17614825195007
128 76 0.230516127972927
128 77 0.238874462322662
128 78 0.191505989918009
128 79 0.212759927086415
128 80 0.212759927086415
128 81 0.275681795654564
128 82 0.233220583516611
128 83 0.19866211429133
128 84 0.246953281520005
128 85 0.246939453718912
128 86 0.199398889870153
128 87 0.267926582061515
128 88 0.184669648221977
128 89 0.216179531946274
128 90 0.196190142484988
128 91 0.181729066785114
128 92 0.181729066785114
128 93 0.23651636173879
128 94 0.217399363613237
128 95 0.222985120970406
128 96 0.246334594971534
128 97 0.223119169883908
128 98 0.278852316515869
128 99 0.230425414371168
128 100 0.210672314619065
128 101 0.197487853344481
128 102 0.293539776778239
128 103 0.222525634020202
128 104 0.289607242991776
128 105 0.287428618291489
128 106 0.28742861829149
128 107 0.303743600987026
128 108 0.297719319364494
128 109 0.223297857980524
128 110 0.223297857980525
128 111 0.29357920953938
128 112 0.170657452943305
128 113 0.256609066686425
128 114 0.206050349722
128 115 0.307763848277194
128 116 0.170363146551275
128 117 0.167483414086424
128 118 0.273100073155384
128 119 0.176962302712816
128 120 0.168155609224581
128 121 0.168471692274598
128 122 0.216553848292126
128 123 0.213058519242273
128 124 0.218998072956318
128 125 0.286722034431562
128 126 0.313544363233591
128 127 0.313544363233591
128 128 0.535585853738878
129 1 0.19407242715103
129 2 0.137405005112832
129 3 0.1392311870718
129 4 0.176588973483597
129 5 0.201306763251466
129 6 0.184271070284358
129 7 0.185275972742074
129 8 0.188934120067676
129 9 0.188006623363871
129 10 0.205960262818668
129 11 0.220743061725518
129 12 0.128590391071438
129 13 0.15079056419307
129 14 0.186389897085169
129 15 0.142813959305001
129 16 0.161707214376689
129 17 0.131069156590009
129 18 0.17923247782786
129 19 0.106177709525728
129 20 0.156639541870574
129 21 0.180849970029423
129 22 0.180849970029423
129 23 0.185463317703233
129 24 0.188831881060098
129 25 0.0680968916605503
129 26 0.129477076939268
129 27 0.129477076939268
129 28 0.214797131019859
129 29 0.218255812156351
129 30 0.206723049620502
129 31 0.179614652864263
129 32 0.173705593119149
129 33 0.0731848978034288
129 34 0.141082634681533
129 35 0.152524452665677
129 36 0.153107215872222
129 37 0.139752306518306
129 38 0.159423271219069
129 39 0.203464551117193
129 40 0.214001755801029
129 41 0.158126521487692
129 42 0.186795393991195
129 43 0.157018025083956
129 44 0.201075379404258
129 45 0.141475255530651
129 46 0.16711590602989
129 47 0.15058800571033
129 48 0.126857085301865
129 49 0.190635390143711
129 50 0.145753559543526
129 51 0.134077226599113
129 52 0.0717203927450312
129 53 0.173603778880942
129 54 0.153242300821349
129 55 0.159834465312537
129 56 0.16877126569138
129 57 0.170594491179897
129 58 0.19151973769541
129 59 0.154843153956145
129 60 0.17388059913231
129 61 0.192887684942244
129 62 0.151195830685953
129 63 0.242628462851243
129 64 0.173461507064412
129 65 0.155029668935234
129 66 0.183956177530097
129 67 0.190751499020044
129 68 0.17464117767029
129 69 0.210336829328305
129 70 0.177283733374689
129 71 0.192685441346456
129 72 0.195206340542815
129 73 0.225070382711895
129 74 0.208660261478076
129 75 0.208660261478076
129 76 0.264712950801253
129 77 0.226552057408955
129 78 0.230597888504806
129 79 0.232626994879181
129 80 0.232626994879181
129 81 0.238510075869526
129 82 0.249021646356075
129 83 0.285858020709081
129 84 0.233862394566352
129 85 0.221570532982984
129 86 0.291398064427424
129 87 0.235039386243662
129 88 0.246115870847216
129 89 0.271592354571677
129 90 0.237453447072966
129 91 0.254892904077242
129 92 0.254892904077242
129 93 0.29802446320153
129 94 0.29492047626801
129 95 0.287470896468331
129 96 0.270261546065392
129 97 0.25575023960629
129 98 0.174433482709307
129 99 0.350319810931496
129 100 0.25303404710981
129 101 0.254136454955487
129 102 0.266600331445268
129 103 0.201308841991792
129 104 0.269397844056947
129 105 0.304898752148696
129 106 0.304898752148696
129 107 0.312323096209995
129 108 0.303784957737989
129 109 0.228436935333193
129 110 0.228436935333193
129 111 0.263678582009468
129 112 0.272289762761234
129 113 0.249612313139904
129 114 0.295781419854569
129 115 0.173122699424494
129 116 0.298715934258405
129 117 0.379870650509397
129 118 0.210972031748536
129 119 0.247906728182808
129 120 0.358407277997448
129 121 0.340369425727449
129 122 0.313677512969948
129 123 0.329355782055384
129 124 0.385669742649192
129 125 0.198533706548481
129 126 0.376850903103334
129 127 0.376850903103334
129 128 0.255613520742557
129 129 0.58608957602512
130 1 0.183614497314195
130 2 0.156289689873903
130 3 0.131528226391201
130 4 0.167107432449757
130 5 0.193340172657251
130 6 0.176276891856363
130 7 0.194217276791102
130 8 0.194846749902516
130 9 0.177290025845531
130 10 0.191328221272711
130 11 0.214745735852661
130 12 0.162787062058784
130 13 0.143500853963396
130 14 0.164800515037105
130 15 0.135515474084179
130 16 0.159519265055513
130 17 0.125975278951667
130 18 0.195823938830688
130 19 0.116076182412502
130 20 0.186059031425945
130 21 0.179138384151853
130 22 0.179138384151853
130 23 0.204425959173196
130 24 0.209133278050136
130 25 0.100620735733192
130 26 0.124002102974771
130 27 0.124002102974771
130 28 0.20183892006873
130 29 0.205769070741327
130 30 0.190368908928386
130 31 0.176918522293456
130 32 0.171018548225487
130 33 0.0924966818731042
130 34 0.137312520037801
130 35 0.148931659185886
130 36 0.14927681020335
130 37 0.161869505117716
130 38 0.168706608106901
130 39 0.186678410934835
130 40 0.180953822565722
130 41 0.150682031661421
130 42 0.169588836640829
130 43 0.155331891957377
130 44 0.188276748926667
130 45 0.130148137858696
130 46 0.155524464786017
130 47 0.14148402923842
130 48 0.12425648931626
130 49 0.198118334984943
130 50 0.141141859727165
130 51 0.119974216199081
130 52 0.103498860617981
130 53 0.176478245716907
130 54 0.14902354442487
130 55 0.174896144018551
130 56 0.183658609340458
130 57 0.185484309704081
130 58 0.193120475948628
130 59 0.172658908772508
130 60 0.181372037302079
130 61 0.179047791755183
130 62 0.159038238640638
130 63 0.221743951349236
130 64 0.177949634175622
130 65 0.156596715059071
130 66 0.199644433331651
130 67 0.203694252146021
130 68 0.171380876892184
130 69 0.196733157859617
130 70 0.175420900087381
130 71 0.195005440020794
130 72 0.181316734135716
130 73 0.220539536144889
130 74 0.216888808423482
130 75 0.216888808423482
130 76 0.257138084788888
130 77 0.207545790352224
130 78 0.245467998488399
130 79 0.214669774054549
130 80 0.214669774054549
130 81 0.199124239502507
130 82 0.233053616652329
130 83 0.274389795604476
130 84 0.233562037470933
130 85 0.215727669810845
130 86 0.26976402976543
130 87 0.22354581101408
130 88 0.236331967472059
130 89 0.247207991034428
130 90 0.221213953116681
130 91 0.236587350370548
130 92 0.236587350370548
130 93 0.277409482026785
130 94 0.267552318093927
130 95 0.286188440785738
130 96 0.264444098441156
130 97 0.246024551236435
130 98 0.174417934018876
130 99 0.316737582887719
130 100 0.260307140983597
130 101 0.254497541155922
130 102 0.222838807738904
130 103 0.181724003638093
130 104 0.261475342828817
130 105 0.286585304522969
130 106 0.286585304522968
130 107 0.295460243950938
130 108 0.300068324717465
130 109 0.244113673576215
130 110 0.244113673576215
130 111 0.235566629542037
130 112 0.255813369568976
130 113 0.257329565048451
130 114 0.271102088187175
130 115 0.166218665200889
130 116 0.2895851566788
130 117 0.389673382872069
130 118 0.212677986968614
130 119 0.258244295691236
130 120 0.347710262189371
130 121 0.349511093275612
130 122 0.31719102114403
130 123 0.311379271084689
130 124 0.388233106434176
130 125 0.237379952058711
130 126 0.382315921483779
130 127 0.38231592148378
130 128 0.245798869532589
130 129 0.464609751024665
130 130 0.547699701109761
131 1 0.124904942595712
131 2 0.115875211802749
131 3 0.111722166808869
131 4 0.149526904833692
131 5 0.157318605317347
131 6 0.125663982943237
131 7 0.154932165896625
131 8 0.163052993626293
131 9 0.142826785365618
131 10 0.16653688865536
131 11 0.12429964459946
131 12 0.157540026793924
131 13 0.12690344087432
131 14 0.132172348747958
131 15 0.152155396101889
131 16 0.142838046765071
131 17 0.163589996425143
131 18 0.178586671189608
131 19 0.0940725199468117
131 20 0.122447118485951
131 21 0.147135107621955
131 22 0.147135107621955
131 23 0.184912800517223
131 24 0.165993853455804
131 25 0.0891631320941112
131 26 0.145520801441828
131 27 0.145520801441828
131 28 0.194991326374427
131 29 0.213925250019743
131 30 0.165358807893491
131 31 0.154723698043315
131 32 0.168938466118589
131 33 0.143812609658264
131 34 0.155300494007008
131 35 0.158427601684168
131 36 0.16011405867839
131 37 0.167514047352211
131 38 0.169721542578881
131 39 0.179788676354414
131 40 0.164916406288603
131 41 0.153401947050903
131 42 0.175516168463861
131 43 0.167236176625433
131 44 0.194487771360666
131 45 0.171708130891904
131 46 0.153387850871824
131 47 0.161724712774356
131 48 0.168885029082695
131 49 0.183703798667683
131 50 0.169085701901589
131 51 0.165688967965541
131 52 0.139452773772177
131 53 0.152916643408768
131 54 0.188686946357134
131 55 0.155873913417133
131 56 0.164531038570971
131 57 0.166181857016824
131 58 0.175346674869423
131 59 0.198093991808023
131 60 0.191203069365061
131 61 0.158489894453097
131 62 0.180467415270245
131 63 0.186096072308598
131 64 0.19088057420944
131 65 0.142708182397393
131 66 0.228719416889984
131 67 0.182229220549409
131 68 0.214936537592825
131 69 0.225613124118135
131 70 0.189872121786584
131 71 0.179459607040517
131 72 0.19452179371122
131 73 0.200949127144156
131 74 0.182416363974412
131 75 0.182416363974412
131 76 0.228814595802688
131 77 0.256262881213162
131 78 0.264727658216942
131 79 0.231910961800271
131 80 0.231910961800271
131 81 0.246301129673726
131 82 0.247629226297836
131 83 0.207018055838038
131 84 0.263154577297341
131 85 0.309794532500101
131 86 0.183580652705861
131 87 0.25330257384885
131 88 0.228909197828563
131 89 0.228672526495449
131 90 0.204069665905733
131 91 0.19320312992409
131 92 0.19320312992409
131 93 0.200456447922087
131 94 0.210110710742359
131 95 0.234999445507466
131 96 0.232564330188553
131 97 0.213591520018189
131 98 0.283521380188292
131 99 0.21266605591652
131 100 0.236766349771315
131 101 0.249776048584826
131 102 0.25591509727357
131 103 0.235326272032916
131 104 0.279848993056237
131 105 0.28005787703635
131 106 0.28005787703635
131 107 0.263628883391991
131 108 0.290419860639437
131 109 0.249771798510962
131 110 0.249771798510963
131 111 0.292510526570691
131 112 0.238009038838114
131 113 0.28105127121251
131 114 0.258512912965681
131 115 0.311528048256356
131 116 0.274751981620935
131 117 0.271704639889923
131 118 0.331540178886363
131 119 0.262704443467262
131 120 0.215560435357908
131 121 0.207451562714045
131 122 0.243278736830706
131 123 0.262706090432001
131 124 0.207646622677755
131 125 0.302549768341561
131 126 0.285044169425539
131 127 0.285044169425539
131 128 0.298086088025793
131 129 0.264149163664121
131 130 0.265296479499694
131 131 0.484068980728002
132 1 0.114852830886179
132 2 0.10631172465415
132 3 0.106312171807728
132 4 0.137910525260896
132 5 0.162844996106886
132 6 0.138173987552123
132 7 0.145518193343352
132 8 0.154203204455224
132 9 0.129900231288878
132 10 0.155814780847807
132 11 0.139815386969268
132 12 0.144997947184795
132 13 0.125669660696478
132 14 0.131972891172462
132 15 0.148364412505356
132 16 0.131333081826055
132 17 0.167422710243546
132 18 0.171991753752876
132 19 0.0793248292649346
132 20 0.120479458556692
132 21 0.14287122570396
132 22 0.142871225703961
132 23 0.182737981593733
132 24 0.161902006405507
132 25 0.0662065536459457
132 26 0.135530697544561
132 27 0.13553069754456
132 28 0.211471095157906
132 29 0.19547353413549
132 30 0.17742305123029
132 31 0.129043917188737
132 32 0.152277055555228
132 33 0.112027657150102
132 34 0.145051873074005
132 35 0.149107155138629
132 36 0.148772586078895
132 37 0.158460655593076
132 38 0.153635719668899
132 39 0.185324842060221
132 40 0.169600165034623
132 41 0.143156080843048
132 42 0.173287344475104
132 43 0.15232796175953
132 44 0.19602540740554
132 45 0.162238690084244
132 46 0.148342250157542
132 47 0.148592350012832
132 48 0.13607799707325
132 49 0.169690866458125
132 50 0.148224544732856
132 51 0.14616958498439
132 52 0.118891540884115
132 53 0.148238484230993
132 54 0.163861054562968
132 55 0.147939881033863
132 56 0.157307185471912
132 57 0.15851374333659
132 58 0.166232061344763
132 59 0.167843329578863
132 60 0.151570652075487
132 61 0.137052547500159
132 62 0.148434086889712
132 63 0.167940722069379
132 64 0.16354965223485
132 65 0.107680946962938
132 66 0.206494687348645
132 67 0.183571228016473
132 68 0.193676846459496
132 69 0.210388774124491
132 70 0.174167185770707
132 71 0.173331299905298
132 72 0.174663030570376
132 73 0.190766337459396
132 74 0.180582954329612
132 75 0.180582954329612
132 76 0.23466569529963
132 77 0.254714393963098
132 78 0.258992691906321
132 79 0.226043640610606
132 80 0.226043640610606
132 81 0.231741574281893
132 82 0.241823877687202
132 83 0.200547812829188
132 84 0.244065322521701
132 85 0.281551736391892
132 86 0.187778900995205
132 87 0.268398894479186
132 88 0.229378432719325
132 89 0.238634185747342
132 90 0.174592078082892
132 91 0.190781880370866
132 92 0.190781880370866
132 93 0.205634324975305
132 94 0.182030400064374
132 95 0.23771768449206
132 96 0.229211608919218
132 97 0.212046622007377
132 98 0.254757127648636
132 99 0.227481883953387
132 100 0.219638229466824
132 101 0.243844166414886
132 102 0.233174808019655
132 103 0.211100461710324
132 104 0.268694073644004
132 105 0.263461215465388
132 106 0.263461215465388
132 107 0.278348855645007
132 108 0.28391035818508
132 109 0.235007342493822
132 110 0.235007342493822
132 111 0.29791057959614
132 112 0.206862893558158
132 113 0.267296782093625
132 114 0.25481618225534
132 115 0.305396705915229
132 116 0.2880593731965
132 117 0.278026479092128
132 118 0.304727949235465
132 119 0.256920709432115
132 120 0.226061062000194
132 121 0.214028311133195
132 122 0.24881821167247
132 123 0.272815071259743
132 124 0.216860515139774
132 125 0.29919010973746
132 126 0.307262049214759
132 127 0.307262049214759
132 128 0.297361563899941
132 129 0.289028808760332
132 130 0.294212059816711
132 131 0.44887981504405
132 132 0.52308781168782
133 1 0.145032906934388
133 2 0.132260165443648
133 3 0.122560661556011
133 4 0.136928318157075
133 5 0.154907955682667
133 6 0.142667089421162
133 7 0.142793169592426
133 8 0.149622654487523
133 9 0.144116776042752
133 10 0.127286559400864
133 11 0.151360014501212
133 12 0.131981224174692
133 13 0.144052472468385
133 14 0.14248766380972
133 15 0.139053433131185
133 16 0.165363456720778
133 17 0.140877011752528
133 18 0.12278576506815
133 19 0.121667483288287
133 20 0.160638988807444
133 21 0.152881872715635
133 22 0.152881872715635
133 23 0.164605704875436
133 24 0.151122796979629
133 25 0.0843081630317785
133 26 0.120603325639958
133 27 0.120603325639957
133 28 0.182033692220425
133 29 0.214158517411719
133 30 0.173133192866812
133 31 0.188761688920678
133 32 0.153479036117238
133 33 0.103536752399749
133 34 0.146100141065622
133 35 0.152647142637222
133 36 0.16017274181834
133 37 0.137115245745199
133 38 0.166237445114224
133 39 0.173415712259467
133 40 0.169379657871098
133 41 0.142998084093126
133 42 0.172469619889497
133 43 0.169653579700791
133 44 0.199811939866773
133 45 0.171943213515531
133 46 0.111879099281976
133 47 0.146670132149622
133 48 0.12877625547307
133 49 0.204297777846864
133 50 0.158727184713126
133 51 0.139622945642634
133 52 0.121769972738411
133 53 0.172254872394446
133 54 0.153195086416863
133 55 0.172550040665198
133 56 0.172397574169079
133 57 0.168803398929293
133 58 0.15558200669505
133 59 0.184721577581905
133 60 0.208516867396092
133 61 0.136562139167853
133 62 0.149185385700677
133 63 0.193199096416145
133 64 0.167371954273259
133 65 0.152622854852365
133 66 0.224954631834746
133 67 0.194886324196456
133 68 0.156667428060192
133 69 0.189410890873538
133 70 0.155021316950032
133 71 0.152591590237184
133 72 0.169681144371927
133 73 0.17896031289844
133 74 0.158510032022543
133 75 0.158510032022543
133 76 0.178701644341745
133 77 0.165133150383377
133 78 0.208706804883272
133 79 0.212614676453583
133 80 0.212614676453583
133 81 0.187612249106939
133 82 0.236307525975161
133 83 0.192523631057132
133 84 0.183701422788155
133 85 0.224961316653614
133 86 0.189199690113471
133 87 0.201468103626862
133 88 0.21678674431453
133 89 0.231012055533066
133 90 0.184808517681009
133 91 0.185728093541637
133 92 0.185728093541637
133 93 0.222292359082176
133 94 0.172112101737115
133 95 0.238096854774856
133 96 0.246421632777828
133 97 0.193992223585012
133 98 0.182720003766986
133 99 0.246383398842349
133 100 0.224807100456434
133 101 0.216887507953205
133 102 0.197475860395657
133 103 0.157955564169425
133 104 0.243265513716287
133 105 0.24809958980637
133 106 0.24809958980637
133 107 0.217292125894472
133 108 0.253988398214321
133 109 0.230067634993768
133 110 0.230067634993768
133 111 0.222786217337436
133 112 0.183176818222433
133 113 0.213426669477233
133 114 0.260050562565816
133 115 0.185929044839656
133 116 0.207476748410244
133 117 0.259170684085227
133 118 0.228790582191855
133 119 0.226445013189912
133 120 0.244741100434865
133 121 0.252395303747137
133 122 0.302860113613079
133 123 0.277983157146984
133 124 0.262959858858346
133 125 0.256876578722692
133 126 0.319211892839541
133 127 0.319211892839541
133 128 0.317869232533575
133 129 0.306734558256384
133 130 0.314214778743168
133 131 0.282713362105731
133 132 0.281557821432932
133 133 0.458155856413165
134 1 0.149637032105505
134 2 0.146457008521942
134 3 0.138241216249919
134 4 0.154951908904595
134 5 0.143108961426307
134 6 0.132010848946502
134 7 0.142951676196498
134 8 0.149160897822951
134 9 0.148844290354561
134 10 0.135144738191431
134 11 0.138504334706938
134 12 0.170460554544552
134 13 0.161924903928333
134 14 0.146187426324916
134 15 0.1522087582442
134 16 0.153016540653004
134 17 0.15752157528752
134 18 0.160114597595272
134 19 0.126420978553283
134 20 0.144076373982413
134 21 0.155391875537244
134 22 0.155391875537243
134 23 0.175076652300001
134 24 0.165626167795219
134 25 0.118197317030372
134 26 0.146172793282733
134 27 0.146172793282732
134 28 0.166061121234496
134 29 0.19467347637358
134 30 0.183053547568241
134 31 0.210907496241081
134 32 0.16510935547662
134 33 0.130513367292023
134 34 0.157068964626609
134 35 0.164064557085915
134 36 0.165143460351112
134 37 0.138859009597242
134 38 0.181478177584635
134 39 0.170977262091425
134 40 0.164328795627549
134 41 0.164085286432
134 42 0.170170695543406
134 43 0.171460024828891
134 44 0.189110297534478
134 45 0.158958738590742
134 46 0.13079830179099
134 47 0.152837991528824
134 48 0.158574677436164
134 49 0.200152197051467
134 50 0.176488863326697
134 51 0.184159399438125
134 52 0.130739145674127
134 53 0.181449840400515
134 54 0.181399609275668
134 55 0.216309261138823
134 56 0.216461939960009
134 57 0.212730933761456
134 58 0.190649827124537
134 59 0.238098945790872
134 60 0.230248395843614
134 61 0.165150314670338
134 62 0.187720062825491
134 63 0.193983233236231
134 64 0.1915301735122
134 65 0.188005707843752
134 66 0.228790355448719
134 67 0.173011376807998
134 68 0.174667071066232
134 69 0.191937651444208
134 70 0.188325981055153
134 71 0.170705765552732
134 72 0.179417598970526
134 73 0.195959782378309
134 74 0.126525189828419
134 75 0.126525189828419
134 76 0.226927619515861
134 77 0.191658777145795
134 78 0.207906499253707
134 79 0.215061227616936
134 80 0.215061227616936
134 81 0.20226410039333
134 82 0.243187206328648
134 83 0.218572054267974
134 84 0.243743776986618
134 85 0.223501874746056
134 86 0.214978224684553
134 87 0.174063486624957
134 88 0.237009595027736
134 89 0.190444638527288
134 90 0.245929479086312
134 91 0.204492775419334
134 92 0.204492775419334
134 93 0.18181032095869
134 94 0.185039723053159
134 95 0.253747104456374
134 96 0.254466450764614
134 97 0.226532314562574
134 98 0.236425024800461
134 99 0.214577431071776
134 100 0.260474543810152
134 101 0.231337021298168
134 102 0.186861713778276
134 103 0.196380596733077
134 104 0.232879942398522
134 105 0.254973868093474
134 106 0.254973868093475
134 107 0.187608135259885
134 108 0.260979483317865
134 109 0.283599910184399
134 110 0.283599910184399
134 111 0.251731190231611
134 112 0.227395799758175
134 113 0.265127025957999
134 114 0.250040215760738
134 115 0.226906114369926
134 116 0.210482740841863
134 117 0.217924056024782
134 118 0.268060321473475
134 119 0.24194273256966
134 120 0.265328782689075
134 121 0.274800885866372
134 122 0.301805276032153
134 123 0.289761798287953
134 124 0.204817874994683
134 125 0.288089109788477
134 126 0.267627653104263
134 127 0.267627653104263
134 128 0.289303889569917
134 129 0.266930151332387
134 130 0.272369978913738
134 131 0.289635034822083
134 132 0.2602181055673
134 133 0.332929565737192
134 134 0.436865090407023
135 1 0.0917416346645177
135 2 0.105595452042511
135 3 0.0908628903936438
135 4 0.102965046980309
135 5 0.125864556381258
135 6 0.0770067343065518
135 7 0.0754740332244923
135 8 0.084565944169723
135 9 0.0869300364752044
135 10 0.10611807096801
135 11 0.071303080964131
135 12 0.11928873523133
135 13 0.0943859805015643
135 14 0.0694738870634571
135 15 0.11966145823593
135 16 0.0747216849051778
135 17 0.111500705937859
135 18 0.152177453641122
135 19 0.0715983720080128
135 20 0.0732457283701607
135 21 0.0880872238154731
135 22 0.0880872238154729
135 23 0.149639851757022
135 24 0.143725954905367
135 25 0.0560938019898308
135 26 0.109848599945757
135 27 0.109848599945756
135 28 0.0937484091878948
135 29 0.148164515545395
135 30 0.136388767020283
135 31 0.153632513472734
135 32 0.125585156261333
135 33 0.101658749839258
135 34 0.121772341058272
135 35 0.133687691146746
135 36 0.12666790528803
135 37 0.144454000085878
135 38 0.136481709535758
135 39 0.115817686806334
135 40 0.0970221219472952
135 41 0.128545227005166
135 42 0.134369646639264
135 43 0.113643334781678
135 44 0.152746675147904
135 45 0.140810235870238
135 46 0.0892590086613588
135 47 0.118127321493544
135 48 0.164932571747088
135 49 0.139254771118013
135 50 0.124361814332258
135 51 0.134222737490956
135 52 0.0870389107028663
135 53 0.0843686416852513
135 54 0.1253503326472
135 55 0.168646130172595
135 56 0.17709347288212
135 57 0.180321018585248
135 58 0.125797342499439
135 59 0.235493790769369
135 60 0.243193818971905
135 61 0.148619713404611
135 62 0.159764260459671
135 63 0.180123665710186
135 64 0.152584799872704
135 65 0.191754973132296
135 66 0.168144396805268
135 67 0.089666427055997
135 68 0.148076604754358
135 69 0.136638655959187
135 70 0.15526703289506
135 71 0.142988066097307
135 72 0.142409636724568
135 73 0.147770483301546
135 74 0.0968605666235294
135 75 0.0968605666235294
135 76 0.248408011056661
135 77 0.207514611943548
135 78 0.20346395776776
135 79 0.186543200910448
135 80 0.186543200910449
135 81 0.239965248133408
135 82 0.203767923436402
135 83 0.231167088911692
135 84 0.28110591995639
135 85 0.240434147397237
135 86 0.219180562313475
135 87 0.238359483689947
135 88 0.192199106348401
135 89 0.145331444374588
135 90 0.188914027360603
135 91 0.173931854157136
135 92 0.173931854157136
135 93 0.145525137611896
135 94 0.190623791236451
135 95 0.183028202157308
135 96 0.193492671439644
135 97 0.18420894074036
135 98 0.248852846189538
135 99 0.204846076317171
135 100 0.252388956882933
135 101 0.198013432598647
135 102 0.244262567460303
135 103 0.280326219794899
135 104 0.289078313689351
135 105 0.270359799245301
135 106 0.270359799245301
135 107 0.267919782075162
135 108 0.276564164031078
135 109 0.274989698402992
135 110 0.274989698402993
135 111 0.254990271775704
135 112 0.179719966601432
135 113 0.309933327193531
135 114 0.23073761874231
135 115 0.282171644508137
135 116 0.201515387045594
135 117 0.223525099389338
135 118 0.281441057384011
135 119 0.189473089491009
135 120 0.233563514373084
135 121 0.220350385038932
135 122 0.209933083308711
135 123 0.211451482650606
135 124 0.18201804517947
135 125 0.26832263096024
135 126 0.178243295953035
135 127 0.178243295953035
135 128 0.301006710568187
135 129 0.215818897324058
135 130 0.233085915531165
135 131 0.330020069810708
135 132 0.30609650059717
135 133 0.243619328060081
135 134 0.301762022334103
135 135 0.527163761840571
136 1 0.117335578106913
136 2 0.117959481251461
136 3 0.117345011690132
136 4 0.113501234368748
136 5 0.128897384685885
136 6 0.123504712716522
136 7 0.105540283876648
136 8 0.11047810188128
136 9 0.118445338770618
136 10 0.121886964150123
136 11 0.118759689717088
136 12 0.127735132816504
136 13 0.148552933903841
136 14 0.134234342497471
136 15 0.136562297528977
136 16 0.147239485505585
136 17 0.154213975968066
136 18 0.131034428706137
136 19 0.142818035606478
136 20 0.127621699168982
136 21 0.143754156395178
136 22 0.143754156395178
136 23 0.148645005434287
136 24 0.147752359941539
136 25 0.105321367519199
136 26 0.121787947447383
136 27 0.121787947447383
136 28 0.152511766275796
136 29 0.188150818498224
136 30 0.156229045802157
136 31 0.174764120992571
136 32 0.150842040080852
136 33 0.117359575192531
136 34 0.145249018621403
136 35 0.1526381020509
136 36 0.153909109107542
136 37 0.12814398410698
136 38 0.167180913178153
136 39 0.199174005645271
136 40 0.191892441908992
136 41 0.166599803486756
136 42 0.155422788751787
136 43 0.164787734374528
136 44 0.160632264785531
136 45 0.151458058834053
136 46 0.123449070466753
136 47 0.15071351018988
136 48 0.142838220987554
136 49 0.175692000215569
136 50 0.180862225763516
136 51 0.162463443996619
136 52 0.108584100094814
136 53 0.183013031876783
136 54 0.143511052053294
136 55 0.193428748123823
136 56 0.184425711662695
136 57 0.182205189234835
136 58 0.181470477777738
136 59 0.215716734386451
136 60 0.197620582021666
136 61 0.126063846894365
136 62 0.167595565573419
136 63 0.175020961872153
136 64 0.161318101445581
136 65 0.161790496338416
136 66 0.206276251046966
136 67 0.151825457152141
136 68 0.152267951293076
136 69 0.174939767284721
136 70 0.166179106223873
136 71 0.149330746191217
136 72 0.181371026743304
136 73 0.185204006708351
136 74 0.148377995913101
136 75 0.148377995913101
136 76 0.190761976877815
136 77 0.2066615736066
136 78 0.205615246126734
136 79 0.199993884834684
136 80 0.199993884834684
136 81 0.221029983548372
136 82 0.208792853461599
136 83 0.21915444415271
136 84 0.233794032647589
136 85 0.235586130557298
136 86 0.197402246014782
136 87 0.186408357987786
136 88 0.204710592683741
136 89 0.172357134852755
136 90 0.194117155041427
136 91 0.187877181537933
136 92 0.187877181537932
136 93 0.177470302102868
136 94 0.190970953852402
136 95 0.263291208402583
136 96 0.234607588899214
136 97 0.211892538659113
136 98 0.217575967729774
136 99 0.208362495552134
136 100 0.225082794147003
136 101 0.214913598293747
136 102 0.181903846854599
136 103 0.17002132015762
136 104 0.245283070681979
136 105 0.243899337298094
136 106 0.243899337298094
136 107 0.233749422134764
136 108 0.251066038049931
136 109 0.249530960119297
136 110 0.249530960119298
136 111 0.242773224853323
136 112 0.22528390163864
136 113 0.24556689106263
136 114 0.261444016248644
136 115 0.219680706388048
136 116 0.226611332340025
136 117 0.211472108407922
136 118 0.263314069925854
136 119 0.214267184610473
136 120 0.244548645709751
136 121 0.246989401774858
136 122 0.27377264098556
136 123 0.261902715917772
136 124 0.199473337272165
136 125 0.264733653379124
136 126 0.278789249811842
136 127 0.278789249811842
136 128 0.284248212705568
136 129 0.257717230213312
136 130 0.251753093017466
136 131 0.269062017558896
136 132 0.270355752848003
136 133 0.29667477542919
136 134 0.305363284554224
136 135 0.248288503713051
136 136 0.433684094425892
137 1 0.121951125594801
137 2 0.127271181131026
137 3 0.144544514425512
137 4 0.126112153809063
137 5 0.139967500210948
137 6 0.130552903465208
137 7 0.0964670837764361
137 8 0.0999145493014292
137 9 0.126337118385403
137 10 0.114357810036145
137 11 0.140489632845365
137 12 0.150277528833011
137 13 0.18057868558357
137 14 0.136380333803682
137 15 0.151277809031558
137 16 0.143485750699394
137 17 0.169789038438064
137 18 0.148202961723189
137 19 0.127010534454869
137 20 0.13376029084311
137 21 0.140233923271802
137 22 0.140233923271802
137 23 0.156393598150041
137 24 0.16239569077391
137 25 0.121809559260017
137 26 0.12044053751174
137 27 0.12044053751174
137 28 0.163002224745527
137 29 0.188371691511912
137 30 0.150250031462895
137 31 0.191412282206668
137 32 0.143238411445524
137 33 0.0894384886364784
137 34 0.12509876974518
137 35 0.131967903974796
137 36 0.141097204650885
137 37 0.0965518929562871
137 38 0.151020598103401
137 39 0.198529511202182
137 40 0.196761849327368
137 41 0.14633784838046
137 42 0.179970002178352
137 43 0.144489388551271
137 44 0.169796664783684
137 45 0.130323421874051
137 46 0.130749918970643
137 47 0.125510326217423
137 48 0.0949357669148608
137 49 0.184458997914432
137 50 0.178896897220082
137 51 0.162532109857606
137 52 0.094954761647763
137 53 0.189359581553386
137 54 0.118160782517828
137 55 0.184355524776682
137 56 0.175135665934406
137 57 0.171201750876176
137 58 0.191408413832495
137 59 0.208812060921485
137 60 0.183616605967547
137 61 0.136188514369621
137 62 0.156587349103809
137 63 0.142710852204662
137 64 0.139648192241481
137 65 0.184824714009937
137 66 0.18954923699796
137 67 0.173149889086813
137 68 0.127851913430839
137 69 0.168031111717026
137 70 0.164306043211107
137 71 0.183365195083079
137 72 0.155830796408442
137 73 0.196701725959533
137 74 0.169818799284789
137 75 0.169818799284789
137 76 0.191416197199842
137 77 0.215387405597821
137 78 0.180294788518709
137 79 0.191544191197716
137 80 0.191544191197717
137 81 0.233595046089994
137 82 0.202034463100445
137 83 0.253395034660677
137 84 0.255959216144671
137 85 0.195915087846883
137 86 0.229225943541898
137 87 0.195112845239061
137 88 0.222020187715374
137 89 0.201294213201545
137 90 0.20166353153959
137 91 0.204188197375761
137 92 0.204188197375761
137 93 0.2050539993667
137 94 0.178874859716052
137 95 0.275777234960302
137 96 0.253015618400075
137 97 0.230893376344314
137 98 0.207757441235322
137 99 0.237156999035695
137 100 0.229095667600572
137 101 0.208325515008216
137 102 0.211735393953872
137 103 0.197917587982397
137 104 0.246046449753213
137 105 0.227291612512198
137 106 0.227291612512198
137 107 0.240398668924125
137 108 0.236412049492388
137 109 0.241354125939276
137 110 0.241354125939276
137 111 0.264024179667862
137 112 0.221201303578696
137 113 0.249348896514973
137 114 0.258933960183378
137 115 0.212526119465695
137 116 0.249157757983726
137 117 0.211950077540885
137 118 0.279236776184862
137 119 0.22139181355895
137 120 0.265639739639624
137 121 0.255775427077076
137 122 0.276297514262136
137 123 0.289599705420742
137 124 0.226723996780572
137 125 0.304756351569441
137 126 0.311464144760151
137 127 0.311464144760151
137 128 0.291415456324332
137 129 0.271644989696428
137 130 0.272150738803194
137 131 0.238239537011752
137 132 0.243389430727104
137 133 0.284838660521966
137 134 0.305815990068115
137 135 0.232210352160344
137 136 0.349873213243045
137 137 0.461271125894329
138 1 0.122032075840554
138 2 0.135028947444735
138 3 0.103946612972899
138 4 0.14465361133543
138 5 0.153696830593654
138 6 0.130411987005714
138 7 0.133637056714748
138 8 0.138144138315154
138 9 0.158091447410713
138 10 0.135161440011473
138 11 0.163067564019745
138 12 0.17379085257192
138 13 0.147280507683191
138 14 0.14680194497783
138 15 0.134083210415827
138 16 0.172046502440742
138 17 0.134635696753163
138 18 0.167750361466292
138 19 0.125622685771501
138 20 0.164605405453564
138 21 0.149722771732147
138 22 0.149722771732146
138 23 0.182919168219977
138 24 0.187275965881312
138 25 0.10999717687925
138 26 0.11364155260629
138 27 0.11364155260629
138 28 0.192055146628424
138 29 0.250518393171171
138 30 0.171015493362181
138 31 0.226973022702851
138 32 0.168755575401842
138 33 0.0643942795243759
138 34 0.127822052610005
138 35 0.13286641196393
138 36 0.154394554399653
138 37 0.108081326777581
138 38 0.141498241219821
138 39 0.168405265532463
138 40 0.169312016998671
138 41 0.127461368817911
138 42 0.21853350632448
138 43 0.146831481057301
138 44 0.191738854560535
138 45 0.156755858671856
138 46 0.161761704068245
138 47 0.138968762926231
138 48 0.0915021424620862
138 49 0.203706091077035
138 50 0.144339949901903
138 51 0.168132619319182
138 52 0.0943364741398835
138 53 0.188550346245596
138 54 0.146883414887077
138 55 0.136848079205914
138 56 0.135228754730966
138 57 0.137629221098415
138 58 0.235249214417941
138 59 0.135975237474045
138 60 0.182082011200721
138 61 0.214652796850634
138 62 0.174551251348254
138 63 0.178151466605033
138 64 0.163706455853793
138 65 0.225583532672782
138 66 0.221189276862988
138 67 0.203222631439975
138 68 0.202478341075074
138 69 0.194544829306302
138 70 0.193075011062324
138 71 0.215857722049363
138 72 0.17886345298316
138 73 0.217379796073247
138 74 0.251016831731627
138 75 0.251016831731627
138 76 0.223407495612884
138 77 0.243196078633566
138 78 0.217157027097933
138 79 0.225317302364599
138 80 0.225317302364598
138 81 0.263964216083062
138 82 0.227854392195048
138 83 0.22570565480337
138 84 0.244356484139413
138 85 0.24134323917298
138 86 0.238071395314202
138 87 0.232652853503873
138 88 0.2215944243988
138 89 0.256142196190547
138 90 0.220560357968535
138 91 0.203001170778535
138 92 0.203001170778535
138 93 0.267184119684036
138 94 0.275490744744132
138 95 0.27573103738952
138 96 0.269046256361232
138 97 0.237490123177013
138 98 0.209869739546676
138 99 0.296666048352253
138 100 0.245058895272476
138 101 0.224138758337545
138 102 0.271860213887125
138 103 0.224330838223731
138 104 0.245227850213157
138 105 0.25364269519779
138 106 0.25364269519779
138 107 0.290965037288865
138 108 0.267584498159841
138 109 0.224732014209591
138 110 0.224732014209591
138 111 0.230492111281914
138 112 0.236590623631199
138 113 0.295534925919983
138 114 0.271681749489691
138 115 0.248888978347227
138 116 0.276642517255937
138 117 0.273091904612031
138 118 0.276374906235411
138 119 0.259012496579061
138 120 0.304271350383489
138 121 0.287537650338921
138 122 0.255890258884322
138 123 0.284700922138196
138 124 0.309966596766381
138 125 0.259153182218089
138 126 0.34735215349786
138 127 0.34735215349786
138 128 0.313745053273168
138 129 0.342341207145286
138 130 0.341365840112069
138 131 0.26486975717987
138 132 0.259243548366928
138 133 0.296997138985989
138 134 0.275323617298903
138 135 0.217200997518675
138 136 0.290234691372619
138 137 0.337461997983378
138 138 0.582453321404934
139 1 0.119011034760812
139 2 0.117225089514877
139 3 0.112966631094549
139 4 0.110720868656775
139 5 0.131372902044223
139 6 0.0901940551654559
139 7 0.100329050977536
139 8 0.104213617637208
139 9 0.12780414692257
139 10 0.129876313565058
139 11 0.113380432241463
139 12 0.157068779831621
139 13 0.153372990914099
139 14 0.129024290097788
139 15 0.133996402163931
139 16 0.141357974157322
139 17 0.162626153059593
139 18 0.146145858897663
139 19 0.104632376254091
139 20 0.120794265882781
139 21 0.13029993052662
139 22 0.13029993052662
139 23 0.155976958916463
139 24 0.144228535901403
139 25 0.101038171557249
139 26 0.119699115161651
139 27 0.119699115161651
139 28 0.175844704579325
139 29 0.211522533944123
139 30 0.148314922697682
139 31 0.18078777173889
139 32 0.161262428048443
139 33 0.103909047378383
139 34 0.126204581005982
139 35 0.133688635005056
139 36 0.156157823363704
139 37 0.119261651894797
139 38 0.161762381210973
139 39 0.201060784297336
139 40 0.203828507086382
139 41 0.15585983529973
139 42 0.134948981438005
139 43 0.160574688926382
139 44 0.14585541445033
139 45 0.147658902503506
139 46 0.154214356748955
139 47 0.139771192923166
139 48 0.149432456161363
139 49 0.208280059826069
139 50 0.178439647927548
139 51 0.174434396903232
139 52 0.133987693845847
139 53 0.194623535257259
139 54 0.157269313991421
139 55 0.179306158105311
139 56 0.17886587823336
139 57 0.174804202284604
139 58 0.201419269413559
139 59 0.19183342047405
139 60 0.163954755089795
139 61 0.162856470861081
139 62 0.183304140400164
139 63 0.186518997782586
139 64 0.186156996630901
139 65 0.171314347308553
139 66 0.196059889758892
139 67 0.192118314191584
139 68 0.191752420680586
139 69 0.174950888421961
139 70 0.194630495260622
139 71 0.191527820302307
139 72 0.183562708575189
139 73 0.204932739375005
139 74 0.183506111883923
139 75 0.183506111883923
139 76 0.20177188087016
139 77 0.207175815218
139 78 0.20458176120676
139 79 0.222916478821713
139 80 0.222916478821713
139 81 0.226157644409432
139 82 0.229793664062491
139 83 0.231589342334907
139 84 0.256529782784724
139 85 0.235860614531072
139 86 0.224713178679291
139 87 0.171289752595903
139 88 0.248029829956439
139 89 0.197400266454084
139 90 0.219588436739073
139 91 0.206123918507769
139 92 0.206123918507769
139 93 0.200473723233095
139 94 0.191711264613164
139 95 0.276662024499605
139 96 0.241246816177238
139 97 0.223817347529533
139 98 0.214585867216388
139 99 0.205245509214118
139 100 0.235541944350096
139 101 0.235437214068492
139 102 0.198953922931129
139 103 0.173491163122622
139 104 0.2266598952607
139 105 0.230626029929375
139 106 0.230626029929375
139 107 0.226453326369816
139 108 0.236889134568709
139 109 0.25534625158461
139 110 0.25534625158461
139 111 0.254542258113445
139 112 0.261807198569456
139 113 0.274307011467732
139 114 0.285313057526004
139 115 0.254443335412821
139 116 0.268576845607445
139 117 0.227464283629635
139 118 0.29253131352367
139 119 0.280031880735049
139 120 0.267697483947134
139 121 0.268310079520722
139 122 0.286491107409934
139 123 0.295841323812683
139 124 0.207321531767204
139 125 0.300120018171607
139 126 0.314581147097675
139 127 0.314581147097675
139 128 0.245512560146981
139 129 0.270414888165039
139 130 0.272513728472954
139 131 0.306943395611732
139 132 0.290799199512443
139 133 0.280375288036567
139 134 0.309990110786798
139 135 0.2381997005743
139 136 0.330706797473404
139 137 0.350825083952676
139 138 0.357750066410527
139 139 0.490692771188114
140 1 0.109546716122774
140 2 0.134335049413503
140 3 0.109653630063345
140 4 0.134275337522176
140 5 0.143159625018043
140 6 0.123065592324714
140 7 0.125794336225546
140 8 0.13507842518524
140 9 0.121748326213541
140 10 0.140209007760187
140 11 0.125281514145479
140 12 0.147841434219725
140 13 0.129557456419759
140 14 0.108851713385693
140 15 0.149749727510308
140 16 0.128013558507835
140 17 0.144233838509852
140 18 0.18905328527924
140 19 0.123094148592966
140 20 0.107433103032688
140 21 0.128440886758307
140 22 0.128440886758307
140 23 0.177548093813025
140 24 0.163806981781279
140 25 0.123577236232534
140 26 0.143207745503783
140 27 0.143207745503784
140 28 0.150830918872696
140 29 0.180390800742849
140 30 0.156665762941017
140 31 0.188106949499929
140 32 0.156552446205998
140 33 0.119049393039672
140 34 0.151547470669066
140 35 0.156186766948513
140 36 0.150194169959723
140 37 0.165053328813866
140 38 0.165031266911083
140 39 0.174767157388165
140 40 0.156438783389671
140 41 0.169327390672185
140 42 0.191001063440132
140 43 0.151176075728797
140 44 0.188060357663395
140 45 0.174289863389422
140 46 0.138318588619163
140 47 0.151150261806206
140 48 0.167931627656992
140 49 0.191740962230949
140 50 0.168263401877
140 51 0.165839050031455
140 52 0.122812609721322
140 53 0.141309924662445
140 54 0.131391512361997
140 55 0.211274322894315
140 56 0.220648854168834
140 57 0.214701124468483
140 58 0.181551738176256
140 59 0.2473215968152
140 60 0.244999817840732
140 61 0.186746884423577
140 62 0.172108427289441
140 63 0.216936401060431
140 64 0.148402694011026
140 65 0.177704218236791
140 66 0.174142505793373
140 67 0.11424503274363
140 68 0.176521687199051
140 69 0.193671440111293
140 70 0.195902348649015
140 71 0.166143699099296
140 72 0.17849145721686
140 73 0.192704328592002
140 74 0.0967881276931404
140 75 0.0967881276931404
140 76 0.261214660059441
140 77 0.280916437870585
140 78 0.210674553370064
140 79 0.220981414708053
140 80 0.220981414708053
140 81 0.266558782357362
140 82 0.238156450854506
140 83 0.245273300478159
140 84 0.300845934217936
140 85 0.255478358022268
140 86 0.245823201269604
140 87 0.27304683713601
140 88 0.260798903962693
140 89 0.178165142893311
140 90 0.219670330031887
140 91 0.212072610339003
140 92 0.212072610339003
140 93 0.155629169764089
140 94 0.228709308765896
140 95 0.240676452021179
140 96 0.246267065602435
140 97 0.238072453886795
140 98 0.308808093236701
140 99 0.20546655167255
140 100 0.230847781736536
140 101 0.23955461814771
140 102 0.274973306052079
140 103 0.279571569858218
140 104 0.276860992322377
140 105 0.274470132074465
140 106 0.274470132074465
140 107 0.271281069817481
140 108 0.268343911451096
140 109 0.297582564330826
140 110 0.297582564330826
140 111 0.328009726823367
140 112 0.197312180734653
140 113 0.331373365915326
140 114 0.210944639656446
140 115 0.276445652112483
140 116 0.212797544960682
140 117 0.228364231325797
140 118 0.278251670937022
140 119 0.224873999874851
140 120 0.224624564980272
140 121 0.249977144823993
140 122 0.248508382053833
140 123 0.229850681240107
140 124 0.16157099195346
140 125 0.298389074804607
140 126 0.255939986357356
140 127 0.255939986357356
140 128 0.280454626889637
140 129 0.259253284623915
140 130 0.255176436736509
140 131 0.332300538215028
140 132 0.317136477097879
140 133 0.241160116273103
140 134 0.306843092963638
140 135 0.398624813964519
140 136 0.251294886211814
140 137 0.246731122239083
140 138 0.256873840031838
140 139 0.301052875342036
140 140 0.528588477832386
141 1 0.128048669619033
141 2 0.127125237440851
141 3 0.114149468722581
141 4 0.121500447980266
141 5 0.166369316650629
141 6 0.118889108499422
141 7 0.11198267857079
141 8 0.113954421202677
141 9 0.113994248068914
141 10 0.140136820160531
141 11 0.103312509539088
141 12 0.138191770251822
141 13 0.134545288631217
141 14 0.108675755472068
141 15 0.141795218153295
141 16 0.120141558636672
141 17 0.168102494616283
141 18 0.179775379169359
141 19 0.0945386290575607
141 20 0.1021345031194
141 21 0.127010207088572
141 22 0.127010207088572
141 23 0.175196805593655
141 24 0.153695309399609
141 25 0.0984726200718964
141 26 0.137438981877897
141 27 0.137438981877897
141 28 0.148198690584247
141 29 0.186467817346945
141 30 0.14852772611629
141 31 0.164924313828442
141 32 0.157769331070319
141 33 0.128472914037042
141 34 0.144634416765754
141 35 0.154036044973657
141 36 0.145729423305403
141 37 0.145416153953668
141 38 0.178782776673711
141 39 0.193936714373426
141 40 0.174174504153875
141 41 0.16543921660174
141 42 0.170309062834974
141 43 0.148891993197177
141 44 0.181166966123491
141 45 0.161920773170831
141 46 0.128438419861578
141 47 0.144531139356594
141 48 0.178274955062798
141 49 0.186541584109764
141 50 0.167101424534182
141 51 0.163151721489797
141 52 0.112495859727708
141 53 0.12691158792638
141 54 0.160284133925066
141 55 0.192089564756348
141 56 0.200008347690441
141 57 0.193225240440501
141 58 0.184888729001892
141 59 0.228935686075199
141 60 0.222670759740914
141 61 0.179557966132378
141 62 0.169625276263233
141 63 0.206911495895545
141 64 0.169689646492558
141 65 0.155771408226628
141 66 0.184535762604789
141 67 0.120543727644848
141 68 0.180615016892061
141 69 0.170331201186417
141 70 0.186932166923271
141 71 0.15853989426917
141 72 0.189068030872815
141 73 0.197709341100367
141 74 0.120083827946227
141 75 0.120083827946227
141 76 0.24836642437136
141 77 0.244556497625301
141 78 0.213442037091559
141 79 0.225861199150082
141 80 0.225861199150082
141 81 0.276190744440753
141 82 0.241692979727435
141 83 0.264312650119353
141 84 0.308622291146875
141 85 0.24967938367607
141 86 0.258806710730816
141 87 0.260841202882817
141 88 0.245650768092774
141 89 0.177798623145319
141 90 0.221954815889995
141 91 0.218694267967345
141 92 0.218694267967345
141 93 0.15948936373204
141 94 0.208767617432543
141 95 0.249511166129857
141 96 0.2333387529659
141 97 0.22902904246402
141 98 0.278537317621824
141 99 0.207335719701496
141 100 0.236638654386639
141 101 0.235487704182222
141 102 0.237504885687793
141 103 0.269900348472086
141 104 0.295622763610296
141 105 0.289923859025778
141 106 0.289923859025778
141 107 0.291704958667202
141 108 0.281508402628166
141 109 0.320196390883703
141 110 0.320196390883703
141 111 0.300564237129957
141 112 0.231653564423683
141 113 0.305340072356238
141 114 0.212853917721769
141 115 0.263222986756058
141 116 0.222904976383229
141 117 0.21863733166206
141 118 0.279699291054681
141 119 0.221922456679632
141 120 0.255520955344983
141 121 0.281434590976443
141 122 0.247774196832352
141 123 0.22628652421905
141 124 0.185055010357517
141 125 0.308361360985426
141 126 0.260523401550402
141 127 0.260523401550401
141 128 0.262046049923725
141 129 0.259987332127268
141 130 0.255816378057895
141 131 0.325573044714846
141 132 0.334230422300829
141 133 0.221674252551054
141 134 0.288843504546105
141 135 0.395869618334758
141 136 0.263636031270174
141 137 0.24892060857754
141 138 0.245702929935006
141 139 0.302582990346209
141 140 0.46100920233624
141 141 0.525023926560322
142 1 0.14178829369695
142 2 0.132626482642947
142 3 0.12237480340211
142 4 0.127660617072714
142 5 0.134306812921246
142 6 0.136565095869604
142 7 0.110649738897863
142 8 0.114422422247928
142 9 0.0978376275186653
142 10 0.138205060291594
142 11 0.123972683871442
142 12 0.120429474627302
142 13 0.131749169986579
142 14 0.113898156491575
142 15 0.130847577356526
142 16 0.109549049499419
142 17 0.140833628862912
142 18 0.163263356625696
142 19 0.0950086987937027
142 20 0.0812220434410762
142 21 0.145690588216001
142 22 0.145690588216
142 23 0.166666339645017
142 24 0.155088575157302
142 25 0.0929976631706859
142 26 0.13559888967816
142 27 0.135598889678159
142 28 0.148148894330441
142 29 0.173607401085396
142 30 0.205596557443282
142 31 0.182687818684239
142 32 0.15167233309675
142 33 0.0961258225848265
142 34 0.171523818619913
142 35 0.176872031501362
142 36 0.152265628686855
142 37 0.136988451806652
142 38 0.182405616450953
142 39 0.179590254385404
142 40 0.168614417960363
142 41 0.191629148756408
142 42 0.151084346929814
142 43 0.166745497766165
142 44 0.18804666396797
142 45 0.163306113600445
142 46 0.128250658349004
142 47 0.159398394713388
142 48 0.122906706834919
142 49 0.153069433349698
142 50 0.171643040531834
142 51 0.138870993267404
142 52 0.105188215306259
142 53 0.167025739688398
142 54 0.142376372305543
142 55 0.265283481179757
142 56 0.263990657088381
142 57 0.259480311176382
142 58 0.16902073434567
142 59 0.248183906813388
142 60 0.233227037973954
142 61 0.0945825489079326
142 62 0.166006317919073
142 63 0.228928485583485
142 64 0.176229482721914
142 65 0.198802642222898
142 66 0.215808705620092
142 67 0.133308111698684
142 68 0.158950394093566
142 69 0.17713542402249
142 70 0.177482850705636
142 71 0.15759503905281
142 72 0.194669847292962
142 73 0.199087451276533
142 74 0.126945217993391
142 75 0.126945217993391
142 76 0.249343582625036
142 77 0.200162560575668
142 78 0.220313453935063
142 79 0.221577313107535
142 80 0.221577313107535
142 81 0.228189136560766
142 82 0.246442384665196
142 83 0.260617626399386
142 84 0.25619333397106
142 85 0.222503348772866
142 86 0.254019707751404
142 87 0.228227724413606
142 88 0.249684120135288
142 89 0.204660442668178
142 90 0.219551411709313
142 91 0.212496425917713
142 92 0.212496425917713
142 93 0.186663467751919
142 94 0.239484436891194
142 95 0.270930164378775
142 96 0.259225523496954
142 97 0.224833053002333
142 98 0.201744062538253
142 99 0.264035349873986
142 100 0.240959960347659
142 101 0.230455161613702
142 102 0.208057619924499
142 103 0.185340497522984
142 104 0.252557926950418
142 105 0.263178156588966
142 106 0.263178156588966
142 107 0.22755975225755
142 108 0.25292828776915
142 109 0.22404238065439
142 110 0.22404238065439
142 111 0.241859242121069
142 112 0.217675459030445
142 113 0.220763759794883
142 114 0.25640543546947
142 115 0.180997001162343
142 116 0.219171097797937
142 117 0.247230804874877
142 118 0.224142380254489
142 119 0.210320504846513
142 120 0.262654852414862
142 121 0.285278202042417
142 122 0.296933351776512
142 123 0.279348423091832
142 124 0.22069358749902
142 125 0.233164851137465
142 126 0.304183657546566
142 127 0.304183657546566
142 128 0.291259946495959
142 129 0.310640520991388
142 130 0.296764663154402
142 131 0.302207212892092
142 132 0.29491076283219
142 133 0.298011565456192
142 134 0.339361449583809
142 135 0.336974582116816
142 136 0.32276505858355
142 137 0.291560073513666
142 138 0.254831521241094
142 139 0.2756893013734
142 140 0.341308444644543
142 141 0.332502362973781
142 142 0.50396695905484
143 1 0.106567785941963
143 2 0.139504058465549
143 3 0.100342785033933
143 4 0.139087679534267
143 5 0.16054542995039
143 6 0.140638198565462
143 7 0.168752106439851
143 8 0.17094646199976
143 9 0.169840590999651
143 10 0.151864393736847
143 11 0.144253788411131
143 12 0.165130052612459
143 13 0.123562672655307
143 14 0.129031805790179
143 15 0.121609879875316
143 16 0.150353895093442
143 17 0.12505134474613
143 18 0.140138158680873
143 19 0.123983577219883
143 20 0.171799868064776
143 21 0.152984309059918
143 22 0.152984309059918
143 23 0.17318011883055
143 24 0.189066219129362
143 25 0.090359273904041
143 26 0.10920863486961
143 27 0.10920863486961
143 28 0.168507360279284
143 29 0.246380860821212
143 30 0.159436866380181
143 31 0.171431782290608
143 32 0.162530893743135
143 33 0.124002360863878
143 34 0.135062431429162
143 35 0.145318002855616
143 36 0.153702649108628
143 37 0.135265267771396
143 38 0.169273658484599
143 39 0.196699632095757
143 40 0.181058257615101
143 41 0.131701320013419
143 42 0.164117449230069
143 43 0.146964008832808
143 44 0.175271596682063
143 45 0.114047558909215
143 46 0.156411940367681
143 47 0.128316108014258
143 48 0.173133160873052
143 49 0.210860439811534
143 50 0.153883920327204
143 51 0.185166059735755
143 52 0.132749357796842
143 53 0.147328539529695
143 54 0.13867639263393
143 55 0.132304946923348
143 56 0.13227731446292
143 57 0.136113333180057
143 58 0.196276921199838
143 59 0.160338291059223
143 60 0.169914730368535
143 61 0.193923838178327
143 62 0.172950342082735
143 63 0.164649469965224
143 64 0.151624244886633
143 65 0.160795197492399
143 66 0.21743759889003
143 67 0.237290418906528
143 68 0.206466117710885
143 69 0.231518735532094
143 70 0.179604791812616
143 71 0.201972948629597
143 72 0.183271277040821
143 73 0.244334346082503
143 74 0.220918852698417
143 75 0.220918852698417
143 76 0.225630263502018
143 77 0.227426886807877
143 78 0.262760359293115
143 79 0.226496469149531
143 80 0.226496469149531
143 81 0.191990668119275
143 82 0.229457507222208
143 83 0.20409921657003
143 84 0.224902335216841
143 85 0.24820071458018
143 86 0.202614970786149
143 87 0.185443809006074
143 88 0.186798038081078
143 89 0.250399762103733
143 90 0.23049974948472
143 91 0.228397000804438
143 92 0.228397000804438
143 93 0.304216705465476
143 94 0.250882662118437
143 95 0.233410658180601
143 96 0.275306654642446
143 97 0.251458124210627
143 98 0.225473587080826
143 99 0.264176297531738
143 100 0.28871803162232
143 101 0.231717488087058
143 102 0.182280120893022
143 103 0.206867279250569
143 104 0.240399563017053
143 105 0.261937756671137
143 106 0.261937756671137
143 107 0.275153481334829
143 108 0.286767539291549
143 109 0.242836480081783
143 110 0.242836480081783
143 111 0.272486358937506
143 112 0.230028977115362
143 113 0.243335597362583
143 114 0.287079153140294
143 115 0.202051952124523
143 116 0.256868378424842
143 117 0.28348593364821
143 118 0.266771143645042
143 119 0.26547383145095
143 120 0.308609621705841
143 121 0.295830861937032
143 122 0.291457523535189
143 123 0.30262877212647
143 124 0.310695565152417
143 125 0.268797910491911
143 126 0.356781840966776
143 127 0.356781840966776
143 128 0.270383607359803
143 129 0.348433277017924
143 130 0.37077950213968
143 131 0.27576800818607
143 132 0.276680122408633
143 133 0.327513333162294
143 134 0.288937432961581
143 135 0.216951052634853
143 136 0.252337377560201
143 137 0.281436036270352
143 138 0.34459179383614
143 139 0.287820065406006
143 140 0.209308427169936
143 141 0.21021438636783
143 142 0.230843862466037
143 143 0.573414148803488
144 1 0.168978666674009
144 2 0.165762128831163
144 3 0.119622053199499
144 4 0.148045913195937
144 5 0.169735034944081
144 6 0.141293307817611
144 7 0.180856603009849
144 8 0.184288677474572
144 9 0.171955458174924
144 10 0.170900468358612
144 11 0.159933307205808
144 12 0.187402258606023
144 13 0.149538161564058
144 14 0.157398945525561
144 15 0.137014858129219
144 16 0.165806806999421
144 17 0.132487545361685
144 18 0.168018345333818
144 19 0.167041131054413
144 20 0.193285097130149
144 21 0.172731631103706
144 22 0.172731631103706
144 23 0.196443454301521
144 24 0.203817461325458
144 25 0.143352592313489
144 26 0.129398184412868
144 27 0.129398184412868
144 28 0.166526322999774
144 29 0.24028398971656
144 30 0.162473856279337
144 31 0.189572042961873
144 32 0.177733304297894
144 33 0.148906001952049
144 34 0.139928463774603
144 35 0.150326989794512
144 36 0.163461533528428
144 37 0.168654976465625
144 38 0.190619163262093
144 39 0.224650431167414
144 40 0.220101092773117
144 41 0.178253118345489
144 42 0.153368300145364
144 43 0.170718661031567
144 44 0.164546936856743
144 45 0.154106325244756
144 46 0.183036412835518
144 47 0.1613144997125
144 48 0.21011709753129
144 49 0.226340715082753
144 50 0.184312015235643
144 51 0.17999503149518
144 52 0.15706377506892
144 53 0.200582106597856
144 54 0.172562013585101
144 55 0.169605932758723
144 56 0.178616452982403
144 57 0.173720602101921
144 58 0.2082369503283
144 59 0.195754179995244
144 60 0.199995154373503
144 61 0.231761250556572
144 62 0.205056121386194
144 63 0.229499506787563
144 64 0.187610047696095
144 65 0.146911928720677
144 66 0.242159400056415
144 67 0.204226345001243
144 68 0.216905888897156
144 69 0.227308714932132
144 70 0.18794860789406
144 71 0.202137538535908
144 72 0.212370754212048
144 73 0.254468778442051
144 74 0.224548142563957
144 75 0.224548142563956
144 76 0.229331754073274
144 77 0.226833196513448
144 78 0.262980306589626
144 79 0.251603297554508
144 80 0.251603297554508
144 81 0.213238414391217
144 82 0.255880037034347
144 83 0.197689925263207
144 84 0.205143728498244
144 85 0.273561218083028
144 86 0.210619357671633
144 87 0.172586324974186
144 88 0.204676570873794
144 89 0.245065636827731
144 90 0.263814859729577
144 91 0.23961681609189
144 92 0.23961681609189
144 93 0.294791601330221
144 94 0.260708548493067
144 95 0.275379373935334
144 96 0.278685060155153
144 97 0.244739514211401
144 98 0.239985111768961
144 99 0.236207854713705
144 100 0.284962317535581
144 101 0.23334271798332
144 102 0.198627420431567
144 103 0.194014729054645
144 104 0.248067761299869
144 105 0.272392112407939
144 106 0.272392112407939
144 107 0.241383822279413
144 108 0.277030865786058
144 109 0.26244399454419
144 110 0.26244399454419
144 111 0.283623298731884
144 112 0.270417490410595
144 113 0.25349836950765
144 114 0.272353996546812
144 115 0.206871789994767
144 116 0.229088876672112
144 117 0.271872634959568
144 118 0.232492066191208
144 119 0.232873658801392
144 120 0.29564669975884
144 121 0.309559536892539
144 122 0.304391995999002
144 123 0.276122156183946
144 124 0.262856968123399
144 125 0.277621318765129
144 126 0.378013162899971
144 127 0.378013162899971
144 128 0.296749954892243
144 129 0.342435480231819
144 130 0.366716322825407
144 131 0.256443141953217
144 132 0.252272217367103
144 133 0.332914333336504
144 134 0.297708763741789
144 135 0.192106003461423
144 136 0.270074968563294
144 137 0.275798803263428
144 138 0.343069344584091
144 139 0.296203710969362
144 140 0.226112512396051
144 141 0.229750427758111
144 142 0.261411724934923
144 143 0.446791119849499
144 144 0.56129685447084
145 1 0.122766078676733
145 2 0.143072034456255
145 3 0.125796015413178
145 4 0.143484761377814
145 5 0.152414808946301
145 6 0.141485876787197
145 7 0.127925487229579
145 8 0.132455015525755
145 9 0.127017634431987
145 10 0.114616889779866
145 11 0.133415707910694
145 12 0.145732457774806
145 13 0.1487706661525
145 14 0.136675730585813
145 15 0.138226032157043
145 16 0.151215243755806
145 17 0.150609026369387
145 18 0.136361083151101
145 19 0.119126920273505
145 20 0.131936789220103
145 21 0.147154526490744
145 22 0.147154526490743
145 23 0.155401624665165
145 24 0.145894799290738
145 25 0.0938139583964782
145 26 0.12672644192832
145 27 0.12672644192832
145 28 0.172559414840857
145 29 0.192543431383425
145 30 0.176444092416005
145 31 0.191557101084508
145 32 0.157608165267713
145 33 0.103259288647414
145 34 0.136811416122416
145 35 0.14459834294143
145 36 0.156587286312368
145 37 0.150430217288197
145 38 0.166268864272669
145 39 0.172783369376393
145 40 0.169395881888828
145 41 0.147774704727434
145 42 0.163764056947432
145 43 0.163824216765646
145 44 0.181806047014379
145 45 0.155236547954056
145 46 0.125661814541671
145 47 0.147080920183889
145 48 0.135782005946595
145 49 0.196097062504775
145 50 0.169715657920851
145 51 0.16025889406351
145 52 0.137086105097799
145 53 0.173592534061909
145 54 0.1510661747938
145 55 0.19890398913244
145 56 0.198673732582266
145 57 0.197294304282392
145 58 0.172485792856896
145 59 0.206898290884724
145 60 0.202477028704939
145 61 0.153729044532165
145 62 0.167329504574377
145 63 0.186836965987211
145 64 0.171919191569257
145 65 0.175347358151511
145 66 0.200789532458493
145 67 0.185356265884465
145 68 0.154729205948144
145 69 0.176416479272689
145 70 0.181316170828023
145 71 0.175394695670434
145 72 0.161201390199729
145 73 0.185390661173622
145 74 0.147940703675948
145 75 0.147940703675948
145 76 0.210012026316854
145 77 0.191412229674849
145 78 0.214186766428869
145 79 0.209037601013797
145 80 0.209037601013797
145 81 0.192146033970541
145 82 0.236344306108296
145 83 0.227582418421609
145 84 0.2418438789574
145 85 0.220621538109255
145 86 0.208411151564718
145 87 0.190541400488896
145 88 0.229077960329916
145 89 0.193571166234241
145 90 0.200994029363536
145 91 0.198819929909966
145 92 0.198819929909966
145 93 0.189866256270623
145 94 0.179551663543904
145 95 0.254882548628409
145 96 0.25375980570894
145 97 0.218711228420143
145 98 0.211458760131194
145 99 0.228734325253665
145 100 0.240459363543802
145 101 0.221196610700937
145 102 0.182329446765679
145 103 0.187258144043986
145 104 0.246099167494464
145 105 0.241948895565654
145 106 0.241948895565654
145 107 0.216317117785933
145 108 0.255899051741522
145 109 0.259296591552466
145 110 0.259296591552466
145 111 0.248147187622759
145 112 0.204342690923753
145 113 0.2563423724908
145 114 0.266461220675952
145 115 0.217849240754103
145 116 0.220273195422929
145 117 0.229904608649221
145 118 0.261380550930513
145 119 0.24429723719004
145 120 0.278040081340499
145 121 0.286848501330966
145 122 0.305856604733171
145 123 0.293899462681816
145 124 0.2313064495069
145 125 0.283915683652231
145 126 0.285519911613928
145 127 0.285519911613928
145 128 0.283571283482269
145 129 0.26909692515907
145 130 0.284045491930223
145 131 0.277832016305302
145 132 0.272861614202205
145 133 0.338058990098481
145 134 0.35214761294672
145 135 0.291576886077616
145 136 0.307508830427341
145 137 0.304254022098904
145 138 0.273263164918916
145 139 0.304515549696017
145 140 0.284344783923055
145 141 0.26909420041538
145 142 0.31677747533498
145 143 0.286936034972224
145 144 0.279769056522185
145 145 0.387413210886297
146 1 0.141907028307998
146 2 0.153708167425942
146 3 0.147802342742217
146 4 0.166227530154574
146 5 0.174516451619767
146 6 0.15603293508815
146 7 0.130465199370433
146 8 0.133070631708548
146 9 0.125717695922375
146 10 0.141455006622284
146 11 0.136337798505285
146 12 0.140707914652403
146 13 0.149151479641736
146 14 0.137667064183454
146 15 0.138561173693934
146 16 0.133158933614813
146 17 0.138696663984469
146 18 0.159892835091738
146 19 0.0808533112066162
146 20 0.119296180995143
146 21 0.159540957707787
146 22 0.159540957707787
146 23 0.183385987048372
146 24 0.197649107628527
146 25 0.0633928435791052
146 26 0.119332756735771
146 27 0.119332756735771
146 28 0.166889941867757
146 29 0.194105607493876
146 30 0.19102771207224
146 31 0.177926762760071
146 32 0.16655919199089
146 33 0.077737198800387
146 34 0.131519936178895
146 35 0.154034238670692
146 36 0.151955779153055
146 37 0.150652877913508
146 38 0.176737682099336
146 39 0.198060140475176
146 40 0.182635186439216
146 41 0.157036385562827
146 42 0.166312908820226
146 43 0.156284641316169
146 44 0.18915135376339
146 45 0.128188234766152
146 46 0.142820760338641
146 47 0.144038877087886
146 48 0.121935761370274
146 49 0.172267790399335
146 50 0.150197406705071
146 51 0.147410823205802
146 52 0.0821334871948748
146 53 0.151930813719152
146 54 0.149457677719006
146 55 0.205276375121584
146 56 0.204391857854697
146 57 0.208045390265297
146 58 0.1887599512143
146 59 0.205785623129246
146 60 0.215923715581095
146 61 0.142461943156616
146 62 0.160404025013585
146 63 0.192082303839021
146 64 0.172192298154228
146 65 0.210254471443137
146 66 0.200162791759926
146 67 0.174524952218788
146 68 0.161652627226098
146 69 0.16755016557661
146 70 0.170418388526905
146 71 0.181240228074901
146 72 0.155165176149332
146 73 0.206690949820017
146 74 0.170259678068102
146 75 0.170259678068102
146 76 0.254724752811114
146 77 0.19074384088037
146 78 0.199116418439381
146 79 0.171062020671352
146 80 0.171062020671353
146 81 0.208572439588973
146 82 0.19136726279152
146 83 0.293979740493618
146 84 0.259785949141297
146 85 0.167087673141795
146 86 0.285899855365131
146 87 0.2324064955499
146 88 0.213740433154964
146 89 0.212409642157432
146 90 0.194563048710679
146 91 0.209605544909473
146 92 0.209605544909473
146 93 0.217056394291204
146 94 0.236918994717603
146 95 0.265788876213535
146 96 0.247494340211359
146 97 0.235500681557032
146 98 0.169990274194259
146 99 0.329922227985059
146 100 0.272243697588642
146 101 0.215374253370776
146 102 0.199536775378414
146 103 0.214954960293422
146 104 0.274531686115184
146 105 0.289689021504063
146 106 0.289689021504063
146 107 0.28722707519369
146 108 0.303222343352058
146 109 0.282197911635444
146 110 0.282197911635444
146 111 0.214860796428824
146 112 0.231949902759229
146 113 0.265854641989918
146 114 0.279276028681682
146 115 0.158862514058281
146 116 0.248541956302753
146 117 0.310668773264545
146 118 0.235427363000376
146 119 0.2228586399539
146 120 0.37643253455635
146 121 0.362495130390765
146 122 0.269982529276485
146 123 0.280744696975076
146 124 0.32316024230827
146 125 0.236786351917576
146 126 0.291154387534517
146 127 0.291154387534517
146 128 0.247587370051581
146 129 0.353764476335811
146 130 0.384713270910379
146 131 0.232522879042614
146 132 0.2430327337595
146 133 0.270931840587235
146 134 0.290067762141506
146 135 0.331949217549176
146 136 0.291330336875835
146 137 0.295622084815674
146 138 0.278489685842836
146 139 0.246153626004476
146 140 0.255576366773262
146 141 0.281686766623302
146 142 0.332379773157047
146 143 0.321908804815578
146 144 0.269921776614139
146 145 0.301526031442383
146 146 0.56002389317891
147 1 0.11745806458121
147 2 0.138512304967557
147 3 0.123105534943307
147 4 0.15158684329225
147 5 0.135499427548857
147 6 0.139298324410587
147 7 0.141018360415213
147 8 0.145775294417367
147 9 0.139145347991133
147 10 0.134088963697574
147 11 0.154441631226575
147 12 0.161188676570689
147 13 0.13102156908303
147 14 0.130911477017033
147 15 0.159217920963976
147 16 0.136100559437041
147 17 0.133933182851978
147 18 0.181678158593281
147 19 0.135076536570884
147 20 0.135754148392653
147 21 0.147332289280169
147 22 0.147332289280169
147 23 0.208523279431104
147 24 0.212731757044678
147 25 0.119288754733225
147 26 0.137380768241503
147 27 0.137380768241503
147 28 0.151381959977662
147 29 0.201248032730359
147 30 0.180029672789354
147 31 0.204951647744561
147 32 0.142403561000561
147 33 0.0807442209282143
147 34 0.159750297209058
147 35 0.16525700775359
147 36 0.148030769038468
147 37 0.139518917028898
147 38 0.14805739656993
147 39 0.163117026498121
147 40 0.146169684626202
147 41 0.148264045219905
147 42 0.222258859873304
147 43 0.147249169462357
147 44 0.214434079391431
147 45 0.174505631528677
147 46 0.141274859974566
147 47 0.151934600561046
147 48 0.119476142681294
147 49 0.151426273087232
147 50 0.138215760225308
147 51 0.142109149395061
147 52 0.0575745376734966
147 53 0.145286368682348
147 54 0.116854428447258
147 55 0.166404442632816
147 56 0.165667981273148
147 57 0.166300357668172
147 58 0.170467738506962
147 59 0.215408898941368
147 60 0.246293317725836
147 61 0.175330875382965
147 62 0.149989780698991
147 63 0.180408461549796
147 64 0.133590296286273
147 65 0.197962598797327
147 66 0.224668948873846
147 67 0.130182162262229
147 68 0.160013439293941
147 69 0.203904540556404
147 70 0.163182714553262
147 71 0.174336017101433
147 72 0.154531436561694
147 73 0.195641669515155
147 74 0.16996945105978
147 75 0.16996945105978
147 76 0.270469618267012
147 77 0.256332629567285
147 78 0.214154698380612
147 79 0.195432276317729
147 80 0.195432276317729
147 81 0.261790001025142
147 82 0.213800402185747
147 83 0.208598572384219
147 84 0.245153572596628
147 85 0.24418980377918
147 86 0.204300590363237
147 87 0.314707033329194
147 88 0.216030511670687
147 89 0.242408855457544
147 90 0.167541686152693
147 91 0.17664952556746
147 92 0.176649525567459
147 93 0.204686884957818
147 94 0.240532862982795
147 95 0.237379804163982
147 96 0.237767610046465
147 97 0.22291443431381
147 98 0.252745026834081
147 99 0.277244018251911
147 100 0.218181031361088
147 101 0.192603935580419
147 102 0.297292949059956
147 103 0.260076085644537
147 104 0.292738459590386
147 105 0.273402882686543
147 106 0.273402882686543
147 107 0.278865128138822
147 108 0.283693058208566
147 109 0.233385251474537
147 110 0.233385251474538
147 111 0.265046915344467
147 112 0.147324780609977
147 113 0.277993201374806
147 114 0.209840931319393
147 115 0.244809389241682
147 116 0.199820836796037
147 117 0.255398232071881
147 118 0.240142004581995
147 119 0.162935018087533
147 120 0.21453780158471
147 121 0.20393803769888
147 122 0.212105805199244
147 123 0.218769862666281
147 124 0.206157983966818
147 125 0.253083210161772
147 126 0.271824196498342
147 127 0.271824196498342
147 128 0.371874417377234
147 129 0.270601472106931
147 130 0.290265051509515
147 131 0.29004275238524
147 132 0.310624518535046
147 133 0.278598857349888
147 134 0.265487908234756
147 135 0.339946590489694
147 136 0.257598311307704
147 137 0.273012946473535
147 138 0.286572460080713
147 139 0.197756628618025
147 140 0.311882439662149
147 141 0.285666639623068
147 142 0.314948181109356
147 143 0.238687483734773
147 144 0.265550361292006
147 145 0.272521503492759
147 146 0.30923055284982
147 147 0.529783955878105
148 1 0.0930701320243634
148 2 0.0846200087210922
148 3 0.0969612268210344
148 4 0.0924353446472148
148 5 0.110553439629495
148 6 0.103941351523298
148 7 0.0909094789151945
148 8 0.094599539963486
148 9 0.115571645742424
148 10 0.110434240057214
148 11 0.123915114330066
148 12 0.110903658676061
148 13 0.108070616790537
148 14 0.1070876853272
148 15 0.124119339808629
148 16 0.114647564618467
148 17 0.136008025525632
148 18 0.120222237918698
148 19 0.0889598991072219
148 20 0.101895184097824
148 21 0.109772273561399
148 22 0.109772273561399
148 23 0.136909299858176
148 24 0.13542317151857
148 25 0.0511484034544881
148 26 0.100871251969728
148 27 0.100871251969727
148 28 0.162300656887958
148 29 0.19366934586001
148 30 0.154761737433537
148 31 0.153530281663101
148 32 0.130892296308452
148 33 0.0547345184042851
148 34 0.123281034008306
148 35 0.125006937099305
148 36 0.135162111484802
148 37 0.0642126480506314
148 38 0.135747522619147
148 39 0.147396984862977
148 40 0.150881596055862
148 41 0.110397782340464
148 42 0.165415899913932
148 43 0.125158498610695
148 44 0.180351175340821
148 45 0.128923217763904
148 46 0.107196119154175
148 47 0.113514612021637
148 48 0.0672909062830591
148 49 0.134034046538819
148 50 0.110556402524146
148 51 0.113178038904332
148 52 0.0436250358531003
148 53 0.13473901053391
148 54 0.115429967439445
148 55 0.128685065938497
148 56 0.11869158869602
148 57 0.122550608806238
148 58 0.153354287729627
148 59 0.132652948115118
148 60 0.142802233804164
148 61 0.113361884969149
148 62 0.117212801747651
148 63 0.137411264420779
148 64 0.133157998015376
148 65 0.188614322928229
148 66 0.205392872456272
148 67 0.181169017048031
148 68 0.1472829138599
148 69 0.159423034805845
148 70 0.139529391805377
148 71 0.150736188653811
148 72 0.162595838580772
148 73 0.175313171628637
148 74 0.205198543293219
148 75 0.205198543293219
148 76 0.166558380908117
148 77 0.135062893694561
148 78 0.181655525227956
148 79 0.180757187009411
148 80 0.180757187009411
148 81 0.194345447426476
148 82 0.190125782725471
148 83 0.188230410607084
148 84 0.197136007341091
148 85 0.203875676358815
148 86 0.169819412264256
148 87 0.182940984756133
148 88 0.164433460913308
148 89 0.203048293799595
148 90 0.141994001142065
148 91 0.135731380721603
148 92 0.135731380721603
148 93 0.192793125309929
148 94 0.165646568277354
148 95 0.217120419298705
148 96 0.20832486474707
148 97 0.166907404921972
148 98 0.137476708233947
148 99 0.242345141774781
148 100 0.183452002749545
148 101 0.178398751694359
148 102 0.20666877666267
148 103 0.143360119640284
148 104 0.215331363239867
148 105 0.21284336775071
148 106 0.21284336775071
148 107 0.221784015161157
148 108 0.223012539079268
148 109 0.159563677795469
148 110 0.159563677795469
148 111 0.172142005593584
148 112 0.175407110487058
148 113 0.204729416966963
148 114 0.246607750650752
148 115 0.210671035414246
148 116 0.229081910892027
148 117 0.226628757846489
148 118 0.243305871126485
148 119 0.207496104105698
148 120 0.191680400744069
148 121 0.155091647586026
148 122 0.209819301380801
148 123 0.241398244853229
148 124 0.220456122958835
148 125 0.213803663518631
148 126 0.285824432845532
148 127 0.285824432845532
148 128 0.292961501876785
148 129 0.262099746021965
148 130 0.261267392599474
148 131 0.294686000014334
148 132 0.302961120745866
148 133 0.313692630908291
148 134 0.258849581306837
148 135 0.225821895656941
148 136 0.311110481398594
148 137 0.312756020261639
148 138 0.344929742558543
148 139 0.305649379830117
148 140 0.186593398331249
148 141 0.203670449349064
148 142 0.279710839932783
148 143 0.28095554288263
148 144 0.261167913947589
148 145 0.266843428932533
148 146 0.244070980869345
148 147 0.264763966005328
148 148 0.503466910434075
149 1 0.0732098823791302
149 2 0.156035785462041
149 3 0.122140017388377
149 4 0.14314854088743
149 5 0.136289652809584
149 6 0.140415170290815
149 7 0.127638840079596
149 8 0.132540654034532
149 9 0.155434495248578
149 10 0.101189899236594
149 11 0.148266992986647
149 12 0.129940785701519
149 13 0.143400456669014
149 14 0.144439926422734
149 15 0.134569920848463
149 16 0.143326808062746
149 17 0.140883044643217
149 18 0.13129186631391
149 19 0.142016875430277
149 20 0.129166318118779
149 21 0.141778306604904
149 22 0.141778306604904
149 23 0.144666689063427
149 24 0.140665887647401
149 25 0.0988765472565142
149 26 0.103099555374806
149 27 0.103099555374806
149 28 0.174851298029286
149 29 0.184443360053537
149 30 0.176791676617351
149 31 0.201509792792044
149 32 0.154802468774804
149 33 0.0698753378442563
149 34 0.109894561982016
149 35 0.118627063086932
149 36 0.136952687497429
149 37 0.128202738603631
149 38 0.141304252811076
149 39 0.155101164449545
149 40 0.150597150715907
149 41 0.141936202925897
149 42 0.181292340569989
149 43 0.13940591635635
149 44 0.171994175472825
149 45 0.131909507588532
149 46 0.101379094232063
149 47 0.12456095203707
149 48 0.105938679025245
149 49 0.184254517420911
149 50 0.150294458773752
149 51 0.145291425271321
149 52 0.0900187898995827
149 53 0.150592755246236
149 54 0.109043973050354
149 55 0.195657537513074
149 56 0.197074565450356
149 57 0.192288124245114
149 58 0.197826122351729
149 59 0.207562149121974
149 60 0.215518859701032
149 61 0.135422213329652
149 62 0.142890206282061
149 63 0.168831192013276
149 64 0.106426806999227
149 65 0.20810401626556
149 66 0.173679708716431
149 67 0.147205742988205
149 68 0.14107791370964
149 69 0.157243134583793
149 70 0.157117656667829
149 71 0.157051906883403
149 72 0.126226835988057
149 73 0.149898108936052
149 74 0.125537726528649
149 75 0.125537726528649
149 76 0.20668143490892
149 77 0.182056392580934
149 78 0.166343522386647
149 79 0.176769402742154
149 80 0.176769402742154
149 81 0.234190023795595
149 82 0.18649363829446
149 83 0.233707733635882
149 84 0.249909545725245
149 85 0.171476006891009
149 86 0.235035159584428
149 87 0.228134632728483
149 88 0.176309445551137
149 89 0.169883388441103
149 90 0.171951971861461
149 91 0.176427410407825
149 92 0.176427410407825
149 93 0.184314103957184
149 94 0.209650594821735
149 95 0.248487968180121
149 96 0.248194804643282
149 97 0.21822302236036
149 98 0.198342017307283
149 99 0.264538187306023
149 100 0.187204374788425
149 101 0.194943780585465
149 102 0.239540157849288
149 103 0.229904747030069
149 104 0.253612892865422
149 105 0.254515879595118
149 106 0.254515879595118
149 107 0.270512655888078
149 108 0.261813226601075
149 109 0.24897551750035
149 110 0.24897551750035
149 111 0.255035290607444
149 112 0.175410589674126
149 113 0.248636319740987
149 114 0.228894090778373
149 115 0.189753611899514
149 116 0.179885994488417
149 117 0.197525560410677
149 118 0.234724184425515
149 119 0.216338900407322
149 120 0.263791170980894
149 121 0.269614804132318
149 122 0.242683508655313
149 123 0.227110108877882
149 124 0.229211149043831
149 125 0.257410938530795
149 126 0.296070569119215
149 127 0.296070569119215
149 128 0.300161935488464
149 129 0.285229847072412
149 130 0.276749854219947
149 131 0.204501916410526
149 132 0.220902863055205
149 133 0.270206799938334
149 134 0.280906377419869
149 135 0.266157010042124
149 136 0.291933416452312
149 137 0.334857357917819
149 138 0.323398155090793
149 139 0.269783579203091
149 140 0.259121972263313
149 141 0.262057847055747
149 142 0.29364535574807
149 143 0.271114041700141
149 144 0.273169872862019
149 145 0.284336420507527
149 146 0.322083301745711
149 147 0.297526384680529
149 148 0.287177348442987
149 149 0.493755831945718
150 1 0.054901583710349
150 2 0.0803538977956869
150 3 0.0792504199579118
150 4 0.0925771213747046
150 5 0.081836861464078
150 6 0.0824652979847035
150 7 0.107381301496611
150 8 0.109982110949869
150 9 0.123832364784065
150 10 0.101319926104485
150 11 0.0990178959682975
150 12 0.127341714233014
150 13 0.0932217757124222
150 14 0.0788775927054958
150 15 0.110756360726645
150 16 0.108506146095347
150 17 0.0970882588758556
150 18 0.113428923686108
150 19 0.111552074338779
150 20 0.104496635623429
150 21 0.101471750930352
150 22 0.101471750930352
150 23 0.135617258965572
150 24 0.141730783146137
150 25 0.0654929239299972
150 26 0.0872115688143047
150 27 0.087211568814305
150 28 0.105888123967725
150 29 0.178684112284306
150 30 0.132702958928925
150 31 0.153939414364419
150 32 0.120617988272324
150 33 0.0545790742120322
150 34 0.111357770914801
150 35 0.113642996517412
150 36 0.122418095734219
150 37 0.0736741367728322
150 38 0.11844362306491
150 39 0.124775993403295
150 40 0.109547209314898
150 41 0.102409870916648
150 42 0.151430725363582
150 43 0.108680817535318
150 44 0.159412300695259
150 45 0.0987145142844313
150 46 0.0855217969051352
150 47 0.103746852314978
150 48 0.0668748161412172
150 49 0.131126431769242
150 50 0.108911693147166
150 51 0.117318060413396
150 52 0.050862075426774
150 53 0.113244996862164
150 54 0.102591314081154
150 55 0.127329985383055
150 56 0.119386888128485
150 57 0.122527887371047
150 58 0.135714236928973
150 59 0.147379298824616
150 60 0.156945977887717
150 61 0.0968955530431817
150 62 0.119136029110089
150 63 0.120670871634144
150 64 0.108103668894807
150 65 0.18349402547136
150 66 0.207286230909735
150 67 0.159005277767704
150 68 0.14261498982932
150 69 0.166839172842307
150 70 0.127970991468627
150 71 0.142237937138168
150 72 0.12330195664735
150 73 0.165172264017829
150 74 0.152660853447173
150 75 0.152660853447173
150 76 0.183095530647593
150 77 0.177629276344618
150 78 0.195581019724631
150 79 0.168015834895045
150 80 0.168015834895044
150 81 0.180808075478396
150 82 0.177654461281749
150 83 0.15721603191322
150 84 0.196152162597078
150 85 0.198803189472906
150 86 0.153678537356776
150 87 0.18778186315046
150 88 0.156688937465158
150 89 0.190465337583263
150 90 0.141045589632245
150 91 0.123122559550596
150 92 0.123122559550596
150 93 0.187325023305499
150 94 0.200453835792632
150 95 0.199609156184531
150 96 0.205910927341613
150 97 0.168435505842451
150 98 0.190714001481668
150 99 0.229237250441628
150 100 0.224719476692767
150 101 0.176787317255453
150 102 0.191489480531673
150 103 0.160907440560875
150 104 0.222085354008326
150 105 0.209569504944407
150 106 0.209569504944408
150 107 0.225646838336679
150 108 0.222007171409749
150 109 0.146509979786461
150 110 0.146509979786461
150 111 0.181323579284676
150 112 0.151539876918993
150 113 0.191598995790237
150 114 0.240013193794524
150 115 0.197150961727368
150 116 0.209640342477453
150 117 0.224090602794125
150 118 0.209209222752183
150 119 0.184846317623524
150 120 0.166477154310244
150 121 0.1237276955782
150 122 0.205785575570463
150 123 0.225012322165327
150 124 0.194109109178803
150 125 0.201677222901289
150 126 0.292267286384461
150 127 0.292267286384461
150 128 0.29715820575658
150 129 0.246503049963505
150 130 0.255936675576552
150 131 0.30251019390118
150 132 0.292786468170158
150 133 0.308130039623467
150 134 0.272765406548035
150 135 0.259278404975858
150 136 0.301954709646559
150 137 0.284047506374852
150 138 0.312389409495396
150 139 0.276914350243908
150 140 0.210297868746624
150 141 0.199034568325025
150 142 0.279733592079628
150 143 0.319329035390242
150 144 0.299111077052825
150 145 0.267413252931495
150 146 0.247381538338544
150 147 0.298917688094134
150 148 0.416948448971774
150 149 0.28172666445592
150 150 0.504788780950099
151 1 0.0934514405365836
151 2 0.12323576860006
151 3 0.102343795783025
151 4 0.124266537701961
151 5 0.10333859507768
151 6 0.113496297674207
151 7 0.121427979367667
151 8 0.127062493531325
151 9 0.131746953021801
151 10 0.111115811813509
151 11 0.125172709279122
151 12 0.137804589689385
151 13 0.127435578086604
151 14 0.12569750822216
151 15 0.127229760634509
151 16 0.131340669180779
151 17 0.12812953208026
151 18 0.137877013983162
151 19 0.136627052951109
151 20 0.128573371711416
151 21 0.135894142225642
151 22 0.135894142225642
151 23 0.143579839321179
151 24 0.142658767698912
151 25 0.110572926609424
151 26 0.120070941416658
151 27 0.120070941416657
151 28 0.148525013246258
151 29 0.160851901461526
151 30 0.162226221522227
151 31 0.18833475099708
151 32 0.149401198057726
151 33 0.107676182879716
151 34 0.130894391372571
151 35 0.136884383873861
151 36 0.145061758772704
151 37 0.137113929548765
151 38 0.156190806075401
151 39 0.154152196840682
151 40 0.146827968382183
151 41 0.160032734974215
151 42 0.148216902761105
151 43 0.153017858204561
151 44 0.149859339704508
151 45 0.129917878556732
151 46 0.108118103656541
151 47 0.140092003257433
151 48 0.126686724379142
151 49 0.172288667313279
151 50 0.164817552391946
151 51 0.150875635075438
151 52 0.108645190866454
151 53 0.166634017155119
151 54 0.137730490628341
151 55 0.191717677618716
151 56 0.192243831470639
151 57 0.188316216648526
151 58 0.185658079837361
151 59 0.222188875245592
151 60 0.206345192553191
151 61 0.128422192216273
151 62 0.160935738119169
151 63 0.169576431024456
151 64 0.142178532652211
151 65 0.192256634730757
151 66 0.196438198970953
151 67 0.164598466891803
151 68 0.162417726090056
151 69 0.171862370239806
151 70 0.171045307379431
151 71 0.157031837803443
151 72 0.15099216578843
151 73 0.164800684656464
151 74 0.138784563933494
151 75 0.138784563933494
151 76 0.193274387591111
151 77 0.190333406226869
151 78 0.197689484365254
151 79 0.193665569595864
151 80 0.193665569595864
151 81 0.190829709406862
151 82 0.205458446271379
151 83 0.190931363620483
151 84 0.221439133950722
151 85 0.209080618421987
151 86 0.186654472868648
151 87 0.181569261175828
151 88 0.190950217206245
151 89 0.166754637366905
151 90 0.194093270552654
151 91 0.17447344896184
151 92 0.17447344896184
151 93 0.169355261673493
151 94 0.193792939834996
151 95 0.231204527579877
151 96 0.231585793611379
151 97 0.20010417509549
151 98 0.211575454389614
151 99 0.206486807774759
151 100 0.215366098198812
151 101 0.207382654775164
151 102 0.191815261087605
151 103 0.171991527352265
151 104 0.22861908531183
151 105 0.229948925889723
151 106 0.229948925889723
151 107 0.214747267859127
151 108 0.240985176282304
151 109 0.226596589212393
151 110 0.226596589212393
151 111 0.232555523746626
151 112 0.19532032295835
151 113 0.230792211011935
151 114 0.228522308690098
151 115 0.210344849941908
151 116 0.196450168771156
151 117 0.197864091534373
151 118 0.24408702506846
151 119 0.222218700214819
151 120 0.216088205693414
151 121 0.222894312598001
151 122 0.261452034478666
151 123 0.250785072661932
151 124 0.192167734485041
151 125 0.249636053479042
151 126 0.269685619757977
151 127 0.269685619757977
151 128 0.28222626663034
151 129 0.243672975329276
151 130 0.250863858388666
151 131 0.272436822516322
151 132 0.253601299718782
151 133 0.287773163627504
151 134 0.321323424032361
151 135 0.272086873516167
151 136 0.325451865594074
151 137 0.307904173190733
151 138 0.279719436183913
151 139 0.312467750817407
151 140 0.264247116270751
151 141 0.250752473480128
151 142 0.309349990591292
151 143 0.261644468770477
151 144 0.267700944986131
151 145 0.308658882007476
151 146 0.275540503202613
151 147 0.261096069455242
151 148 0.302700149082055
151 149 0.310996323196062
151 150 0.326764386703171
151 151 0.397947901471973
152 1 0.103494249601289
152 2 0.0980636302810887
152 3 0.0682511062199205
152 4 0.106479420097802
152 5 0.105704229357163
152 6 0.110929199726464
152 7 0.108118846460771
152 8 0.114211437952387
152 9 0.109511724520263
152 10 0.109520612732158
152 11 0.124457202883367
152 12 0.0811127399809286
152 13 0.0913213077701798
152 14 0.113086974984577
152 15 0.0868881123008709
152 16 0.109563067264988
152 17 0.098348803621254
152 18 0.098192930447473
152 19 0.0833877382110859
152 20 0.0927192204100855
152 21 0.115135668920696
152 22 0.115135668920696
152 23 0.129773165900083
152 24 0.115964772144087
152 25 0.0460415093240099
152 26 0.0948542147866639
152 27 0.0948542147866639
152 28 0.152099398282853
152 29 0.15876375098746
152 30 0.15387816603433
152 31 0.124791052754018
152 32 0.110751969611362
152 33 0.0770236419742468
152 34 0.12131428930396
152 35 0.128068342849801
152 36 0.118679359069941
152 37 0.109590176084755
152 38 0.13205993138144
152 39 0.133386365531297
152 40 0.135802709470381
152 41 0.126727733176389
152 42 0.122636180891149
152 43 0.123476863276291
152 44 0.148431109926457
152 45 0.148211049212308
152 46 0.0840190408588551
152 47 0.132280620153968
152 48 0.0981906078136775
152 49 0.138883994286388
152 50 0.133420918637893
152 51 0.0873690762072528
152 52 0.0786863652570634
152 53 0.144502347763597
152 54 0.133375897832608
152 55 0.175705414589647
152 56 0.185316576572435
152 57 0.180826222001967
152 58 0.136391265412044
152 59 0.181128599140056
152 60 0.181379406792367
152 61 0.0756389579191606
152 62 0.121757740680595
152 63 0.21756072638773
152 64 0.135215694120466
152 65 0.150604270112923
152 66 0.1700895291937
152 67 0.152109819849559
152 68 0.135518699440648
152 69 0.150071520176516
152 70 0.136755225760459
152 71 0.135702764696337
152 72 0.138759943446114
152 73 0.128065220603645
152 74 0.133823774072646
152 75 0.133823774072646
152 76 0.173938070747905
152 77 0.107153578288607
152 78 0.193513033399774
152 79 0.197951052394581
152 80 0.197951052394581
152 81 0.17943335330311
152 82 0.223222163067047
152 83 0.181747934992891
152 84 0.169964294649333
152 85 0.211990822601384
152 86 0.164411784190356
152 87 0.182658129386733
152 88 0.174824032437189
152 89 0.18978583324168
152 90 0.163921908581794
152 91 0.158231504321859
152 92 0.158231504321859
152 93 0.180967837876807
152 94 0.171186488653669
152 95 0.221342435477757
152 96 0.215193792476886
152 97 0.167851872121021
152 98 0.143474549234203
152 99 0.221323745035887
152 100 0.155924776586346
152 101 0.175360669677956
152 102 0.190237129058631
152 103 0.119815974976315
152 104 0.233666900268122
152 105 0.230695863998402
152 106 0.230695863998402
152 107 0.214690029646885
152 108 0.233270357068858
152 109 0.170815754519079
152 110 0.170815754519079
152 111 0.198036953729459
152 112 0.155627299402876
152 113 0.169086487475859
152 114 0.201947741713768
152 115 0.156511010803831
152 116 0.173174488392267
152 117 0.221725530589529
152 118 0.208872832138051
152 119 0.195043085615745
152 120 0.187818371294416
152 121 0.203935690938678
152 122 0.253686732302509
152 123 0.229874184746134
152 124 0.236723318834044
152 125 0.226653852227492
152 126 0.316752473322859
152 127 0.316752473322859
152 128 0.317436030825472
152 129 0.299357664091918
152 130 0.303783509807363
152 131 0.305487077811634
152 132 0.306470325730897
152 133 0.361069618349946
152 134 0.289686651885951
152 135 0.277328071703898
152 136 0.291369771376969
152 137 0.27016216031342
152 138 0.263998868122608
152 139 0.263413866465099
152 140 0.252957923056816
152 141 0.244541118513473
152 142 0.34681268652953
152 143 0.27703354613896
152 144 0.299067394004824
152 145 0.305205730697972
152 146 0.267584796844927
152 147 0.286023993654774
152 148 0.347841215606104
152 149 0.275587849662097
152 150 0.336519180376722
152 151 0.314068569938049
152 152 0.505230003290074
153 1 0.103947610415986
153 2 0.100154358483394
153 3 0.0770532860514332
153 4 0.102715639513371
153 5 0.119233168703585
153 6 0.110211605575775
153 7 0.12253740181034
153 8 0.127831039009017
153 9 0.105166955681491
153 10 0.111902523904126
153 11 0.123730849983782
153 12 0.108332848089622
153 13 0.0992958796498915
153 14 0.0972788008652455
153 15 0.10519940961026
153 16 0.110049826097882
153 17 0.0956166464390686
153 18 0.122620672538988
153 19 0.0962225306000494
153 20 0.105501948366552
153 21 0.119841162782926
153 22 0.119841162782926
153 23 0.152590198295119
153 24 0.133619489438978
153 25 0.073709168445265
153 26 0.101966202450874
153 27 0.101966202450874
153 28 0.127560017799142
153 29 0.143406991286305
153 30 0.136416236472926
153 31 0.151651109352203
153 32 0.11170984797395
153 33 0.0701467810387411
153 34 0.112014130700403
153 35 0.116978126754594
153 36 0.117593737476216
153 37 0.104449946799336
153 38 0.139123524502657
153 39 0.137149720184804
153 40 0.123301544397736
153 41 0.124858447779433
153 42 0.129530276821775
153 43 0.122968598980495
153 44 0.148694068373065
153 45 0.137081550424075
153 46 0.0684273396383674
153 47 0.119479179437131
153 48 0.0717967062124331
153 49 0.134422812224823
153 50 0.130177684516565
153 51 0.0854599101598727
153 52 0.0742166650667654
153 53 0.140937954657022
153 54 0.129916773239854
153 55 0.176547352427382
153 56 0.176783309243177
153 57 0.171662591762132
153 58 0.133687064585763
153 59 0.189567789848259
153 60 0.18435666525453
153 61 0.0835987152187813
153 62 0.117008196256481
153 63 0.17852409768828
153 64 0.125744487880777
153 65 0.135990777337577
153 66 0.185611023560773
153 67 0.156210749048766
153 68 0.139707897281268
153 69 0.173070722937539
153 70 0.130858756104451
153 71 0.120501212124897
153 72 0.146336522112263
153 73 0.144255065146102
153 74 0.125636545896143
153 75 0.125636545896144
153 76 0.166241746128691
153 77 0.123018194786408
153 78 0.201674307290767
153 79 0.199183562964631
153 80 0.199183562964631
153 81 0.164620575380878
153 82 0.224586629329776
153 83 0.167089347519312
153 84 0.163418272192914
153 85 0.203354842582664
153 86 0.173604921008413
153 87 0.194010508006824
153 88 0.198585365163304
153 89 0.195014311347102
153 90 0.176371635564146
153 91 0.172333439351785
153 92 0.172333439351785
153 93 0.184301377657565
153 94 0.190377659852071
153 95 0.223965699681285
153 96 0.209320242227451
153 97 0.176974241810121
153 98 0.16175325000945
153 99 0.241424127650406
153 100 0.200503751142495
153 101 0.187211518235025
153 102 0.214879828465664
153 103 0.159522355258757
153 104 0.242692076553386
153 105 0.245069427939653
153 106 0.245069427939653
153 107 0.216261569188428
153 108 0.243420295585967
153 109 0.195623327588713
153 110 0.195623327588713
153 111 0.191684254415326
153 112 0.183730893881909
153 113 0.184887795188779
153 114 0.22036065864254
153 115 0.153867343590785
153 116 0.19240216689139
153 117 0.264277182735999
153 118 0.190579183169174
153 119 0.204701381207927
153 120 0.180256519731422
153 121 0.195092918464805
153 122 0.264049170448871
153 123 0.24043398919237
153 124 0.238332616529731
153 125 0.22429788541531
153 126 0.32216280658832
153 127 0.32216280658832
153 128 0.284947005239285
153 129 0.2986030282546
153 130 0.315583463805797
153 131 0.287162952679033
153 132 0.286761241871911
153 133 0.349137893170179
153 134 0.294014641026498
153 135 0.261313670780763
153 136 0.278871840468126
153 137 0.273601651595935
153 138 0.254815793094239
153 139 0.25410522679111
153 140 0.258787306869404
153 141 0.245660546251417
153 142 0.322033350148229
153 143 0.275194755499366
153 144 0.299120222462581
153 145 0.289809874705295
153 146 0.27435963241312
153 147 0.289106803191222
153 148 0.340380509280387
153 149 0.27876301588458
153 150 0.343908460888166
153 151 0.314333162837095
153 152 0.416480372372468
153 153 0.497617656070936
154 1 0.140584605522274
154 2 0.106944963347132
154 3 0.108489514880788
154 4 0.114218434094274
154 5 0.121610268902906
154 6 0.0991050100932881
154 7 0.106555010173527
154 8 0.114537488532861
154 9 0.105237106717798
154 10 0.113613596496754
154 11 0.102659772171987
154 12 0.118462222607694
154 13 0.134006260620752
154 14 0.105588532523806
154 15 0.140158848400395
154 16 0.118401184487015
154 17 0.132436931430666
154 18 0.122860177081874
154 19 0.113567512264851
154 20 0.118830815426114
154 21 0.120899338343091
154 22 0.12089933834309
154 23 0.151257624359445
154 24 0.140235807357113
154 25 0.0666198486247826
154 26 0.118448414843473
154 27 0.118448414843473
154 28 0.141621658663276
154 29 0.150516039931857
154 30 0.147399037643843
154 31 0.156133963082477
154 32 0.132126442816569
154 33 0.114114449041039
154 34 0.144181462190586
154 35 0.1544665885765
154 36 0.132305303292035
154 37 0.122598038077244
154 38 0.159160940537569
154 39 0.16254731635832
154 40 0.157361414213363
154 41 0.141922261695783
154 42 0.148857535100234
154 43 0.147889426354161
154 44 0.163581597574477
154 45 0.157650580212995
154 46 0.105845609659203
154 47 0.150565485500483
154 48 0.124703413821197
154 49 0.139624878008837
154 50 0.144465031748363
154 51 0.116241524854791
154 52 0.0763144275070277
154 53 0.150546491009126
154 54 0.145380816355659
154 55 0.171532839551899
154 56 0.182011779898443
154 57 0.176596063726411
154 58 0.142065306365579
154 59 0.214099549962902
154 60 0.210445656809505
154 61 0.132716383969949
154 62 0.140944156677082
154 63 0.196657445548921
154 64 0.156768713459438
154 65 0.159410787969809
154 66 0.222868164086116
154 67 0.144229771495378
154 68 0.160684096780326
154 69 0.187999564185815
154 70 0.1512395149244
154 71 0.132362246989286
154 72 0.197131877605946
154 73 0.194332496810965
154 74 0.152479835758909
154 75 0.152479835758909
154 76 0.172277555603992
154 77 0.17784444899916
154 78 0.196767378035607
154 79 0.206801388418968
154 80 0.206801388418968
154 81 0.210983221254902
154 82 0.22786082692033
154 83 0.187717769800067
154 84 0.184283468607594
154 85 0.255026059121891
154 86 0.151365777903413
154 87 0.202537306163312
154 88 0.197575878375948
154 89 0.1915214042443
154 90 0.185362193475739
154 91 0.182257356531169
154 92 0.182257356531169
154 93 0.157328874183266
154 94 0.159188998857859
154 95 0.237356505990061
154 96 0.208485996684049
154 97 0.184538343782186
154 98 0.225776818543172
154 99 0.181630268512083
154 100 0.164449917393174
154 101 0.180165593104185
154 102 0.211201366106522
154 103 0.150892133394544
154 104 0.232244828544447
154 105 0.24007444811311
154 106 0.24007444811311
154 107 0.186190566292073
154 108 0.231778898968052
154 109 0.224050940903166
154 110 0.224050940903166
154 111 0.236500664418355
154 112 0.176764542759379
154 113 0.225932173371526
154 114 0.203619499258354
154 115 0.216518725319028
154 116 0.18834793855916
154 117 0.206393731579843
154 118 0.269658492870696
154 119 0.175991241619277
154 120 0.175895049841585
154 121 0.179527403402084
154 122 0.220546849588269
154 123 0.214085844329527
154 124 0.146084205026959
154 125 0.240479011076728
154 126 0.231688150020567
154 127 0.231688150020567
154 128 0.300676241956986
154 129 0.235979267130155
154 130 0.228041463834327
154 131 0.325249259936396
154 132 0.31343930680811
154 133 0.301399419034139
154 134 0.281874639480535
154 135 0.277321745948797
154 136 0.28187982345358
154 137 0.250737470683106
154 138 0.203368817035614
154 139 0.252808144228077
154 140 0.278884604383086
154 141 0.278948777923225
154 142 0.301275007518527
154 143 0.19127947095998
154 144 0.239237760951153
154 145 0.265508670953924
154 146 0.224200135352507
154 147 0.301194432117689
154 148 0.312581900078879
154 149 0.209710219113736
154 150 0.279565268085176
154 151 0.289691863322526
154 152 0.333360701026603
154 153 0.334011209117107
154 154 0.538960001172755
155 1 0.0851530171925381
155 2 0.12067985022008
155 3 0.103004491947025
155 4 0.122740183536396
155 5 0.115855415166927
155 6 0.121396516947218
155 7 0.122763491169225
155 8 0.129528711675365
155 9 0.11169730440995
155 10 0.0971819012287832
155 11 0.120247846861154
155 12 0.135690148612044
155 13 0.125378750307873
155 14 0.112405248782777
155 15 0.127802565128042
155 16 0.123702152406673
155 17 0.132210888838805
155 18 0.137097671731926
155 19 0.13362287690076
155 20 0.127462495662278
155 21 0.129643781225572
155 22 0.129643781225572
155 23 0.142947752665559
155 24 0.153271263002354
155 25 0.10594026425735
155 26 0.119303654886455
155 27 0.119303654886455
155 28 0.142325015795337
155 29 0.172117702914406
155 30 0.15311720342323
155 31 0.170215398399999
155 32 0.148872626740833
155 33 0.105150710606279
155 34 0.130927110986272
155 35 0.135392777169036
155 36 0.145017962992503
155 37 0.135174916301004
155 38 0.164772698936145
155 39 0.163035334997085
155 40 0.148186872809564
155 41 0.138171346045201
155 42 0.167228320808137
155 43 0.149010287203198
155 44 0.16622417546003
155 45 0.133519956074239
155 46 0.122095463159999
155 47 0.139299244710997
155 48 0.114073258991928
155 49 0.167128639086711
155 50 0.157842711822308
155 51 0.15553973015786
155 52 0.111092403415842
155 53 0.158053611726576
155 54 0.122251445538675
155 55 0.175065366303608
155 56 0.175003277020291
155 57 0.172185469116806
155 58 0.178384318150404
155 59 0.193782371757095
155 60 0.17973296923373
155 61 0.140359228977932
155 62 0.144475864247842
155 63 0.151268766827881
155 64 0.129914483531714
155 65 0.180134990501269
155 66 0.18772094725608
155 67 0.173874383842679
155 68 0.155117117145403
155 69 0.170944083422369
155 70 0.164106588413812
155 71 0.167164215139544
155 72 0.144204910948676
155 73 0.18247982098302
155 74 0.153531736745851
155 75 0.153531736745851
155 76 0.193751259377978
155 77 0.212526818614435
155 78 0.197645947068828
155 79 0.184689249345086
155 80 0.184689249345086
155 81 0.185620177245298
155 82 0.196169804379235
155 83 0.198524442810426
155 84 0.220212932092525
155 85 0.19906344148217
155 86 0.189543239903252
155 87 0.193947545336536
155 88 0.194283978361266
155 89 0.193266166591185
155 90 0.184891399873795
155 91 0.188619338914224
155 92 0.188619338914224
155 93 0.195054143993187
155 94 0.190473101472224
155 95 0.245305299391896
155 96 0.241056852682568
155 97 0.209805695589306
155 98 0.222556621988173
155 99 0.213411418968347
155 100 0.23089933355355
155 101 0.206341278507004
155 102 0.194039888279894
155 103 0.206114226996577
155 104 0.235811891884262
155 105 0.237811337582733
155 106 0.237811337582733
155 107 0.237969940091673
155 108 0.246715770532636
155 109 0.231153061860021
155 110 0.231153061860021
155 111 0.250216404970343
155 112 0.196977683815714
155 113 0.241379332947217
155 114 0.242292871761861
155 115 0.205039611540495
155 116 0.210096612661545
155 117 0.205494602987518
155 118 0.239681243974205
155 119 0.215163395820653
155 120 0.229567083923799
155 121 0.229450343759395
155 122 0.259265245991647
155 123 0.256424085340515
155 124 0.199043986213271
155 125 0.266221990234674
155 126 0.290721275132464
155 127 0.290721275132464
155 128 0.279253505022113
155 129 0.258642671451101
155 130 0.270464552234005
155 131 0.256428421029472
155 132 0.259950336010575
155 133 0.280471846924576
155 134 0.289126155147513
155 135 0.256597427461386
155 136 0.286153014876506
155 137 0.28717500704086
155 138 0.265948431473907
155 139 0.275114137998038
155 140 0.260771939578378
155 141 0.255303464359521
155 142 0.282982967265607
155 143 0.291396540760716
155 144 0.283259644503251
155 145 0.299700484284193
155 146 0.283652766469554
155 147 0.272460697571725
155 148 0.292694523471218
155 149 0.303119342611666
155 150 0.312161123308185
155 151 0.318528877116277
155 152 0.283058009113925
155 153 0.301828747056432
155 154 0.265751349422002
155 155 0.383585018318908
156 1 0.0804152252899954
156 2 0.061086155084217
156 3 0.0597862844400548
156 4 0.0581890949268224
156 5 0.102969837774682
156 6 0.0767076069999389
156 7 0.095679093951984
156 8 0.100750364929289
156 9 0.0556433965628805
156 10 0.12835422806349
156 11 0.0699047495735111
156 12 0.11324382520188
156 13 0.0684269591963359
156 14 0.0655259838858512
156 15 0.0818249478035172
156 16 0.09001524744292
156 17 0.106043314904689
156 18 0.132883284575627
156 19 0.0783493455497032
156 20 0.0457077492439855
156 21 0.0995669213666449
156 22 0.0995669213666449
156 23 0.139316145006177
156 24 0.124806328641957
156 25 0.0601956894986843
156 26 0.0965676770926078
156 27 0.096567677092608
156 28 0.0960499634103143
156 29 0.148163647217016
156 30 0.13817625202283
156 31 0.115518139131767
156 32 0.119859599205177
156 33 0.0452638142501266
156 34 0.108482524072034
156 35 0.114596609707609
156 36 0.117561458786139
156 37 0.1029764269203
156 38 0.136783194382136
156 39 0.148412005452013
156 40 0.129143288941866
156 41 0.124862287840263
156 42 0.0962716285933146
156 43 0.113126094763181
156 44 0.114511525592632
156 45 0.0912389716064218
156 46 0.115715007427487
156 47 0.107767361258999
156 48 0.0744711224024755
156 49 0.101149336078011
156 50 0.116032877510747
156 51 0.0826725640508378
156 52 0.0691720640953991
156 53 0.136665031663158
156 54 0.104106264411696
156 55 0.184162227950337
156 56 0.176408454475189
156 57 0.179969198410486
156 58 0.124558871425287
156 59 0.15997810723838
156 60 0.125361626711851
156 61 0.111763119758719
156 62 0.142206266979945
156 63 0.18830944982249
156 64 0.157376937648232
156 65 0.117609144363051
156 66 0.164803912663981
156 67 0.142725266712811
156 68 0.180110619340225
156 69 0.163906965921032
156 70 0.155637240599682
156 71 0.141203810563343
156 72 0.147061491202506
156 73 0.184438409951432
156 74 0.141407682681079
156 75 0.141407682681079
156 76 0.224529950977647
156 77 0.197624440121776
156 78 0.202770713833474
156 79 0.178888782397977
156 80 0.178888782397977
156 81 0.156695068799628
156 82 0.205580472542538
156 83 0.199797293438771
156 84 0.219530392935253
156 85 0.207209271990396
156 86 0.199955410413906
156 87 0.178050695672745
156 88 0.225369084030298
156 89 0.178982930330077
156 90 0.176173162235012
156 91 0.174021777453145
156 92 0.174021777453145
156 93 0.176492096806199
156 94 0.203944366317778
156 95 0.222214955821135
156 96 0.21317707508624
156 97 0.189982399027057
156 98 0.176484804346796
156 99 0.232387515066839
156 100 0.249656827827199
156 101 0.19807916834883
156 102 0.176773803788876
156 103 0.17352402647771
156 104 0.210726928953563
156 105 0.223087727696111
156 106 0.223087727696111
156 107 0.206278262560171
156 108 0.22630137004829
156 109 0.204487037854126
156 110 0.204487037854126
156 111 0.196351201143069
156 112 0.219785667341975
156 113 0.235210986200841
156 114 0.2654885201338
156 115 0.19889721040109
156 116 0.259769332279494
156 117 0.247400083476302
156 118 0.231778059407133
156 119 0.219800066104138
156 120 0.228557474250071
156 121 0.225063500162319
156 122 0.273195051467485
156 123 0.295302070230442
156 124 0.212128973432732
156 125 0.232056271854169
156 126 0.298039451735275
156 127 0.298039451735275
156 128 0.213855843435839
156 129 0.300423486968115
156 130 0.309149187573133
156 131 0.285402693277491
156 132 0.296912345916509
156 133 0.253657457525394
156 134 0.265810091273913
156 135 0.261613509667871
156 136 0.266279511016038
156 137 0.231329356106491
156 138 0.257895318705753
156 139 0.30238393356587
156 140 0.285847600029665
156 141 0.283806309812766
156 142 0.318550449075143
156 143 0.280784591677893
156 144 0.258084652379219
156 145 0.269396510586986
156 146 0.282266791860113
156 147 0.234983527442584
156 148 0.284934641489948
156 149 0.241571082638599
156 150 0.289448364133846
156 151 0.279650079671462
156 152 0.292724002129844
156 153 0.328712750382889
156 154 0.240726114261665
156 155 0.303161402471232
156 156 0.506936151471217
157 1 0.0733810418747034
157 2 0.0460651958346327
157 3 0.0520646521584415
157 4 0.0472397208798554
157 5 0.0702640330604986
157 6 0.0565158932450197
157 7 0.102208155050351
157 8 0.108112193839476
157 9 0.0668713427205419
157 10 0.116523713221006
157 11 0.0696529719020632
157 12 0.0987677780744486
157 13 0.0704904860619182
157 14 0.0656295053323434
157 15 0.0781269887478638
157 16 0.0771609030677131
157 17 0.0958534222849372
157 18 0.10398854607795
157 19 0.0774517518883837
157 20 0.0557119450252013
157 21 0.0848890250149512
157 22 0.0848890250149517
157 23 0.125119315116573
157 24 0.114388697481887
157 25 0.0605182238383631
157 26 0.0839080756513457
157 27 0.0839080756513456
157 28 0.109738990625087
157 29 0.148449334006806
157 30 0.140309715355715
157 31 0.13068827715039
157 32 0.121460471092422
157 33 0.0247659118864132
157 34 0.104133122079648
157 35 0.111859406131733
157 36 0.109460971284498
157 37 0.0902426833918817
157 38 0.12221056545694
157 39 0.159620497160119
157 40 0.156669648478629
157 41 0.121782415513289
157 42 0.106188857610071
157 43 0.116809838523611
157 44 0.1136729276553
157 45 0.0826727250950618
157 46 0.133983594799747
157 47 0.109885843472619
157 48 0.0771147001765245
157 49 0.132068985798356
157 50 0.139393450181535
157 51 0.0925145264695369
157 52 0.0562049233431374
157 53 0.14831582112074
157 54 0.0985056544871045
157 55 0.180296412354563
157 56 0.171612201429311
157 57 0.167112258213901
157 58 0.137853905409203
157 59 0.139566524955162
157 60 0.0976205800373088
157 61 0.135936177676122
157 62 0.136238332705101
157 63 0.190120829290625
157 64 0.132270115486115
157 65 0.131382500662218
157 66 0.142187185973596
157 67 0.142003171200971
157 68 0.15146277504719
157 69 0.13970411856636
157 70 0.145083930940736
157 71 0.162380380257485
157 72 0.140854085946783
157 73 0.196307005671279
157 74 0.135969559146473
157 75 0.135969559146473
157 76 0.215203595156181
157 77 0.217474643648306
157 78 0.168466532524537
157 79 0.177082397405878
157 80 0.177082397405878
157 81 0.187881294396491
157 82 0.20420718491546
157 83 0.214564306265055
157 84 0.209637830369296
157 85 0.180066795184238
157 86 0.228062378635618
157 87 0.197319156613558
157 88 0.257482908414811
157 89 0.211713010854754
157 90 0.173474889546237
157 91 0.16890033870717
157 92 0.16890033870717
157 93 0.172178402179989
157 94 0.186447995694582
157 95 0.213474016188383
157 96 0.207040512953592
157 97 0.180673302327427
157 98 0.154199712040445
157 99 0.227672186688225
157 100 0.234359705011025
157 101 0.183578701804547
157 102 0.179735917740273
157 103 0.168335133533701
157 104 0.211609996315903
157 105 0.201339104506089
157 106 0.201339104506089
157 107 0.167172159387017
157 108 0.19332923677624
157 109 0.171900420279782
157 110 0.171900420279781
157 111 0.19121708234159
157 112 0.189515247055385
157 113 0.231789834389501
157 114 0.270851655377961
157 115 0.20110184485781
157 116 0.257322002847027
157 117 0.222651594958764
157 118 0.245585630748746
157 119 0.202613671718148
157 120 0.233388299557396
157 121 0.211602119187726
157 122 0.272165920485345
157 123 0.293700206042532
157 124 0.184923444241014
157 125 0.235432943533692
157 126 0.27687582073767
157 127 0.27687582073767
157 128 0.218755193466955
157 129 0.280530095837883
157 130 0.272169158426763
157 131 0.271761292756354
157 132 0.284332518401063
157 133 0.248004546926279
157 134 0.253488693111258
157 135 0.243818210756623
157 136 0.267357337159778
157 137 0.243669960851346
157 138 0.257220530380412
157 139 0.310633876050582
157 140 0.29245698492257
157 141 0.280090228845213
157 142 0.319189640900338
157 143 0.240082747968228
157 144 0.236236278087207
157 145 0.262028370029885
157 146 0.245930326173839
157 147 0.235213677651692
157 148 0.28169508490066
157 149 0.233377985159459
157 150 0.275819388590556
157 151 0.272639972427098
157 152 0.288157002593251
157 153 0.29472802819421
157 154 0.273769579010128
157 155 0.28561707675013
157 156 0.421518665393787
157 157 0.505561521164737
158 1 0.125094060406554
158 2 0.0736841161897675
158 3 0.084358782786336
158 4 0.0736288112197893
158 5 0.111258286307659
158 6 0.0884995080134749
158 7 0.117410638006445
158 8 0.120168990193745
158 9 0.0803713581553059
158 10 0.149666538025838
158 11 0.106742224647875
158 12 0.128003751823838
158 13 0.0928648192025945
158 14 0.0901750557154074
158 15 0.105325481645752
158 16 0.0917178477790505
158 17 0.132869217482271
158 18 0.15472800076898
158 19 0.108647826776304
158 20 0.0854823616209752
158 21 0.107484836139031
158 22 0.107484836139032
158 23 0.168820198435308
158 24 0.168503048935804
158 25 0.0992403914826473
158 26 0.116901352072103
158 27 0.116901352072103
158 28 0.116861668737704
158 29 0.144981420572581
158 30 0.14675034772032
158 31 0.154661378000812
158 32 0.141087937231824
158 33 0.0539928485929058
158 34 0.121257901618254
158 35 0.133522914543431
158 36 0.124029675128931
158 37 0.123130994121843
158 38 0.134302438713103
158 39 0.193548732109205
158 40 0.194101614260213
158 41 0.146275616932086
158 42 0.106376049579966
158 43 0.12529619943352
158 44 0.10822621494156
158 45 0.110683364545841
158 46 0.191856825533318
158 47 0.131575079541699
158 48 0.116781468219523
158 49 0.122125483659877
158 50 0.15534007734943
158 51 0.0936388710093847
158 52 0.0823611133929246
158 53 0.182569399954927
158 54 0.136299973785067
158 55 0.173843560981413
158 56 0.173050625747869
158 57 0.17628408067571
158 58 0.145113327828252
158 59 0.171339412013053
158 60 0.12895032028014
158 61 0.171630022009136
158 62 0.169499087233201
158 63 0.198913119844501
158 64 0.173348995138846
158 65 0.14529466756088
158 66 0.157817194539194
158 67 0.153730020337672
158 68 0.167590820454172
158 69 0.163621940355637
158 70 0.165933933247423
158 71 0.193521467614854
158 72 0.147126839698667
158 73 0.207647938552587
158 74 0.191161072817653
158 75 0.191161072817653
158 76 0.239361012622291
158 77 0.238813996306933
158 78 0.201976659821662
158 79 0.1824629986602
158 80 0.1824629986602
158 81 0.186844840471676
158 82 0.20408173302595
158 83 0.226668187272596
158 84 0.226209654274166
158 85 0.191718828560325
158 86 0.235448699703401
158 87 0.196065718706822
158 88 0.22590704387211
158 89 0.200762857847512
158 90 0.191828676779197
158 91 0.183806345867058
158 92 0.183806345867058
158 93 0.180398100344705
158 94 0.189610124840239
158 95 0.218182960102279
158 96 0.19756753773796
158 97 0.188910061334268
158 98 0.159149901792085
158 99 0.231629541999999
158 100 0.267703000976572
158 101 0.187015278062951
158 102 0.18664577207311
158 103 0.168439233965399
158 104 0.232141763296078
158 105 0.220822362803361
158 106 0.220822362803361
158 107 0.194440078520553
158 108 0.231317963728386
158 109 0.213447971308715
158 110 0.213447971308715
158 111 0.21730324444025
158 112 0.230128988603959
158 113 0.226599080284702
158 114 0.286394380598242
158 115 0.223337036644918
158 116 0.250331501588311
158 117 0.250380412467057
158 118 0.256371081413782
158 119 0.201473141122478
158 120 0.254604606737489
158 121 0.218254404017412
158 122 0.288971475828789
158 123 0.318524945890278
158 124 0.206388140871131
158 125 0.262584486852884
158 126 0.264012180867133
158 127 0.264012180867133
158 128 0.241703975880574
158 129 0.290915702182253
158 130 0.309352012355594
158 131 0.287148000816265
158 132 0.300487629024401
158 133 0.244596203176246
158 134 0.26605163866685
158 135 0.274917196746724
158 136 0.281761545117301
158 137 0.256516058106111
158 138 0.25552668738106
158 139 0.299856889783641
158 140 0.288497737772003
158 141 0.28878488326092
158 142 0.299673634644948
158 143 0.28157278185114
158 144 0.292147861297546
158 145 0.267505172196746
158 146 0.296826441986528
158 147 0.257710994558486
158 148 0.277430330631286
158 149 0.227590662967406
158 150 0.294558177919409
158 151 0.281910000515219
158 152 0.3043025684033
158 153 0.308137638135534
158 154 0.256275992121166
158 155 0.297601689976098
158 156 0.402011816251517
158 157 0.394946565860488
158 158 0.539766599062134
159 1 0.0697307948351948
159 2 0.070763166663157
159 3 0.0595182104816466
159 4 0.0583960520434367
159 5 0.0687733822428077
159 6 0.0763688059835973
159 7 0.105025880479376
159 8 0.109531314624259
159 9 0.0576466937938603
159 10 0.0859043583326289
159 11 0.106628754949345
159 12 0.112833169678033
159 13 0.0742737374261694
159 14 0.0574478774407967
159 15 0.0808197563730841
159 16 0.0984357021570623
159 17 0.0834064213862734
159 18 0.124534086566569
159 19 0.117893185710099
159 20 0.0970609213495253
159 21 0.0946566488261293
159 22 0.0946566488261294
159 23 0.110366563229266
159 24 0.110986015185647
159 25 0.118917448574232
159 26 0.0875012693173739
159 27 0.0875012693173735
159 28 0.111719040812035
159 29 0.137796977028952
159 30 0.144242951410646
159 31 0.142990395247735
159 32 0.124347515037664
159 33 0.065463805579691
159 34 0.101510261253476
159 35 0.100919040648406
159 36 0.107373631778854
159 37 0.131301357546708
159 38 0.13706663018803
159 39 0.152698384999909
159 40 0.129943464022786
159 41 0.120552060634945
159 42 0.096013412018281
159 43 0.116937648508998
159 44 0.0953319691732626
159 45 0.0852023596999575
159 46 0.141820511481806
159 47 0.107244712378363
159 48 0.069841007276888
159 49 0.1390258522558
159 50 0.155125992461958
159 51 0.123338544220788
159 52 0.121260229188502
159 53 0.186361117622801
159 54 0.10670668324303
159 55 0.179586141013536
159 56 0.178562535099383
159 57 0.181437275277094
159 58 0.150732881182272
159 59 0.167985220445406
159 60 0.106876233155737
159 61 0.0952556269396876
159 62 0.134454103467429
159 63 0.142142025681298
159 64 0.127931408846013
159 65 0.127668181983678
159 66 0.136471483607208
159 67 0.171762044863228
159 68 0.130207833519876
159 69 0.120956120832652
159 70 0.135087831194121
159 71 0.163303210005521
159 72 0.0873952918232161
159 73 0.157992596703477
159 74 0.14021562332023
159 75 0.14021562332023
159 76 0.16194301204687
159 77 0.2063023199541
159 78 0.193484449470326
159 79 0.155452179827262
159 80 0.155452179827262
159 81 0.103910395939547
159 82 0.169655066668041
159 83 0.162432640675781
159 84 0.17410970539611
159 85 0.163780753629509
159 86 0.185154011566732
159 87 0.156150160516353
159 88 0.209427468859634
159 89 0.174210305983328
159 90 0.174154261230973
159 91 0.16868925716901
159 92 0.16868925716901
159 93 0.178743627621693
159 94 0.182105442147195
159 95 0.186002562263526
159 96 0.190758386254634
159 97 0.176439920061174
159 98 0.141931803889509
159 99 0.196797424510622
159 100 0.267929591924334
159 101 0.209009945002466
159 102 0.135974167625536
159 103 0.141975899464261
159 104 0.185221022968283
159 105 0.167205321199698
159 106 0.167205321199698
159 107 0.149790193102632
159 108 0.170208908750819
159 109 0.144715899713664
159 110 0.144715899713664
159 111 0.181825681633942
159 112 0.199648090345798
159 113 0.179015008226859
159 114 0.263784509328754
159 115 0.193200863770887
159 116 0.254994705919477
159 117 0.218810623089092
159 118 0.196520712919633
159 119 0.196702048414848
159 120 0.22451036688879
159 121 0.198063565795446
159 122 0.281681699878006
159 123 0.294544148689373
159 124 0.177986566619825
159 125 0.220086208205166
159 126 0.262512530561198
159 127 0.262512530561198
159 128 0.20287211167655
159 129 0.246192033981356
159 130 0.271245174468784
159 131 0.244009243635183
159 132 0.261526429662453
159 133 0.245544099009183
159 134 0.248475503918001
159 135 0.220716889963211
159 136 0.275759886215531
159 137 0.233664623722209
159 138 0.22293116936778
159 139 0.274249332074021
159 140 0.232613133735329
159 141 0.218255767291278
159 142 0.299772068935097
159 143 0.255206537749445
159 144 0.256901824397084
159 145 0.266546858733544
159 146 0.246803178422803
159 147 0.20339430982105
159 148 0.25150122513312
159 149 0.204170953703621
159 150 0.276908175679036
159 151 0.271435708093001
159 152 0.28535426975959
159 153 0.278630862089561
159 154 0.177880540856771
159 155 0.289468483339707
159 156 0.370680292411799
159 157 0.3734764628096
159 158 0.418574345239197
159 159 0.544659636563895
160 1 0.0884062103366166
160 2 0.106401266723336
160 3 0.094731380252818
160 4 0.104374844662404
160 5 0.120052035779219
160 6 0.12210576466561
160 7 0.0970840020349543
160 8 0.105657968165734
160 9 0.113778373867136
160 10 0.105526050309904
160 11 0.126616597235965
160 12 0.118529371817697
160 13 0.112451960265029
160 14 0.113075990794688
160 15 0.127109076740572
160 16 0.132025480257886
160 17 0.125244967938731
160 18 0.129384872711146
160 19 0.134902957100781
160 20 0.129384803547127
160 21 0.131103344297811
160 22 0.13110334429781
160 23 0.149804102260717
160 24 0.159893491166562
160 25 0.0956868691546098
160 26 0.112250178461704
160 27 0.112250178461704
160 28 0.124304653794158
160 29 0.158789913750871
160 30 0.140144872306048
160 31 0.154030093838441
160 32 0.139332311532139
160 33 0.133138152923478
160 34 0.130308829153559
160 35 0.139957128228256
160 36 0.133079476407365
160 37 0.111261212730228
160 38 0.148165721681299
160 39 0.156517848084188
160 40 0.152339910294014
160 41 0.130712282588156
160 42 0.144687915420741
160 43 0.131091421330436
160 44 0.148767190249906
160 45 0.135002943088507
160 46 0.109866267440297
160 47 0.134419769711658
160 48 0.149231362555587
160 49 0.11775349973653
160 50 0.135636834917632
160 51 0.114101183096609
160 52 0.0736922381423115
160 53 0.130969404995348
160 54 0.146540091097184
160 55 0.126791628368987
160 56 0.125836114551434
160 57 0.130635327014539
160 58 0.163678484666922
160 59 0.193912188797566
160 60 0.193792963384402
160 61 0.147039226288387
160 62 0.142221914275326
160 63 0.147714665307257
160 64 0.138153250831279
160 65 0.172236268534821
160 66 0.210202787775056
160 67 0.155406462504056
160 68 0.157247517614823
160 69 0.18048721806505
160 70 0.142583454499264
160 71 0.144941227156047
160 72 0.181921141223717
160 73 0.175465136225637
160 74 0.178067240491775
160 75 0.178067240491775
160 76 0.167534126783085
160 77 0.191357964865165
160 78 0.206460798130959
160 79 0.195957743729486
160 80 0.195957743729486
160 81 0.204005056059738
160 82 0.188922107068482
160 83 0.165440701623026
160 84 0.193360666636643
160 85 0.253842258470849
160 86 0.132931367010519
160 87 0.200308735982103
160 88 0.146811318414218
160 89 0.180947155289601
160 90 0.154131272412303
160 91 0.173045020351447
160 92 0.173045020351447
160 93 0.196002294392973
160 94 0.151001376950994
160 95 0.231366277561193
160 96 0.205367249262853
160 97 0.174321256315041
160 98 0.203992335927515
160 99 0.182880523998884
160 100 0.195924825892273
160 101 0.190350793838262
160 102 0.183222370704548
160 103 0.169337328246943
160 104 0.226345269904114
160 105 0.242787387063121
160 106 0.242787387063121
160 107 0.244218680938919
160 108 0.263287944555201
160 109 0.242985892305775
160 110 0.242985892305776
160 111 0.244134810717558
160 112 0.178040095151729
160 113 0.232274713492384
160 114 0.236566622970206
160 115 0.235626184762104
160 116 0.188721465290998
160 117 0.210575402650062
160 118 0.259224963576899
160 119 0.186460406272462
160 120 0.181744335553056
160 121 0.178408109298878
160 122 0.216630402620339
160 123 0.220971128258817
160 124 0.178271369339979
160 125 0.232276216693772
160 126 0.214835954201867
160 127 0.214835954201867
160 128 0.301740039568286
160 129 0.218540145409384
160 130 0.247412470066635
160 131 0.298681747125505
160 132 0.30928557011078
160 133 0.282994917379589
160 134 0.249392177712017
160 135 0.26838392683816
160 136 0.296401426047706
160 137 0.265560064250105
160 138 0.223325693195892
160 139 0.235685854567262
160 140 0.207031433411947
160 141 0.225465186396246
160 142 0.236980778684323
160 143 0.270536671593889
160 144 0.248272326287951
160 145 0.256890601963263
160 146 0.268973470755246
160 147 0.296560575920071
160 148 0.330681596727828
160 149 0.217684305092479
160 150 0.311156444181466
160 151 0.27492646176055
160 152 0.28158106782173
160 153 0.288416075266465
160 154 0.335141689402195
160 155 0.290924203229717
160 156 0.231352589092563
160 157 0.202896547417869
160 158 0.282662408042286
160 159 0.224434748364326
160 160 0.527407297360134
161 1 0.0853892154516104
161 2 0.0967314132074533
161 3 0.0981217675894028
161 4 0.107800402928283
161 5 0.10457082038018
161 6 0.118295243472251
161 7 0.109328804285505
161 8 0.11535341360266
161 9 0.0961921986015224
161 10 0.0985021075671411
161 11 0.114989952145195
161 12 0.142620602362109
161 13 0.123366247543372
161 14 0.0961573391690783
161 15 0.126339365795251
161 16 0.129454164718931
161 17 0.133933670053438
161 18 0.151576028938681
161 19 0.1521178429732
161 20 0.144314586785643
161 21 0.128737272616355
161 22 0.128737272616355
161 23 0.137220550695182
161 24 0.14911554516406
161 25 0.125056909702734
161 26 0.119655322214158
161 27 0.119655322214158
161 28 0.131245904503864
161 29 0.178093691529728
161 30 0.134462666926691
161 31 0.129569697409201
161 32 0.167429419204983
161 33 0.177351691590024
161 34 0.137281538977594
161 35 0.140182545643238
161 36 0.138645787477052
161 37 0.180739808303466
161 38 0.183089776076717
161 39 0.182742812810401
161 40 0.15983066700213
161 41 0.140073228450698
161 42 0.140615842522052
161 43 0.164207498945716
161 44 0.159062302548932
161 45 0.135646518542683
161 46 0.157705326773519
161 47 0.142660753352498
161 48 0.160323496317576
161 49 0.166900759385987
161 50 0.160991128334362
161 51 0.14773191514896
161 52 0.152562651976765
161 53 0.160828250230885
161 54 0.142163394879207
161 55 0.152088570491568
161 56 0.153909817011735
161 57 0.147224143426751
161 58 0.192135925104991
161 59 0.17545867095252
161 60 0.156165227686981
161 61 0.158512276529365
161 62 0.163098426927931
161 63 0.133755245580598
161 64 0.149324211889216
161 65 0.13076531865565
161 66 0.192818837757657
161 67 0.215646245224468
161 68 0.192090812705885
161 69 0.191081103174183
161 70 0.157705964043285
161 71 0.15424464643871
161 72 0.169324852857384
161 73 0.181823935162327
161 74 0.16471726889586
161 75 0.16471726889586
161 76 0.121261299413917
161 77 0.191452697628372
161 78 0.190592185158649
161 79 0.169522635670838
161 80 0.169522635670838
161 81 0.118576745949313
161 82 0.172742838939628
161 83 0.117634448465424
161 84 0.145951287404704
161 85 0.238827494982637
161 86 0.0974500314614744
161 87 0.154016694780948
161 88 0.141644787046847
161 89 0.158655829249469
161 90 0.144452249840697
161 91 0.138930668901522
161 92 0.138930668901522
161 93 0.171422094324957
161 94 0.138292512332654
161 95 0.193084198819461
161 96 0.197369885663298
161 97 0.169621303645137
161 98 0.210870307026932
161 99 0.100229233827271
161 100 0.190080039093764
161 101 0.204631697478286
161 102 0.128231476735649
161 103 0.127283290365262
161 104 0.174567447946398
161 105 0.194797066378384
161 106 0.194797066378384
161 107 0.203282787452083
161 108 0.206288728040069
161 109 0.192473452462694
161 110 0.192473452462694
161 111 0.232496303511994
161 112 0.188928611805355
161 113 0.1923521965413
161 114 0.191762114327801
161 115 0.228053526555681
161 116 0.174737014360977
161 117 0.148962648049305
161 118 0.207802910548203
161 119 0.185264003008201
161 120 0.152089891035162
161 121 0.167142112040306
161 122 0.206226652410684
161 123 0.193866175467587
161 124 0.117563823562794
161 125 0.214082452221803
161 126 0.232950726905491
161 127 0.232950726905491
161 128 0.251433075709031
161 129 0.204042395138096
161 130 0.2117563891244
161 131 0.27321910540423
161 132 0.282711710689764
161 133 0.255003690988516
161 134 0.224314102941407
161 135 0.190750154459916
161 136 0.272287386589676
161 137 0.20668378671204
161 138 0.218738303998516
161 139 0.257245760669664
161 140 0.214684902521483
161 141 0.22793924219955
161 142 0.222839325722513
161 143 0.273838775819816
161 144 0.280579328536438
161 145 0.229144477008462
161 146 0.187490654503881
161 147 0.205096271163001
161 148 0.280843365941185
161 149 0.176660489273487
161 150 0.272707525210698
161 151 0.252622128228357
161 152 0.249468471740652
161 153 0.227458258862002
161 154 0.275794424819278
161 155 0.281035066422752
161 156 0.253322218862503
161 157 0.264786866182069
161 158 0.280705720270047
161 159 0.290346836217571
161 160 0.339854887959064
161 161 0.505348889393279
162 1 0.0899045127155348
162 2 0.128165300149846
162 3 0.0961594752293389
162 4 0.12507154552801
162 5 0.129469533840021
162 6 0.114470442358284
162 7 0.11805971377691
162 8 0.121860665290671
162 9 0.164484117434641
162 10 0.103750912135341
162 11 0.117505526068972
162 12 0.115083191664842
162 13 0.113343679841221
162 14 0.11939154462766
162 15 0.130168778034253
162 16 0.134758854140226
162 17 0.122725539595295
162 18 0.0943383824980916
162 19 0.0940925785579037
162 20 0.125388218766374
162 21 0.118392577371071
162 22 0.11839257737107
162 23 0.131517317482118
162 24 0.132534826581781
162 25 0.0565083549241253
162 26 0.0980268612824461
162 27 0.0980268612824462
162 28 0.142086909549433
162 29 0.173079864146909
162 30 0.137101783081035
162 31 0.161762090317889
162 32 0.116856829867093
162 33 0.088280020932764
162 34 0.120302406098035
162 35 0.122661390197448
162 36 0.120581238111904
162 37 0.0841181469784069
162 38 0.128077170035034
162 39 0.127484081809881
162 40 0.118805755807814
162 41 0.122770468851027
162 42 0.173667494383703
162 43 0.118644148521652
162 44 0.185755417636794
162 45 0.129402153102766
162 46 0.0552971915461527
162 47 0.103614067522797
162 48 0.119651746728743
162 49 0.146694340308986
162 50 0.121716430951085
162 51 0.147938856197242
162 52 0.0496668156166449
162 53 0.0959162088497599
162 54 0.113581890281472
162 55 0.137666403599802
162 56 0.139048382033685
162 57 0.140312990302355
162 58 0.142288132058042
162 59 0.190835206436109
162 60 0.22303829077057
162 61 0.096511946724218
162 62 0.120007256007101
162 63 0.13381515532689
162 64 0.107140242987215
162 65 0.172200327248679
162 66 0.204980773920942
162 67 0.109891627178314
162 68 0.100861647157297
162 69 0.150892475580858
162 70 0.130406863680619
162 71 0.137519636043012
162 72 0.148616675154058
162 73 0.168851728820984
162 74 0.122554268898042
162 75 0.122554268898042
162 76 0.194687486097984
162 77 0.1936476602211
162 78 0.193671581968196
162 79 0.194188875399431
162 80 0.194188875399431
162 81 0.256224053979682
162 82 0.202923326347902
162 83 0.221675964928037
162 84 0.23476545269475
162 85 0.217365211442384
162 86 0.208842922990902
162 87 0.234808289615957
162 88 0.195154994212146
162 89 0.202837201061422
162 90 0.188979068808532
162 91 0.184264089530421
162 92 0.184264089530421
162 93 0.1953679741618
162 94 0.198661139032527
162 95 0.217517043398837
162 96 0.217923027422493
162 97 0.20193588194333
162 98 0.22864597469756
162 99 0.239162334366337
162 100 0.215942657695013
162 101 0.191103222985895
162 102 0.249143323383021
162 103 0.242080567633174
162 104 0.266735065699182
162 105 0.269402670080503
162 106 0.269402670080503
162 107 0.254954937576145
162 108 0.266715609991592
162 109 0.259108912063038
162 110 0.259108912063038
162 111 0.246789316487511
162 112 0.16661509884482
162 113 0.263706464436748
162 114 0.22460714208396
162 115 0.216817696000454
162 116 0.209348789451637
162 117 0.225368293689069
162 118 0.265402341722182
162 119 0.187753177972746
162 120 0.21531963503377
162 121 0.203530873781027
162 122 0.192890232014051
162 123 0.193071580540871
162 124 0.207182914396572
162 125 0.264591074364202
162 126 0.245082462273991
162 127 0.24508246227399
162 128 0.306749207637253
162 129 0.237243532212297
162 130 0.251863528089714
162 131 0.288071291228229
162 132 0.274510204793081
162 133 0.277505905162361
162 134 0.272621000139554
162 135 0.318977020402908
162 136 0.259754865783441
162 137 0.276059400218355
162 138 0.248283996809687
162 139 0.218441752698922
162 140 0.259578008446988
162 141 0.261541972340566
162 142 0.263379970961085
162 143 0.24575821085998
162 144 0.230769599133068
162 145 0.259843414467523
162 146 0.296438550149126
162 147 0.331532429484778
162 148 0.286661083794553
162 149 0.294387227163974
162 150 0.303242241605311
162 151 0.271972895970221
162 152 0.272593339217285
162 153 0.304348911850973
162 154 0.321381519886229
162 155 0.277822846677544
162 156 0.215819936191352
162 157 0.206658747406281
162 158 0.190857065574191
162 159 0.144201477021736
162 160 0.301015946170517
162 161 0.149232752884747
162 162 0.513763698811235
163 1 0.0737975476867311
163 2 0.0837164616881236
163 3 0.0855114858303522
163 4 0.108995323445931
163 5 0.117490375974629
163 6 0.109738655280262
163 7 0.0966206695464788
163 8 0.101871978824191
163 9 0.103781161977796
163 10 0.0971567600819157
163 11 0.103560968736561
163 12 0.101606937065672
163 13 0.0993358696206662
163 14 0.0958772682862421
163 15 0.117260610019512
163 16 0.100724246894147
163 17 0.106915594892708
163 18 0.11354999679212
163 19 0.091422874161667
163 20 0.0932069747006709
163 21 0.105298714854144
163 22 0.105298714854144
163 23 0.117557130713321
163 24 0.12943015312494
163 25 0.0535823636584588
163 26 0.0886314024709065
163 27 0.0886314024709064
163 28 0.0942538672407388
163 29 0.143465894892133
163 30 0.147120789270442
163 31 0.158029789492257
163 32 0.112279068460966
163 33 0.0616931927430968
163 34 0.106368442294515
163 35 0.116248506816543
163 36 0.109422764989961
163 37 0.0882836979067864
163 38 0.126097946387279
163 39 0.130630092067715
163 40 0.116817687831945
163 41 0.105967706126842
163 42 0.148807035071377
163 43 0.11413002353516
163 44 0.165897293762348
163 45 0.105340699176347
163 46 0.0764613271804018
163 47 0.107254691710519
163 48 0.0885273366820354
163 49 0.109839208874183
163 50 0.120846761493657
163 51 0.115677639555318
163 52 0.0346398294146237
163 53 0.0858376510468173
163 54 0.0994917515749305
163 55 0.131311800360088
163 56 0.130607427658077
163 57 0.132056373949769
163 58 0.126592206614886
163 59 0.177425637032035
163 60 0.1913797327021
163 61 0.119269100288386
163 62 0.111133895155024
163 63 0.143954439482057
163 64 0.106216848128833
163 65 0.173161482616783
163 66 0.18643990715034
163 67 0.121425426549845
163 68 0.133298026752969
163 69 0.166964058830522
163 70 0.13459368131385
163 71 0.140728826120663
163 72 0.153378665917715
163 73 0.176821728784989
163 74 0.131064531781157
163 75 0.131064531781157
163 76 0.208031087271065
163 77 0.205812875496983
163 78 0.185165104783266
163 79 0.187346184545519
163 80 0.187346184545519
163 81 0.254196646796342
163 82 0.197781446627611
163 83 0.208838406809783
163 84 0.235257628973384
163 85 0.220093014463327
163 86 0.206277010280091
163 87 0.244568419907432
163 88 0.181266090645857
163 89 0.207067539787816
163 90 0.18359028724329
163 91 0.186142268223871
163 92 0.186142268223871
163 93 0.195279997538268
163 94 0.206554478592242
163 95 0.206952903944507
163 96 0.209724921967299
163 97 0.19718785427658
163 98 0.216618972070603
163 99 0.253301907553886
163 100 0.224311772967334
163 101 0.176181522101656
163 102 0.243219460120048
163 103 0.237955863372492
163 104 0.267431226948331
163 105 0.257140339543135
163 106 0.257140339543135
163 107 0.249579055673737
163 108 0.256805264217041
163 109 0.226727982303109
163 110 0.226727982303109
163 111 0.222418676545021
163 112 0.167133788327561
163 113 0.241904005127633
163 114 0.205732954381954
163 115 0.208271337466825
163 116 0.210015796359043
163 117 0.225290327992857
163 118 0.244829072284138
163 119 0.176042244293831
163 120 0.209835975537588
163 121 0.189339464644927
163 122 0.192545383419289
163 123 0.214121291700396
163 124 0.212792486949991
163 125 0.229023066336572
163 126 0.228666184420775
163 127 0.228666184420775
163 128 0.288948618759562
163 129 0.2560478795564
163 130 0.247914596683033
163 131 0.277134115342848
163 132 0.268484091279994
163 133 0.252609289031233
163 134 0.254143820118681
163 135 0.320852966088468
163 136 0.261951786391072
163 137 0.27192607727649
163 138 0.251744760447339
163 139 0.206333322755442
163 140 0.253420566335511
163 141 0.261516633287413
163 142 0.280503284906547
163 143 0.240601735804319
163 144 0.214523723129239
163 145 0.245441804892259
163 146 0.298738260608326
163 147 0.337611987183211
163 148 0.298857411468295
163 149 0.277487987273653
163 150 0.308834341619061
163 151 0.272309032076327
163 152 0.275189607210493
163 153 0.305478394355212
163 154 0.338803000357905
163 155 0.279354822319911
163 156 0.246428383747409
163 157 0.24196649587473
163 158 0.236472964657582
163 159 0.179591690253911
163 160 0.327905159270852
163 161 0.192765636991746
163 162 0.391398975062553
163 163 0.461394702199323
164 1 0.0693559474900561
164 2 0.0748015325138242
164 3 0.0912325558900924
164 4 0.0822823095584821
164 5 0.0857835498150658
164 6 0.0823140651071368
164 7 0.0623545679563741
164 8 0.0639576279518384
164 9 0.0661999059148952
164 10 0.0679582284883698
164 11 0.0781568310402141
164 12 0.107340147503421
164 13 0.106366885426173
164 14 0.063521311825721
164 15 0.110923590254676
164 16 0.0718214804553426
164 17 0.0968748695192543
164 18 0.119055022503001
164 19 0.104302593115701
164 20 0.082619912178898
164 21 0.0903096847845681
164 22 0.0903096847845682
164 23 0.109585794708706
164 24 0.121924890152504
164 25 0.0511723652079535
164 26 0.0910949054283285
164 27 0.0910949054283285
164 28 0.0847190477535135
164 29 0.154540068805147
164 30 0.103486599499034
164 31 0.119791737956374
164 32 0.121340979950314
164 33 0.0866082094818102
164 34 0.111294573659654
164 35 0.121949250547041
164 36 0.107397212733102
164 37 0.103098578689407
164 38 0.159092507343865
164 39 0.147113138113606
164 40 0.121459550408002
164 41 0.134012521867185
164 42 0.153861661277591
164 43 0.12904041936579
164 44 0.132885942257141
164 45 0.114913685244729
164 46 0.10380393065058
164 47 0.127507316603557
164 48 0.106158823665265
164 49 0.109767095624615
164 50 0.123577437183714
164 51 0.125204903921463
164 52 0.0625065859976755
164 53 0.0893666873147882
164 54 0.081397428296142
164 55 0.123202913901223
164 56 0.135585648912127
164 57 0.129043563916942
164 58 0.134797634631013
164 59 0.175718650013458
164 60 0.17598910746666
164 61 0.123520171076114
164 62 0.119644779363437
164 63 0.122583293330527
164 64 0.11560007769273
164 65 0.169330295457452
164 66 0.206385984018534
164 67 0.137640584318416
164 68 0.15129631228628
164 69 0.190364748324152
164 70 0.137513109078215
164 71 0.135456091730782
164 72 0.173642256326163
164 73 0.181867633129433
164 74 0.1537656223894
164 75 0.1537656223894
164 76 0.158216429439939
164 77 0.206791699831996
164 78 0.200237066581814
164 79 0.191298285833973
164 80 0.191298285833973
164 81 0.211614276663001
164 82 0.186427031029692
164 83 0.162893820950232
164 84 0.191357476135208
164 85 0.258778193383682
164 86 0.110682177932801
164 87 0.180543198960004
164 88 0.13862473192857
164 89 0.163969687029645
164 90 0.139339256212172
164 91 0.136552570813634
164 92 0.136552570813635
164 93 0.164229026951104
164 94 0.172345737048973
164 95 0.185760593637691
164 96 0.190281609521967
164 97 0.154951198632938
164 98 0.214286421020927
164 99 0.138102270152203
164 100 0.203873896518036
164 101 0.181217516803147
164 102 0.196472998055081
164 103 0.176634352116051
164 104 0.229147079622032
164 105 0.218598202844777
164 106 0.218598202844777
164 107 0.235904297666958
164 108 0.228444622473069
164 109 0.185480700254612
164 110 0.185480700254612
164 111 0.227497364805906
164 112 0.184474801771991
164 113 0.220982715438979
164 114 0.214655935512494
164 115 0.22819969977733
164 116 0.191991234167896
164 117 0.211194341888532
164 118 0.220339935672876
164 119 0.151635562021815
164 120 0.156214854488264
164 121 0.141051512656558
164 122 0.18312519344215
164 123 0.195519259583957
164 124 0.152229562332231
164 125 0.21170441062666
164 126 0.243923288053852
164 127 0.243923288053852
164 128 0.298188739655389
164 129 0.226675105156366
164 130 0.218099418683503
164 131 0.305783178536416
164 132 0.303219996879845
164 133 0.25154768265188
164 134 0.239867571147756
164 135 0.291707416306992
164 136 0.278998573251063
164 137 0.264530973636737
164 138 0.246089011607638
164 139 0.247093071105171
164 140 0.263143919774298
164 141 0.275063041486113
164 142 0.268792549062003
164 143 0.251341661313152
164 144 0.243743414699825
164 145 0.231962027663904
164 146 0.23361077418064
164 147 0.296710507632312
164 148 0.333509438979041
164 149 0.234307394493538
164 150 0.33562041395165
164 151 0.276138167018428
164 152 0.266614204455827
164 153 0.281519030943146
164 154 0.357615892192678
164 155 0.298625026803634
164 156 0.241226643901937
164 157 0.235208335688625
164 158 0.25208735492882
164 159 0.198507637926568
164 160 0.366308531009115
164 161 0.323729858014367
164 162 0.322514327137263
164 163 0.348411968235666
164 164 0.529795595587919
165 1 0.0548471466644862
165 2 0.0819440433931293
165 3 0.0775049570112789
165 4 0.0987645429727821
165 5 0.0795456206718902
165 6 0.105376692082573
165 7 0.116814774971728
165 8 0.121508352141719
165 9 0.120140880575781
165 10 0.0834940891027578
165 11 0.112396211564274
165 12 0.129240865464243
165 13 0.102468849396185
165 14 0.0893433363770018
165 15 0.109893670412271
165 16 0.130929930191871
165 17 0.102930834974137
165 18 0.118156000583241
165 19 0.162050145215759
165 20 0.143532716618019
165 21 0.125000270243514
165 22 0.125000270243514
165 23 0.111875844057948
165 24 0.122246346883253
165 25 0.134140875720869
165 26 0.100163852945116
165 27 0.100163852945117
165 28 0.111547524050589
165 29 0.154026625243124
165 30 0.123650965275649
165 31 0.146921727250904
165 32 0.140759838221478
165 33 0.156377974799787
165 34 0.114292305024218
165 35 0.116722274939087
165 36 0.122270801429919
165 37 0.142391982145619
165 38 0.15728273757572
165 39 0.152684882884587
165 40 0.128227261848751
165 41 0.122689923609114
165 42 0.143354059591051
165 43 0.144250309423529
165 44 0.152993135457746
165 45 0.0945160890850492
165 46 0.0947642519357385
165 47 0.113720505518455
165 48 0.112443145688227
165 49 0.158706331047913
165 50 0.154750256218145
165 51 0.14821995476727
165 52 0.136422300560307
165 53 0.142567780941419
165 54 0.111480639160221
165 55 0.15233166988483
165 56 0.144174387089891
165 57 0.138055302497139
165 58 0.162954658744841
165 59 0.18008847628211
165 60 0.161857474253257
165 61 0.129875457538918
165 62 0.128144032728443
165 63 0.118273390102627
165 64 0.118825334545596
165 65 0.116354197707265
165 66 0.192047724065531
165 67 0.18163366672633
165 68 0.153461535507738
165 69 0.194514045522414
165 70 0.137722606202956
165 71 0.119997027592572
165 72 0.167569657693977
165 73 0.177672356104931
165 74 0.114926031168921
165 75 0.114926031168921
165 76 0.119200173364161
165 77 0.202133099787386
165 78 0.190917895508658
165 79 0.183176598331901
165 80 0.183176598331901
165 81 0.134459940778669
165 82 0.177521001479248
165 83 0.120609952034247
165 84 0.158820293774085
165 85 0.232393698091011
165 86 0.0883322295455065
165 87 0.157629987207124
165 88 0.177999696178076
165 89 0.165216569123024
165 90 0.162631286037738
165 91 0.170485687896718
165 92 0.170485687896718
165 93 0.18283186522138
165 94 0.161456354285824
165 95 0.195398653828516
165 96 0.203158688632121
165 97 0.184573725772437
165 98 0.231709724534064
165 99 0.107932354530536
165 100 0.195680762566542
165 101 0.214345211543034
165 102 0.143314204529641
165 103 0.141542186742727
165 104 0.167595350370737
165 105 0.186952270765797
165 106 0.186952270765797
165 107 0.191009106360332
165 108 0.186994246497012
165 109 0.17366921454122
165 110 0.17366921454122
165 111 0.231724376342597
165 112 0.18343309743142
165 113 0.188773511310912
165 114 0.198637323338378
165 115 0.207837722649909
165 116 0.193255334536454
165 117 0.169044297696326
165 118 0.192588940280067
165 119 0.182393322544469
165 120 0.118379750615784
165 121 0.142676264033076
165 122 0.211636440217707
165 123 0.192462282107704
165 124 0.126490754311412
165 125 0.185345681557133
165 126 0.238109410363309
165 127 0.238109410363309
165 128 0.219429300361903
165 129 0.205543172313425
165 130 0.200399075361606
165 131 0.252664762775145
165 132 0.257215654144091
165 133 0.247851395535222
165 134 0.223415334374975
165 135 0.148765339915322
165 136 0.264412509025463
165 137 0.209487900562138
165 138 0.192212727670399
165 139 0.252764306127197
165 140 0.218891558613881
165 141 0.213742467202368
165 142 0.206205011244539
165 143 0.25821732814615
165 144 0.236976794604918
165 145 0.220003288969929
165 146 0.149629844977272
165 147 0.184027240780826
165 148 0.2580572473404
165 149 0.165707690933604
165 150 0.266097625381719
165 151 0.245367706755862
165 152 0.19195097580311
165 153 0.226866896745611
165 154 0.274756304493526
165 155 0.273168513088661
165 156 0.262716709672888
165 157 0.280321045015747
165 158 0.22212497092033
165 159 0.26627270197829
165 160 0.314716701136106
165 161 0.400286165687997
165 162 0.19197542053483
165 163 0.224168411980014
165 164 0.32055332047674
165 165 0.513698016599036
166 1 0.0823709652423599
166 2 0.0777706355861929
166 3 0.0887271399054908
166 4 0.0835496164936193
166 5 0.0763579400802275
166 6 0.0892583128386121
166 7 0.0776419826363577
166 8 0.0865375127341006
166 9 0.129491112340765
166 10 0.0915338961803499
166 11 0.13415080919229
166 12 0.11388271770426
166 13 0.115884371427097
166 14 0.0978143594046216
166 15 0.122426075209126
166 16 0.1124470117761
166 17 0.100030648213632
166 18 0.126555548592089
166 19 0.12276204748219
166 20 0.123191465960602
166 21 0.111719329594238
166 22 0.111719329594238
166 23 0.116687667685331
166 24 0.131905227858758
166 25 0.0918820826624119
166 26 0.0875902715235719
166 27 0.0875902715235721
166 28 0.124689227441037
166 29 0.15116055704995
166 30 0.111901387416897
166 31 0.147909836755999
166 32 0.127128226347121
166 33 0.120001534792017
166 34 0.114466049973411
166 35 0.110261394396853
166 36 0.106461102910745
166 37 0.0903011514360295
166 38 0.1418072192627
166 39 0.106308144214778
166 40 0.106777135610124
166 41 0.0979145932014602
166 42 0.15449930243562
166 43 0.121881020616779
166 44 0.151906414177507
166 45 0.0991204321884869
166 46 0.0818119617297841
166 47 0.0971779165431498
166 48 0.0916228202986111
166 49 0.137430045238878
166 50 0.124883918896061
166 51 0.10178523733118
166 52 0.0822047599687642
166 53 0.112753268557348
166 54 0.0924854667961638
166 55 0.124904712493105
166 56 0.116373362775253
166 57 0.110054692193797
166 58 0.156343024391093
166 59 0.167941967154874
166 60 0.16105110410842
166 61 0.128985609722035
166 62 0.11597558523911
166 63 0.0920351983369387
166 64 0.101484619833308
166 65 0.199095312661176
166 66 0.169152795127616
166 67 0.177248382876627
166 68 0.0743383279141849
166 69 0.12466637508325
166 70 0.112211645642842
166 71 0.124527683238535
166 72 0.147577876358978
166 73 0.152271906348968
166 74 0.155119857003013
166 75 0.155119857003013
166 76 0.0959271656532452
166 77 0.146568288968889
166 78 0.147589030789312
166 79 0.15099092039343
166 80 0.15099092039343
166 81 0.144030667790437
166 82 0.155919061898778
166 83 0.1704686969698
166 84 0.143179208187584
166 85 0.188086327358355
166 86 0.117234435963189
166 87 0.154393272141196
166 88 0.164734024433612
166 89 0.176803490867292
166 90 0.142815232721265
166 91 0.157122464849657
166 92 0.157122464849657
166 93 0.186282768098803
166 94 0.113293119111958
166 95 0.196937209418913
166 96 0.197223677891346
166 97 0.167950737900786
166 98 0.162313098838972
166 99 0.147248070468866
166 100 0.176037648285281
166 101 0.206254986787478
166 102 0.164049301145558
166 103 0.142205706158402
166 104 0.179020440848629
166 105 0.180055590270992
166 106 0.180055590270992
166 107 0.182099095271016
166 108 0.188868030818933
166 109 0.169061390629572
166 110 0.169061390629572
166 111 0.226933145759953
166 112 0.156238268778739
166 113 0.164876863017899
166 114 0.216509998109727
166 115 0.198375237929331
166 116 0.199993491216187
166 117 0.167515584168454
166 118 0.21179229925218
166 119 0.148787879878418
166 120 0.135385932153588
166 121 0.128390698305859
166 122 0.185222687976735
166 123 0.185015296135988
166 124 0.160206885697102
166 125 0.2002591279006
166 126 0.204394028393328
166 127 0.204394028393328
166 128 0.27031969492402
166 129 0.201936982332813
166 130 0.191229697211541
166 131 0.230826252046674
166 132 0.238657031183206
166 133 0.283755796231715
166 134 0.235180616210237
166 135 0.201672738729154
166 136 0.267617473335403
166 137 0.267467513706188
166 138 0.212806837875455
166 139 0.228757144055655
166 140 0.175431213052845
166 141 0.181549308814304
166 142 0.226052858473111
166 143 0.227522821983987
166 144 0.209077703739548
166 145 0.237222204718278
166 146 0.179513429419576
166 147 0.238033556355072
166 148 0.328451868342111
166 149 0.210321163187925
166 150 0.301773241217804
166 151 0.251445789579908
166 152 0.242897188898499
166 153 0.260918299600996
166 154 0.293892142646404
166 155 0.281634652209731
166 156 0.204869728844937
166 157 0.221561505384888
166 158 0.194707091538034
166 159 0.247307022060692
166 160 0.353132650682504
166 161 0.331339052285082
166 162 0.272381447216233
166 163 0.270483546911837
166 164 0.351771208532458
166 165 0.370826147243079
166 166 0.547909703662187
167 1 0.0928580161014413
167 2 0.107600365824324
167 3 0.106883676677399
167 4 0.120621031939475
167 5 0.109584908726774
167 6 0.115714873603531
167 7 0.0936186750505197
167 8 0.0988878273139417
167 9 0.104420265210443
167 10 0.0641876690877028
167 11 0.11497537534348
167 12 0.103111231935462
167 13 0.117358995805241
167 14 0.105109837758335
167 15 0.123586535960236
167 16 0.114083223530624
167 17 0.119432976541339
167 18 0.110069143853076
167 19 0.12341510768836
167 20 0.126506723105138
167 21 0.116414988796634
167 22 0.116414988796634
167 23 0.123844977543741
167 24 0.134704000866284
167 25 0.0895341919850132
167 26 0.0993151685789279
167 27 0.099315168578928
167 28 0.130384752983786
167 29 0.140116832821268
167 30 0.136728386075975
167 31 0.163534461770831
167 32 0.128763951170231
167 33 0.10120384288955
167 34 0.108809953328503
167 35 0.112555738935412
167 36 0.113996397894038
167 37 0.127601854379705
167 38 0.137239319198966
167 39 0.128884738909555
167 40 0.113656717262775
167 41 0.114484927180445
167 42 0.171850442208225
167 43 0.129181472802408
167 44 0.173070687355658
167 45 0.125302762708977
167 46 0.0685575750412344
167 47 0.101775225940738
167 48 0.0893330961468383
167 49 0.143894343577796
167 50 0.124574303995152
167 51 0.132146957447062
167 52 0.0840192523256304
167 53 0.12826552296936
167 54 0.0816578781977187
167 55 0.157754126894496
167 56 0.147697096260926
167 57 0.146661842512097
167 58 0.135897724391263
167 59 0.200021057581115
167 60 0.207860924275845
167 61 0.107388525891408
167 62 0.10900943825326
167 63 0.107540056083004
167 64 0.106398913382424
167 65 0.16423922769409
167 66 0.170668341213023
167 67 0.151742014371506
167 68 0.0950478915539406
167 69 0.141090191040166
167 70 0.121322598110687
167 71 0.122279770506841
167 72 0.122957239024679
167 73 0.143822875974489
167 74 0.107681379260765
167 75 0.107681379260764
167 76 0.15748127476637
167 77 0.156668658029348
167 78 0.163614973911675
167 79 0.155361200698666
167 80 0.155361200698666
167 81 0.148463232818038
167 82 0.161730256870841
167 83 0.16407566250948
167 84 0.185936404265402
167 85 0.183281153563934
167 86 0.145523031148752
167 87 0.182306628807927
167 88 0.157395577507107
167 89 0.145350066908182
167 90 0.149730421172992
167 91 0.159948705486953
167 92 0.159948705486953
167 93 0.166334511120342
167 94 0.145500819361713
167 95 0.191540022299627
167 96 0.190938502530484
167 97 0.174383069569602
167 98 0.191305739545336
167 99 0.198336161241383
167 100 0.183217326503754
167 101 0.180119990540732
167 102 0.20496898419958
167 103 0.192480281249338
167 104 0.210060382887525
167 105 0.210012616357546
167 106 0.210012616357546
167 107 0.204648618245104
167 108 0.215735726576514
167 109 0.19083561720696
167 110 0.19083561720696
167 111 0.205185739891527
167 112 0.149266541838035
167 113 0.222349659476104
167 114 0.20357664803374
167 115 0.204667300358774
167 116 0.190078590576567
167 117 0.19685856776852
167 118 0.214203575845537
167 119 0.160000870127963
167 120 0.174995186629028
167 121 0.159676686647879
167 122 0.175983452360482
167 123 0.191004351654369
167 124 0.169292008390485
167 125 0.202063764961656
167 126 0.201990000795866
167 127 0.201990000795866
167 128 0.264962381639384
167 129 0.221827518583456
167 130 0.225156012729136
167 131 0.220533536335975
167 132 0.221373205617602
167 133 0.258307460096387
167 134 0.242117195782209
167 135 0.266684597950771
167 136 0.248569860803042
167 137 0.250410112919051
167 138 0.205718208342949
167 139 0.194177107760791
167 140 0.201322902746115
167 141 0.19386671906198
167 142 0.244296349291058
167 143 0.209810996657271
167 144 0.186582956673716
167 145 0.255233310901781
167 146 0.275120087070784
167 147 0.297956795059283
167 148 0.26149479849659
167 149 0.258033165755021
167 150 0.257853310603025
167 151 0.253256348849456
167 152 0.241660201845383
167 153 0.260303602295381
167 154 0.274049062585362
167 155 0.270200146187884
167 156 0.215781555972808
167 157 0.213452781111436
167 158 0.208758619238358
167 159 0.214176677639436
167 160 0.281362928639023
167 161 0.217935980781393
167 162 0.300854604396468
167 163 0.3051770463381
167 164 0.277061200706726
167 165 0.243503799523168
167 166 0.302380380557188
167 167 0.40233572850454
168 1 0.0926050918530165
168 2 0.0806124299092097
168 3 0.0784296246304686
168 4 0.0901611274333116
168 5 0.111010382457237
168 6 0.0860395194380634
168 7 0.0639695333662832
168 8 0.0688651853448878
168 9 0.0715040927947723
168 10 0.0922645577532924
168 11 0.0873056016573726
168 12 0.0729661070343669
168 13 0.0937432488777405
168 14 0.0927850626629563
168 15 0.100483689824903
168 16 0.0898302395175028
168 17 0.0968237823308176
168 18 0.104485648189756
168 19 0.081642829005996
168 20 0.0702305289433957
168 21 0.094686257131056
168 22 0.0946862571310557
168 23 0.117708816871014
168 24 0.127377982805283
168 25 0.0298166885446491
168 26 0.0780957852228768
168 27 0.0780957852228767
168 28 0.0966084907873329
168 29 0.148168525724448
168 30 0.117919691128204
168 31 0.127450833140327
168 32 0.113366674029986
168 33 0.0486992266580795
168 34 0.0977304704290524
168 35 0.109571660414441
168 36 0.0988115722878046
168 37 0.0923472572760302
168 38 0.125989192680359
168 39 0.152528964128896
168 40 0.148621201546842
168 41 0.129109612102883
168 42 0.124832110364925
168 43 0.114064970371839
168 44 0.136436060640405
168 45 0.122435313071192
168 46 0.0856731394855092
168 47 0.105411194525346
168 48 0.130990305787312
168 49 0.109586996086331
168 50 0.116160417739175
168 51 0.0877407458702257
168 52 0.0158984180824496
168 53 0.0931510992803997
168 54 0.0862849056079263
168 55 0.131781867664215
168 56 0.132355136640763
168 57 0.124120195976059
168 58 0.12218649819296
168 59 0.18012843411069
168 60 0.185213882021571
168 61 0.13231239381797
168 62 0.127562692609122
168 63 0.172589156732568
168 64 0.11943109176506
168 65 0.152302171280326
168 66 0.192924780100438
168 67 0.0970052730951013
168 68 0.121710861291136
168 69 0.1457762346338
168 70 0.12518224383408
168 71 0.141789598341839
168 72 0.154280644044979
168 73 0.172866448959848
168 74 0.139625632173146
168 75 0.139625632173146
168 76 0.218640183004686
168 77 0.195106023725592
168 78 0.157680932874962
168 79 0.168561497884487
168 80 0.168561497884487
168 81 0.238285918533837
168 82 0.17815514710456
168 83 0.205443356635134
168 84 0.229405978722567
168 85 0.225156062471644
168 86 0.175679733404228
168 87 0.222728192924137
168 88 0.172362010645919
168 89 0.168193509537202
168 90 0.134188931006771
168 91 0.144742404311822
168 92 0.144742404311822
168 93 0.164836799123468
168 94 0.168139075988891
168 95 0.20049367664134
168 96 0.191864852023332
168 97 0.168205649673904
168 98 0.187292222129274
168 99 0.240338868182315
168 100 0.196089854467488
168 101 0.156684558622874
168 102 0.245353576231108
168 103 0.212320096224486
168 104 0.25632476974819
168 105 0.244388081594921
168 106 0.244388081594921
168 107 0.253150189748987
168 108 0.255781952595288
168 109 0.223399602076279
168 110 0.223399602076279
168 111 0.225003766292459
168 112 0.149930735378255
168 113 0.256910597783323
168 114 0.210268398872425
168 115 0.217256601086929
168 116 0.179436396704556
168 117 0.218716283550477
168 118 0.22962714698934
168 119 0.132302003253314
168 120 0.201478631699158
168 121 0.183413986502353
168 122 0.171075527291892
168 123 0.180595047548779
168 124 0.189537183721362
168 125 0.225115255530231
168 126 0.221201662648068
168 127 0.221201662648068
168 128 0.304662662576963
168 129 0.259689291592778
168 130 0.258369239327418
168 131 0.261454070385284
168 132 0.26787828680524
168 133 0.263709833013109
168 134 0.232329216568495
168 135 0.337585200760828
168 136 0.26168303171468
168 137 0.261926073403525
168 138 0.238056657119156
168 139 0.211080401049788
168 140 0.253112125410964
168 141 0.261934053562608
168 142 0.279691415384421
168 143 0.222654138151581
168 144 0.23717819386891
168 145 0.250012719603328
168 146 0.314155340520577
168 147 0.362059317886481
168 148 0.285621653153963
168 149 0.284887977204436
168 150 0.287395713663967
168 151 0.255518844849474
168 152 0.283839176607682
168 153 0.280043477850159
168 154 0.31272925328121
168 155 0.268885090883382
168 156 0.252214673852865
168 157 0.252482459896625
168 158 0.274098237186709
168 159 0.183937704911789
168 160 0.32305047659997
168 161 0.223324893429463
168 162 0.351359237082855
168 163 0.359840250464271
168 164 0.344409306278676
168 165 0.192967517202912
168 166 0.252566982186786
168 167 0.317606047338166
168 168 0.500350618260659
169 1 0.0247092564625917
169 2 0.0671209916927369
169 3 0.0352151997158393
169 4 0.0556905611707205
169 5 0.0700336759905931
169 6 0.0589308209783995
169 7 0.0522213343444367
169 8 0.0591313647358747
169 9 0.0602515062541319
169 10 0.0523121876358527
169 11 0.0327801671463954
169 12 0.0576332629685266
169 13 0.0482604268214531
169 14 0.039462142876379
169 15 0.0738420337312211
169 16 0.0821338534946104
169 17 0.0661030624269208
169 18 0.0707525670371467
169 19 0.0689932111262074
169 20 0.0425632072909732
169 21 0.0613754261419817
169 22 0.0613754261419811
169 23 0.0795880049498851
169 24 0.0972419038658369
169 25 0.0114276810161194
169 26 0.044877622505295
169 27 0.0448776225052955
169 28 0.0463006024809674
169 29 0.145819520065864
169 30 0.0955959045869634
169 31 0.107718059740883
169 32 0.0712471327914055
169 33 0.0305193698174681
169 34 0.0728575160787604
169 35 0.0808543928788667
169 36 0.0734741019002047
169 37 0.0517622434148901
169 38 0.0901255077444604
169 39 0.088072232631451
169 40 0.0700738164619172
169 41 0.0763350964492513
169 42 0.124284646079966
169 43 0.0670194323841865
169 44 0.127881920629104
169 45 0.085493277518943
169 46 0.0405960574517875
169 47 0.0757819663209287
169 48 0.096046827783693
169 49 0.0559810521218188
169 50 0.0702240122705006
169 51 0.0882114687518217
169 52 -0.0105949841644436
169 53 0.0451617875077027
169 54 0.0607694410253573
169 55 0.0977132436362103
169 56 0.0971211501239588
169 57 0.0976523426819179
169 58 0.122790087579929
169 59 0.169445639162227
169 60 0.188054229941141
169 61 0.102251392960453
169 62 0.0998874356248055
169 63 0.129884163622216
169 64 0.0554436965704645
169 65 0.151564333911697
169 66 0.167586814324336
169 67 0.0696227973737915
169 68 0.118852535972177
169 69 0.140547432243876
169 70 0.108953869091777
169 71 0.121078889182817
169 72 0.11066398114248
169 73 0.14005921957597
169 74 0.102478574185348
169 75 0.102478574185348
169 76 0.225610434645109
169 77 0.202810909399063
169 78 0.17487523885316
169 79 0.160001076294298
169 80 0.160001076294298
169 81 0.216191300362875
169 82 0.163361710579851
169 83 0.160273548861442
169 84 0.227142298558555
169 85 0.24105889938622
169 86 0.135546740725434
169 87 0.221938148128082
169 88 0.142205903601738
169 89 0.157091330027598
169 90 0.139043391917727
169 91 0.136331141156364
169 92 0.136331141156364
169 93 0.155000431648783
169 94 0.197744978948774
169 95 0.174541068078232
169 96 0.20956454716224
169 97 0.181042750151498
169 98 0.220225282659222
169 99 0.221420741809142
169 100 0.177117375545784
169 101 0.153950249570955
169 102 0.232348369948104
169 103 0.236550432187545
169 104 0.241159912503666
169 105 0.235791689369168
169 106 0.235791689369168
169 107 0.254104158541892
169 108 0.246106183185395
169 109 0.190319816720566
169 110 0.190319816720566
169 111 0.21498864591913
169 112 0.0858054406378821
169 113 0.278718257571799
169 114 0.186152024066987
169 115 0.225405668172627
169 116 0.166313316957685
169 117 0.157423800052835
169 118 0.251721668639534
169 119 0.131459011976276
169 120 0.150329557248149
169 121 0.147556318239516
169 122 0.134687114996505
169 123 0.156279761150951
169 124 0.151563870729829
169 125 0.198543164894597
169 126 0.20539313264141
169 127 0.20539313264141
169 128 0.304871561097393
169 129 0.221099036385509
169 130 0.218393889828827
169 131 0.264083426967835
169 132 0.260300035448086
169 133 0.239863715424739
169 134 0.23673325085456
169 135 0.346656885342927
169 136 0.229454676902922
169 137 0.213990852708089
169 138 0.237288019705779
169 139 0.171385021215982
169 140 0.270540107323409
169 141 0.266011430710579
169 142 0.277073561092248
169 143 0.236603716567378
169 144 0.215631570839283
169 145 0.239236984813097
169 146 0.271846308052001
169 147 0.362521702933839
169 148 0.27263826753904
169 149 0.256434479379306
169 150 0.310924942045602
169 151 0.2493111599246
169 152 0.287895795137513
169 153 0.272079733592794
169 154 0.288552094112933
169 155 0.259220634266259
169 156 0.260938214424841
169 157 0.243454776034773
169 158 0.239626385917182
169 159 0.190152733457342
169 160 0.28889333800739
169 161 0.194011197964938
169 162 0.356428726785948
169 163 0.357465331591552
169 164 0.316559059332869
169 165 0.180734081790111
169 166 0.232549748233296
169 167 0.285814016494903
169 168 0.386364468915958
169 169 0.522660927162889
170 1 0.0971700523654382
170 2 0.108253782720847
170 3 0.0882261321313479
170 4 0.111123272309687
170 5 0.121487547620105
170 6 0.0961748423711952
170 7 0.117840758171706
170 8 0.118652634691509
170 9 0.111732277590748
170 10 0.0995291676900138
170 11 0.114217334237754
170 12 0.117078144960609
170 13 0.109211926714919
170 14 0.105286143730423
170 15 0.104172752423376
170 16 0.111079514533212
170 17 0.123022112545731
170 18 0.132227803291888
170 19 0.0762622957337389
170 20 0.116455134039826
170 21 0.109818035976276
170 22 0.109818035976276
170 23 0.138286380800035
170 24 0.143460782177191
170 25 0.0690632322907719
170 26 0.0984492783803484
170 27 0.0984492783803483
170 28 0.141767825408737
170 29 0.150276794088748
170 30 0.136974544621837
170 31 0.15158354107172
170 32 0.123549462442676
170 33 0.076836014608487
170 34 0.113033608724265
170 35 0.12228923657498
170 36 0.120743484756655
170 37 0.0978074681974081
170 38 0.132631608159283
170 39 0.129863949439705
170 40 0.117697436451143
170 41 0.111663832777666
170 42 0.1355427255262
170 43 0.119992356216989
170 44 0.157823624453378
170 45 0.118716617778728
170 46 0.103502505483157
170 47 0.109971433745134
170 48 0.104747570750832
170 49 0.154347105108866
170 50 0.115843710356569
170 51 0.126941659388875
170 52 0.0835483782964325
170 53 0.12045029526579
170 54 0.116186588765553
170 55 0.133681701896985
170 56 0.142745626421823
170 57 0.144550940367184
170 58 0.150889189239414
170 59 0.176893490460471
170 60 0.202460598561586
170 61 0.152861757735654
170 62 0.12676657253711
170 63 0.172820943207833
170 64 0.130078566457717
170 65 0.142519577188214
170 66 0.184247030049928
170 67 0.126724769918457
170 68 0.171609738869026
170 69 0.15759288878512
170 70 0.150807849960927
170 71 0.144385594329719
170 72 0.159240522469144
170 73 0.169449863392879
170 74 0.141234894138341
170 75 0.141234894138341
170 76 0.205589231745852
170 77 0.191750775326461
170 78 0.205015959223303
170 79 0.21107008491228
170 80 0.21107008491228
170 81 0.235775145192989
170 82 0.209047100025262
170 83 0.183579641258998
170 84 0.217468452807099
170 85 0.220329044586971
170 86 0.206202627294581
170 87 0.203327717366782
170 88 0.191463321428653
170 89 0.177011087316027
170 90 0.204076207900224
170 91 0.197625303245526
170 92 0.197625303245526
170 93 0.180861165825539
170 94 0.179997283845689
170 95 0.222475000450902
170 96 0.214856531242894
170 97 0.200920936109923
170 98 0.227516443987334
170 99 0.204856296266074
170 100 0.202912385850921
170 101 0.185900045058536
170 102 0.208621393245559
170 103 0.20469948027746
170 104 0.225202942361717
170 105 0.236975782735499
170 106 0.236975782735499
170 107 0.220584461616632
170 108 0.236389935403744
170 109 0.242960568507309
170 110 0.242960568507309
170 111 0.218171618036173
170 112 0.186901295943237
170 113 0.248794465767201
170 114 0.211078517133747
170 115 0.203613339616313
170 116 0.208425635058963
170 117 0.210069446524991
170 118 0.255867881099795
170 119 0.211100777136834
170 120 0.217048268827842
170 121 0.223223323180325
170 122 0.210748741831208
170 123 0.204034414264337
170 124 0.196170171444214
170 125 0.238982232328244
170 126 0.233397742758134
170 127 0.233397742758134
170 128 0.227643721328795
170 129 0.239824847518178
170 130 0.263786383492225
170 131 0.287562646947112
170 132 0.281642947729813
170 133 0.234944701131476
170 134 0.234995513150353
170 135 0.263043579062412
170 136 0.216686565177133
170 137 0.208673042167793
170 138 0.261657027912289
170 139 0.254631318557265
170 140 0.265858931241652
170 141 0.28887740585357
170 142 0.233328063034523
170 143 0.241635244630369
170 144 0.244073446819473
170 145 0.222602919286575
170 146 0.244503573688454
170 147 0.24570197238141
170 148 0.256979650729691
170 149 0.226551666792546
170 150 0.243596973106497
170 151 0.240833548139358
170 152 0.238664324855396
170 153 0.260943168861684
170 154 0.309152822552475
170 155 0.247055104276415
170 156 0.276192583112544
170 157 0.2605669420619
170 158 0.251944946188952
170 159 0.179075836457112
170 160 0.251125518319239
170 161 0.188515986687361
170 162 0.345909884136549
170 163 0.330452748667019
170 164 0.276598223701323
170 165 0.220268751940496
170 166 0.197232397581163
170 167 0.223063534572972
170 168 0.271711229636186
170 169 0.288205995277147
170 170 0.486068853666624
171 1 0.0872688483928547
171 2 0.114594162375759
171 3 0.0731163713702884
171 4 0.103716617287194
171 5 0.0999826527899982
171 6 0.0909842432993106
171 7 0.0928045867509781
171 8 0.0940616056262174
171 9 0.0586270344593473
171 10 0.0642024846843416
171 11 0.0664057735355695
171 12 0.0927964533859867
171 13 0.0996624357738607
171 14 0.0897163897165121
171 15 0.0916863875807678
171 16 0.0987818177420234
171 17 0.126913837820413
171 18 0.113957248918017
171 19 0.0759188691622785
171 20 0.0823792965619488
171 21 0.104091412028156
171 22 0.104091412028156
171 23 0.106227207220712
171 24 0.0983791450164773
171 25 0.0612394554972942
171 26 0.0829091696193181
171 27 0.0829091696193182
171 28 0.109268707669732
171 29 0.137630598321944
171 30 0.116524402899377
171 31 0.129101226983474
171 32 0.131151962972607
171 33 0.100676847386912
171 34 0.0992790025097588
171 35 0.109778158944209
171 36 0.106585238511098
171 37 0.111084387324423
171 38 0.137240625327782
171 39 0.149063754614983
171 40 0.124844406041602
171 41 0.110423552158964
171 42 0.142260067644415
171 43 0.114135172344823
171 44 0.151853504161082
171 45 0.128662002590534
171 46 0.0930895965601586
171 47 0.106713133896859
171 48 0.113656203383214
171 49 0.157895485808724
171 50 0.141757279778575
171 51 0.14961858063535
171 52 0.0981080584881235
171 53 0.136651605142937
171 54 0.106255097446156
171 55 0.178797982594854
171 56 0.188797087121791
171 57 0.18216121053869
171 58 0.143935511375964
171 59 0.193168472583039
171 60 0.173519825377731
171 61 0.111434885376446
171 62 0.1242555209463
171 63 0.160597038295234
171 64 0.138499645342567
171 65 0.12063670188941
171 66 0.161677670625535
171 67 0.11733153006383
171 68 0.160353489069532
171 69 0.14217287580867
171 70 0.146293740095498
171 71 0.114020646308029
171 72 0.161193082760549
171 73 0.166500569065267
171 74 0.103355562838812
171 75 0.103355562838811
171 76 0.204957084803171
171 77 0.192708329888361
171 78 0.178707723627688
171 79 0.186106463154745
171 80 0.186106463154744
171 81 0.206706888757259
171 82 0.198388137324906
171 83 0.194136896572811
171 84 0.227187156317974
171 85 0.237180302954269
171 86 0.174426475474532
171 87 0.176645824706186
171 88 0.187621248024412
171 89 0.12888528531676
171 90 0.181511798420247
171 91 0.173572043982229
171 92 0.173572043982229
171 93 0.146524799700399
171 94 0.182377531450754
171 95 0.251202027531461
171 96 0.218897402149514
171 97 0.205439818056128
171 98 0.238644671855868
171 99 0.164552475250158
171 100 0.170096690746776
171 101 0.191985136738071
171 102 0.184222152364475
171 103 0.210320691742062
171 104 0.216530860082722
171 105 0.244482326007418
171 106 0.244482326007418
171 107 0.236553041317078
171 108 0.238104548969276
171 109 0.264561783728928
171 110 0.264561783728928
171 111 0.246774033253215
171 112 0.179325930779832
171 113 0.296194447667159
171 114 0.193461021024268
171 115 0.207424884524664
171 116 0.177104972303479
171 117 0.167746730704331
171 118 0.259510076317487
171 119 0.200346878187337
171 120 0.214574780739141
171 121 0.254305362724088
171 122 0.213990091149976
171 123 0.186285308414204
171 124 0.146947113370531
171 125 0.25835377296774
171 126 0.235062227275497
171 127 0.235062227275496
171 128 0.22532722803468
171 129 0.245230411420896
171 130 0.248444443489858
171 131 0.262536669494458
171 132 0.264125729908912
171 133 0.197310473798375
171 134 0.226077945457343
171 135 0.270112587744439
171 136 0.210354421853522
171 137 0.191672249018942
171 138 0.232066645374674
171 139 0.249173848110663
171 140 0.304519404832024
171 141 0.324055974790164
171 142 0.252215719477917
171 143 0.193616724826762
171 144 0.218749738920374
171 145 0.217826498709725
171 146 0.238217247293362
171 147 0.240890769021506
171 148 0.202245104586582
171 149 0.258597573651453
171 150 0.177369450528725
171 151 0.222740658912288
171 152 0.203269053321214
171 153 0.222665669999018
171 154 0.282055152779572
171 155 0.254925545453895
171 156 0.302255127881534
171 157 0.301577233167262
171 158 0.245069846389444
171 159 0.183091858690142
171 160 0.208132249278108
171 161 0.22641546118168
171 162 0.285481328561452
171 163 0.279279698129388
171 164 0.266195649122956
171 165 0.245617464263115
171 166 0.168191363324227
171 167 0.2166461046762
171 168 0.289760190840693
171 169 0.275039819230554
171 170 0.377500844785378
171 171 0.537081070061816
172 1 0.0558001242882404
172 2 0.108359526803322
172 3 0.0726702489973847
172 4 0.0939534161559938
172 5 0.0710932363306478
172 6 0.0851741223061651
172 7 0.0606102148924809
172 8 0.058567694112472
172 9 0.0648720740378644
172 10 0.0389174089696156
172 11 0.0940018104633195
172 12 0.0810588662365989
172 13 0.0897384254237087
172 14 0.0765846215627188
172 15 0.0844740037044915
172 16 0.0788943628752675
172 17 0.0896844885431513
172 18 0.0942890619443281
172 19 0.0994684654409112
172 20 0.0688533761875246
172 21 0.0855538805406631
172 22 0.0855538805406634
172 23 0.0727930718423638
172 24 0.0752411870358239
172 25 0.0896470702743348
172 26 0.0657984562117131
172 27 0.0657984562117136
172 28 0.0936597292895837
172 29 0.0941087201859064
172 30 0.15428903385371
172 31 0.155741373407357
172 32 0.107773875733397
172 33 0.0799041879015786
172 34 0.0862654419415475
172 35 0.0898510756792695
172 36 0.0829536300380158
172 37 0.11267582892646
172 38 0.109849168893132
172 39 0.0939938014473623
172 40 0.0810944601603033
172 41 0.108828312710189
172 42 0.107544126592539
172 43 0.103554906078987
172 44 0.128143054875651
172 45 0.106407506322555
172 46 0.0478840045983749
172 47 0.0826931954707459
172 48 0.0866157592665309
172 49 0.122495871851214
172 50 0.120785414284901
172 51 0.128402290765745
172 52 0.0635702763301594
172 53 0.110710352182938
172 54 0.09045159603912
172 55 0.16638272808887
172 56 0.166877003027758
172 57 0.159876837403334
172 58 0.131005520718712
172 59 0.199253658690415
172 60 0.168827788359667
172 61 0.0701462394929913
172 62 0.10408883132644
172 63 0.113686789577324
172 64 0.0902122258602852
172 65 0.15264477969165
172 66 0.148473041257036
172 67 0.115703814955259
172 68 0.0980715002024832
172 69 0.0982410401995265
172 70 0.11110100527709
172 71 0.105777508638527
172 72 0.0890195093684609
172 73 0.102368531455574
172 74 0.0662254857500181
172 75 0.0662254857500182
172 76 0.170054337566171
172 77 0.129534212470464
172 78 0.138780722940581
172 79 0.140569647033744
172 80 0.140569647033744
172 81 0.122290145655844
172 82 0.154207014717137
172 83 0.14086430594162
172 84 0.180386202162093
172 85 0.15434894115073
172 86 0.149027388543537
172 87 0.166045858279899
172 88 0.151547729994961
172 89 0.104426581629537
172 90 0.149558836184791
172 91 0.14519525806286
172 92 0.14519525806286
172 93 0.149258981345256
172 94 0.162970272572562
172 95 0.163098640825496
172 96 0.17049091503019
172 97 0.162659525226949
172 98 0.17073568467397
172 99 0.188688697012252
172 100 0.179174787676489
172 101 0.167687258144107
172 102 0.173233685380978
172 103 0.179714420746695
172 104 0.176019722789577
172 105 0.18825502737522
172 106 0.18825502737522
172 107 0.188604146545781
172 108 0.191204536632429
172 109 0.187971280495989
172 110 0.187971280495988
172 111 0.192361044756466
172 112 0.121817866986838
172 113 0.17386635207279
172 114 0.15264639423056
172 115 0.168177985963748
172 116 0.13933549850402
172 117 0.12758473584789
172 118 0.160680989931857
172 119 0.139546789185204
172 120 0.167490412488372
172 121 0.187179732438089
172 122 0.194853680200223
172 123 0.185886715211272
172 124 0.130910944901664
172 125 0.174031020536736
172 126 0.165194601796885
172 127 0.165194601796885
172 128 0.251251095533723
172 129 0.2047628265002
172 130 0.187988655527037
172 131 0.165083564226996
172 132 0.164247253271647
172 133 0.19938351268939
172 134 0.231211398010613
172 135 0.272115311224915
172 136 0.218043047239974
172 137 0.220521621272982
172 138 0.198265894226232
172 139 0.171597806361197
172 140 0.213877292718682
172 141 0.219419193786241
172 142 0.272022555994686
172 143 0.178509901201236
172 144 0.174038382867313
172 145 0.228026081180371
172 146 0.245763008908148
172 147 0.275858104157821
172 148 0.218940578769363
172 149 0.294104830448826
172 150 0.214162625447161
172 151 0.248059906504595
172 152 0.223218838418603
172 153 0.237915915726618
172 154 0.229277459287401
172 155 0.255080636660802
172 156 0.253336974701162
172 157 0.245110681884924
172 158 0.197508900124841
172 159 0.22786249398824
172 160 0.200938469116653
172 161 0.215452424519291
172 162 0.266525331233734
172 163 0.292570566815049
172 164 0.247007817638414
172 165 0.231656034836308
172 166 0.270249688284693
172 167 0.289284444994838
172 168 0.29487137294767
172 169 0.292922971077711
172 170 0.245198024280318
172 171 0.322677303536621
172 172 0.509781568045224
173 1 0.0749346324450473
173 2 0.100018986833947
173 3 0.0803462582384737
173 4 0.108964342481966
173 5 0.108399723000877
173 6 0.113394850944103
173 7 0.0932181121029748
173 8 0.0953479423192211
173 9 0.0973505878535063
173 10 0.086279738960018
173 11 0.111057819604809
173 12 0.0828595997939489
173 13 0.102232243519228
173 14 0.126683185794262
173 15 0.103311910331724
173 16 0.123329048637825
173 17 0.113751906775713
173 18 0.106700001657113
173 19 0.0940753693625908
173 20 0.103132238672142
173 21 0.124904846465676
173 22 0.124904846465677
173 23 0.109750731084499
173 24 0.109460800429377
173 25 0.0634138385944623
173 26 0.0934234164511332
173 27 0.0934234164511329
173 28 0.144573108728917
173 29 0.159760020789115
173 30 0.151892077901113
173 31 0.162637221624036
173 32 0.142165197833652
173 33 0.106004512548581
173 34 0.101166595623484
173 35 0.106634040141552
173 36 0.119660686524963
173 37 0.134057992348841
173 38 0.136012213006047
173 39 0.135537402908706
173 40 0.138036656661387
173 41 0.123489508075907
173 42 0.134615794661552
173 43 0.134356283664219
173 44 0.14137220056818
173 45 0.125762972725081
173 46 0.0915997749025598
173 47 0.116495096969308
173 48 0.133420903855392
173 49 0.152392399766237
173 50 0.137161898561496
173 51 0.126588346874654
173 52 0.0891830005027783
173 53 0.119942456513593
173 54 0.123728034105195
173 55 0.144777130845647
173 56 0.14505886593582
173 57 0.136746103614342
173 58 0.167212455370926
173 59 0.173939978931583
173 60 0.174380361362372
173 61 0.131668599804016
173 62 0.144429651492942
173 63 0.165675567759251
173 64 0.125608824036469
173 65 0.172331598114576
173 66 0.170827148681703
173 67 0.152035771297918
173 68 0.146848248110747
173 69 0.152965138972005
173 70 0.152292691309312
173 71 0.142389016189704
173 72 0.153639166270887
173 73 0.148140152156042
173 74 0.132702252353754
173 75 0.132702252353754
173 76 0.153661203160585
173 77 0.147689741456369
173 78 0.169545499532114
173 79 0.180906542730912
173 80 0.180906542730912
173 81 0.173026443186675
173 82 0.186605837428185
173 83 0.170508571908782
173 84 0.189407841001994
173 85 0.212160968278431
173 86 0.153348334666349
173 87 0.164405962332097
173 88 0.150248465441382
173 89 0.143059307061294
173 90 0.16186861982679
173 91 0.157325824322849
173 92 0.157325824322849
173 93 0.171807711898779
173 94 0.181113064839759
173 95 0.174125063004336
173 96 0.18848839141618
173 97 0.17353906775577
173 98 0.173702113596781
173 99 0.189684433800401
173 100 0.164640869548305
173 101 0.186604746626577
173 102 0.186915646834637
173 103 0.170482113371506
173 104 0.190120403715011
173 105 0.209012821803628
173 106 0.209012821803628
173 107 0.211525021612216
173 108 0.219529192295127
173 109 0.193782260852998
173 110 0.193782260852999
173 111 0.206533561046053
173 112 0.169465501317
173 113 0.202106553223218
173 114 0.170579308527654
173 115 0.195169515310617
173 116 0.171044306867813
173 117 0.175332497626947
173 118 0.193821094158455
173 119 0.198353847770395
173 120 0.184904189702748
173 121 0.201137942857889
173 122 0.191536682730764
173 123 0.179935392274865
173 124 0.19134412170346
173 125 0.187777463971204
173 126 0.212611225005254
173 127 0.212611225005254
173 128 0.236066684194669
173 129 0.248140183896757
173 130 0.233243620319107
173 131 0.232359631231898
173 132 0.22305846987964
173 133 0.234212197216685
173 134 0.236535862733057
173 135 0.24196101109129
173 136 0.234043741945541
173 137 0.208888334965635
173 138 0.246465385255069
173 139 0.228240397863758
173 140 0.219577929147689
173 141 0.22197917237766
173 142 0.243510174216176
173 143 0.229644241472112
173 144 0.215863847415975
173 145 0.243772287567865
173 146 0.235876224244473
173 147 0.224872386835201
173 148 0.239669974590319
173 149 0.254383636831782
173 150 0.22580368718424
173 151 0.253943301090666
173 152 0.259375263280181
173 153 0.239067065352926
173 154 0.229026220017589
173 155 0.242118474062475
173 156 0.246603092736481
173 157 0.243324964289737
173 158 0.216957973255016
173 159 0.214462863276866
173 160 0.218566455974449
173 161 0.260093376699376
173 162 0.223709265750901
173 163 0.241788777455121
173 164 0.245850593953964
173 165 0.229502733111144
173 166 0.213594121395598
173 167 0.243705711564368
173 168 0.271984565929847
173 169 0.259671733214945
173 170 0.229932075755698
173 171 0.266652907413448
173 172 0.307219330005552
173 173 0.373593325815949
174 1 0.0947796548672754
174 2 0.115265957360413
174 3 0.0982943188395217
174 4 0.1172834376528
174 5 0.103880171029212
174 6 0.111663534735929
174 7 0.101601483299565
174 8 0.0969433269439734
174 9 0.106686721503474
174 10 0.0894510784975367
174 11 0.137235958120291
174 12 0.104919057349616
174 13 0.116412302779004
174 14 0.116407030441255
174 15 0.11212966333052
174 16 0.113077016578149
174 17 0.125243237246877
174 18 0.111285327190176
174 19 0.0923769689706126
174 20 0.108064833657972
174 21 0.114007268929103
174 22 0.114007268929103
174 23 0.117006181454402
174 24 0.122720297138831
174 25 0.0798806753487741
174 26 0.0979499047670062
174 27 0.0979499047670061
174 28 0.163100903810924
174 29 0.154663839061463
174 30 0.166794757458903
174 31 0.170285185103993
174 32 0.141382100186261
174 33 0.0915310820582135
174 34 0.105149467606047
174 35 0.110097079737977
174 36 0.125463367406968
174 37 0.127143549754529
174 38 0.130453847208516
174 39 0.118074152926526
174 40 0.120786404126863
174 41 0.112961691786624
174 42 0.154583899547689
174 43 0.135789062890426
174 44 0.168779571278021
174 45 0.126563008694363
174 46 0.107432805316519
174 47 0.115854321818541
174 48 0.100614013278313
174 49 0.162676201812114
174 50 0.124021450860213
174 51 0.144742315677204
174 52 0.0903911327810011
174 53 0.140536228840012
174 54 0.105602670218959
174 55 0.152498803770983
174 56 0.152397162382322
174 57 0.150510964162077
174 58 0.164998412799025
174 59 0.1739062315063
174 60 0.176644336043413
174 61 0.132053145957588
174 62 0.130146044441542
174 63 0.130113797255522
174 64 0.120068981951307
174 65 0.178514806422695
174 66 0.157537433358352
174 67 0.1762474385418
174 68 0.140406196824136
174 69 0.136754878009983
174 70 0.152179207029603
174 71 0.149930587759092
174 72 0.140145489685824
174 73 0.155460832850663
174 74 0.147246222279058
174 75 0.147246222279058
174 76 0.173187030500987
174 77 0.166363373841738
174 78 0.186478616491552
174 79 0.181542101239614
174 80 0.181542101239615
174 81 0.170547511058431
174 82 0.195679059159643
174 83 0.180091196396767
174 84 0.202916694296086
174 85 0.202846088453191
174 86 0.172641272861259
174 87 0.17431456196404
174 88 0.170673553673509
174 89 0.154684850348532
174 90 0.162537984467634
174 91 0.158731985664418
174 92 0.158731985664417
174 93 0.180989106596689
174 94 0.173459887516395
174 95 0.193816796232113
174 96 0.20599855001382
174 97 0.19142366142622
174 98 0.184630218242957
174 99 0.210902289016761
174 100 0.182508377506377
174 101 0.197287590154794
174 102 0.185882712423224
174 103 0.169646295172952
174 104 0.198571497260148
174 105 0.202890104090131
174 106 0.202890104090131
174 107 0.220911105246479
174 108 0.21025088501614
174 109 0.187220642067405
174 110 0.187220642067405
174 111 0.20060752102258
174 112 0.164647068287977
174 113 0.216425322241788
174 114 0.183246910169845
174 115 0.21272068296672
174 116 0.195135944103302
174 117 0.185059542691425
174 118 0.209471094978
174 119 0.207351359184308
174 120 0.213203133996851
174 121 0.216888124650717
174 122 0.201757358522975
174 123 0.209839696661872
174 124 0.199552895333799
174 125 0.205226839007084
174 126 0.225398927305215
174 127 0.225398927305215
174 128 0.24531711614884
174 129 0.244640808228995
174 130 0.248078154143741
174 131 0.233700889927398
174 132 0.233522914905436
174 133 0.224822293986747
174 134 0.235641716816398
174 135 0.246043171547577
174 136 0.2259143862172
174 137 0.22744404611118
174 138 0.280669020207806
174 139 0.246629442217882
174 140 0.226930628244648
174 141 0.235357464829157
174 142 0.245090343379149
174 143 0.229426739172329
174 144 0.215883639461098
174 145 0.244052225269669
174 146 0.233245803317903
174 147 0.23982875657028
174 148 0.266553807826991
174 149 0.251377116508065
174 150 0.240241811929263
174 151 0.252616776405711
174 152 0.247827241492196
174 153 0.23157975049894
174 154 0.228594951997555
174 155 0.248438329981377
174 156 0.248041482236405
174 157 0.25470651664311
174 158 0.232258414580082
174 159 0.230249327087934
174 160 0.210648036404339
174 161 0.245787893701808
174 162 0.229750812428259
174 163 0.242269132737196
174 164 0.238590638124273
174 165 0.214622115293613
174 166 0.224471794631915
174 167 0.241514254822403
174 168 0.246590211183152
174 169 0.259433666437575
174 170 0.257282193470616
174 171 0.275707654341744
174 172 0.296932423489479
174 173 0.305303446096572
174 174 0.367483589978962
175 1 0.0863865108132158
175 2 0.11182206116503
175 3 0.0986727543336805
175 4 0.122131119239282
175 5 0.0966486741879009
175 6 0.110602327672578
175 7 0.10175106402569
175 8 0.0991149134128787
175 9 0.118866363772266
175 10 0.0852530323383743
175 11 0.129381863009273
175 12 0.116634551473187
175 13 0.123167854991851
175 14 0.111827713421788
175 15 0.108096378004865
175 16 0.113721678039993
175 17 0.120909205501543
175 18 0.117939800622731
175 19 0.102234635374537
175 20 0.113382353840992
175 21 0.114729939982297
175 22 0.114729939982298
175 23 0.118311394540301
175 24 0.123053899938167
175 25 0.0861121665305099
175 26 0.0988234651291974
175 27 0.0988234651291975
175 28 0.153091477996393
175 29 0.142651486139788
175 30 0.181009240242448
175 31 0.182818423245224
175 32 0.144230603339993
175 33 0.080269613726356
175 34 0.111631370814606
175 35 0.116929675277041
175 36 0.123335040577641
175 37 0.126048404599837
175 38 0.131811226109068
175 39 0.109676183555518
175 40 0.104407301870138
175 41 0.113053465784009
175 42 0.155811388281894
175 43 0.140084254377186
175 44 0.171981844708133
175 45 0.12296320953548
175 46 0.112731706772432
175 47 0.117158300242564
175 48 0.0752947990600273
175 49 0.157499913461754
175 50 0.122816481495011
175 51 0.151158937778379
175 52 0.0960076655585266
175 53 0.142716434091655
175 54 0.11200915491365
175 55 0.168973931780454
175 56 0.168381765356119
175 57 0.167926644603344
175 58 0.17127996863625
175 59 0.173048596283362
175 60 0.178393707523094
175 61 0.126496642315274
175 62 0.131952473264174
175 63 0.128787158220243
175 64 0.125656337508796
175 65 0.192281511118009
175 66 0.17294470129408
175 67 0.187558645871231
175 68 0.143687734437925
175 69 0.131357825063625
175 70 0.156051274057329
175 71 0.15172122723242
175 72 0.133554079548146
175 73 0.155607490203572
175 74 0.145743101868433
175 75 0.145743101868433
175 76 0.168744503152261
175 77 0.165855435788944
175 78 0.180926292475201
175 79 0.181215847279567
175 80 0.181215847279567
175 81 0.171766749021136
175 82 0.194897737914271
175 83 0.167791056370522
175 84 0.186865699317447
175 85 0.180514210789275
175 86 0.185800684305598
175 87 0.185769619773107
175 88 0.178020451400488
175 89 0.173203970170821
175 90 0.169045221723689
175 91 0.160862620818513
175 92 0.160862620818514
175 93 0.189706404572563
175 94 0.183275736230784
175 95 0.195327752517751
175 96 0.20218616544784
175 97 0.19473963255467
175 98 0.172342273455507
175 99 0.217226551794922
175 100 0.194387962206634
175 101 0.200132756885791
175 102 0.190057362699094
175 103 0.166573672636693
175 104 0.182138619759652
175 105 0.194750875094893
175 106 0.194750875094893
175 107 0.212105979591367
175 108 0.193578029435411
175 109 0.175462771582594
175 110 0.175462771582594
175 111 0.184700401530967
175 112 0.171514943388558
175 113 0.191083535656435
175 114 0.188376271761813
175 115 0.193988077197565
175 116 0.201329676079176
175 117 0.192275053560163
175 118 0.184060696988516
175 119 0.20761156875832
175 120 0.221833915005833
175 121 0.219011206422704
175 122 0.193273263983142
175 123 0.207510451133233
175 124 0.201365482742492
175 125 0.183365461548756
175 126 0.236407357226989
175 127 0.236407357226988
175 128 0.234658399149209
175 129 0.246133322174377
175 130 0.240396000087814
175 131 0.227944682592609
175 132 0.225084201089111
175 133 0.214808184214076
175 134 0.230132400385681
175 135 0.221526480298109
175 136 0.230409262708678
175 137 0.232792287562638
175 138 0.296907759433352
175 139 0.251666455248908
175 140 0.21703592600261
175 141 0.230530030086227
175 142 0.246455575350465
175 143 0.225386999360715
175 144 0.208930791782794
175 145 0.227056486601033
175 146 0.231337798037026
175 147 0.237167810224201
175 148 0.274615730187561
175 149 0.258355604494159
175 150 0.259559956924545
175 151 0.260011529405671
175 152 0.235990594450465
175 153 0.242163139134423
175 154 0.243678370674673
175 155 0.250056214036094
175 156 0.25962293322438
175 157 0.264320973115113
175 158 0.221121091841177
175 159 0.224024336446789
175 160 0.197106251454956
175 161 0.240038800115792
175 162 0.253949956835089
175 163 0.273653157317886
175 164 0.255714420307142
175 165 0.237594550676322
175 166 0.244031521985526
175 167 0.234676095887053
175 168 0.230520915133897
175 169 0.239881544169082
175 170 0.295418631572107
175 171 0.294061669457329
175 172 0.319332440830617
175 173 0.291532023623748
175 174 0.340700072141945
175 175 0.413561388392529
176 1 0.0872730937804556
176 2 0.106888143496178
176 3 0.0925667470041932
176 4 0.11693462757218
176 5 0.0964207613905188
176 6 0.105748525998701
176 7 0.0969067800637431
176 8 0.0953418122972727
176 9 0.115266040596154
176 10 0.085486908457056
176 11 0.127487334390088
176 12 0.1088649413621
176 13 0.116183309395493
176 14 0.107698764022785
176 15 0.111722672486014
176 16 0.108488470554093
176 17 0.121570415342904
176 18 0.108091541838902
176 19 0.0901467912088078
176 20 0.10220149372343
176 21 0.108944467398637
176 22 0.108944467398636
176 23 0.109445713640938
176 24 0.11547404572581
176 25 0.0765990871765881
176 26 0.0924447701658455
176 27 0.0924447701658458
176 28 0.149256032595707
176 29 0.140900099790937
176 30 0.177278950253032
176 31 0.180957193855012
176 32 0.139404830918778
176 33 0.0797160332025406
176 34 0.104725243289018
176 35 0.109954399484105
176 36 0.117682563453031
176 37 0.126210715546932
176 38 0.125373545098744
176 39 0.109435642456077
176 40 0.106833493626302
176 41 0.114764919883514
176 42 0.152273402707324
176 43 0.133210930344568
176 44 0.165423633418474
176 45 0.115670238339931
176 46 0.105938866261567
176 47 0.111209895203122
176 48 0.0781998557643016
176 49 0.151794784584249
176 50 0.121539742307496
176 51 0.147416099497984
176 52 0.0883205070655141
176 53 0.13339533027317
176 54 0.105682275384145
176 55 0.159246975381545
176 56 0.159243282262194
176 57 0.157957044729126
176 58 0.156271880891665
176 59 0.161932297457152
176 60 0.165482922250677
176 61 0.116580344740612
176 62 0.124552479300195
176 63 0.120846269762426
176 64 0.11815046321461
176 65 0.189212509410373
176 66 0.162876841202334
176 67 0.176434939351409
176 68 0.136681005951396
176 69 0.132896354397588
176 70 0.150148610938093
176 71 0.143348384485492
176 72 0.135432766130559
176 73 0.154003950967376
176 74 0.138194579708466
176 75 0.138194579708466
176 76 0.164190096615745
176 77 0.171655501597568
176 78 0.180333298317086
176 79 0.181421179774659
176 80 0.181421179774659
176 81 0.176042595648215
176 82 0.194990777725175
176 83 0.174013605906037
176 84 0.19109471230202
176 85 0.184954868539129
176 86 0.183348477777312
176 87 0.181076431632357
176 88 0.180064236667444
176 89 0.171256946251983
176 90 0.170061313989415
176 91 0.161732906449947
176 92 0.161732906449948
176 93 0.190489241682681
176 94 0.189762868053644
176 95 0.193927765348431
176 96 0.201937563909136
176 97 0.195935079362779
176 98 0.179463588965616
176 99 0.214555637456463
176 100 0.194123379056219
176 101 0.199983080439768
176 102 0.187070998607789
176 103 0.164173923470829
176 104 0.185955972434038
176 105 0.198727083207535
176 106 0.198727083207535
176 107 0.216842135526016
176 108 0.198125754154571
176 109 0.181092504592069
176 110 0.181092504592069
176 111 0.191504061250369
176 112 0.17230929224448
176 113 0.196904744917669
176 114 0.187753820307727
176 115 0.201148166945004
176 116 0.202462855531196
176 117 0.188973991933279
176 118 0.189179986023118
176 119 0.208576782650994
176 120 0.216952655331781
176 121 0.216206640983271
176 122 0.193446464286566
176 123 0.205458282246216
176 124 0.198838066526679
176 125 0.188586314578477
176 126 0.233832733167156
176 127 0.233832733167156
176 128 0.238280787288295
176 129 0.243312210442484
176 130 0.236863736274098
176 131 0.231944557573613
176 132 0.22806924262464
176 133 0.213994941835845
176 134 0.229984352919751
176 135 0.226225774572619
176 136 0.23036347042208
176 137 0.231899926250302
176 138 0.291714829650353
176 139 0.250424754106915
176 140 0.221529741173009
176 141 0.234077154378885
176 142 0.244610831332874
176 143 0.223004636757059
176 144 0.207044974099571
176 145 0.226970289055827
176 146 0.227767011959811
176 147 0.239672594796618
176 148 0.273431984407942
176 149 0.256811454238543
176 150 0.256630503381105
176 151 0.259188055366165
176 152 0.233168289844482
176 153 0.239944532693796
176 154 0.247805482400037
176 155 0.251513274937608
176 156 0.257133774712383
176 157 0.262875545526499
176 158 0.220011325099399
176 159 0.221556842257299
176 160 0.201607941690426
176 161 0.242829249144147
176 162 0.257134750469583
176 163 0.275516866472654
176 164 0.259997644471911
176 165 0.24184232491512
176 166 0.247856022482075
176 167 0.237548246971074
176 168 0.232940706494044
176 169 0.2434565967879
176 170 0.289061670077736
176 171 0.296684509144478
176 172 0.321826983724528
176 173 0.293612118412276
176 174 0.342101934944034
176 175 0.400658460754101
176 176 0.408310770775959
177 1 0.0727775997889301
177 2 0.105288096133517
177 3 0.0888840503339587
177 4 0.0992959915578403
177 5 0.0899303220465148
177 6 0.0877506299069457
177 7 0.0732578417207107
177 8 0.0707077645217466
177 9 0.0796600235450513
177 10 0.0729541682248823
177 11 0.10235644621156
177 12 0.10564292399837
177 13 0.108453444471354
177 14 0.0904841660092478
177 15 0.104236858859757
177 16 0.102912900159077
177 17 0.132339769364055
177 18 0.117580652904213
177 19 0.073325755469719
177 20 0.0633202409776409
177 21 0.0948305649071309
177 22 0.094830564907131
177 23 0.106005856644423
177 24 0.108374623859097
177 25 0.082774113707064
177 26 0.0888428264450533
177 27 0.088842826445053
177 28 0.145097660791674
177 29 0.153797033858688
177 30 0.137579348423514
177 31 0.14397068810543
177 32 0.13654048395591
177 33 0.0835647708650851
177 34 0.0986318101816623
177 35 0.0998130480737703
177 36 0.110419015859637
177 37 0.106692626612433
177 38 0.126596356903722
177 39 0.126068912854246
177 40 0.119004913256718
177 41 0.105331181519191
177 42 0.159231658986935
177 43 0.123298517607836
177 44 0.157568571874903
177 45 0.121868454584112
177 46 0.118519931026753
177 47 0.10059635260855
177 48 0.0881319457539793
177 49 0.148453850156591
177 50 0.130500261006755
177 51 0.157948696449353
177 52 0.0822559815958415
177 53 0.134525999579564
177 54 0.120387212264777
177 55 0.153589487724899
177 56 0.153785420507564
177 57 0.154857221622642
177 58 0.164491167486805
177 59 0.158099287678926
177 60 0.135702237967892
177 61 0.104514524074472
177 62 0.137141393010623
177 63 0.101230729136708
177 64 0.126569598885599
177 65 0.161095066183168
177 66 0.14441374671421
177 67 0.163895551641186
177 68 0.112671664395284
177 69 0.0938953546882516
177 70 0.144088432290679
177 71 0.154499809372581
177 72 0.109291844022228
177 73 0.136906569023622
177 74 0.140947544049929
177 75 0.140947544049929
177 76 0.178122144485685
177 77 0.174484911740007
177 78 0.153559315662192
177 79 0.150267212638119
177 80 0.150267212638118
177 81 0.156976953899972
177 82 0.167658364994448
177 83 0.196873361444656
177 84 0.219377851539942
177 85 0.169746285054006
177 86 0.186344738556132
177 87 0.168948152449525
177 88 0.182220006183082
177 89 0.149581497360871
177 90 0.163183621429728
177 91 0.153101827237049
177 92 0.15310182723705
177 93 0.160297116764207
177 94 0.162960190905248
177 95 0.216002333046062
177 96 0.205214735327952
177 97 0.197494573094289
177 98 0.182955070520382
177 99 0.197787186619381
177 100 0.187967753671102
177 101 0.197576031906655
177 102 0.173069793737215
177 103 0.188761318575687
177 104 0.189926662275529
177 105 0.193024137691371
177 106 0.193024137691372
177 107 0.207042202254601
177 108 0.200355510537258
177 109 0.202502542920203
177 110 0.202502542920203
177 111 0.215120116528329
177 112 0.165269618287526
177 113 0.2455161759893
177 114 0.196632727667997
177 115 0.228993557192114
177 116 0.207067847503158
177 117 0.142852427115321
177 118 0.236000555185379
177 119 0.197726888181684
177 120 0.23788844228282
177 121 0.235816207227997
177 122 0.187019176211841
177 123 0.202693762634366
177 124 0.158527100993287
177 125 0.230285042084775
177 126 0.211243475909754
177 127 0.211243475909754
177 128 0.230179096937786
177 129 0.222339044767922
177 130 0.221777775046651
177 131 0.222614154810004
177 132 0.228461972341429
177 133 0.178417984292555
177 134 0.234960262139034
177 135 0.262243794876311
177 136 0.22141615991598
177 137 0.227765470609902
177 138 0.274482580495197
177 139 0.249186761354964
177 140 0.253893164836139
177 141 0.273284045206848
177 142 0.261497481870667
177 143 0.194343557728323
177 144 0.184823314288319
177 145 0.235914669911208
177 146 0.244207246047937
177 147 0.231994885284587
177 148 0.232725539717444
177 149 0.267031005196931
177 150 0.203421720766335
177 151 0.234062006114955
177 152 0.208168039529551
177 153 0.185544334233994
177 154 0.176437778660115
177 155 0.247873032887438
177 156 0.269087576086609
177 157 0.262456111997006
177 158 0.236167872159224
177 159 0.264595466937213
177 160 0.168414520200523
177 161 0.223659003621279
177 162 0.226421360627745
177 163 0.214719878477107
177 164 0.205289370532713
177 165 0.180231172879817
177 166 0.218487596904783
177 167 0.223524129270462
177 168 0.226010081108786
177 169 0.260624623130871
177 170 0.238767548362242
177 171 0.304561633976457
177 172 0.326573529609149
177 173 0.282348467451335
177 174 0.328602154788936
177 175 0.325677243261737
177 176 0.326028392928253
177 177 0.443348851820528
178 1 0.07277759978893
178 2 0.105288096133517
178 3 0.0888840503339589
178 4 0.0992959915578403
178 5 0.0899303220465148
178 6 0.0877506299069456
178 7 0.0732578417207107
178 8 0.0707077645217467
178 9 0.0796600235450512
178 10 0.0729541682248821
178 11 0.10235644621156
178 12 0.10564292399837
178 13 0.108453444471354
178 14 0.0904841660092477
178 15 0.104236858859757
178 16 0.102912900159077
178 17 0.132339769364055
178 18 0.117580652904213
178 19 0.073325755469719
178 20 0.0633202409776409
178 21 0.0948305649071308
178 22 0.0948305649071311
178 23 0.106005856644423
178 24 0.108374623859097
178 25 0.0827741137070642
178 26 0.0888428264450533
178 27 0.0888428264450533
178 28 0.145097660791674
178 29 0.153797033858688
178 30 0.137579348423514
178 31 0.143970688105429
178 32 0.13654048395591
178 33 0.0835647708650851
178 34 0.0986318101816623
178 35 0.0998130480737703
178 36 0.110419015859637
178 37 0.106692626612433
178 38 0.126596356903722
178 39 0.126068912854246
178 40 0.119004913256718
178 41 0.105331181519191
178 42 0.159231658986935
178 43 0.123298517607836
178 44 0.157568571874903
178 45 0.121868454584112
178 46 0.118519931026753
178 47 0.10059635260855
178 48 0.0881319457539792
178 49 0.148453850156591
178 50 0.130500261006755
178 51 0.157948696449353
178 52 0.0822559815958414
178 53 0.134525999579564
178 54 0.120387212264777
178 55 0.153589487724899
178 56 0.153785420507564
178 57 0.154857221622642
178 58 0.164491167486805
178 59 0.158099287678926
178 60 0.135702237967892
178 61 0.104514524074471
178 62 0.137141393010623
178 63 0.101230729136708
178 64 0.126569598885599
178 65 0.161095066183168
178 66 0.14441374671421
178 67 0.163895551641186
178 68 0.112671664395284
178 69 0.0938953546882517
178 70 0.144088432290679
178 71 0.154499809372581
178 72 0.109291844022228
178 73 0.136906569023623
178 74 0.140947544049929
178 75 0.140947544049929
178 76 0.178122144485685
178 77 0.174484911740007
178 78 0.153559315662192
178 79 0.150267212638119
178 80 0.150267212638118
178 81 0.156976953899972
178 82 0.167658364994448
178 83 0.196873361444656
178 84 0.219377851539942
178 85 0.169746285054006
178 86 0.186344738556132
178 87 0.168948152449525
178 88 0.182220006183082
178 89 0.149581497360871
178 90 0.163183621429728
178 91 0.153101827237049
178 92 0.15310182723705
178 93 0.160297116764207
178 94 0.162960190905248
178 95 0.216002333046062
178 96 0.205214735327952
178 97 0.197494573094289
178 98 0.182955070520382
178 99 0.19778718661938
178 100 0.187967753671102
178 101 0.197576031906655
178 102 0.173069793737215
178 103 0.188761318575688
178 104 0.189926662275529
178 105 0.193024137691371
178 106 0.193024137691371
178 107 0.207042202254601
178 108 0.200355510537258
178 109 0.202502542920203
178 110 0.202502542920203
178 111 0.215120116528329
178 112 0.165269618287526
178 113 0.245516175989299
178 114 0.196632727667997
178 115 0.228993557192114
178 116 0.207067847503158
178 117 0.142852427115321
178 118 0.236000555185379
178 119 0.197726888181684
178 120 0.23788844228282
178 121 0.235816207227997
178 122 0.187019176211841
178 123 0.202693762634366
178 124 0.158527100993287
178 125 0.230285042084775
178 126 0.211243475909754
178 127 0.211243475909754
178 128 0.230179096937786
178 129 0.222339044767922
178 130 0.221777775046651
178 131 0.222614154810004
178 132 0.228461972341429
178 133 0.178417984292555
178 134 0.234960262139034
178 135 0.262243794876311
178 136 0.22141615991598
178 137 0.227765470609901
178 138 0.274482580495197
178 139 0.249186761354964
178 140 0.253893164836139
178 141 0.273284045206848
178 142 0.261497481870667
178 143 0.194343557728323
178 144 0.184823314288319
178 145 0.235914669911208
178 146 0.244207246047937
178 147 0.231994885284587
178 148 0.232725539717444
178 149 0.26703100519693
178 150 0.203421720766335
178 151 0.234062006114956
178 152 0.208168039529551
178 153 0.185544334233994
178 154 0.176437778660115
178 155 0.247873032887438
178 156 0.269087576086609
178 157 0.262456111997006
178 158 0.236167872159224
178 159 0.264595466937213
178 160 0.168414520200522
178 161 0.223659003621278
178 162 0.226421360627745
178 163 0.214719878477107
178 164 0.205289370532712
178 165 0.180231172879817
178 166 0.218487596904783
178 167 0.223524129270462
178 168 0.226010081108786
178 169 0.260624623130871
178 170 0.238767548362242
178 171 0.304561633976457
178 172 0.326573529609148
178 173 0.282348467451335
178 174 0.328602154788936
178 175 0.325677243261737
178 176 0.326028392928253
178 177 0.443248851820528
178 178 0.443348851820528
179 1 0.0516800657306301
179 2 0.109625840474537
179 3 0.0809987297802714
179 4 0.0956702889881899
179 5 0.0653304368220653
179 6 0.0701256726633163
179 7 0.0423640309249019
179 8 0.0418522178789675
179 9 0.0626438891208081
179 10 0.0250631205537886
179 11 0.0871808951044841
179 12 0.0817344992195604
179 13 0.0898571575300043
179 14 0.0639662613999179
179 15 0.0894480950246422
179 16 0.0714153580941143
179 17 0.107323744391818
179 18 0.0895534592440403
179 19 0.0771218247124015
179 20 0.0484067683803066
179 21 0.0692097151670802
179 22 0.0692097151670805
179 23 0.0717959235486403
179 24 0.0829577779937141
179 25 0.0861229702435012
179 26 0.0728710765578262
179 27 0.072871076557826
179 28 0.110521359729981
179 29 0.118001249822153
179 30 0.143612460314535
179 31 0.144306390163538
179 32 0.106680720345916
179 33 0.0541214967815538
179 34 0.0831572184146502
179 35 0.083407812198309
179 36 0.0877969673911961
179 37 0.10009375988742
179 38 0.100793638362835
179 39 0.0814315066597036
179 40 0.0737135430535735
179 41 0.0949292138092878
179 42 0.14779946070409
179 43 0.101109416785247
179 44 0.154324674312222
179 45 0.119641580848856
179 46 0.077102458408719
179 47 0.078086060746065
179 48 0.0677689402784719
179 49 0.114529560605479
179 50 0.106207406705515
179 51 0.145915892104572
179 52 0.0478689341930351
179 53 0.106108590201049
179 54 0.0926547712361551
179 55 0.149310341389827
179 56 0.148771210540501
179 57 0.149655656322945
179 58 0.132481904965361
179 59 0.177280348927853
179 60 0.14914547528636
179 61 0.0690724682051686
179 62 0.106748259558863
179 63 0.0776026477051319
179 64 0.0904556612177883
179 65 0.186447599190919
179 66 0.130406011839419
179 67 0.130396531840854
179 68 0.0771620302776606
179 69 0.0663708408132311
179 70 0.109562181291602
179 71 0.129880435161706
179 72 0.0578798931815889
179 73 0.088731372437322
179 74 0.0898826336984316
179 75 0.0898826336984318
179 76 0.189314959766131
179 77 0.146773406925481
179 78 0.125577056831567
179 79 0.127220243774804
179 80 0.127220243774804
179 81 0.13114958044974
179 82 0.140743914765421
179 83 0.160443226351228
179 84 0.197439347303384
179 85 0.13603634083987
179 86 0.168211600404053
179 87 0.173888621403951
179 88 0.157259955754961
179 89 0.136991045967233
179 90 0.147326228951858
179 91 0.130871886252842
179 92 0.130871886252842
179 93 0.141659952320931
179 94 0.142445946406617
179 95 0.179548921138748
179 96 0.18544683785802
179 97 0.172978175572632
179 98 0.169033126984932
179 99 0.200400525355456
179 100 0.179498994718074
179 101 0.166788805911373
179 102 0.191765129866472
179 103 0.201550310161384
179 104 0.17671900294253
179 105 0.174347953728887
179 106 0.174347953728886
179 107 0.191502389674347
179 108 0.17981075722747
179 109 0.176966939069445
179 110 0.176966939069445
179 111 0.189530616975353
179 112 0.115023744925189
179 113 0.22293525744325
179 114 0.174014046450777
179 115 0.214899478027895
179 116 0.149867228427912
179 117 0.0958338041242444
179 118 0.206244772283038
179 119 0.14641117435281
179 120 0.19423448255348
179 121 0.191487636328963
179 122 0.156854317684707
179 123 0.180812546749452
179 124 0.121536712320517
179 125 0.196799602137897
179 126 0.16073216640139
179 127 0.16073216640139
179 128 0.263841019321
179 129 0.181547596237134
179 130 0.18488890995779
179 131 0.191379266507509
179 132 0.19531178706986
179 133 0.185133615232899
179 134 0.241606196148696
179 135 0.304862106494902
179 136 0.207463560405885
179 137 0.221347433892416
179 138 0.227976724756233
179 139 0.181297172260931
179 140 0.230843567402173
179 141 0.235504958693791
179 142 0.277485297611199
179 143 0.16229669715301
179 144 0.150618026613633
179 145 0.241099885208809
179 146 0.258015845286251
179 147 0.282098170493835
179 148 0.237843996338398
179 149 0.283383687632725
179 150 0.220275924807703
179 151 0.235830496295387
179 152 0.22885666953204
179 153 0.206488931465286
179 154 0.193853686093602
179 155 0.252085530301593
179 156 0.233728386683377
179 157 0.223901577819373
179 158 0.201635457394929
179 159 0.249456136009857
179 160 0.196168353674897
179 161 0.187788366242521
179 162 0.264577390378202
179 163 0.254862097658072
179 164 0.219920072776822
179 165 0.154024686760632
179 166 0.245812785509648
179 167 0.282358743568655
179 168 0.274054075492948
179 169 0.320280299270957
179 170 0.218618482278571
179 171 0.263264086900774
179 172 0.388885107064625
179 173 0.268503585222978
179 174 0.30440497505327
179 175 0.297542795881292
179 176 0.300547684311005
179 177 0.387347026260976
179 178 0.387347026260976
179 179 0.500611562445249
180 1 0.0409148356249186
180 2 0.102440644442582
180 3 0.0713796631611254
180 4 0.088135349437001
180 5 0.0464853925177503
180 6 0.0668415197175381
180 7 0.0458461442495882
180 8 0.0453843848593015
180 9 0.0633650801362471
180 10 0.01493341091466
180 11 0.090262588439504
180 12 0.0812204698868328
180 13 0.0854288120263739
180 14 0.0561316754586119
180 15 0.0879778171178933
180 16 0.0669940317504175
180 17 0.0873864965250171
180 18 0.0842655498234583
180 19 0.0880852988683087
180 20 0.0539041690629925
180 21 0.0683209582989596
180 22 0.0683209582989597
180 23 0.0602112577155842
180 24 0.0699511707062997
180 25 0.0934649185652238
180 26 0.0654774672188771
180 27 0.0654774672188769
180 28 0.0972528634793502
180 29 0.102095717755314
180 30 0.152395177396287
180 31 0.158237023719042
180 32 0.102782931062777
180 33 0.0310925295350094
180 34 0.0806691877966651
180 35 0.0797148926055521
180 36 0.0814189988550314
180 37 0.0884307274464863
180 38 0.0944130227335864
180 39 0.0751827109531295
180 40 0.0635005437625565
180 41 0.101677792411668
180 42 0.129280588943773
180 43 0.0935539891914154
180 44 0.134248987395569
180 45 0.101795582890414
180 46 0.0716906484158157
180 47 0.0733841626746246
180 48 0.0346541909190748
180 49 0.104469095924752
180 50 0.106913308974765
180 51 0.131836913767578
180 52 0.0436563744759439
180 53 0.112909539161063
180 54 0.0772973228822114
180 55 0.162988296866261
180 56 0.163765870881858
180 57 0.165637378663104
180 58 0.121305066945524
180 59 0.173220730095325
180 60 0.148160690002507
180 61 0.053558604303233
180 62 0.0985883399671031
180 63 0.0810860715467449
180 64 0.0814190904238199
180 65 0.190000655133769
180 66 0.129503075467902
[truncated: 10,393,280 more chars]
