# Supplementary material for: Covariance Between Genotypic Effects and its Use for Genomic Inference in Half-Sib Families
Source: G3 (Bethesda). 2016 Jul 7;6(9):2761–72. doi: 10.1534/g3.116.032409 (PMC5015933; doi:10.1534/g3.116.032409)
Supplement: Supplemental Material [file supp_g3.116.032409_FileS4.txt]

snp_name chrNr_Btau_4.2 position order heterozygous
ARS-BFGL-BAC-11042 1 133949510 2068 1
ARS-BFGL-BAC-11044 1 12982706 215 0
ARS-BFGL-BAC-11057 1 135049644 2083 0
ARS-BFGL-BAC-11101 1 17253530 262 0
ARS-BFGL-BAC-11218 1 24390959 365 0
ARS-BFGL-BAC-11284 1 37078351 555 0
ARS-BFGL-BAC-11294 1 37189711 559 0
ARS-BFGL-BAC-11680 1 136105919 2099 0
ARS-BFGL-BAC-11687 1 137432676 2125 0
ARS-BFGL-BAC-11750 1 20010866 295 0
ARS-BFGL-BAC-11761 1 19942405 293 0
ARS-BFGL-BAC-11830 1 30865942 460 0
ARS-BFGL-BAC-11852 1 34612312 518 0
ARS-BFGL-BAC-11938 1 37956079 569 1
ARS-BFGL-BAC-11946 1 40323307 594 0
ARS-BFGL-BAC-12481 1 35261432 532 1
ARS-BFGL-BAC-12579 1 40429946 596 0
ARS-BFGL-BAC-12931 1 1094733 19 0
ARS-BFGL-BAC-12960 1 149027337 2335 1
ARS-BFGL-BAC-13028 1 155058785 2429 0
ARS-BFGL-BAC-13059 1 1583938 30 0
ARS-BFGL-BAC-13086 1 25674912 389 1
ARS-BFGL-BAC-13195 1 40901443 603 0
ARS-BFGL-BAC-13216 1 41418484 614 1
ARS-BFGL-BAC-13578 1 121779928 1869 1
ARS-BFGL-BAC-13724 1 26697414 402 1
ARS-BFGL-BAC-13744 1 27093235 407 0
ARS-BFGL-BAC-14216 1 124166999 1902 0
ARS-BFGL-BAC-14244 1 12529096 212 1
ARS-BFGL-BAC-14292 1 157853855 2491 0
ARS-BFGL-BAC-14387 1 29376680 436 0
ARS-BFGL-BAC-14429 1 38320984 576 0
ARS-BFGL-BAC-14843 1 125070641 1920 0
ARS-BFGL-BAC-14851 1 124957768 1917 0
ARS-BFGL-BAC-14857 1 1144408 21 0
ARS-BFGL-BAC-14872 1 138571111 2142 1
ARS-BFGL-BAC-14873 1 138604281 2143 1
ARS-BFGL-BAC-14883 1 14383110 224 0
ARS-BFGL-BAC-14930 1 1606519 31 0
ARS-BFGL-BAC-14984 1 24212396 362 0
ARS-BFGL-BAC-15042 1 29145741 431 0
ARS-BFGL-BAC-15050 1 28998852 429 0
ARS-BFGL-BAC-15059 1 29627633 438 1
ARS-BFGL-BAC-15061 1 29698258 440 1
ARS-BFGL-BAC-15157 1 43239434 647 0
ARS-BFGL-BAC-15173 1 3838767 78 0
ARS-BFGL-BAC-15402 1 50304880 763 0
ARS-BFGL-BAC-15514 1 146611116 2278 0
ARS-BFGL-BAC-15516 1 144906955 2242 0
ARS-BFGL-BAC-15523 1 145049732 2244 0
ARS-BFGL-BAC-15578 1 20422432 301 1
ARS-BFGL-BAC-15637 1 22245968 329 0
ARS-BFGL-BAC-15804 1 44332951 663 1
ARS-BFGL-BAC-16136 1 111653868 1723 0
ARS-BFGL-BAC-16138 1 111827526 1725 1
ARS-BFGL-BAC-16144 1 113902764 1755 0
ARS-BFGL-BAC-16161 1 129210658 1977 0
ARS-BFGL-BAC-16186 1 159210595 2521 1
ARS-BFGL-BAC-16283 1 23899499 353 1
ARS-BFGL-BAC-16299 1 25857147 391 0
ARS-BFGL-BAC-16973 1 48980772 744 0
ARS-BFGL-BAC-17968 1 52780710 803 0
ARS-BFGL-BAC-18388 1 55291202 858 0
ARS-BFGL-BAC-19439 1 66729504 1045 0
ARS-BFGL-BAC-19440 1 66819967 1046 0
ARS-BFGL-BAC-20015 1 61983270 955 0
ARS-BFGL-BAC-20881 1 54740233 847 0
ARS-BFGL-BAC-23725 1 52870133 806 0
ARS-BFGL-BAC-2376 1 911120 14 1
ARS-BFGL-BAC-24524 1 48214245 730 1
ARS-BFGL-BAC-27364 1 8376521 162 0
ARS-BFGL-BAC-31478 1 76652155 1194 0
ARS-BFGL-BAC-31482 1 77812123 1207 1
ARS-BFGL-BAC-31487 1 77492406 1202 1
ARS-BFGL-BAC-31500 1 79960358 1226 0
ARS-BFGL-BAC-31698 1 98849102 1510 0
ARS-BFGL-BAC-31718 1 109130868 1679 0
ARS-BFGL-BAC-31722 1 986080 15 0
ARS-BFGL-BAC-32073 1 74723584 1166 0
ARS-BFGL-BAC-32146 1 8067379 154 1
ARS-BFGL-BAC-32722 1 726439 10 1
ARS-BFGL-BAC-32770 1 642281 8 0
ARS-BFGL-BAC-32896 1 53389524 816 0
ARS-BFGL-BAC-33122 1 88915398 1368 0
ARS-BFGL-BAC-33415 1 80177994 1231 1
ARS-BFGL-BAC-33742 1 101139249 1555 0
ARS-BFGL-BAC-34001 1 74757470 1167 0
ARS-BFGL-BAC-34208 1 87797671 1352 0
ARS-BFGL-BAC-34664 1 78579023 1217 0
ARS-BFGL-BAC-34682 1 747663 11 0
ARS-BFGL-BAC-35332 1 71920774 1129 0
ARS-BFGL-BAC-3570 1 68898840 1087 0
ARS-BFGL-BAC-36098 1 92347967 1423 0
ARS-BFGL-BAC-36572 1 75002008 1172 0
ARS-BFGL-BAC-36877 1 95753800 1475 0
ARS-BFGL-BAC-36880 1 95676259 1473 0
ARS-BFGL-BAC-36902 1 97057691 1493 0
ARS-BFGL-BAC-36910 1 93502388 1443 0
ARS-BFGL-BAC-4585 1 104586019 1612 0
ARS-BFGL-BAC-4996 1 36920738 551 1
ARS-BFGL-BAC-5529 1 139444903 2153 1
ARS-BFGL-BAC-5688 1 150809698 2366 0
ARS-BFGL-BAC-5834 1 27157902 409 0
ARS-BFGL-BAC-5990 1 132310418 2037 1
ARS-BFGL-BAC-6363 1 88549549 1365 1
ARS-BFGL-BAC-649 1 1118541 20 1
ARS-BFGL-BAC-6549 1 113522877 1749 0
ARS-BFGL-BAC-6557 1 1040395 17 1
ARS-BFGL-BAC-6558 1 114819748 1768 0
ARS-BFGL-BAC-6686 1 19045901 284 0
ARS-BFGL-BAC-6737 1 25206196 383 0
ARS-BFGL-BAC-693 1 133527278 2059 1
ARS-BFGL-BAC-7196 1 1070592 18 0
ARS-BFGL-BAC-7198 1 121281420 1862 1
ARS-BFGL-BAC-7205 1 120952275 1857 1
ARS-BFGL-BAC-73 1 74697780 1165 1
ARS-BFGL-BAC-7317 1 1806241 35 1
ARS-BFGL-BAC-7359 1 30597902 454 0
ARS-BFGL-BAC-7369 1 30818329 458 1
ARS-BFGL-BAC-7483 1 40143478 592 0
ARS-BFGL-BAC-837 1 36530543 547 0
ARS-BFGL-NGS-1 1 150243564 2355 0
ARS-BFGL-NGS-100058 1 29887632 445 1
ARS-BFGL-NGS-100090 1 147321595 2294 0
ARS-BFGL-NGS-1001 1 160154794 2541 1
ARS-BFGL-NGS-100109 1 127772468 1954 1
ARS-BFGL-NGS-100189 1 55491249 862 1
ARS-BFGL-NGS-100206 1 135624401 2091 0
ARS-BFGL-NGS-100232 1 41911400 624 0
ARS-BFGL-NGS-100302 1 147077526 2287 0
ARS-BFGL-NGS-100310 1 158177932 2497 0
ARS-BFGL-NGS-100349 1 5213884 99 1
ARS-BFGL-NGS-100423 1 154957504 2427 0
ARS-BFGL-NGS-100434 1 35633511 538 0
ARS-BFGL-NGS-100534 1 21435400 315 1
ARS-BFGL-NGS-10059 1 43889372 656 1
ARS-BFGL-NGS-100698 1 73647721 1154 0
ARS-BFGL-NGS-100745 1 69574507 1097 0
ARS-BFGL-NGS-100951 1 81265505 1250 1
ARS-BFGL-NGS-100977 1 63340502 982 0
ARS-BFGL-NGS-101030 1 136750105 2111 0
ARS-BFGL-NGS-101348 1 30210978 451 0
ARS-BFGL-NGS-101368 1 44917026 676 1
ARS-BFGL-NGS-101533 1 51186654 781 0
ARS-BFGL-NGS-101934 1 62814868 972 0
ARS-BFGL-NGS-102045 1 133393436 2055 1
ARS-BFGL-NGS-102073 1 58005587 896 1
ARS-BFGL-NGS-102441 1 15463072 235 1
ARS-BFGL-NGS-10246 1 138134462 2134 0
ARS-BFGL-NGS-102466 1 157278747 2479 0
ARS-BFGL-NGS-102593 1 150191219 2354 1
ARS-BFGL-NGS-102650 1 154658043 2422 1
ARS-BFGL-NGS-102692 1 158763978 2509 0
ARS-BFGL-NGS-103161 1 146051912 2265 0
ARS-BFGL-NGS-10334 1 20443920 302 0
ARS-BFGL-NGS-103348 1 67546413 1060 0
ARS-BFGL-NGS-103391 1 2289048 43 0
ARS-BFGL-NGS-103480 1 157374565 2480 0
ARS-BFGL-NGS-103518 1 139950843 2161 0
ARS-BFGL-NGS-103521 1 51147109 780 0
ARS-BFGL-NGS-103535 1 39209741 583 0
ARS-BFGL-NGS-103565 1 148679374 2324 0
ARS-BFGL-NGS-103594 1 150340363 2357 1
ARS-BFGL-NGS-103637 1 59189055 907 1
ARS-BFGL-NGS-103649 1 147553413 2300 1
ARS-BFGL-NGS-103669 1 155819096 2445 1
ARS-BFGL-NGS-103803 1 71008489 1118 1
ARS-BFGL-NGS-103833 1 7176410 139 1
ARS-BFGL-NGS-103850 1 81706708 1257 0
ARS-BFGL-NGS-103851 1 148510054 2322 1
ARS-BFGL-NGS-103884 1 73474670 1150 0
ARS-BFGL-NGS-104132 1 134226914 2073 1
ARS-BFGL-NGS-104170 1 113288533 1747 1
ARS-BFGL-NGS-10422 1 110269206 1704 0
ARS-BFGL-NGS-104241 1 70542930 1115 1
ARS-BFGL-NGS-104338 1 143022889 2212 1
ARS-BFGL-NGS-104351 1 157633166 2488 1
ARS-BFGL-NGS-104377 1 54207915 836 1
ARS-BFGL-NGS-104426 1 144754508 2240 0
ARS-BFGL-NGS-104431 1 42129646 626 1
ARS-BFGL-NGS-104436 1 113330372 1748 0
ARS-BFGL-NGS-10455 1 133065209 2049 0
ARS-BFGL-NGS-104582 1 96174261 1481 1
ARS-BFGL-NGS-104596 1 98012403 1501 0
ARS-BFGL-NGS-104619 1 97123523 1495 0
ARS-BFGL-NGS-104657 1 130086343 1996 0
ARS-BFGL-NGS-104662 1 141478922 2189 0
ARS-BFGL-NGS-104670 1 151775642 2375 1
ARS-BFGL-NGS-104692 1 85717726 1331 0
ARS-BFGL-NGS-104754 1 14571167 225 0
ARS-BFGL-NGS-104769 1 17835715 271 0
ARS-BFGL-NGS-104897 1 114303211 1761 0
ARS-BFGL-NGS-105044 1 147599419 2301 0
ARS-BFGL-NGS-105113 1 7869729 152 1
ARS-BFGL-NGS-10512 1 46587958 701 0
ARS-BFGL-NGS-105123 1 52583800 799 0
ARS-BFGL-NGS-105124 1 151532391 2370 0
ARS-BFGL-NGS-105140 1 146565356 2277 0
ARS-BFGL-NGS-105231 1 155370293 2436 0
ARS-BFGL-NGS-105257 1 89532463 1380 0
ARS-BFGL-NGS-105305 1 136711205 2110 1
ARS-BFGL-NGS-105306 1 1390351 27 0
ARS-BFGL-NGS-105365 1 48875899 741 1
ARS-BFGL-NGS-105415 1 111940978 1728 1
ARS-BFGL-NGS-105436 1 64320593 1000 0
ARS-BFGL-NGS-10545 1 118954690 1824 0
ARS-BFGL-NGS-105510 1 124098454 1901 1
ARS-BFGL-NGS-105560 1 140114856 2164 1
ARS-BFGL-NGS-105585 1 129115568 1976 0
ARS-BFGL-NGS-105623 1 153238776 2393 0
ARS-BFGL-NGS-105650 1 119709179 1837 0
ARS-BFGL-NGS-105691 1 146957564 2285 1
ARS-BFGL-NGS-105884 1 150420092 2360 1
ARS-BFGL-NGS-106011 1 63474090 985 0
ARS-BFGL-NGS-106059 1 139851227 2159 0
ARS-BFGL-NGS-106123 1 145774981 2259 0
ARS-BFGL-NGS-106168 1 158630566 2506 0
ARS-BFGL-NGS-106220 1 44115405 659 0
ARS-BFGL-NGS-106222 1 145524356 2254 1
ARS-BFGL-NGS-106296 1 136689697 2109 0
ARS-BFGL-NGS-106380 1 54661512 845 0
ARS-BFGL-NGS-106432 1 43218740 646 0
ARS-BFGL-NGS-106454 1 82927740 1284 1
ARS-BFGL-NGS-106484 1 142668829 2204 0
ARS-BFGL-NGS-106616 1 136370192 2104 1
ARS-BFGL-NGS-106725 1 42898531 639 1
ARS-BFGL-NGS-106728 1 80961272 1244 1
ARS-BFGL-NGS-106743 1 44984640 678 1
ARS-BFGL-NGS-107020 1 40660811 598 0
ARS-BFGL-NGS-107096 1 55016708 852 1
ARS-BFGL-NGS-107257 1 150058008 2350 0
ARS-BFGL-NGS-107287 1 3540016 73 0
ARS-BFGL-NGS-107347 1 95302635 1468 1
ARS-BFGL-NGS-107359 1 132728590 2044 1
ARS-BFGL-NGS-107390 1 137892920 2130 1
ARS-BFGL-NGS-107398 1 91463562 1406 1
ARS-BFGL-NGS-107473 1 140791087 2177 0
ARS-BFGL-NGS-107481 1 3199532 63 0
ARS-BFGL-NGS-107530 1 14839069 228 0
ARS-BFGL-NGS-107624 1 61671699 950 0
ARS-BFGL-NGS-107861 1 127476055 1948 0
ARS-BFGL-NGS-108336 1 136226679 2101 1
ARS-BFGL-NGS-108391 1 147775543 2304 0
ARS-BFGL-NGS-10860 1 65094803 1014 0
ARS-BFGL-NGS-108684 1 10145123 186 1
ARS-BFGL-NGS-108686 1 3233769 64 1
ARS-BFGL-NGS-108762 1 152155362 2382 0
ARS-BFGL-NGS-108970 1 159624906 2530 0
ARS-BFGL-NGS-109014 1 3385223 68 0
ARS-BFGL-NGS-109048 1 116468052 1784 1
ARS-BFGL-NGS-109107 1 143819083 2222 1
ARS-BFGL-NGS-109126 1 69838667 1102 1
ARS-BFGL-NGS-10924 1 144380452 2231 1
ARS-BFGL-NGS-109258 1 58203681 898 1
ARS-BFGL-NGS-109294 1 154353623 2414 0
ARS-BFGL-NGS-109301 1 1350933 26 0
ARS-BFGL-NGS-109383 1 8157048 157 0
ARS-BFGL-NGS-109493 1 147870508 2308 0
ARS-BFGL-NGS-109692 1 16242399 243 1
ARS-BFGL-NGS-11151 1 26898935 405 1
ARS-BFGL-NGS-11236 1 137744579 2128 1
ARS-BFGL-NGS-11433 1 1675031 32 1
ARS-BFGL-NGS-11580 1 116634497 1788 0
ARS-BFGL-NGS-11586 1 154761502 2425 0
ARS-BFGL-NGS-11628 1 104425632 1609 0
ARS-BFGL-NGS-1179 1 32641999 484 0
ARS-BFGL-NGS-11803 1 6582713 129 0
ARS-BFGL-NGS-11919 1 92319936 1422 1
ARS-BFGL-NGS-12147 1 159539055 2527 0
ARS-BFGL-NGS-12168 1 38268747 574 1
ARS-BFGL-NGS-1224 1 130020854 1993 0
ARS-BFGL-NGS-12402 1 123648420 1890 1
ARS-BFGL-NGS-12744 1 156645656 2464 0
ARS-BFGL-NGS-12781 1 44215760 661 0
ARS-BFGL-NGS-12786 1 151957494 2377 0
ARS-BFGL-NGS-12806 1 137872796 2129 0
ARS-BFGL-NGS-12933 1 92295108 1421 0
ARS-BFGL-NGS-1296 1 9938546 181 1
ARS-BFGL-NGS-13051 1 148888676 2331 1
ARS-BFGL-NGS-13121 1 147413407 2297 1
ARS-BFGL-NGS-13206 1 148486340 2321 0
ARS-BFGL-NGS-13498 1 145677890 2256 0
ARS-BFGL-NGS-13617 1 79806335 1224 0
ARS-BFGL-NGS-13638 1 141324011 2186 1
ARS-BFGL-NGS-13673 1 88894552 1367 1
ARS-BFGL-NGS-13683 1 137216658 2121 1
ARS-BFGL-NGS-13725 1 140050830 2163 0
ARS-BFGL-NGS-13821 1 118791124 1820 0
ARS-BFGL-NGS-1406 1 77665967 1204 0
ARS-BFGL-NGS-14083 1 96152298 1480 1
ARS-BFGL-NGS-14087 1 67195772 1056 0
ARS-BFGL-NGS-1416 1 19368372 287 0
ARS-BFGL-NGS-14285 1 30851229 459 0
ARS-BFGL-NGS-14335 1 63413420 983 1
ARS-BFGL-NGS-14502 1 141437521 2188 1
ARS-BFGL-NGS-14638 1 51365127 783 1
ARS-BFGL-NGS-14644 1 9121667 170 1
ARS-BFGL-NGS-14657 1 133301252 2053 0
ARS-BFGL-NGS-14751 1 152670599 2387 1
ARS-BFGL-NGS-14821 1 62003149 956 0
ARS-BFGL-NGS-14913 1 84257758 1312 0
ARS-BFGL-NGS-14969 1 130537193 2007 1
ARS-BFGL-NGS-15024 1 156890905 2469 1
ARS-BFGL-NGS-1514 1 81852644 1260 1
ARS-BFGL-NGS-152 1 89416383 1376 1
ARS-BFGL-NGS-15221 1 57283739 886 1
ARS-BFGL-NGS-15456 1 76579307 1193 1
ARS-BFGL-NGS-15670 1 51529754 787 0
ARS-BFGL-NGS-15775 1 2671521 51 0
ARS-BFGL-NGS-15866 1 133562065 2060 1
ARS-BFGL-NGS-15927 1 65310360 1019 0
ARS-BFGL-NGS-15972 1 124423294 1906 1
ARS-BFGL-NGS-16035 1 156163886 2456 1
ARS-BFGL-NGS-16145 1 25887947 392 1
ARS-BFGL-NGS-16218 1 114483109 1763 0
ARS-BFGL-NGS-16277 1 110426884 1708 1
ARS-BFGL-NGS-16466 1 244698 2 1
ARS-BFGL-NGS-16536 1 153046879 2391 0
ARS-BFGL-NGS-16547 1 156990442 2472 0
ARS-BFGL-NGS-16576 1 154575488 2420 0
ARS-BFGL-NGS-16727 1 2117366 39 0
ARS-BFGL-NGS-16784 1 2832190 55 0
ARS-BFGL-NGS-16908 1 59876041 913 0
ARS-BFGL-NGS-16910 1 72399892 1135 0
ARS-BFGL-NGS-1695 1 48912445 742 0
ARS-BFGL-NGS-16950 1 114546735 1764 0
ARS-BFGL-NGS-1705 1 148213928 2314 0
ARS-BFGL-NGS-17054 1 82866260 1282 0
ARS-BFGL-NGS-17305 1 52666961 801 0
ARS-BFGL-NGS-17766 1 146342896 2271 0
ARS-BFGL-NGS-1797 1 18749486 282 0
ARS-BFGL-NGS-18066 1 112684236 1740 0
ARS-BFGL-NGS-18134 1 113849330 1753 0
ARS-BFGL-NGS-1834 1 133667237 2062 0
ARS-BFGL-NGS-18743 1 55140338 854 0
ARS-BFGL-NGS-18905 1 155348903 2435 1
ARS-BFGL-NGS-18962 1 131815334 2029 1
ARS-BFGL-NGS-18996 1 57535740 891 1
ARS-BFGL-NGS-19076 1 24297950 364 0
ARS-BFGL-NGS-19097 1 44953951 677 1
ARS-BFGL-NGS-19127 1 33581403 497 1
ARS-BFGL-NGS-19217 1 83987302 1306 0
ARS-BFGL-NGS-19557 1 155703577 2442 1
ARS-BFGL-NGS-19572 1 98929719 1513 1
ARS-BFGL-NGS-19707 1 111631384 1722 1
ARS-BFGL-NGS-19741 1 81784296 1258 0
ARS-BFGL-NGS-20055 1 146145064 2268 1
ARS-BFGL-NGS-20230 1 26422498 398 1
ARS-BFGL-NGS-2027 1 115719699 1778 0
ARS-BFGL-NGS-20360 1 41018405 607 0
ARS-BFGL-NGS-20368 1 145503385 2253 0
ARS-BFGL-NGS-20387 1 160255175 2545 0
ARS-BFGL-NGS-20424 1 93595397 1444 0
ARS-BFGL-NGS-20558 1 88945488 1369 1
ARS-BFGL-NGS-2076 1 160222452 2543 0
ARS-BFGL-NGS-20807 1 26071614 394 1
ARS-BFGL-NGS-21001 1 140298694 2170 0
ARS-BFGL-NGS-21137 1 149366122 2344 0
ARS-BFGL-NGS-21333 1 13470582 219 0
ARS-BFGL-NGS-21352 1 2241866 42 0
ARS-BFGL-NGS-2189 1 62583875 968 1
ARS-BFGL-NGS-22096 1 156712184 2465 1
ARS-BFGL-NGS-22321 1 154553792 2419 0
ARS-BFGL-NGS-22536 1 81470840 1254 0
ARS-BFGL-NGS-22608 1 102144699 1571 1
ARS-BFGL-NGS-22690 1 85956088 1334 1
ARS-BFGL-NGS-22713 1 147168854 2290 1
ARS-BFGL-NGS-22727 1 16763294 254 0
ARS-BFGL-NGS-22768 1 142615566 2202 0
ARS-BFGL-NGS-22858 1 2351502 44 0
ARS-BFGL-NGS-23062 1 74848508 1170 0
ARS-BFGL-NGS-23106 1 48076420 727 0
ARS-BFGL-NGS-23253 1 91523887 1408 0
ARS-BFGL-NGS-23299 1 119578617 1832 0
ARS-BFGL-NGS-23369 1 42960119 641 0
ARS-BFGL-NGS-235 1 109155375 1680 1
ARS-BFGL-NGS-23720 1 38508946 580 1
ARS-BFGL-NGS-23874 1 121869264 1870 0
ARS-BFGL-NGS-23908 1 41482024 616 0
ARS-BFGL-NGS-23990 1 94431973 1461 0
ARS-BFGL-NGS-24142 1 30178434 450 1
ARS-BFGL-NGS-2430 1 158662968 2507 0
ARS-BFGL-NGS-24511 1 106836211 1643 0
ARS-BFGL-NGS-24528 1 130279656 2001 1
ARS-BFGL-NGS-24636 1 156592099 2462 0
ARS-BFGL-NGS-2473 1 137409228 2124 0
ARS-BFGL-NGS-24811 1 146633094 2279 0
ARS-BFGL-NGS-24919 1 158833567 2511 0
ARS-BFGL-NGS-24966 1 80985791 1245 1
ARS-BFGL-NGS-25183 1 1718084 33 0
ARS-BFGL-NGS-25311 1 91744228 1411 0
ARS-BFGL-NGS-25368 1 114770812 1767 0
ARS-BFGL-NGS-25392 1 74592506 1162 0
ARS-BFGL-NGS-25522 1 80492754 1237 0
ARS-BFGL-NGS-25579 1 147098489 2288 0
ARS-BFGL-NGS-25618 1 118391359 1811 1
ARS-BFGL-NGS-25639 1 127738600 1953 1
ARS-BFGL-NGS-25873 1 148856297 2330 0
ARS-BFGL-NGS-2595 1 136664091 2108 0
ARS-BFGL-NGS-25984 1 145747566 2258 1
ARS-BFGL-NGS-26007 1 113153748 1745 1
ARS-BFGL-NGS-26011 1 39999183 590 0
ARS-BFGL-NGS-26090 1 112870271 1743 0
ARS-BFGL-NGS-26133 1 148007361 2312 0
ARS-BFGL-NGS-2621 1 144804424 2241 1
ARS-BFGL-NGS-26402 1 14307137 222 0
ARS-BFGL-NGS-26489 1 132814042 2046 0
ARS-BFGL-NGS-26672 1 145712302 2257 0
ARS-BFGL-NGS-26766 1 114032903 1756 0
ARS-BFGL-NGS-26771 1 69551391 1096 1
ARS-BFGL-NGS-26772 1 148798709 2329 0
ARS-BFGL-NGS-26781 1 52295208 797 0
ARS-BFGL-NGS-26782 1 156056954 2453 0
ARS-BFGL-NGS-26803 1 112714810 1741 1
ARS-BFGL-NGS-26865 1 147293796 2293 1
ARS-BFGL-NGS-26880 1 135109092 2085 1
ARS-BFGL-NGS-26946 1 82224225 1266 1
ARS-BFGL-NGS-27011 1 128159907 1958 1
ARS-BFGL-NGS-27164 1 62370315 965 0
ARS-BFGL-NGS-27316 1 84388219 1315 0
ARS-BFGL-NGS-27443 1 158892026 2513 1
ARS-BFGL-NGS-27558 1 14809725 227 0
ARS-BFGL-NGS-27619 1 64876634 1010 1
ARS-BFGL-NGS-27660 1 159769431 2534 1
ARS-BFGL-NGS-27696 1 51483035 786 0
ARS-BFGL-NGS-27724 1 68878457 1086 0
ARS-BFGL-NGS-27741 1 120544310 1850 1
ARS-BFGL-NGS-27844 1 137948604 2131 0
ARS-BFGL-NGS-28338 1 143552948 2216 0
ARS-BFGL-NGS-284 1 157129740 2476 0
ARS-BFGL-NGS-28489 1 35735898 540 1
ARS-BFGL-NGS-28524 1 138804678 2147 0
ARS-BFGL-NGS-28701 1 12237047 209 0
ARS-BFGL-NGS-28832 1 5879476 116 0
ARS-BFGL-NGS-29136 1 91648180 1410 1
ARS-BFGL-NGS-29228 1 144650195 2238 0
ARS-BFGL-NGS-29472 1 160282131 2546 0
ARS-BFGL-NGS-2950 1 84551171 1321 0
ARS-BFGL-NGS-29536 1 52239996 796 0
ARS-BFGL-NGS-29653 1 1875483 36 1
ARS-BFGL-NGS-29682 1 23526392 346 0
ARS-BFGL-NGS-29732 1 19408534 288 0
ARS-BFGL-NGS-29866 1 99774874 1527 0
ARS-BFGL-NGS-30076 1 156846031 2468 0
ARS-BFGL-NGS-30137 1 77340154 1200 1
ARS-BFGL-NGS-30170 1 148914092 2332 0
ARS-BFGL-NGS-30324 1 134057294 2070 0
ARS-BFGL-NGS-30543 1 61427284 944 0
ARS-BFGL-NGS-30730 1 70118104 1107 0
ARS-BFGL-NGS-30809 1 136799741 2112 1
ARS-BFGL-NGS-30999 1 3037844 59 0
ARS-BFGL-NGS-31013 1 157030791 2473 1
ARS-BFGL-NGS-31046 1 130140750 1997 1
ARS-BFGL-NGS-31102 1 147385063 2296 0
ARS-BFGL-NGS-31315 1 56929234 880 0
ARS-BFGL-NGS-3132 1 64400964 1001 0
ARS-BFGL-NGS-31349 1 46222702 692 0
ARS-BFGL-NGS-31379 1 69403457 1094 0
ARS-BFGL-NGS-31421 1 130837328 2012 0
ARS-BFGL-NGS-31534 1 120245942 1843 0
ARS-BFGL-NGS-31585 1 141708558 2193 0
ARS-BFGL-NGS-3162 1 135996423 2095 0
ARS-BFGL-NGS-31642 1 74626584 1163 0
ARS-BFGL-NGS-31674 1 46823780 706 0
ARS-BFGL-NGS-31728 1 144561325 2236 0
ARS-BFGL-NGS-31767 1 156968488 2471 0
ARS-BFGL-NGS-31791 1 64847857 1009 0
ARS-BFGL-NGS-32029 1 145476667 2252 0
ARS-BFGL-NGS-32083 1 110059484 1699 0
ARS-BFGL-NGS-32169 1 74980745 1171 0
ARS-BFGL-NGS-32312 1 158857398 2512 1
ARS-BFGL-NGS-32422 1 16383362 246 1
ARS-BFGL-NGS-32669 1 108621473 1671 1
ARS-BFGL-NGS-32687 1 112118590 1733 0
ARS-BFGL-NGS-32825 1 41697948 620 0
ARS-BFGL-NGS-33058 1 146725665 2281 1
ARS-BFGL-NGS-33162 1 131230234 2018 0
ARS-BFGL-NGS-33258 1 149699320 2347 0
ARS-BFGL-NGS-33537 1 130965981 2014 1
ARS-BFGL-NGS-33635 1 65538756 1023 1
ARS-BFGL-NGS-34176 1 73110340 1143 1
ARS-BFGL-NGS-34197 1 129595015 1981 0
ARS-BFGL-NGS-34218 1 20061763 296 1
ARS-BFGL-NGS-34347 1 78017693 1210 1
ARS-BFGL-NGS-34353 1 40953844 605 0
ARS-BFGL-NGS-34519 1 57936391 894 1
ARS-BFGL-NGS-34525 1 76549928 1192 0
ARS-BFGL-NGS-34568 1 25707562 390 1
ARS-BFGL-NGS-34622 1 146668376 2280 1
ARS-BFGL-NGS-34641 1 136409341 2105 0
ARS-BFGL-NGS-34686 1 99709258 1526 0
ARS-BFGL-NGS-34687 1 46686544 703 0
ARS-BFGL-NGS-34751 1 144407587 2232 0
ARS-BFGL-NGS-35041 1 67078028 1052 0
ARS-BFGL-NGS-35476 1 156748839 2466 1
ARS-BFGL-NGS-35508 1 136205006 2100 0
ARS-BFGL-NGS-35567 1 131714336 2028 0
ARS-BFGL-NGS-35604 1 151564908 2371 0
ARS-BFGL-NGS-35667 1 84687437 1324 1
ARS-BFGL-NGS-35670 1 131368933 2021 0
ARS-BFGL-NGS-35839 1 104311396 1607 0
ARS-BFGL-NGS-35848 1 109823077 1693 1
ARS-BFGL-NGS-36096 1 3291491 66 1
ARS-BFGL-NGS-36242 1 26515339 399 1
ARS-BFGL-NGS-36297 1 60888667 936 0
ARS-BFGL-NGS-36332 1 158942386 2514 0
ARS-BFGL-NGS-36705 1 67271821 1058 0
ARS-BFGL-NGS-36714 1 158453696 2502 0
ARS-BFGL-NGS-36767 1 10894582 194 1
ARS-BFGL-NGS-36873 1 65710600 1028 1
ARS-BFGL-NGS-36975 1 129977705 1992 0
ARS-BFGL-NGS-37067 1 76251957 1186 0
ARS-BFGL-NGS-37095 1 133467943 2057 0
ARS-BFGL-NGS-37145 1 116725331 1790 0
ARS-BFGL-NGS-37290 1 138183092 2135 0
ARS-BFGL-NGS-37379 1 53902786 828 0
ARS-BFGL-NGS-37412 1 2798494 54 0
ARS-BFGL-NGS-37438 1 76097227 1182 0
ARS-BFGL-NGS-37505 1 3152575 62 1
ARS-BFGL-NGS-37507 1 72610313 1141 1
ARS-BFGL-NGS-3794 1 91939450 1415 0
ARS-BFGL-NGS-3821 1 61730311 952 1
ARS-BFGL-NGS-38335 1 67104542 1053 0
ARS-BFGL-NGS-38419 1 37529540 563 1
ARS-BFGL-NGS-38583 1 102011854 1568 0
ARS-BFGL-NGS-38621 1 7128820 138 0
ARS-BFGL-NGS-38890 1 57165784 884 1
ARS-BFGL-NGS-38958 1 81399723 1253 0
ARS-BFGL-NGS-39036 1 159017549 2516 1
ARS-BFGL-NGS-39073 1 124522712 1910 0
ARS-BFGL-NGS-39171 1 143343529 2214 1
ARS-BFGL-NGS-39460 1 143748453 2220 0
ARS-BFGL-NGS-3964 1 771409 12 1
ARS-BFGL-NGS-39684 1 56366674 874 0
ARS-BFGL-NGS-39699 1 94325920 1458 1
ARS-BFGL-NGS-39750 1 74527783 1160 1
ARS-BFGL-NGS-39761 1 154822068 2426 0
ARS-BFGL-NGS-39807 1 152127427 2381 1
ARS-BFGL-NGS-3996 1 66597310 1042 0
ARS-BFGL-NGS-39992 1 1493109 29 1
ARS-BFGL-NGS-40011 1 95171336 1467 1
ARS-BFGL-NGS-40158 1 30901482 461 0
ARS-BFGL-NGS-40229 1 62768643 971 0
ARS-BFGL-NGS-40247 1 155891945 2448 0
ARS-BFGL-NGS-40286 1 143363767 2215 1
ARS-BFGL-NGS-40337 1 58838147 903 1
ARS-BFGL-NGS-40388 1 74038959 1157 1
ARS-BFGL-NGS-40393 1 146166566 2269 0
ARS-BFGL-NGS-4047 1 86010844 1336 0
ARS-BFGL-NGS-40533 1 9079575 169 0
ARS-BFGL-NGS-40583 1 130816053 2011 0
ARS-BFGL-NGS-40732 1 147200174 2291 0
ARS-BFGL-NGS-4086 1 160692436 2554 0
ARS-BFGL-NGS-40924 1 70191550 1108 0
ARS-BFGL-NGS-40967 1 54429811 840 1
ARS-BFGL-NGS-41048 1 9490196 174 1
ARS-BFGL-NGS-411 1 129879702 1988 0
ARS-BFGL-NGS-41123 1 146909826 2283 0
ARS-BFGL-NGS-41125 1 152646681 2386 0
ARS-BFGL-NGS-41203 1 21246963 313 1
ARS-BFGL-NGS-41264 1 49426251 749 0
ARS-BFGL-NGS-41287 1 70256992 1110 0
ARS-BFGL-NGS-41525 1 6324066 122 0
ARS-BFGL-NGS-41577 1 47947755 726 0
ARS-BFGL-NGS-41812 1 154396398 2415 0
ARS-BFGL-NGS-41839 1 77438357 1201 0
ARS-BFGL-NGS-41853 1 16534382 249 1
ARS-BFGL-NGS-4200 1 134107839 2072 0
ARS-BFGL-NGS-42035 1 129759780 1985 0
ARS-BFGL-NGS-42159 1 152037676 2378 0
ARS-BFGL-NGS-42248 1 63188420 979 0
ARS-BFGL-NGS-42310 1 115414261 1775 0
ARS-BFGL-NGS-42512 1 160189190 2542 0
ARS-BFGL-NGS-42813 1 39330416 584 0
ARS-BFGL-NGS-43005 1 3457281 70 0
ARS-BFGL-NGS-43112 1 157087478 2474 0
ARS-BFGL-NGS-43310 1 9917058 180 0
ARS-BFGL-NGS-43565 1 148772440 2328 0
ARS-BFGL-NGS-43783 1 54028946 831 0
ARS-BFGL-NGS-43799 1 66665398 1044 1
ARS-BFGL-NGS-4387 1 98993552 1515 1
ARS-BFGL-NGS-43924 1 3000152 58 1
ARS-BFGL-NGS-43953 1 115334731 1773 0
ARS-BFGL-NGS-44057 1 37501886 562 1
ARS-BFGL-NGS-44292 1 7981878 153 0
ARS-BFGL-NGS-44300 1 145080271 2245 1
ARS-BFGL-NGS-44433 1 64170051 999 0
ARS-BFGL-NGS-44794 1 82142831 1263 0
ARS-BFGL-NGS-44907 1 142708765 2205 0
ARS-BFGL-NGS-4503 1 68824369 1085 1
ARS-BFGL-NGS-45064 1 34217611 510 0
ARS-BFGL-NGS-45330 1 155418348 2437 0
ARS-BFGL-NGS-45335 1 42154451 627 0
ARS-BFGL-NGS-45342 1 154733548 2424 0
ARS-BFGL-NGS-45476 1 73177272 1145 0
ARS-BFGL-NGS-4572 1 67703398 1064 0
ARS-BFGL-NGS-4583 1 63768867 991 0
ARS-BFGL-NGS-46004 1 27948916 418 0
ARS-BFGL-NGS-4637 1 140654186 2175 1
ARS-BFGL-NGS-46591 1 23218537 343 1
ARS-BFGL-NGS-4661 1 78343439 1214 1
ARS-BFGL-NGS-4700 1 145150006 2246 1
ARS-BFGL-NGS-47287 1 80132858 1229 0
ARS-BFGL-NGS-4798 1 155867589 2447 0
ARS-BFGL-NGS-4822 1 155123233 2431 1
ARS-BFGL-NGS-4848 1 147358055 2295 0
ARS-BFGL-NGS-4901 1 146389923 2273 0
ARS-BFGL-NGS-4924 1 75690899 1180 1
ARS-BFGL-NGS-49634 1 49881374 755 1
ARS-BFGL-NGS-49636 1 72138639 1132 1
ARS-BFGL-NGS-50379 1 83597881 1300 0
ARS-BFGL-NGS-50407 1 16495676 248 0
ARS-BFGL-NGS-5044 1 84653430 1323 1
ARS-BFGL-NGS-5057 1 148270512 2316 1
ARS-BFGL-NGS-50906 1 49243967 747 0
ARS-BFGL-NGS-50954 1 26540862 400 0
ARS-BFGL-NGS-51005 1 108704492 1673 0
ARS-BFGL-NGS-5124 1 71835061 1128 1
ARS-BFGL-NGS-51361 1 22149478 328 0
ARS-BFGL-NGS-51809 1 17168741 260 1
ARS-BFGL-NGS-5193 1 131666882 2027 0
ARS-BFGL-NGS-52663 1 141622461 2191 0
ARS-BFGL-NGS-52696 1 57353124 887 0
ARS-BFGL-NGS-53144 1 74819888 1169 0
ARS-BFGL-NGS-53463 1 38643660 581 1
ARS-BFGL-NGS-535 1 110238218 1703 0
ARS-BFGL-NGS-53869 1 85267183 1328 0
ARS-BFGL-NGS-53898 1 147797802 2305 1
ARS-BFGL-NGS-54090 1 65869243 1031 0
ARS-BFGL-NGS-54096 1 104558668 1611 0
ARS-BFGL-NGS-54112 1 136080297 2098 0
ARS-BFGL-NGS-54529 1 149985833 2349 1
ARS-BFGL-NGS-54653 1 159170057 2520 0
ARS-BFGL-NGS-54694 1 93744350 1445 1
ARS-BFGL-NGS-548 1 9896263 179 1
ARS-BFGL-NGS-55025 1 40714030 600 1
ARS-BFGL-NGS-553 1 125380435 1926 0
ARS-BFGL-NGS-55389 1 128532798 1966 1
ARS-BFGL-NGS-56103 1 132750094 2045 0
ARS-BFGL-NGS-56146 1 79196303 1221 0
ARS-BFGL-NGS-56254 1 83164439 1291 1
ARS-BFGL-NGS-56509 1 72377110 1134 0
ARS-BFGL-NGS-56548 1 43506348 650 1
ARS-BFGL-NGS-56582 1 132042914 2033 1
ARS-BFGL-NGS-56584 1 146435356 2275 0
ARS-BFGL-NGS-57103 1 155080413 2430 0
ARS-BFGL-NGS-57355 1 45535332 686 1
ARS-BFGL-NGS-5747 1 160568536 2550 1
ARS-BFGL-NGS-57499 1 152819389 2389 0
ARS-BFGL-NGS-57577 1 130254420 2000 0
ARS-BFGL-NGS-57677 1 117241003 1796 0
ARS-BFGL-NGS-57723 1 144684592 2239 0
ARS-BFGL-NGS-57889 1 112166105 1734 0
ARS-BFGL-NGS-58051 1 61599260 948 0
ARS-BFGL-NGS-5818 1 151700656 2372 0
ARS-BFGL-NGS-58323 1 87507887 1350 0
ARS-BFGL-NGS-5854 1 152598286 2385 0
ARS-BFGL-NGS-58627 1 157107883 2475 0
ARS-BFGL-NGS-58892 1 2545676 47 1
ARS-BFGL-NGS-59192 1 2711147 52 0
ARS-BFGL-NGS-59270 1 57202915 885 1
ARS-BFGL-NGS-59448 1 73682279 1155 0
ARS-BFGL-NGS-59470 1 120217827 1842 0
ARS-BFGL-NGS-59612 1 70034801 1105 0
ARS-BFGL-NGS-59701 1 150096176 2351 0
ARS-BFGL-NGS-60021 1 98810331 1509 0
ARS-BFGL-NGS-60119 1 139326276 2151 0
ARS-BFGL-NGS-60475 1 138326232 2137 1
ARS-BFGL-NGS-60701 1 93030541 1438 0
ARS-BFGL-NGS-60721 1 36197649 544 0
ARS-BFGL-NGS-6075 1 67778580 1065 1
ARS-BFGL-NGS-60951 1 150591353 2362 1
ARS-BFGL-NGS-61517 1 157394988 2481 1
ARS-BFGL-NGS-61565 1 156261897 2457 0
ARS-BFGL-NGS-61598 1 129786757 1986 0
ARS-BFGL-NGS-61672 1 66925950 1049 0
ARS-BFGL-NGS-61822 1 113878224 1754 0
ARS-BFGL-NGS-61854 1 83521970 1298 0
ARS-BFGL-NGS-62077 1 6959406 137 0
ARS-BFGL-NGS-62175 1 143615777 2217 0
ARS-BFGL-NGS-62440 1 157795397 2490 0
ARS-BFGL-NGS-62687 1 70466049 1113 1
ARS-BFGL-NGS-62826 1 1244026 24 1
ARS-BFGL-NGS-63031 1 126552181 1939 1
ARS-BFGL-NGS-63622 1 147129736 2289 0
ARS-BFGL-NGS-63747 1 108675220 1672 0
ARS-BFGL-NGS-63816 1 43076450 643 0
ARS-BFGL-NGS-6392 1 132078713 2034 0
ARS-BFGL-NGS-63947 1 59098053 904 0
ARS-BFGL-NGS-63954 1 61374096 942 1
ARS-BFGL-NGS-64270 1 130699400 2010 0
ARS-BFGL-NGS-64298 1 84518674 1320 0
ARS-BFGL-NGS-64511 1 75244218 1177 0
ARS-BFGL-NGS-64530 1 32356857 480 0
ARS-BFGL-NGS-64672 1 77211549 1197 1
ARS-BFGL-NGS-64789 1 84744997 1325 0
ARS-BFGL-NGS-65067 1 680717 9 0
ARS-BFGL-NGS-65139 1 148572284 2323 0
ARS-BFGL-NGS-65157 1 4205159 86 1
ARS-BFGL-NGS-6521 1 51322942 782 0
ARS-BFGL-NGS-66449 1 524506 6 0
ARS-BFGL-NGS-67044 1 93334399 1441 0
ARS-BFGL-NGS-676 1 149298097 2342 1
ARS-BFGL-NGS-67613 1 116919043 1792 1
ARS-BFGL-NGS-67684 1 47395414 719 0
ARS-BFGL-NGS-67754 1 150117368 2352 0
ARS-BFGL-NGS-68058 1 145802393 2260 0
ARS-BFGL-NGS-68451 1 81045529 1246 0
ARS-BFGL-NGS-68690 1 114592152 1766 0
ARS-BFGL-NGS-68706 1 46369005 696 0
ARS-BFGL-NGS-68753 1 134248588 2074 0
ARS-BFGL-NGS-68869 1 84312718 1313 1
ARS-BFGL-NGS-68915 1 20955945 309 0
ARS-BFGL-NGS-69011 1 151727667 2373 1
ARS-BFGL-NGS-69609 1 148743730 2326 0
ARS-BFGL-NGS-69661 1 84438461 1317 0
ARS-BFGL-NGS-69858 1 47588704 723 0
ARS-BFGL-NGS-69957 1 3431126 69 0
ARS-BFGL-NGS-70523 1 152798033 2388 0
ARS-BFGL-NGS-70855 1 107595774 1653 0
ARS-BFGL-NGS-7099 1 75269057 1178 0
ARS-BFGL-NGS-71085 1 2220611 41 0
ARS-BFGL-NGS-71332 1 152068709 2379 0
ARS-BFGL-NGS-71379 1 83006875 1286 0
ARS-BFGL-NGS-71757 1 65169373 1016 1
ARS-BFGL-NGS-72201 1 88203840 1359 0
ARS-BFGL-NGS-72247 1 69104513 1092 0
ARS-BFGL-NGS-72308 1 136969533 2116 0
ARS-BFGL-NGS-72532 1 73379972 1149 0
ARS-BFGL-NGS-72541 1 149811369 2348 0
ARS-BFGL-NGS-72670 1 125136693 1922 0
ARS-BFGL-NGS-72769 1 99630587 1524 0
ARS-BFGL-NGS-72865 1 150142863 2353 0
ARS-BFGL-NGS-73213 1 156021534 2452 0
ARS-BFGL-NGS-73237 1 106860010 1644 0
ARS-BFGL-NGS-73455 1 141278956 2185 1
ARS-BFGL-NGS-73542 1 160751542 2555 1
ARS-BFGL-NGS-73983 1 48956058 743 0
ARS-BFGL-NGS-74692 1 29908717 446 0
ARS-BFGL-NGS-7472 1 124221895 1903 1
ARS-BFGL-NGS-74871 1 131835751 2030 0
ARS-BFGL-NGS-7521 1 68785478 1084 0
ARS-BFGL-NGS-75385 1 158994867 2515 0
ARS-BFGL-NGS-75560 1 43697489 654 1
ARS-BFGL-NGS-75951 1 46174728 691 1
ARS-BFGL-NGS-76111 1 104945025 1621 0
ARS-BFGL-NGS-76122 1 153278428 2394 0
ARS-BFGL-NGS-76160 1 140816164 2178 1
ARS-BFGL-NGS-76347 1 147527243 2299 0
ARS-BFGL-NGS-76349 1 1742451 34 1
ARS-BFGL-NGS-76451 1 139608890 2156 1
ARS-BFGL-NGS-76469 1 53124890 812 0
ARS-BFGL-NGS-76535 1 116524388 1786 0
ARS-BFGL-NGS-77178 1 140256501 2169 0
ARS-BFGL-NGS-77917 1 154691191 2423 1
ARS-BFGL-NGS-78165 1 73141963 1144 0
ARS-BFGL-NGS-78179 1 15304324 234 1
ARS-BFGL-NGS-78259 1 53270069 813 1
ARS-BFGL-NGS-78277 1 159433829 2524 1
ARS-BFGL-NGS-78317 1 92062747 1418 0
ARS-BFGL-NGS-78397 1 139478610 2154 0
ARS-BFGL-NGS-78633 1 82677732 1277 0
ARS-BFGL-NGS-78666 1 136542449 2107 0
ARS-BFGL-NGS-78784 1 148291073 2317 1
ARS-BFGL-NGS-78856 1 155944087 2450 1
ARS-BFGL-NGS-79093 1 2507340 46 1
ARS-BFGL-NGS-79259 1 133734225 2064 1
ARS-BFGL-NGS-79291 1 127944456 1957 0
ARS-BFGL-NGS-79990 1 81902081 1261 0
ARS-BFGL-NGS-80187 1 78626239 1218 0
ARS-BFGL-NGS-80200 1 130871940 2013 0
ARS-BFGL-NGS-80214 1 96311750 1483 0
ARS-BFGL-NGS-80227 1 51760450 789 0
ARS-BFGL-NGS-80523 1 71608103 1125 0
ARS-BFGL-NGS-80747 1 32215538 478 0
ARS-BFGL-NGS-81011 1 3676910 75 0
ARS-BFGL-NGS-8140 1 149192116 2339 0
ARS-BFGL-NGS-81807 1 43665453 653 0
ARS-BFGL-NGS-81861 1 76122207 1183 1
ARS-BFGL-NGS-82014 1 88227746 1360 0
ARS-BFGL-NGS-82122 1 140675084 2176 0
ARS-BFGL-NGS-82206 1 130042012 1994 0
ARS-BFGL-NGS-82386 1 133134973 2050 0
ARS-BFGL-NGS-82489 1 143721119 2219 1
ARS-BFGL-NGS-82590 1 146077338 2266 1
ARS-BFGL-NGS-82685 1 25431226 387 1
ARS-BFGL-NGS-83021 1 66353247 1040 1
ARS-BFGL-NGS-83392 1 157217046 2477 1
ARS-BFGL-NGS-83544 1 160978854 2559 1
ARS-BFGL-NGS-83934 1 96795404 1490 0
ARS-BFGL-NGS-84347 1 40173645 593 1
ARS-BFGL-NGS-84687 1 132590622 2041 0
ARS-BFGL-NGS-84905 1 38105779 572 0
ARS-BFGL-NGS-85045 1 24168296 360 0
ARS-BFGL-NGS-85105 1 56086593 871 1
ARS-BFGL-NGS-85297 1 2038649 38 1
ARS-BFGL-NGS-85763 1 147946684 2309 0
ARS-BFGL-NGS-86458 1 149405132 2345 1
ARS-BFGL-NGS-86662 1 41365441 613 1
ARS-BFGL-NGS-86926 1 129815673 1987 0
ARS-BFGL-NGS-86970 1 53815795 826 0
ARS-BFGL-NGS-87492 1 159740800 2533 1
ARS-BFGL-NGS-87494 1 56787982 877 0
ARS-BFGL-NGS-8753 1 97541606 1496 1
ARS-BFGL-NGS-87570 1 147456447 2298 1
ARS-BFGL-NGS-87636 1 1429233 28 1
ARS-BFGL-NGS-87988 1 58252398 900 1
ARS-BFGL-NGS-89 1 57473241 889 1
ARS-BFGL-NGS-89044 1 2473694 45 0
ARS-BFGL-NGS-89588 1 53007713 810 0
ARS-BFGL-NGS-89681 1 112902995 1744 0
ARS-BFGL-NGS-89857 1 44561576 667 0
ARS-BFGL-NGS-8991 1 126530822 1938 0
ARS-BFGL-NGS-89910 1 127125911 1945 0
ARS-BFGL-NGS-90496 1 75838441 1181 1
ARS-BFGL-NGS-90750 1 146935754 2284 0
ARS-BFGL-NGS-90894 1 160954885 2558 1
ARS-BFGL-NGS-9109 1 129043956 1975 1
ARS-BFGL-NGS-91292 1 125025152 1919 0
ARS-BFGL-NGS-91306 1 120706941 1852 0
ARS-BFGL-NGS-91408 1 146411131 2274 0
ARS-BFGL-NGS-91441 1 142593570 2201 0
ARS-BFGL-NGS-91705 1 149652903 2346 0
ARS-BFGL-NGS-92711 1 78464120 1215 0
ARS-BFGL-NGS-92715 1 116600533 1787 0
ARS-BFGL-NGS-92777 1 129496024 1978 1
ARS-BFGL-NGS-93090 1 137976097 2132 1
ARS-BFGL-NGS-93180 1 139517158 2155 1
ARS-BFGL-NGS-93288 1 74563271 1161 0
ARS-BFGL-NGS-93375 1 118769179 1819 0
ARS-BFGL-NGS-93455 1 110670515 1713 1
ARS-BFGL-NGS-93838 1 157255662 2478 0
ARS-BFGL-NGS-94206 1 73585064 1152 1
ARS-BFGL-NGS-9429 1 69031945 1090 0
ARS-BFGL-NGS-94323 1 99235392 1520 0
ARS-BFGL-NGS-94650 1 19134045 285 0
ARS-BFGL-NGS-94997 1 60122517 920 1
ARS-BFGL-NGS-95240 1 155844875 2446 0
ARS-BFGL-NGS-95377 1 16122888 242 1
ARS-BFGL-NGS-95516 1 71800917 1127 1
ARS-BFGL-NGS-95621 1 151199414 2368 0
ARS-BFGL-NGS-96151 1 146380131 2272 1
ARS-BFGL-NGS-96173 1 131036897 2015 0
ARS-BFGL-NGS-96340 1 82513553 1273 0
ARS-BFGL-NGS-96381 1 6770385 132 1
ARS-BFGL-NGS-96389 1 98662561 1506 1
ARS-BFGL-NGS-96411 1 99025094 1516 1
ARS-BFGL-NGS-96886 1 45111015 680 0
ARS-BFGL-NGS-97046 1 56893820 879 0
ARS-BFGL-NGS-97163 1 133415532 2056 1
ARS-BFGL-NGS-97225 1 23340090 345 0
ARS-BFGL-NGS-97531 1 150267234 2356 1
ARS-BFGL-NGS-9762 1 147643752 2302 0
ARS-BFGL-NGS-97815 1 39714967 587 1
ARS-BFGL-NGS-97925 1 113640564 1750 1
ARS-BFGL-NGS-97949 1 31350455 470 1
ARS-BFGL-NGS-98138 1 137718063 2127 0
ARS-BFGL-NGS-98142 1 447277 4 0
ARS-BFGL-NGS-98203 1 806326 13 0
ARS-BFGL-NGS-98257 1 127648645 1951 0
ARS-BFGL-NGS-98287 1 2581622 48 0
ARS-BFGL-NGS-98442 1 133201843 2051 0
ARS-BFGL-NGS-98669 1 84337291 1314 0
ARS-BFGL-NGS-98981 1 155283780 2433 0
ARS-BFGL-NGS-99002 1 160623138 2552 0
ARS-BFGL-NGS-99025 1 137362458 2123 0
ARS-BFGL-NGS-99492 1 121576021 1866 1
ARS-BFGL-NGS-99611 1 18217971 274 0
ARS-BFGL-NGS-99827 1 130303597 2002 0
ARS-USMARC-Parent-AY761135-rs29003723 1 128529810 1965 1
ARS-USMARC-Parent-AY943841-rs17871566 1 160225981 2544 1
ARS-USMARC-Parent-DQ404149-no-rs 1 100899088 1549 0
BFGL-NGS-109823 1 112342225 1737 1
BFGL-NGS-109846 1 58796291 902 0
BFGL-NGS-109985 1 146511027 2276 0
BFGL-NGS-110016 1 97588947 1497 1
BFGL-NGS-110032 1 121087797 1860 1
BFGL-NGS-110098 1 145195138 2247 1
BFGL-NGS-110193 1 151751514 2374 1
BFGL-NGS-110222 1 109631386 1689 1
BFGL-NGS-110293 1 154224525 2412 1
BFGL-NGS-110299 1 140499342 2173 1
BFGL-NGS-110320 1 47369892 718 1
BFGL-NGS-110332 1 114567103 1765 1
BFGL-NGS-110339 1 112821536 1742 1
BFGL-NGS-110392 1 108228313 1665 0
BFGL-NGS-110495 1 70401998 1112 0
BFGL-NGS-110537 1 41459811 615 0
BFGL-NGS-110541 1 25237816 384 0
BFGL-NGS-110543 1 88314800 1361 1
BFGL-NGS-110564 1 148700312 2325 1
BFGL-NGS-110570 1 155627184 2440 0
BFGL-NGS-110620 1 60686051 931 1
BFGL-NGS-110636 1 130382715 2004 0
BFGL-NGS-110653 1 152230697 2383 0
BFGL-NGS-111117 1 28824284 425 0
BFGL-NGS-111125 1 4849829 93 1
BFGL-NGS-111138 1 57120317 883 0
BFGL-NGS-111271 1 70761348 1116 0
BFGL-NGS-111283 1 70794238 1117 0
BFGL-NGS-111417 1 141959000 2196 1
BFGL-NGS-111491 1 68982105 1089 0
BFGL-NGS-111509 1 109238727 1682 0
BFGL-NGS-111513 1 126765039 1941 1
BFGL-NGS-111524 1 106966327 1645 1
BFGL-NGS-111569 1 66874320 1048 0
BFGL-NGS-111607 1 129621647 1982 0
BFGL-NGS-111716 1 70503807 1114 0
BFGL-NGS-111718 1 159877107 2536 1
BFGL-NGS-111725 1 80442479 1236 0
BFGL-NGS-111760 1 132347960 2038 0
BFGL-NGS-111849 1 84033003 1308 0
BFGL-NGS-111888 1 81164974 1248 0
BFGL-NGS-111929 1 54459365 841 0
BFGL-NGS-112042 1 73619260 1153 1
BFGL-NGS-112213 1 153353223 2397 1
BFGL-NGS-112400 1 138530084 2141 0
BFGL-NGS-112451 1 58224854 899 1
BFGL-NGS-112470 1 90205865 1388 1
BFGL-NGS-112497 1 120387210 1846 0
BFGL-NGS-112530 1 133906971 2067 0
BFGL-NGS-112553 1 52818213 804 0
BFGL-NGS-112626 1 82763153 1278 0
BFGL-NGS-112632 1 17639154 268 0
BFGL-NGS-112657 1 144232885 2229 0
BFGL-NGS-112682 1 63551002 987 0
BFGL-NGS-112806 1 99133308 1518 1
BFGL-NGS-112867 1 131865763 2031 1
BFGL-NGS-112971 1 65354755 1020 1
BFGL-NGS-113002 1 149155348 2338 0
BFGL-NGS-113021 1 127693984 1952 0
BFGL-NGS-113213 1 147227275 2292 0
BFGL-NGS-113387 1 96715383 1489 0
BFGL-NGS-113451 1 137031668 2117 0
BFGL-NGS-113551 1 10410755 190 0
BFGL-NGS-113570 1 9598540 175 0
BFGL-NGS-113680 1 148034665 2313 0
BFGL-NGS-113748 1 46391623 697 0
BFGL-NGS-113751 1 10470336 191 1
BFGL-NGS-113807 1 137251245 2122 0
BFGL-NGS-113844 1 5853604 115 0
BFGL-NGS-113914 1 68646037 1080 0
BFGL-NGS-114023 1 109205601 1681 0
BFGL-NGS-114084 1 30265395 452 0
BFGL-NGS-114130 1 144481646 2234 0
BFGL-NGS-114163 1 145438840 2251 1
BFGL-NGS-114174 1 7260221 141 0
BFGL-NGS-114203 1 142809717 2206 0
BFGL-NGS-114208 1 562284 7 0
BFGL-NGS-114234 1 47008013 710 1
BFGL-NGS-114385 1 155788083 2444 0
BFGL-NGS-114386 1 123084789 1885 1
BFGL-NGS-114428 1 89733234 1384 1
BFGL-NGS-114541 1 144107320 2226 1
BFGL-NGS-114608 1 38975034 582 0
BFGL-NGS-114627 1 75158009 1175 0
BFGL-NGS-114630 1 144435867 2233 0
BFGL-NGS-114679 1 136467737 2106 0
BFGL-NGS-114968 1 74782928 1168 0
BFGL-NGS-114975 1 158523582 2504 1
BFGL-NGS-114985 1 69871585 1103 1
BFGL-NGS-114995 1 63313688 981 0
BFGL-NGS-115015 1 27681439 415 0
BFGL-NGS-115064 1 135088401 2084 0
BFGL-NGS-115080 1 63283359 980 0
BFGL-NGS-115182 1 5547533 109 0
BFGL-NGS-115228 1 110727458 1714 0
BFGL-NGS-115239 1 60931015 937 0
BFGL-NGS-115305 1 56038103 869 0
BFGL-NGS-115307 1 56575544 876 0
BFGL-NGS-115371 1 24108135 358 0
BFGL-NGS-115389 1 5938837 118 0
BFGL-NGS-115400 1 93805444 1447 0
BFGL-NGS-115451 1 34429931 516 1
BFGL-NGS-115502 1 110447738 1709 1
BFGL-NGS-115565 1 107881652 1661 0
BFGL-NGS-115663 1 11861464 205 0
BFGL-NGS-115671 1 2139891 40 0
BFGL-NGS-115710 1 88046542 1357 1
BFGL-NGS-115711 1 155589643 2439 0
BFGL-NGS-115763 1 66618923 1043 1
BFGL-NGS-115971 1 1193666 23 0
BFGL-NGS-116079 1 45277729 682 0
BFGL-NGS-116207 1 37109505 556 0
BFGL-NGS-116286 1 82961616 1285 1
BFGL-NGS-116315 1 109740122 1692 0
BFGL-NGS-116361 1 64077646 997 1
BFGL-NGS-116430 1 20316947 299 1
BFGL-NGS-116504 1 7681463 149 1
BFGL-NGS-116528 1 76528272 1191 1
BFGL-NGS-116542 1 130584492 2008 1
BFGL-NGS-116572 1 85184221 1326 0
BFGL-NGS-116625 1 152574715 2384 1
BFGL-NGS-116700 1 160387384 2548 1
BFGL-NGS-116855 1 138630185 2144 0
BFGL-NGS-116868 1 130227459 1999 0
BFGL-NGS-116979 1 152852717 2390 0
BFGL-NGS-117060 1 153380870 2398 1
BFGL-NGS-117152 1 61268030 940 1
BFGL-NGS-117312 1 68575889 1079 0
BFGL-NGS-117328 1 120683470 1851 1
BFGL-NGS-117410 1 87145340 1346 1
BFGL-NGS-117505 1 145915950 2262 0
BFGL-NGS-117553 1 132172738 2035 0
BFGL-NGS-117561 1 67170255 1055 0
BFGL-NGS-117639 1 151288831 2369 0
BFGL-NGS-117741 1 73225917 1146 1
BFGL-NGS-117761 1 72587979 1140 1
BFGL-NGS-117826 1 143774343 2221 1
BFGL-NGS-117882 1 148953624 2333 1
BFGL-NGS-117937 1 140370118 2171 1
BFGL-NGS-117957 1 22315173 331 1
BFGL-NGS-118073 1 129646320 1983 0
BFGL-NGS-118075 1 72979101 1142 0
BFGL-NGS-118112 1 45086520 679 0
BFGL-NGS-118240 1 110216848 1702 1
BFGL-NGS-118306 1 69812048 1101 1
BFGL-NGS-118315 1 155993481 2451 1
BFGL-NGS-118317 1 45348906 683 0
BFGL-NGS-118356 1 43053309 642 1
BFGL-NGS-118398 1 9026974 168 0
BFGL-NGS-118460 1 69730026 1100 0
BFGL-NGS-118519 1 22471363 335 0
BFGL-NGS-118640 1 86345678 1341 0
BFGL-NGS-118671 1 110560044 1711 0
BFGL-NGS-118672 1 143260132 2213 0
BFGL-NGS-118700 1 142256818 2199 1
BFGL-NGS-118725 1 73499215 1151 0
BFGL-NGS-118749 1 129697306 1984 1
BFGL-NGS-118821 1 144274055 2230 0
BFGL-NGS-118847 1 155154151 2432 0
BFGL-NGS-119029 1 135883931 2094 0
BFGL-NGS-119098 1 145308683 2248 0
BFGL-NGS-119108 1 8286803 160 0
BFGL-NGS-119115 1 112280168 1736 0
BFGL-NGS-119133 1 68478998 1077 0
BFGL-NGS-119153 1 138039228 2133 0
BFGL-NGS-119161 1 71682964 1126 1
BFGL-NGS-119382 1 46457082 699 1
BFGL-NGS-119431 1 80155139 1230 1
BFGL-NGS-119690 1 29665119 439 1
BFGL-NGS-119723 1 120436682 1848 0
BFGL-NGS-119736 1 150847051 2367 0
BFGL-NGS-119891 1 146024617 2264 1
BTA-00854-rs29014005 1 110590752 1712 0
BTA-01205-rs29012172 1 82195162 1265 1
BTA-01811-rs29012765 1 129954643 1991 0
BTA-02520-rs29010074 1 133878379 2066 0
BTA-05186-no-rs 1 67970580 1069 0
BTA-06866-rs29021222 1 116400784 1783 0
BTA-07140-rs29026807 1 22057263 327 0
BTA-07486-rs29027151 1 51956521 792 0
BTA-07775-no-rs 1 39738799 588 0
BTA-100058-no-rs 1 52893061 807 0
BTA-100060-no-rs 1 52849796 805 0
BTA-100076-no-rs 1 52195309 795 0
BTA-100095-no-rs 1 157522320 2485 0
BTA-100315-no-rs 1 140463992 2172 0
BTA-101821-no-rs 1 64007436 996 0
BTA-102461-no-rs 1 111980559 1729 1
BTA-103255-no-rs 1 155304931 2434 1
BTA-103292-no-rs 1 14260793 221 0
BTA-103871-no-rs 1 89669698 1382 1
BTA-104027-no-rs 1 69959561 1104 0
BTA-104608-no-rs 1 43645168 652 1
BTA-105868-no-rs 1 160850905 2556 0
BTA-107196-no-rs 1 83773900 1303 1
BTA-10863-rs29016414 1 46904135 707 0
BTA-108728-no-rs 1 90783124 1394 0
BTA-108948-no-rs 1 63943430 995 0
BTA-109011-no-rs 1 47717473 724 0
BTA-109427-no-rs 1 110039365 1698 0
BTA-109574-no-rs 1 39905143 589 1
BTA-109808-no-rs 1 103251982 1589 0
BTA-110133-no-rs 1 29274368 433 0
BTA-110282-no-rs 1 55198487 855 0
BTA-110335-no-rs 1 54537303 843 0
BTA-110980-no-rs 1 31536949 472 0
BTA-111131-no-rs 1 35354381 535 0
BTA-111133-no-rs 1 35503636 537 0
BTA-111161-no-rs 1 94239005 1457 0
BTA-111239-no-rs 1 110770470 1715 0
BTA-111731-no-rs 1 41653001 619 0
BTA-111760-no-rs 1 37884290 567 1
BTA-111771-no-rs 1 38044868 571 1
BTA-112211-no-rs 1 93968140 1451 0
BTA-112299-no-rs 1 80337582 1234 0
BTA-113021-no-rs 1 49947808 757 0
BTA-113886-no-rs 1 15512671 236 1
BTA-114011-no-rs 1 125880274 1929 0
BTA-114108-no-rs 1 26339327 397 1
BTA-114286-no-rs 1 121043690 1859 1
BTA-114651-no-rs 1 50395826 766 0
BTA-114657-no-rs 1 7653810 148 1
BTA-114662-no-rs 1 7708892 150 1
BTA-115500-no-rs 1 103027702 1584 0
BTA-115758-no-rs 1 37769980 565 0
BTA-116423-no-rs 1 153423452 2399 0
BTA-116769-no-rs 1 20700066 305 0
BTA-116886-no-rs 1 8108620 156 0
BTA-117821-no-rs 1 41223989 611 0
BTA-118144-no-rs 1 93943715 1450 0
BTA-118719-no-rs 1 16910476 256 0
BTA-119061-no-rs 1 19825063 290 0
BTA-119435-no-rs 1 125299243 1925 0
BTA-120125-no-rs 1 121971269 1872 0
BTA-120188-no-rs 1 109705809 1691 0
BTA-120277-no-rs 1 38142049 573 1
BTA-120428-no-rs 1 8455723 163 0
BTA-120430-no-rs 1 8907863 165 0
BTA-120479-no-rs 1 153590729 2402 0
BTA-120514-no-rs 1 69599286 1098 0
BTA-120704-no-rs 1 1955998 37 1
BTA-120711-no-rs 1 5439800 106 1
BTA-120720-no-rs 1 22691088 337 1
BTA-120735-no-rs 1 158318007 2498 1
BTA-120739-no-rs 1 52975092 809 0
BTA-120764-no-rs 1 138388433 2139 0
BTA-122011-no-rs 1 115302016 1772 1
BTA-122021-no-rs 1 5271981 101 1
BTA-122159-no-rs 1 42810732 637 1
BTA-122400-no-rs 1 48687858 738 0
BTA-122559-no-rs 1 97091747 1494 0
BTA-122626-no-rs 1 10702790 192 1
BTA-122684-no-rs 1 139903773 2160 1
BTA-122780-no-rs 1 89481342 1378 0
BTA-123503-no-rs 1 5245268 100 0
BTA-13139-rs29018103 1 89315231 1374 0
BTA-14361-rs29023125 1 47039566 711 0
BTA-15152-rs29026517 1 5687486 112 0
BTA-15153-rs29026518 1 24575784 369 1
BTA-15333-no-rs 1 159470804 2525 0
BTA-15338-no-rs 1 160592893 2551 0
BTA-15354-no-rs 1 159597309 2529 1
BTA-15355-no-rs 1 159791619 2535 0
BTA-15412-no-rs 1 65629309 1026 1
BTA-15421-no-rs 1 66120942 1039 1
BTA-16239-no-rs 1 153672772 2404 1
BTA-16441-no-rs 1 6937423 136 1
BTA-16749-no-rs 1 39452349 585 0
BTA-17923-no-rs 1 94676693 1463 0
BTA-17925-no-rs 1 94575264 1462 1
BTA-18114-no-rs 1 30928455 462 0
BTA-18708-no-rs 1 77896770 1208 1
BTA-19847-no-rs 1 148226696 2315 0
BTA-20344-no-rs 1 17571896 267 0
BTA-20517-no-rs 1 118239066 1807 1
BTA-21826-no-rs 1 53845676 827 0
BTA-22049-no-rs 1 125813061 1928 1
BTA-22052-no-rs 1 125540856 1927 0
BTA-22639-no-rs 1 11381587 199 0
BTA-24325-no-rs 1 94016231 1452 0
BTA-24432-no-rs 1 92785483 1432 1
BTA-24729-no-rs 1 101184085 1556 0
BTA-25403-no-rs 1 57797144 893 1
BTA-25575-no-rs 1 89512444 1379 0
BTA-25809-no-rs 1 56951020 881 0
BTA-25876-no-rs 1 56832352 878 0
BTA-25883-no-rs 1 56987276 882 0
BTA-26174-no-rs 1 18941542 283 1
BTA-26294-no-rs 1 3062153 60 0
BTA-28763-no-rs 1 77291949 1199 0
BTA-29334-no-rs 1 11521664 202 0
BTA-29644-no-rs 1 7321036 143 1
BTA-30265-no-rs 1 54152329 834 1
BTA-31615-no-rs 1 59687652 910 1
BTA-31636-no-rs 1 67907850 1068 1
BTA-31638-no-rs 1 60642034 930 0
BTA-31643-no-rs 1 60709133 932 1
BTA-31687-no-rs 1 3262652 65 1
BTA-31690-no-rs 1 62313258 963 0
BTA-32603-no-rs 1 3317359 67 1
BTA-32620-no-rs 1 63080309 976 0
BTA-32633-no-rs 1 63792880 992 0
BTA-33563-no-rs 1 70218843 1109 0
BTA-33571-no-rs 1 68418903 1076 0
BTA-33604-no-rs 1 67142356 1054 0
BTA-33606-no-rs 1 3918578 81 0
BTA-34568-no-rs 1 3870793 79 0
BTA-34599-no-rs 1 68731844 1083 0
BTA-34624-no-rs 1 72525568 1138 0
BTA-34638-no-rs 1 72434853 1136 0
BTA-35598-no-rs 1 5609078 110 0
BTA-35604-no-rs 1 74458661 1159 0
BTA-35628-no-rs 1 75065403 1173 1
BTA-35631-no-rs 1 75203265 1176 1
BTA-35637-no-rs 1 5508541 108 0
BTA-36594-no-rs 1 5466640 107 0
BTA-36624-no-rs 1 78268768 1212 0
BTA-37493-no-rs 1 79995295 1227 0
BTA-37523-no-rs 1 82321661 1269 0
BTA-37567-no-rs 1 81306349 1251 0
BTA-38441-no-rs 1 82121854 1262 0
BTA-38445-no-rs 1 82173036 1264 1
BTA-38476-no-rs 1 88417938 1364 1
BTA-38487-no-rs 1 87895238 1354 1
BTA-38496-no-rs 1 9410352 173 1
BTA-38502-no-rs 1 84236732 1311 0
BTA-39380-no-rs 1 160355786 2547 0
BTA-39394-no-rs 1 1320801 25 0
BTA-39399-no-rs 1 19874240 291 0
BTA-39405-no-rs 1 19202119 286 0
BTA-39406-no-rs 1 105522563 1624 0
BTA-39422-no-rs 1 106321484 1636 0
BTA-39450-no-rs 1 20288302 298 0
BTA-39462-no-rs 1 24769684 375 0
BTA-39489-no-rs 1 84484515 1319 1
BTA-39503-no-rs 1 82844772 1281 0
BTA-39510-no-rs 1 82894120 1283 0
BTA-39518-no-rs 1 83136481 1290 1
BTA-39521-no-rs 1 83095550 1289 0
BTA-39523-no-rs 1 83065344 1288 1
BTA-39532-no-rs 1 82544185 1274 1
BTA-39546-no-rs 1 86300100 1340 0
BTA-39548-no-rs 1 86626703 1343 1
BTA-40481-no-rs 1 90634337 1393 1
BTA-40495-no-rs 1 90434374 1391 0
BTA-40510-no-rs 1 90355809 1390 0
BTA-40533-no-rs 1 138361506 2138 0
BTA-41478-no-rs 1 92220931 1420 1
BTA-41479-no-rs 1 92133796 1419 1
BTA-41494-no-rs 1 91824932 1413 0
BTA-41946-no-rs 1 31082591 466 0
BTA-43302-no-rs 1 98786330 1508 0
BTA-43315-no-rs 1 6241910 121 0
BTA-43335-no-rs 1 99159893 1519 0
BTA-43340-no-rs 1 99479663 1521 0
BTA-43345-no-rs 1 99529541 1523 0
BTA-43360-no-rs 1 99936950 1530 0
BTA-44205-no-rs 1 100504798 1543 0
BTA-44241-no-rs 1 97697066 1499 0
BTA-44248-no-rs 1 6398715 124 0
BTA-44267-no-rs 1 98182025 1503 0
BTA-44295-no-rs 1 6466545 126 0
BTA-44308-no-rs 1 6504334 127 0
BTA-45181-no-rs 1 6562191 128 0
BTA-45195-no-rs 1 101884551 1567 0
BTA-45203-no-rs 1 101823348 1566 0
BTA-45212-no-rs 1 101607429 1561 0
BTA-45217-no-rs 1 106641265 1640 0
BTA-45221-no-rs 1 6613130 130 0
BTA-45222-no-rs 1 109308665 1684 0
BTA-46150-no-rs 1 104514101 1610 0
BTA-46209-no-rs 1 108068192 1662 0
BTA-46228-no-rs 1 6805877 133 0
BTA-46243-no-rs 1 6864503 134 0
BTA-47159-no-rs 1 6890954 135 0
BTA-47242-no-rs 1 117059193 1794 0
BTA-48213-no-rs 1 118830384 1821 0
BTA-48234-no-rs 1 7286432 142 0
BTA-48243-no-rs 1 95340027 1469 0
BTA-49236-no-rs 1 24680624 373 0
BTA-49243-no-rs 1 24597406 370 0
BTA-49255-no-rs 1 25173842 382 0
BTA-49259-no-rs 1 25151999 381 0
BTA-49269-no-rs 1 25094413 380 0
BTA-49284-no-rs 1 1005853 16 0
BTA-49313-no-rs 1 23993122 355 0
BTA-49319-no-rs 1 24022998 356 0
BTA-49362-no-rs 1 120883490 1856 0
BTA-49368-no-rs 1 122103208 1873 0
BTA-49375-no-rs 1 122452495 1876 0
BTA-49389-no-rs 1 123696229 1892 0
BTA-49414-no-rs 1 123886739 1898 0
BTA-49421-no-rs 1 130424704 2005 0
BTA-50285-no-rs 1 7591935 146 0
BTA-50305-no-rs 1 128671623 1971 0
BTA-50328-no-rs 1 10121075 185 0
BTA-50347-no-rs 1 130065567 1995 0
BTA-50361-no-rs 1 128262693 1959 0
BTA-51403-no-rs 1 133490229 2058 0
BTA-51653-no-rs 1 104261033 1605 0
BTA-53040-no-rs 1 132269743 2036 0
BTA-53322-no-rs 1 135188037 2087 0
BTA-53359-no-rs 1 133618310 2061 0
BTA-53368-no-rs 1 137500363 2126 0
BTA-54318-no-rs 1 12004477 208 0
BTA-55326-no-rs 1 11755339 204 0
BTA-55340-no-rs 1 145956424 2263 0
BTA-55383-no-rs 1 144061605 2225 0
BTA-56389-no-rs 1 147844495 2307 0
BTA-57342-no-rs 1 141117567 2182 0
BTA-57354-no-rs 1 153968845 2407 0
BTA-58265-no-rs 1 154427614 2416 0
BTA-58309-no-rs 1 156393219 2460 0
BTA-59229-no-rs 1 22395157 333 0
BTA-59258-no-rs 1 28028988 419 0
BTA-59279-no-rs 1 29723316 441 0
BTA-59299-no-rs 1 30642233 455 0
BTA-59305-no-rs 1 30723861 456 0
BTA-60805-no-rs 1 34481556 517 0
BTA-64849-no-rs 1 146117753 2267 0
BTA-67523-no-rs 1 140222720 2168 0
BTA-69170-no-rs 1 24539280 368 0
BTA-69182-no-rs 1 33200805 494 0
BTA-69212-no-rs 1 33660092 499 0
BTA-69226-no-rs 1 33872193 504 0
BTA-79188-no-rs 1 35332542 534 0
BTA-79199-no-rs 1 36427251 546 0
BTA-79216-no-rs 1 36981215 553 0
BTA-86397-no-rs 1 160643140 2553 0
BTA-87372-no-rs 1 31062437 465 0
BTA-88734-no-rs 1 91403394 1405 1
BTA-89302-no-rs 1 38300625 575 1
BTA-89311-no-rs 1 13542609 220 0
BTA-89689-no-rs 1 43917566 657 0
BTA-89691-no-rs 1 44442027 664 0
BTA-89698-no-rs 1 44597446 668 0
BTA-89708-no-rs 1 44712039 670 0
BTA-89719-no-rs 1 44884282 675 0
BTA-89820-no-rs 1 47088028 712 0
BTA-90373-no-rs 1 46650278 702 0
BTA-91136-no-rs 1 131287745 2020 1
BTA-91456-no-rs 1 34323286 513 0
BTA-92181-no-rs 1 62111544 959 1
BTA-93452-no-rs 1 13182757 217 1
BTA-93863-no-rs 1 53446799 817 1
BTA-94232-no-rs 1 8316786 161 0
BTA-94396-no-rs 1 116360193 1782 0
BTA-94612-no-rs 1 92723412 1430 0
BTA-94619-no-rs 1 92649879 1428 0
BTA-95266-no-rs 1 46944821 708 0
BTA-95285-no-rs 1 46252090 693 0
BTA-95584-no-rs 1 42634809 632 0
BTA-95638-no-rs 1 77758706 1206 0
BTA-95639-no-rs 1 77729392 1205 0
BTA-95676-no-rs 1 103682364 1598 0
BTA-95685-no-rs 1 103660852 1597 0
BTA-95705-no-rs 1 103559721 1594 0
BTA-95964-no-rs 1 100993812 1552 0
BTA-96197-no-rs 1 128562159 1967 0
BTA-96415-no-rs 1 112551144 1738 0
BTA-96881-no-rs 1 40073254 591 0
BTA-97271-no-rs 1 156284485 2458 0
BTA-97832-no-rs 1 126429439 1936 0
BTA-98364-no-rs 1 110484894 1710 1
BTA-98511-no-rs 1 118587803 1815 0
BTA-99040-no-rs 1 48145240 729 0
BTA-99965-no-rs 1 119540956 1831 0
BTB-00001074 1 2937255 57 0
BTB-00001299 1 2764380 53 0
BTB-00001612 1 2603527 49 0
BTB-00002335 1 3516493 72 0
BTB-00002687 1 3945931 82 0
BTB-00002966 1 3798612 77 0
BTB-00003162 1 3730336 76 0
BTB-00003652 1 5418349 105 0
BTB-00003715 1 5326193 103 0
BTB-00003770 1 5296038 102 1
BTB-00005611 1 12264835 210 0
BTB-00005637 1 12288515 211 0
BTB-00005987 1 17664222 269 1
BTB-00006126 1 111345808 1720 0
BTB-00006408 1 18003869 272 0
BTB-00007274 1 105187464 1623 1
BTB-00007882 1 24875870 377 0
BTB-00008090 1 24740049 374 0
BTB-00008277 1 24658120 372 0
BTB-00009156 1 26109495 395 0
BTB-00009232 1 26032690 393 0
BTB-00009762 1 25389181 386 1
BTB-00010021 1 24062438 357 0
BTB-00010474 1 24190106 361 0
BTB-00010532 1 24255268 363 0
BTB-00010729 1 22358323 332 1
BTB-00010930 1 22432784 334 0
BTB-00011076 1 22861160 338 0
BTB-00011225 1 27841157 416 0
BTB-00011494 1 27916326 417 0
BTB-00011988 1 29401516 437 1
BTB-00012128 1 29353129 435 0
BTB-00012150 1 29326742 434 1
BTB-00012425 1 29735340 442 0
BTB-00012448 1 29762080 443 1
BTB-00012560 1 29952686 447 0
BTB-00012627 1 30029377 449 0
BTB-00013460 1 30752370 457 0
BTB-00013847 1 31375503 471 0
BTB-00013894 1 31324302 469 1
BTB-00014074 1 24434273 366 0
BTB-00014368 1 32605236 483 1
BTB-00014413 1 32664617 485 1
BTB-00014500 1 32734778 486 0
BTB-00014527 1 32778389 487 1
BTB-00014686 1 32972342 489 1
BTB-00014722 1 33010520 490 0
BTB-00014850 1 33070653 491 0
BTB-00014929 1 33118363 492 0
BTB-00015102 1 33158781 493 0
BTB-00015164 1 33238950 495 0
BTB-00015939 1 33734189 500 0
BTB-00015961 1 33766871 501 0
BTB-00016058 1 33794403 502 0
BTB-00016647 1 33603310 498 0
BTB-00016718 1 35672586 539 1
BTB-00016898 1 36108008 542 0
BTB-00016906 1 36162518 543 1
BTB-00017422 1 37163706 558 1
BTB-00017697 1 37050773 554 0
BTB-00017988 1 36854667 550 1
BTB-00018408 1 41065502 609 0
BTB-00018431 1 41043365 608 0
BTB-00018513 1 40980781 606 0
BTB-00018760 1 40742114 601 1
BTB-00019582 1 43840595 655 1
BTB-00019769 1 44137750 660 0
BTB-00019912 1 44483290 665 1
BTB-00020263 1 44736444 671 1
BTB-00020638 1 44840514 673 0
BTB-00020648 1 44863018 674 1
BTB-00021247 1 45559763 687 1
BTB-00021257 1 45669905 688 0
BTB-00021385 1 45704742 689 0
BTB-00021951 1 49087259 746 0
BTB-00022097 1 50553875 768 0
BTB-00022142 1 50577978 769 1
BTB-00022352 1 50959985 777 0
BTB-00022376 1 51001477 778 1
BTB-00023406 1 52089628 794 0
BTB-00023937 1 157760313 2489 0
BTB-00024024 1 158105475 2495 0
BTB-00024140 1 158139291 2496 0
BTB-00025135 1 55252430 857 1
BTB-00025197 1 55417506 860 1
BTB-00025259 1 55389689 859 0
BTB-00025322 1 55440864 861 0
BTB-00025760 1 55566482 864 1
BTB-00025875 1 55647757 865 0
BTB-00026002 1 53048159 811 0
BTB-00026096 1 67802596 1066 0
BTB-00026110 1 67824120 1067 0
BTB-00026585 1 54614481 844 0
BTB-00026752 1 54690738 846 1
BTB-00026837 1 65389507 1021 0
BTB-00027047 1 65560260 1024 0
BTB-00027056 1 65583055 1025 0
BTB-00027149 1 65735754 1029 1
BTB-00027201 1 65797730 1030 1
BTB-00027298 1 65891920 1032 0
BTB-00027332 1 65924720 1033 1
BTB-00027405 1 65953719 1034 1
BTB-00027409 1 66014582 1036 0
BTB-00027638 1 66844727 1047 0
BTB-00028136 1 59973930 915 1
BTB-00028238 1 60060693 918 0
BTB-00028383 1 60201248 922 0
BTB-00028406 1 60228665 923 0
BTB-00028484 1 60256988 924 0
BTB-00028547 1 60571009 928 0
BTB-00028594 1 60536662 927 0
BTB-00028704 1 67999657 1070 0
BTB-00028937 1 60774362 933 0
BTB-00029666 1 61469502 945 0
BTB-00030270 1 61702946 951 0
BTB-00030560 1 62442419 966 0
BTB-00030699 1 62341874 964 0
BTB-00030894 1 62283540 962 0
BTB-00030962 1 62223379 960 0
BTB-00031129 1 62064096 958 0
BTB-00031464 1 63126143 977 0
BTB-00031535 1 63157016 978 0
BTB-00031779 1 63839680 993 0
BTB-00031796 1 71257063 1121 0
BTB-00032153 1 68323508 1074 1
BTB-00032163 1 68302247 1073 0
BTB-00032200 1 68273167 1072 0
BTB-00032205 1 68243224 1071 0
BTB-00032648 1 67606301 1062 1
BTB-00032674 1 67574265 1061 1
BTB-00033025 1 65070371 1013 0
BTB-00033060 1 65133125 1015 0
BTB-00033090 1 65190595 1017 1
BTB-00033167 1 65266849 1018 0
BTB-00033186 1 67650639 1063 0
BTB-00034202 1 80877096 1242 0
BTB-00034221 1 80797230 1240 1
BTB-00034294 1 80668396 1238 0
BTB-00034595 1 80385683 1235 1
BTB-00034743 1 80203191 1232 0
BTB-00034886 1 80073254 1228 1
BTB-00035080 1 82293970 1268 0
BTB-00035766 1 83816001 1304 0
BTB-00036018 1 81221827 1249 0
BTB-00036138 1 81550376 1255 0
BTB-00036349 1 84601613 1322 0
BTB-00036444 1 85742369 1332 1
BTB-00036784 1 88337775 1362 0
BTB-00036965 1 87993300 1356 0
BTB-00036985 1 87926863 1355 0
BTB-00037008 1 87586435 1351 0
BTB-00037084 1 87480051 1349 0
BTB-00037209 1 84460954 1318 0
BTB-00038173 1 86394616 1342 0
BTB-00038446 1 87409031 1348 0
BTB-00038586 1 89244431 1373 0
BTB-00038588 1 89105763 1371 1
BTB-00039253 1 90179428 1387 0
BTB-00039314 1 90038585 1386 1
BTB-00039698 1 138223278 2136 0
BTB-00040563 1 91210115 1402 1
BTB-00040624 1 91242804 1403 0
BTB-00040808 1 91975053 1416 0
BTB-00041036 1 91784657 1412 0
BTB-00042406 1 100184700 1534 1
BTB-00042454 1 100245970 1536 0
BTB-00042515 1 100310832 1538 0
BTB-00042539 1 100284148 1537 1
BTB-00042676 1 100362144 1540 0
BTB-00043033 1 149244439 2341 1
BTB-00043127 1 149118693 2337 1
BTB-00043331 1 149002845 2334 0
BTB-00043545 1 102565211 1578 0
BTB-00043646 1 102303711 1573 1
BTB-00043787 1 102226867 1572 0
BTB-00043898 1 102096282 1570 1
BTB-00044397 1 101758733 1564 1
BTB-00044639 1 101582984 1560 0
BTB-00044677 1 106604370 1639 0
BTB-00044897 1 106492826 1638 0
BTB-00045263 1 109275735 1683 0
BTB-00045631 1 109050917 1677 1
BTB-00045751 1 105828419 1629 0
BTB-00045786 1 105804254 1628 0
BTB-00046514 1 105573548 1625 0
BTB-00046603 1 104911197 1620 0
BTB-00046682 1 104880704 1619 0
BTB-00046704 1 104826892 1618 0
BTB-00046888 1 104752776 1616 0
BTB-00047301 1 104393550 1608 0
BTB-00047321 1 104289442 1606 0
BTB-00047642 1 108313367 1667 0
BTB-00048035 1 108204402 1664 0
BTB-00048133 1 108096544 1663 1
BTB-00048449 1 107860245 1660 0
BTB-00048482 1 107792726 1658 0
BTB-00048535 1 107766670 1657 0
BTB-00048624 1 107700461 1656 1
BTB-00048739 1 107290110 1648 0
BTB-00048761 1 107261131 1647 1
BTB-00048807 1 107239723 1646 0
BTB-00049060 1 108534059 1669 0
BTB-00049075 1 108572338 1670 0
BTB-00049354 1 109408906 1685 1
BTB-00049502 1 109504438 1686 0
BTB-00049653 1 108886770 1674 1
BTB-00049981 1 114119134 1758 1
BTB-00049996 1 114268880 1760 0
BTB-00050187 1 116499203 1785 1
BTB-00050464 1 117029817 1793 1
BTB-00051291 1 117772702 1801 1
BTB-00051535 1 118736328 1818 1
BTB-00051548 1 119804328 1838 1
BTB-00051887 1 118891836 1823 0
BTB-00051924 1 119210645 1825 0
BTB-00052125 1 121478777 1865 0
BTB-00052149 1 121631417 1867 0
BTB-00052201 1 119642352 1834 0
BTB-00052307 1 119687275 1836 0
BTB-00052471 1 119498853 1830 0
BTB-00052487 1 119470403 1829 0
BTB-00052514 1 119436425 1828 0
BTB-00052737 1 120510190 1849 0
BTB-00052826 1 120763385 1853 0
BTB-00053237 1 120977577 1858 0
BTB-00053420 1 120847487 1855 0
BTB-00053634 1 121738310 1868 0
BTB-00053769 1 122430540 1875 1
BTB-00053802 1 122485808 1877 1
BTB-00054052 1 123787140 1895 0
BTB-00054069 1 123827271 1896 1
BTB-00054095 1 123745268 1894 0
BTB-00054117 1 123722069 1893 0
BTB-00054360 1 123488133 1888 1
BTB-00054470 1 124073915 1900 0
BTB-00054609 1 123857365 1897 0
BTB-00054647 1 124664089 1912 1
BTB-00054661 1 124627438 1911 1
BTB-00055174 1 130503261 2006 0
BTB-00055549 1 130620181 2009 0
BTB-00055621 1 125106622 1921 0
BTB-00055741 1 124813413 1916 0
BTB-00055938 1 124766455 1915 1
BTB-00056029 1 124695459 1913 0
BTB-00056151 1 128594448 1968 1
BTB-00056188 1 128649466 1970 1
BTB-00056214 1 128693817 1972 0
BTB-00056233 1 128717612 1973 0
BTB-00056583 1 129547300 1979 0
BTB-00056613 1 129572521 1980 1
BTB-00056939 1 129909452 1989 0
BTB-00057251 1 130184802 1998 1
BTB-00057862 1 128417922 1962 0
BTB-00058659 1 132379727 2039 0
BTB-00058727 1 132527806 2040 0
BTB-00059126 1 132657142 2042 0
BTB-00059171 1 132678454 2043 0
BTB-00059412 1 133019055 2048 0
BTB-00059569 1 133994343 2069 1
BTB-00059627 1 134079975 2071 0
BTB-00060751 1 127592935 1950 0
BTB-00060880 1 127562872 1949 1
BTB-00061242 1 134285194 2075 1
BTB-00061316 1 134453292 2077 1
BTB-00061551 1 134977521 2082 1
BTB-00062018 1 136026081 2096 0
BTB-00062051 1 136049355 2097 0
BTB-00062550 1 136269361 2102 0
BTB-00063876 1 137168404 2120 0
BTB-00063891 1 137105402 2119 1
BTB-00064766 1 139413065 2152 1
BTB-00066611 1 143867034 2223 1
BTB-00066658 1 143888460 2224 1
BTB-00067063 1 142831782 2207 1
BTB-00067270 1 142211732 2198 1
BTB-00067759 1 145352075 2249 1
BTB-00067814 1 145375035 2250 0
BTB-00068200 1 145579949 2255 0
BTB-00069681 1 150731066 2365 1
BTB-00069749 1 150689153 2364 1
BTB-00069838 1 150618099 2363 1
BTB-00069859 1 150548680 2361 1
BTB-00070740 1 141154865 2183 0
BTB-00070861 1 141055390 2181 0
BTB-00070923 1 141030160 2180 0
BTB-00070977 1 153908160 2406 0
BTB-00071736 1 154148879 2411 0
BTB-00071918 1 154463386 2417 0
BTB-00072962 1 156616260 2463 0
BTB-00073037 1 156512711 2461 0
BTB-00073892 1 158381312 2500 0
BTB-00074122 1 158708590 2508 0
BTB-00074258 1 157911081 2493 1
BTB-00074935 1 159102529 2518 0
BTB-00075380 1 159562279 2528 0
BTB-00075551 1 159497484 2526 1
BTB-00076308 1 159951698 2537 0
BTB-00076382 1 159977779 2538 1
BTB-00076466 1 159999325 2539 1
BTB-00076647 1 160449557 2549 0
BTB-00126668 1 140188690 2167 0
BTB-00132817 1 50342090 764 0
BTB-00184675 1 51442131 785 1
BTB-00217542 1 54340643 838 1
BTB-00382006 1 158798592 2510 0
BTB-00406913 1 138907434 2148 0
BTB-00451094 1 65031319 1012 0
BTB-00468476 1 47450081 721 1
BTB-00468485 1 47422856 720 0
BTB-00468519 1 47330689 717 1
BTB-00468532 1 47292941 716 0
BTB-00468553 1 47210210 715 0
BTB-00478374 1 46511686 700 0
BTB-00502081 1 14972768 231 1
BTB-00502247 1 14937523 230 1
BTB-00502293 1 14898379 229 1
BTB-00569345 1 16091559 241 1
BTB-00639914 1 64692908 1007 1
BTB-00639971 1 64515933 1003 1
BTB-00640138 1 64446959 1002 1
BTB-00738246 1 114211551 1759 0
BTB-00757888 1 17128988 259 1
BTB-00768631 1 95953015 1477 0
BTB-00807095 1 104187285 1604 1
BTB-00807137 1 104165294 1603 0
BTB-00807186 1 104143689 1602 1
BTB-00901823 1 33978808 505 0
BTB-00901868 1 34006169 506 0
BTB-00901957 1 34044049 507 0
BTB-00902072 1 34077230 508 1
BTB-00902144 1 34108567 509 1
BTB-00930093 1 34702196 520 0
BTB-00930215 1 34770496 521 1
BTB-00930351 1 34802832 522 0
BTB-00977334 1 145888802 2261 1
BTB-01044365 1 54173600 835 0
BTB-01057979 1 115564989 1777 0
BTB-01058228 1 115386176 1774 1
BTB-01058465 1 115224610 1771 1
BTB-01059241 1 84094593 1309 0
BTB-01077007 1 50245443 762 0
BTB-01077261 1 50054575 760 0
BTB-01077277 1 50031585 759 1
BTB-01077379 1 49994253 758 1
BTB-01083987 1 16690222 252 0
BTB-01084177 1 16665486 251 0
BTB-01084203 1 16619989 250 0
BTB-01084253 1 16466525 247 0
BTB-01086791 1 96459386 1486 0
BTB-01086804 1 96431402 1485 0
BTB-01086841 1 96360672 1484 1
BTB-01086885 1 96251379 1482 1
BTB-01087150 1 96023252 1478 1
BTB-01116101 1 21794819 319 1
BTB-01116114 1 21823938 320 0
BTB-01116126 1 21860025 321 1
BTB-01116136 1 21886508 322 1
BTB-01116164 1 21942560 324 0
BTB-01116846 1 123058465 1884 0
BTB-01116848 1 123036485 1883 0
BTB-01116925 1 122978012 1881 1
BTB-01116994 1 122925551 1880 0
BTB-01117225 1 122679677 1878 0
BTB-01131103 1 53545633 820 0
BTB-01131178 1 53474670 818 0
BTB-01131384 1 53335903 814 0
BTB-01135685 1 42323859 628 0
BTB-01135743 1 42390565 629 1
BTB-01136210 1 42836711 638 1
BTB-01136480 1 103732123 1599 1
BTB-01136812 1 103524289 1593 0
BTB-01136854 1 103378930 1591 1
BTB-01140101 1 112575703 1739 0
BTB-01146838 1 49713292 753 0
BTB-01153206 1 23667301 348 0
BTB-01153241 1 23717610 349 0
BTB-01153392 1 23574017 347 0
BTB-01159966 1 4926232 96 1
BTB-01159977 1 4897349 95 1
BTB-01160026 1 4873378 94 0
BTB-01160178 1 4767380 91 0
BTB-01160333 1 4690425 90 0
BTB-01164879 1 50919741 776 0
BTB-01164946 1 50823886 774 0
BTB-01164952 1 50796762 773 0
BTB-01165109 1 50654593 770 0
BTB-01166725 1 111768667 1724 0
BTB-01166773 1 111853609 1726 1
BTB-01167043 1 112082169 1732 1
BTB-01184881 1 111465666 1721 0
BTB-01187109 1 83741201 1302 1
BTB-01187418 1 83566992 1299 0
BTB-01187540 1 83311704 1292 0
BTB-01193581 1 16050756 240 1
BTB-01195902 1 90814903 1395 0
BTB-01196345 1 90903002 1397 0
BTB-01196519 1 91181416 1401 0
BTB-01196775 1 91094699 1399 0
BTB-01196862 1 91127428 1400 0
BTB-01201524 1 110376456 1707 0
BTB-01201574 1 110301474 1705 0
BTB-01202368 1 49898012 756 0
BTB-01202377 1 48663317 737 0
BTB-01210232 1 21716542 318 0
BTB-01210806 1 35404569 536 0
BTB-01211075 1 35070266 527 0
BTB-01211220 1 94101370 1455 0
BTB-01215096 1 134837689 2079 0
BTB-01215148 1 134869373 2080 0
BTB-01225182 1 15662658 238 0
BTB-01225435 1 15577786 237 0
BTB-01225777 1 142639911 2203 0
BTB-01234321 1 103082648 1586 0
BTB-01234416 1 102897872 1582 0
BTB-01234531 1 102851235 1581 0
BTB-01234598 1 102813611 1580 0
BTB-01234729 1 102744522 1579 0
BTB-01241144 1 153303311 2395 1
BTB-01249999 1 41191400 610 1
BTB-01250106 1 41295624 612 1
BTB-01250420 1 41512332 617 1
BTB-01263441 1 109968067 1696 1
BTB-01265899 1 27122331 408 1
BTB-01285049 1 63514086 986 0
BTB-01285245 1 63593072 988 0
BTB-01285304 1 28561716 421 0
BTB-01285382 1 28586855 422 0
BTB-01285492 1 28616759 423 0
BTB-01285832 1 28792516 424 0
BTB-01285855 1 28846527 426 1
BTB-01287574 1 134628519 2078 0
BTB-01301015 1 148405097 2319 1
BTB-01303321 1 51815909 790 1
BTB-01303334 1 31039957 464 1
BTB-01303393 1 30993470 463 1
BTB-01305554 1 140005090 2162 0
BTB-01305946 1 118362231 1810 0
BTB-01305960 1 118334171 1809 1
BTB-01315457 1 53596678 822 1
BTB-01315516 1 53746033 825 0
BTB-01315615 1 53930382 829 1
BTB-01319681 1 109569897 1687 0
BTB-01331173 1 94075560 1454 0
BTB-01331221 1 94050463 1453 1
BTB-01331667 1 92920993 1435 0
BTB-01331698 1 92942838 1436 0
BTB-01331738 1 92988002 1437 0
BTB-01332122 1 21553079 317 1
BTB-01333903 1 29118716 430 1
BTB-01333940 1 29169847 432 0
BTB-01334105 1 28972212 428 0
BTB-01334157 1 28949483 427 0
BTB-01335754 1 31634675 475 1
BTB-01335860 1 31823482 476 0
BTB-01342372 1 93441358 1442 0
BTB-01355011 1 136878848 2115 0
BTB-01355084 1 136821102 2113 0
BTB-01369713 1 126940408 1942 1
BTB-01369884 1 127024542 1943 0
BTB-01369953 1 127078768 1944 0
BTB-01382680 1 124249031 1904 0
BTB-01404845 1 126361364 1935 1
BTB-01411638 1 81812379 1259 1
BTB-01413909 1 61014683 938 1
BTB-01419032 1 34290798 512 0
BTB-01419286 1 34402722 515 0
BTB-01431374 1 85977319 1335 1
BTB-01431442 1 86075653 1337 1
BTB-01437861 1 23016371 341 1
BTB-01438016 1 23178279 342 1
BTB-01457148 1 116685807 1789 0
BTB-01461996 1 46743727 705 0
BTB-01462011 1 46712607 704 0
BTB-01462206 1 46314447 694 0
BTB-01462237 1 46345769 695 0
BTB-01462455 1 41745507 621 0
BTB-01469847 1 100957868 1551 0
BTB-01469883 1 100928921 1550 0
BTB-01472166 1 128458603 1963 0
BTB-01479818 1 125187132 1923 1
BTB-01484696 1 26627706 401 1
BTB-01486160 1 156136987 2455 1
BTB-01489336 1 5911059 117 1
BTB-01489466 1 5996171 119 0
BTB-01499384 1 118553213 1814 1
BTB-01506507 1 63442181 984 0
BTB-01511592 1 18243934 275 0
BTB-01511655 1 18267528 276 1
BTB-01511695 1 18314498 277 1
BTB-01511764 1 18346146 278 0
BTB-01533869 1 27337570 411 0
BTB-01543431 1 119865810 1839 1
BTB-01555269 1 42070292 625 0
BTB-01560502 1 5796711 113 0
BTB-01562245 1 113667458 1751 0
BTB-01562871 1 23243665 344 0
BTB-01568192 1 101491571 1559 0
BTB-01568926 1 111114305 1718 0
BTB-01568935 1 111136683 1719 1
BTB-01572184 1 48349772 733 1
BTB-01575226 1 117287525 1797 0
BTB-01579733 1 106102388 1632 0
BTB-01582427 1 106294366 1635 0
BTB-01585499 1 160889733 2557 1
BTB-01591692 1 96668985 1488 1
BTB-01598310 1 147965030 2310 1
BTB-01605050 1 54088599 832 0
BTB-01608930 1 47559527 722 0
BTB-01622929 1 117929102 1805 0
BTB-01631727 1 102503383 1576 1
BTB-01631847 1 102463274 1575 1
BTB-01632443 1 119952470 1840 1
BTB-01633174 1 159272355 2522 0
BTB-01641095 1 135591363 2090 1
BTB-01641194 1 118428628 1812 1
BTB-01644632 1 62685881 970 0
BTB-01645280 1 49612414 751 0
BTB-01649757 1 115818162 1780 0
BTB-01653794 1 31603287 474 0
BTB-01653833 1 31570082 473 0
BTB-01660659 1 146982331 2286 0
BTB-01661970 1 51557011 788 0
BTB-01662109 1 131474099 2023 1
BTB-01663516 1 48526236 736 0
BTB-01663737 1 128943616 1974 0
BTB-01668820 1 22943865 339 0
BTB-01686439 1 155453583 2438 1
BTB-01687859 1 64669963 1006 0
BTB-01694682 1 124491703 1909 0
BTB-01694723 1 124468267 1908 0
BTB-01694763 1 124446281 1907 1
BTB-01699628 1 50374074 765 1
BTB-01702150 1 85842545 1333 0
BTB-01702372 1 48304170 732 0
BTB-01708786 1 43483838 649 0
BTB-01710763 1 143661517 2218 0
BTB-01712147 1 53958942 830 1
BTB-01728863 1 5121607 98 0
BTB-01734615 1 29806509 444 0
BTB-01736179 1 68667728 1081 0
BTB-01743557 1 52605634 800 0
BTB-01744054 1 116836666 1791 0
BTB-01744858 1 131198245 2017 0
BTB-01747944 1 4093742 83 0
BTB-01748272 1 93910291 1449 0
BTB-01755357 1 32386890 481 1
BTB-01757785 1 104624508 1613 0
BTB-01761180 1 149214185 2340 0
BTB-01773000 1 139675889 2157 0
BTB-01777594 1 83365444 1294 0
BTB-01777620 1 139775651 2158 1
BTB-01786029 1 46978618 709 0
BTB-01788892 1 45921389 690 0
BTB-01789715 1 135858144 2093 0
BTB-01806368 1 40926893 604 0
BTB-01821892 1 23868466 352 0
BTB-01824186 1 158491315 2503 0
BTB-01831301 1 105941282 1631 0
BTB-01832367 1 101114236 1554 0
BTB-01839901 1 141748714 2194 1
BTB-01843131 1 32133629 477 0
BTB-01844108 1 142999631 2211 1
BTB-01846098 1 93177160 1439 0
BTB-01847183 1 49753690 754 0
BTB-01848824 1 42785906 636 1
BTB-01858021 1 89369898 1375 0
BTB-01868157 1 60003791 916 0
BTB-01872049 1 16824517 255 0
BTB-01877866 1 120412325 1847 0
BTB-01885509 1 23838211 351 0
BTB-01890165 1 18685591 281 0
BTB-01890914 1 35153722 530 1
BTB-01897472 1 22002193 326 1
BTB-01904540 1 122878446 1879 0
BTB-01907132 1 54938006 851 0
BTB-01914655 1 55768255 868 0
BTB-01931918 1 18385138 279 0
BTB-01935567 1 128306733 1960 0
BTB-01943865 1 120809802 1854 0
BTB-01951526 1 142943373 2209 1
BTB-01955018 1 43544851 651 1
BTB-01955138 1 142969591 2210 0
BTB-01955576 1 32331023 479 0
BTB-01961443 1 109992374 1697 0
BTB-01963898 1 134945542 2081 0
BTB-01965810 1 34971436 525 0
BTB-01965833 1 34950260 524 0
BTB-01967977 1 48494515 735 0
BTB-01975281 1 150398442 2359 0
BTB-01991572 1 4151351 84 1
BTB-01992706 1 104660828 1614 0
BTB-01996267 1 4306836 87 0
BTB-01999110 1 16339182 245 1
BTB-02007023 1 106260515 1634 0
BTB-02008740 1 110096575 1700 1
BTB-02009342 1 61205298 939 0
BTB-02013809 1 120365219 1845 1
BTB-02025707 1 22984617 340 1
BTB-02037768 1 7831587 151 0
BTB-02041724 1 117495466 1798 0
BTB-02047820 1 117903816 1804 0
BTB-02049040 1 30452332 453 0
BTB-02056490 1 113246108 1746 1
BTB-02064590 1 93772257 1446 0
BTB-02067404 1 130347261 2003 0
BTB-02069463 1 66432870 1041 0
BTB-02071091 1 62836063 973 0
BTB-02074068 1 105711159 1627 1
BTB-02081949 1 2900639 56 0
BTB-02083452 1 117796982 1802 1
BTB-02090792 1 48270911 731 1
BTB-02095892 1 106390335 1637 1
BTB-02105769 1 4172370 85 1
DPI-2 1 36400119 545 1
DPI-27 1 37853012 566 1
DPI-28 1 37913625 568 1
DPI-50 1 21979295 325 0
Hapmap13023-BTA-95276 1 107465191 1650 1
Hapmap14994-rs29012500 1 82649812 1276 1
Hapmap23082-BTA-147775 1 121308085 1863 0
Hapmap23088-BTA-151194 1 156109239 2454 0
Hapmap23307-BTA-124083 1 59151001 906 1
Hapmap23514-BTA-150593 1 42412466 630 1
Hapmap24136-BTA-124014 1 55696605 866 1
Hapmap24138-BTA-124742 1 135144617 2086 1
Hapmap24222-BTA-88936 1 13249929 218 1
Hapmap24328-BTA-108938 1 63895556 994 1
Hapmap24335-BTA-127763 1 14344296 223 1
Hapmap24434-BTA-48171 1 117848241 1803 1
Hapmap25115-BTA-50291 1 125953329 1930 1
Hapmap25308-BTA-153014 1 76457062 1190 1
Hapmap25334-BTA-160518 1 10268482 188 0
Hapmap25578-BTA-148357 1 123010467 1882 1
Hapmap25636-BTA-31622 1 60283324 925 1
Hapmap25850-BTA-148345 1 123111978 1886 1
Hapmap26157-BTA-148092 1 22276106 330 0
Hapmap26189-BTA-157760 1 20935036 308 1
Hapmap26420-BTA-148636 1 103865050 1600 1
Hapmap26451-BTA-156064 1 94359269 1459 0
Hapmap26498-BTA-33060 1 161023718 2560 1
Hapmap26500-BTA-37512 1 79931618 1225 0
Hapmap26719-BTA-151471 1 49683118 752 1
Hapmap26753-BTA-158146 1 26214212 396 1
Hapmap27036-BTA-163250 1 107510584 1651 1
Hapmap27043-BTA-36631 1 80707689 1239 0
Hapmap27147-BTA-124015 1 55717188 867 0
Hapmap27148-BTA-124406 1 91564346 1409 1
Hapmap27230-BTA-162491 1 48822374 740 1
Hapmap27571-BTA-123885 1 40589482 597 1
Hapmap27729-BTA-108726 1 91050516 1398 0
Hapmap28099-BTA-150614 1 103947058 1601 0
Hapmap28298-BTA-123775 1 20583531 303 1
Hapmap28603-BTA-123758 1 18065546 273 0
Hapmap28872-BTA-162555 1 20660542 304 1
Hapmap28877-BTA-24431 1 92758766 1431 1
Hapmap29089-BTA-99541 1 135501091 2089 1
Hapmap29197-BTA-97143 1 38395462 578 1
Hapmap29401-BTA-152822 1 50765417 772 0
Hapmap30020-BTA-150228 1 92591633 1426 0
Hapmap3051-BTA-15299 1 158590529 2505 1
Hapmap30916-BTA-91383 1 84009406 1307 0
Hapmap31065-BTA-123406 1 60595260 929 0
Hapmap31069-BTA-124454 1 100135287 1533 0
Hapmap31089-BTA-130737 1 64577278 1004 0
Hapmap31713-BTA-124020 1 65424321 1022 0
Hapmap32018-BTA-123851 1 35904045 541 1
Hapmap32019-BTA-124526 1 108273285 1666 0
Hapmap32039-BTA-131798 1 31150909 467 0
Hapmap32092-BTA-149957 1 56064571 870 0
Hapmap32126-BTA-157362 1 102941437 1583 0
Hapmap32539-BTA-124026 1 66037582 1037 1
Hapmap32784-BTA-124466 1 100739545 1547 0
Hapmap32844-BTA-151959 1 23785817 350 1
Hapmap33225-BTA-151395 1 56277006 873 1
Hapmap33240-BTA-157357 1 103048372 1585 1
Hapmap33466-BTA-107178 1 18503317 280 0
Hapmap33501-BTA-152681 1 27437884 412 1
Hapmap33711-BTA-124326 1 87001850 1345 0
Hapmap33759-BTA-160998 1 42761669 635 0
Hapmap34056-BES2_Contig421_810 1 139262364 2150 1
Hapmap34097-BES3_Contig167_336 1 93828711 1448 0
Hapmap34104-BES10_Contig701_1260 1 59922270 914 0
Hapmap34409-BES7_Contig244_858 1 121128306 1861 0
Hapmap34720-BES7_Contig462_688 1 78302777 1213 1
Hapmap34753-BES7_Contig483_2157 1 109110444 1678 1
Hapmap34824-BES10_Contig592_452 1 34370302 514 0
Hapmap34831-BES10_Contig712_1090 1 6373026 123 1
Hapmap34927-BES7_Contig453_1164 1 41815964 622 0
Hapmap34944-BES1_Contig627_1906 1 369418 3 1
Hapmap35028-BES2_Contig431_1271 1 133850700 2065 0
Hapmap35167-VSWCP1D5775A_scf01 1 61632722 949 0
Hapmap35190-BES10_Contig762_2071 1 76385338 1189 0
Hapmap35473-SCAFFOLD317442_12259 1 131259454 2019 0
Hapmap35582-SCAFFOLD40562_2432 1 136312556 2103 1
Hapmap35746-SCAFFOLD181011_3284 1 131625914 2026 1
Hapmap36132-SCAFFOLD45728_8109 1 5822796 114 1
Hapmap36459-SCAFFOLD9563_462 1 59124286 905 1
Hapmap38055-BTA-120751 1 70074637 1106 1
Hapmap38056-BTA-122829 1 136853962 2114 1
Hapmap38103-BTA-28646 1 42737703 634 1
Hapmap38109-BTA-36588 1 75413366 1179 1
Hapmap38145-BTA-23986 1 101356249 1558 1
Hapmap38147-BTA-25404 1 57973797 895 0
Hapmap38166-BTA-58293 1 155913345 2449 0
Hapmap38201-BTA-15716 1 141782077 2195 0
Hapmap38278-BTA-104803 1 19663062 289 0
Hapmap38361-BTA-93866 1 53364233 815 1
Hapmap38386-BTA-122729 1 109592118 1688 1
Hapmap38402-BTA-32592 1 62252171 961 0
Hapmap38442-BTA-87622 1 121334743 1864 1
Hapmap38448-BTA-92131 1 131520569 2024 0
Hapmap38486-BTA-30602 1 42699311 633 1
Hapmap38506-BTA-52316 1 133689244 2063 1
Hapmap38514-BTA-63523 1 146322811 2270 0
Hapmap38555-BTA-101264 1 4500655 88 0
Hapmap38640-BTA-92406 1 63056782 975 0
Hapmap38658-BTA-121982 1 108990280 1676 1
Hapmap38709-BTA-88324 1 41851226 623 0
Hapmap38720-BTA-105046 1 117551038 1799 0
Hapmap38737-BTA-22640 1 11154717 196 0
Hapmap38790-BTA-87413 1 40781750 602 0
Hapmap38791-BTA-89194 1 12764128 214 0
Hapmap38800-BTA-102469 1 112022952 1730 1
Hapmap38803-BTA-104250 1 46414013 698 1
Hapmap38806-BTA-110152 1 49540253 750 1
Hapmap38807-BTA-110324 1 54484130 842 0
Hapmap38887-BTA-22281 1 9978043 182 0
Hapmap38892-BTA-36614 1 5395140 104 0
Hapmap38948-BTA-28757 1 105852128 1630 1
Hapmap38956-BTA-43309 1 98875902 1511 1
Hapmap38957-BTA-44222 1 100697852 1546 1
Hapmap38963-BTA-50274 1 124984351 1918 0
Hapmap38969-BTA-58311 1 156357865 2459 1
Hapmap39022-BTA-38447 1 85204864 1327 0
Hapmap39027-BTA-48208 1 118859818 1822 0
Hapmap39043-BTA-84510 1 121938238 1871 0
Hapmap39135-BTA-46239 1 107676363 1655 1
Hapmap39189-BTA-100013 1 156915677 2470 0
Hapmap39197-BTA-23280 1 148465257 2320 0
Hapmap39200-BTA-32607 1 63011475 974 1
Hapmap39203-BTA-46163 1 6745569 131 1
Hapmap39218-BTA-25795 1 57443815 888 0
Hapmap39273-BTA-49264 1 25041484 379 0
Hapmap39274-BTA-49324 1 24141289 359 0
Hapmap39275-BTA-51342 1 131908034 2032 0
Hapmap39319-BTA-25543 1 135739752 2092 0
Hapmap39375-BTA-112108 1 79618668 1222 0
Hapmap39399-BTA-33610 1 66959172 1050 0
Hapmap39468-BTA-120746 1 71150291 1120 0
Hapmap39522-BTA-89675 1 43414115 648 1
Hapmap39532-BTA-102468 1 112256959 1735 0
Hapmap39601-BTA-89540 1 115749910 1779 0
Hapmap39625-BTA-118605 1 17008412 258 0
Hapmap39647-BTA-34584 1 69129300 1093 0
Hapmap39710-BTA-108633 1 47801081 725 0
Hapmap39712-BTA-109811 1 103298038 1590 1
Hapmap39785-BTA-85933 1 105665722 1626 0
Hapmap39813-BTA-21834 1 53621500 823 1
Hapmap39875-BTA-97144 1 38350419 577 0
Hapmap39889-BTA-114934 1 76177995 1184 0
Hapmap39920-BTA-43352 1 99654141 1525 0
Hapmap39961-BTA-100527 1 76755556 1195 0
Hapmap39987-BTA-25749 1 21116014 312 0
Hapmap39995-BTA-39516 1 9329446 171 1
Hapmap40001-BTA-43342 1 99504297 1522 0
Hapmap40010-BTA-59286 1 29998672 448 0
Hapmap40040-BTA-104644 1 111081217 1717 0
Hapmap40074-BTA-54364 1 141350875 2187 0
Hapmap40109-BTA-120766 1 99852652 1529 1
Hapmap40144-BTA-79228 1 36753706 548 0
Hapmap40153-BTA-99041 1 48120686 728 1
Hapmap40301-BTA-119986 1 96508553 1487 0
Hapmap40304-BTA-17131 1 10966083 195 0
Hapmap40307-BTA-42417 1 94953871 1465 0
Hapmap40324-BTA-34602 1 72247535 1133 0
Hapmap40340-BTA-19161 1 11411086 200 0
Hapmap40402-BTA-15329 1 159146289 2519 1
Hapmap40421-BTA-39479 1 84416953 1316 0
Hapmap40443-BTA-55393 1 144135980 2227 0
Hapmap40527-BTA-38457 1 85462323 1330 0
Hapmap40716-BTA-34647 1 74122030 1158 0
Hapmap40722-BTA-36642 1 80311275 1233 0
Hapmap40924-BTA-21991 1 60027326 917 1
Hapmap40951-BTA-33609 1 66994552 1051 1
Hapmap41001-BTA-48148 1 95407138 1470 0
Hapmap41028-BTA-58260 1 154092305 2409 1
Hapmap41177-BTA-120413 1 83390594 1295 0
Hapmap41179-BTA-120763 1 138671419 2145 1
Hapmap41191-BTA-16674 1 61772755 953 1
Hapmap41227-BTA-32644 1 71077781 1119 1
Hapmap41244-BTA-36610 1 78988989 1219 0
Hapmap41249-BTA-37966 1 113809158 1752 1
Hapmap41250-BTA-38429 1 81341213 1252 0
Hapmap41255-BTA-40460 1 7631271 147 0
Hapmap41389-BTA-95970 1 101228701 1557 0
Hapmap41428-BTA-110280 1 55091221 853 0
Hapmap41469-BTA-19461 1 103118711 1587 0
Hapmap41511-BTA-34652 1 73809525 1156 0
Hapmap41527-BTA-38460 1 85287508 1329 1
Hapmap41534-BTA-41482 1 92008664 1417 0
Hapmap41548-BTA-46240 1 107570079 1652 0
Hapmap41567-BTA-52975 1 120103821 1841 0
Hapmap41574-BTA-54365 1 142196632 2197 1
Hapmap41641-BTA-79222 1 36812875 549 1
Hapmap41715-BTA-100026 1 50464079 767 1
Hapmap41716-BTA-100042 1 51028907 779 1
Hapmap41730-BTA-102454 1 111914002 1727 1
Hapmap41748-BTA-108916 1 141672346 2192 1
Hapmap41763-BTA-117901 1 131161696 2016 0
Hapmap41768-BTA-120174 1 127413396 1947 0
Hapmap41782-BTA-16216 1 16299115 244 1
Hapmap41804-BTA-24071 1 93306392 1440 0
Hapmap41826-BTA-31654 1 68533037 1078 0
Hapmap41856-BTA-39501 1 82791367 1279 0
Hapmap41906-BTA-57339 1 141229276 2184 0
Hapmap42001-BTA-89523 1 115107961 1770 0
Hapmap42032-BTA-100094 1 157489550 2484 0
Hapmap42082-BTA-116435 1 153543068 2401 0
Hapmap42092-BTA-119864 1 54274895 837 1
Hapmap42095-BTA-120006 1 96098723 1479 0
Hapmap42097-BTA-120192 1 109666026 1690 0
Hapmap42098-BTA-120200 1 109894824 1695 0
Hapmap42111-BTA-122184 1 38467202 579 0
Hapmap42177-BTA-31679 1 61545775 947 0
Hapmap42215-BTA-45259 1 104693779 1615 1
Hapmap42233-BTA-49670 1 83864921 1305 0
Hapmap42257-BTA-57319 1 152100143 2380 1
Hapmap42392-BTA-100065 1 52710569 802 1
Hapmap42453-BTA-122047 1 131425207 2022 1
Hapmap42514-BTA-33574 1 3577774 74 0
Hapmap42521-BTA-35582 1 73272634 1147 0
Hapmap42551-BTA-43327 1 99098375 1517 1
Hapmap42587-BTA-56345 1 144519071 2235 0
Hapmap42704-BTA-84999 1 138750978 2146 0
Hapmap42716-BTA-88423 1 21915023 323 1
Hapmap42747-BTA-97910 1 51411872 784 0
Hapmap42827-BTA-116887 1 8087489 155 0
Hapmap42851-BTA-15322 1 158032043 2494 0
Hapmap42852-BTA-15416 1 65980157 1035 1
Hapmap42876-BTA-23541 1 27645861 414 0
Hapmap42893-BTA-27908 1 106227074 1633 1
Hapmap42898-BTA-28764 1 77258548 1198 0
Hapmap42913-BTA-33619 1 3893834 80 0
Hapmap42919-BTA-35600 1 74658682 1164 1
Hapmap42923-BTA-36604 1 78504798 1216 1
Hapmap42929-BTA-39525 1 83040254 1287 0
Hapmap42933-BTA-40454 1 87204161 1347 0
Hapmap42941-BTA-44265 1 98087059 1502 0
Hapmap42952-BTA-48143 1 95541022 1472 1
Hapmap42953-BTA-48231 1 119361323 1826 1
Hapmap43017-BTA-69173 1 32562698 482 0
Hapmap43052-BTA-79184 1 35308399 533 0
Hapmap43160-BTA-116211 1 103190530 1588 0
Hapmap43173-BTA-120253 1 56475107 875 1
Hapmap43186-BTA-15325 1 159057453 2517 1
Hapmap43215-BTA-24270 1 13129568 216 0
Hapmap43250-BTA-37524 1 82268147 1267 0
Hapmap43254-BTA-38489 1 87868164 1353 0
Hapmap43257-BTA-39396 1 19975613 294 0
Hapmap43268-BTA-44209 1 100570339 1544 0
Hapmap43297-BTA-57357 1 153872845 2405 0
Hapmap43356-BTA-79201 1 37265823 560 0
Hapmap43396-BTA-89742 1 45435170 685 0
Hapmap43403-BTA-91448 1 34265369 511 1
Hapmap43413-BTA-95698 1 103623770 1596 1
Hapmap43435-BTA-101251 1 4820379 92 0
Hapmap43437-BTA-101873 1 113641 1 1
Hapmap43559-BTA-35576 1 73337404 1148 0
Hapmap43629-BTA-60810 1 35010317 526 1
Hapmap43751-BTA-104783 1 48377719 734 0
Hapmap43795-BTA-16918 1 123578885 1889 0
Hapmap43814-BTA-22629 1 11347638 198 1
Hapmap43823-BTA-27227 1 35130459 529 1
Hapmap43841-BTA-34601 1 72099385 1131 0
Hapmap43856-BTA-44227 1 100776878 1548 1
Hapmap43868-BTA-49405 1 124051933 1899 1
Hapmap43879-BTA-54328 1 11961796 206 1
Hapmap43997-BTA-106314 1 150364291 2358 1
Hapmap44063-BTA-36599 1 77643184 1203 1
Hapmap44071-BTA-39540 1 86245740 1339 0
Hapmap44077-BTA-45213 1 106706367 1641 1
Hapmap44081-BTA-48210 1 7213676 140 0
Hapmap44172-BTA-96950 1 59397350 908 0
Hapmap44178-BTA-101248 1 4950764 97 0
Hapmap44195-BTA-112008 1 17347889 263 1
Hapmap44213-BTA-122843 1 110331369 1706 0
Hapmap44218-BTA-18307 1 108959968 1675 0
Hapmap44231-BTA-36623 1 78228342 1211 0
Hapmap44269-BTA-67047 1 17722014 270 0
Hapmap44328-BTA-97952 1 59741737 911 0
Hapmap44346-BTA-120193 1 109859726 1694 1
Hapmap44359-BTA-25574 1 89453600 1377 0
Hapmap44395-BTA-64864 1 155666700 2441 1
Hapmap44463-BTA-43379 1 100332079 1539 1
Hapmap44539-BTA-37518 1 82400701 1270 1
Hapmap44640-BTA-24435 1 92809679 1433 0
Hapmap44892-BTA-50337 1 10098293 184 1
Hapmap45144-BTA-100450 1 126219760 1932 0
Hapmap45277-BTA-38474 1 88359563 1363 0
Hapmap45294-BTA-56387 1 147823735 2306 0
Hapmap45367-BTA-58284 1 155762623 2443 1
Hapmap45405-BTA-111896 1 134388040 2076 1
Hapmap45471-BTA-117823 1 41538814 618 0
Hapmap45492-BTA-44298 1 149083205 2336 0
Hapmap45865-BTA-15414 1 65661112 1027 0
Hapmap45933-BTA-53323 1 135426287 2088 1
Hapmap46219-BTA-45209 1 101679724 1563 1
Hapmap46305-BTA-53011 1 120340753 1844 0
Hapmap46343-BTA-111768 1 37985026 570 1
Hapmap46502-BTA-89692 1 44509224 666 1
Hapmap46543-BTA-94613 1 92612530 1427 1
Hapmap46568-BTA-43363 1 99963679 1531 0
Hapmap46705-BTA-49345 1 119408643 1827 0
Hapmap46776-BTA-15316 1 157876101 2492 1
Hapmap46782-BTA-19874 1 148325042 2318 0
Hapmap46825-BTA-47232 1 114435408 1762 0
Hapmap46935-BTA-113728 1 64621886 1005 1
Hapmap46946-BTA-116432 1 153206152 2392 1
Hapmap46988-BTA-34591 1 68928605 1088 0
Hapmap47007-BTA-43282 1 98625571 1505 1
Hapmap47123-BTA-85678 1 140160120 2166 0
Hapmap47174-BTA-110289 1 55229708 856 1
Hapmap47178-BTA-111157 1 94204598 1456 1
Hapmap47180-BTA-112104 1 79679803 1223 0
Hapmap47183-BTA-113360 1 157574050 2487 0
Hapmap47302-BTA-45176 1 102388427 1574 0
Hapmap47310-BTA-46212 1 107826150 1659 0
Hapmap47445-BTA-93870 1 56211746 872 0
Hapmap47449-BTA-96490 1 131592459 2025 0
Hapmap47450-BTA-96948 1 59483406 909 0
Hapmap47477-BTA-103865 1 89633890 1381 0
Hapmap47487-BTA-107875 1 127243089 1946 0
Hapmap47502-BTA-110302 1 55535905 863 0
Hapmap47522-BTA-120738 1 52921534 808 0
Hapmap47529-BTA-122384 1 90861866 1396 0
Hapmap47540-BTA-21819 1 53694327 824 1
Hapmap47563-BTA-31648 1 60832432 934 0
Hapmap47658-BTA-55394 1 144163522 2228 0
Hapmap47738-BTA-79246 1 40349964 595 0
Hapmap47770-BTA-89520 1 116201225 1781 1
Hapmap47773-BTA-89713 1 44762634 672 0
Hapmap47779-BTA-92798 1 86101726 1338 0
Hapmap47786-BTA-95575 1 42511013 631 0
Hapmap47791-BTA-96755 1 125232862 1924 0
Hapmap47817-BTA-104461 1 89794578 1385 0
Hapmap47823-BTA-106742 1 147986955 2311 0
Hapmap47824-BTA-107197 1 83453319 1296 0
Hapmap47854-BTA-119090 1 148767620 2327 1
Hapmap47907-BTA-29493 1 35103585 528 0
Hapmap47934-BTA-38431 1 82464966 1272 1
Hapmap48210-BTA-120730 1 43159912 645 0
Hapmap48211-BTA-120784 1 154127465 2410 1
Hapmap48236-BTA-17964 1 92370879 1424 1
Hapmap48261-BTA-24663 1 154314385 2413 0
Hapmap48271-BTA-27390 1 110123249 1701 0
Hapmap48289-BTA-31617 1 60095867 919 1
Hapmap48290-BTA-31675 1 61512545 946 1
Hapmap48293-BTA-32595 1 62041741 957 1
Hapmap48344-BTA-45183 1 102046639 1569 1
Hapmap48354-BTA-48238 1 119664146 1835 1
Hapmap48368-BTA-50297 1 127892124 1956 1
Hapmap48369-BTA-50306 1 7549660 145 0
Hapmap48385-BTA-54303 1 137081901 2118 0
Hapmap48393-BTA-58266 1 154495229 2418 0
Hapmap48589-BTA-107619 1 160116777 2540 0
Hapmap48613-BTA-112066 1 17539161 266 1
Hapmap48626-BTA-116429 1 153457121 2400 0
Hapmap48635-BTA-118353 1 96980738 1492 0
Hapmap48672-BTA-17044 1 71380013 1122 0
Hapmap48717-BTA-31633 1 60380270 926 0
Hapmap48736-BTA-38482 1 88092648 1358 0
Hapmap48767-BTA-45204 1 101786416 1565 0
Hapmap48798-BTA-51401 1 133359506 2054 0
Hapmap48855-BTA-69221 1 33821945 503 0
Hapmap48954-BTA-95284 1 107653138 1654 0
Hapmap48967-BTA-97940 1 7400864 144 0
Hapmap48975-BTA-99363 1 54760959 848 0
Hapmap49009-BTA-107212 1 54112541 833 0
Hapmap49012-BTA-109196 1 17477430 265 0
Hapmap49061-BTA-122268 1 64114189 998 0
Hapmap49096-BTA-25573 1 89183955 1372 1
Hapmap49138-BTA-37549 1 9764345 177 1
Hapmap49142-BTA-38495 1 84142176 1310 1
Hapmap49149-BTA-39529 1 82576105 1275 1
Hapmap49174-BTA-43310 1 98967494 1514 0
Hapmap49178-BTA-44203 1 100457030 1541 1
Hapmap49190-BTA-48142 1 95713364 1474 0
Hapmap49199-BTA-50300 1 127862095 1955 0
Hapmap49364-BTA-89353 1 34848039 523 0
Hapmap49368-BTA-89726 1 45151470 681 0
Hapmap49369-BTA-89952 1 37690239 564 1
Hapmap49383-BTA-93867 1 53507683 819 0
Hapmap49466-BTA-116411 1 153332344 2396 1
Hapmap49510-BTA-17452 1 63691069 990 1
Hapmap49586-BTA-36632 1 80906657 1243 1
Hapmap49594-BTA-39447 1 20395843 300 0
Hapmap49612-BTA-44210 1 100597536 1545 1
Hapmap49636-BTA-50341 1 129933454 1990 0
Hapmap49657-BTA-55361 1 145009173 2243 1
Hapmap49829-BTA-101896 1 50717907 771 1
Hapmap49857-BTA-109064 1 102538127 1577 1
Hapmap49908-BTA-20502 1 140137788 2165 0
Hapmap49929-BTA-24619 1 21323178 314 0
Hapmap49948-BTA-29490 1 49045476 745 1
Hapmap49992-BTA-44204 1 100482751 1542 1
Hapmap50014-BTA-51389 1 132960297 2047 1
Hapmap50048-BTA-59263 1 28059727 420 0
Hapmap50131-BTA-85559 1 81662645 1256 0
Hapmap50227-BTA-113868 1 15212685 233 1
Hapmap50245-BTA-117044 1 126204952 1931 0
Hapmap50295-BTA-25892 1 58500847 901 1
Hapmap50334-BTA-36619 1 77961287 1209 0
Hapmap50358-BTA-42427 1 95105131 1466 1
Hapmap50370-BTA-48158 1 118102875 1806 1
Hapmap50377-BTA-50302 1 128621565 1969 1
Hapmap50474-BTA-79209 1 37136712 557 0
Hapmap50536-BTA-99808 1 126681171 1940 0
Hapmap50634-BTA-26738 1 37460952 561 0
Hapmap50666-BTA-34589 1 69057669 1091 0
Hapmap50667-BTA-34616 1 71586322 1124 1
Hapmap50687-BTA-41950 1 31202676 468 1
Hapmap50694-BTA-44240 1 97671038 1498 1
Hapmap50707-BTA-49285 1 25653763 388 0
Hapmap50731-BTA-55344 1 11723600 203 0
Hapmap50869-BTA-111237 1 110895084 1716 0
Hapmap50927-BTA-28806 1 26781382 403 1
Hapmap50928-BTA-28811 1 26935247 406 0
Hapmap50953-BTA-39491 1 9381257 172 0
Hapmap51081-BTA-89053 1 39477311 586 0
Hapmap51142-BTA-109780 1 118464786 1813 1
Hapmap51162-BTA-118728 1 16715081 253 1
Hapmap51183-BTA-19351 1 10166688 187 0
Hapmap51199-BTA-27719 1 159687068 2532 0
Hapmap51211-BTA-33586 1 67341507 1059 0
Hapmap51218-BTA-36630 1 80835120 1241 0
Hapmap51239-BTA-48169 1 117743300 1800 1
Hapmap51248-BTA-51337 1 128480165 1964 1
Hapmap51361-BTA-97011 1 106761686 1642 0
Hapmap51365-BTA-98510 1 118660950 1817 1
Hapmap51396-BTA-114937 1 76209106 1185 1
Hapmap51416-BTA-19350 1 10334903 189 0
Hapmap51428-BTA-26864 1 40684430 599 1
Hapmap51438-BTA-37566 1 81108263 1247 1
Hapmap51445-BTA-41490 1 91871013 1414 1
Hapmap51446-BTA-41504 1 91500916 1407 0
Hapmap51453-BTA-45251 1 104789847 1617 0
Hapmap51521-BTA-92920 1 64810309 1008 1
Hapmap51561-BTA-120459 1 27227049 410 1
Hapmap51567-BTA-17154 1 76314290 1188 1
Hapmap51585-BTA-32601 1 62627999 969 1
Hapmap51604-BTA-51399 1 133228390 2052 1
Hapmap51652-BTA-89898 1 53571941 821 1
Hapmap51685-BTA-113867 1 15180223 232 0
Hapmap51743-BTA-54330 1 141587207 2190 0
Hapmap51789-BTA-102473 1 112059728 1731 1
Hapmap51826-BTA-34625 1 72495380 1137 0
Hapmap51836-BTA-49378 1 123392034 1887 0
Hapmap51901-BTA-42438 1 6100492 120 1
Hapmap51902-BTA-44288 1 98446603 1504 0
Hapmap51978-BTA-39455 1 20087356 297 0
Hapmap52004-BTA-69178 1 32900911 488 1
Hapmap52220-rs29016259 1 24634000 371 1
Hapmap52330-rs29021130 1 138495365 2140 0
Hapmap52333-rs29027485 1 128389632 1961 1
Hapmap52334-rs29027507 1 88625906 1366 1
Hapmap52363-rs29013338 1 14788491 226 1
Hapmap52536-rs29011297 1 43105234 644 1
Hapmap52559-rs29015773 1 9005628 167 1
Hapmap52574-rs29013556 1 27602565 413 1
Hapmap52675-rs29021342 1 96849600 1491 0
Hapmap52705-rs29019397 1 94392474 1460 0
Hapmap52737-rs29021682 1 159394289 2523 1
Hapmap52764-rs29022780 1 24791822 376 1
Hapmap52794-rs29023743 1 20745435 306 0
Hapmap52897-rs29012790 1 50876165 775 1
Hapmap53066-rs29026782 1 154055830 2408 0
Hapmap53097-rs29016261 1 154982341 2428 0
Hapmap53221-rs29019635 1 54824521 850 0
Hapmap53234-rs29020933 1 103600609 1595 1
Hapmap53238-rs29021199 1 82820612 1280 1
Hapmap53239-rs29021205 1 126292858 1933 1
Hapmap53293-rs29016851 1 117114368 1795 1
Hapmap53346-ss46526210 1 83482395 1297 1
Hapmap53495-rs29015962 1 71942432 1130 0
Hapmap53538-rs29018897 1 62476669 967 1
Hapmap53592-rs29009975 1 2631632 50 0
Hapmap53715-rs29017639 1 23962600 354 1
Hapmap53766-ss46526150 1 1168009 22 1
Hapmap53820-rs29010070 1 43967236 658 1
Hapmap53902-rs29027390 1 21513994 316 0
Hapmap53946-rs29015852 1 487653 5 0
Hapmap53960-rs29016796 1 94720137 1464 0
Hapmap54009-rs29018701 1 140568425 2174 0
Hapmap54019-rs29023016 1 158350986 2499 0
Hapmap54041-ss46526276 1 67233575 1057 0
Hapmap54106-rs29011049 1 99816637 1528 1
Hapmap54322-rs29009637 1 11283706 197 1
Hapmap54349-rs29011587 1 17383821 264 0
Hapmap54455-rs29016036 1 89700077 1383 0
Hapmap54489-rs29018413 1 20853264 307 0
Hapmap54512-rs29023726 1 98899809 1512 0
Hapmap54522-ss46526129 1 147710090 2303 1
Hapmap54568-rs29010311 1 92692767 1429 0
Hapmap54584-rs29014870 1 24506399 367 0
Hapmap54599-rs29019617 1 42928784 640 0
Hapmap54644-rs29022483 1 52035757 793 0
Hapmap54753-rs29013987 1 8180524 158 0
Hapmap54781-rs29010500 1 90256048 1389 0
Hapmap54815-rs29020074 1 126495676 1937 0
Hapmap54851-rs29025437 1 8227078 159 1
Hapmap54911-rs29023069 1 69666728 1099 0
Hapmap54975-rs29019203 1 9634326 176 1
Hapmap54984-rs29020611 1 83643747 1301 1
Hapmap55148-rs29025486 1 100208499 1535 0
Hapmap55173-rs29024142 1 123673327 1891 0
Hapmap55182-rs29024603 1 139226800 2149 0
Hapmap55227-rs29009709 1 83337932 1293 1
Hapmap55247-rs29011752 1 107314072 1649 0
Hapmap55251-rs29014781 1 66081678 1038 0
Hapmap55371-rs29027437 1 60175193 921 0
Hapmap55373-rs29027574 1 34662158 519 0
Hapmap55404-rs29024815 1 86771535 1344 1
Hapmap55432-rs29009621 1 95800343 1476 0
Hapmap55434-rs29009793 1 17224492 261 0
Hapmap55464-rs29015665 1 11982520 207 1
Hapmap55498-ss46527080 1 58065405 897 0
Hapmap55511-rs29010538 1 92846510 1434 1
Hapmap55642-rs29027263 1 11501219 201 0
Hapmap55716-rs29015966 1 157450980 2483 0
Hapmap56337-ss46526524 1 154614402 2421 1
Hapmap56538-rs29024657 1 119604441 1833 0
Hapmap57078-ss46526391 1 61400177 943 0
Hapmap57114-rs29012843 1 3106135 61 1
Hapmap57255-rs29022894 1 101024265 1553 0
Hapmap57299-ss46527085 1 146831895 2282 1
Hapmap57330-rs29009759 1 36947946 552 1
Hapmap57419-rs29025772 1 45405233 684 1
Hapmap57446-rs29023998 1 50107840 761 1
Hapmap57477-rs29022938 1 156809225 2467 0
Hapmap57491-ss46526066 1 157543999 2486 1
Hapmap57645-rs29027916 1 151923538 2376 0
Hapmap57724-rs29022825 1 10052044 183 0
Hapmap57738-rs29023662 1 54797893 849 0
Hapmap58015-rs29026448 1 90537003 1392 0
Hapmap58026-ss46526282 1 8972493 166 1
Hapmap58135-rs29019531 1 100049463 1532 0
Hapmap58284-rs29018937 1 68394639 1075 0
Hapmap58795-rs29016849 1 22670978 336 0
Hapmap58809-rs29017514 1 15979753 239 0
Hapmap58919-rs29009958 1 79133013 1220 0
Hapmap58931-rs29010773 1 5652249 111 1
Hapmap58994-rs29021251 1 33277366 496 0
Hapmap59015-rs29021588 1 89064588 1370 0
Hapmap59026-rs29022289 1 126333917 1934 0
Hapmap59092-rs29024583 1 49325244 748 0
Hapmap59145-ss46526952 1 71455641 1123 0
Hapmap59172-rs29012834 1 76840478 1196 1
Hapmap59327-rs29016284 1 158408757 2501 0
Hapmap59475-rs29014975 1 60865523 935 0
Hapmap59481-rs29019616 1 57638792 892 0
Hapmap59492-rs29020368 1 101627474 1562 1
Hapmap59501-rs29020824 1 124307907 1905 1
Hapmap59566-rs29024165 1 8770814 164 0
Hapmap59621-rs29013246 1 26866820 404 0
Hapmap59668-rs29015093 1 97753784 1500 1
Hapmap59700-rs29027306 1 122126281 1874 1
Hapmap59735-rs29016420 1 61839492 954 1
Hapmap59750-rs29024375 1 3490432 71 0
Hapmap59754-rs29024892 1 68688990 1082 0
Hapmap59820-rs29019798 1 70288376 1111 0
Hapmap59854-rs29026147 1 103481978 1592 0
Hapmap59911-rs29013984 1 44663332 669 0
Hapmap59979-rs29025402 1 69495223 1095 0
Hapmap60003-rs29024905 1 48711950 739 0
Hapmap60140-ss46526251 1 47144294 713 0
Hapmap60166-rs29019307 1 105157762 1622 0
Hapmap60237-rs29019540 1 114966797 1769 1
Hapmap60239-rs29019581 1 16980710 257 1
Hapmap60257-rs29016165 1 157426761 2482 1
Hapmap60296-rs29016002 1 63634073 989 0
Hapmap60346-rs29019231 1 12566960 213 0
Hapmap60354-rs29025571 1 115465238 1776 0
Hapmap60528-rs29019947 1 118273002 1808 1
Hapmap60540-rs29021339 1 4662489 89 0
Hapmap60655-rs29025422 1 72559744 1139 0
Hapmap60658-rs29025870 1 76279341 1187 0
Hapmap60790-rs29024220 1 153610877 2403 1
Hapmap60823-rs29019235 1 10776557 193 1
Hapmap60827-rs29019866 1 92456768 1425 0
Hapmap60828-rs29019992 1 25275495 385 1
Hapmap60973-rs29018366 1 44263015 662 0
Hapmap61079-rs29013410 1 95479047 1471 0
UA-IFASA-1500 1 21034298 310 1
UA-IFASA-1947 1 118631776 1816 0
UA-IFASA-2169 1 59847892 912 0
UA-IFASA-2306 1 144629069 2237 0
UA-IFASA-3744 1 142855633 2208 0
UA-IFASA-3942 1 140844739 2179 0
UA-IFASA-3994 1 19900415 292 1
UA-IFASA-4106 1 47176618 714 0
UA-IFASA-4140 1 159652787 2531 0
UA-IFASA-4161 1 35175611 531 0
UA-IFASA-4369 1 142468407 2200 1
UA-IFASA-4774 1 75127755 1174 1
UA-IFASA-4990 1 108388518 1668 1
UA-IFASA-5103 1 52562586 798 1
UA-IFASA-5116 1 24931022 378 1
UA-IFASA-5504 1 61332436 941 0
UA-IFASA-5597 1 57494407 890 0
UA-IFASA-5979 1 9848312 178 0
UA-IFASA-6260 1 51882700 791 1
UA-IFASA-6360 1 82422772 1271 0
UA-IFASA-7275 1 54409675 839 0
UA-IFASA-7369 1 114095219 1757 0
UA-IFASA-7467 1 91373792 1404 1
UA-IFASA-7818 1 98697257 1507 1
UA-IFASA-8265 1 6433111 125 0
UA-IFASA-8594 1 124734841 1914 1
UA-IFASA-9174 1 64994812 1011 0
UA-IFASA-9633 1 149328854 2343 0
UA-IFASA-9700 1 21067328 311 1
